# Supplementary material for: Discovering local patterns of co - evolution: computational aspects and biological examples
Source: BMC Bioinformatics. 2010 Jan 22;11:43. doi: 10.1186/1471-2105-11-43 (PMC3224649; doi:10.1186/1471-2105-11-43)
Supplement: Additional file 3 — Supplementary Table 1. List of Fungi complexes and the result patterns of co-evolution for the fungal complexes. [file 1471-2105-11-43-S3.XLS]

## Sheet: List_of_complexes
Supplementary Table 1A: The list of complexes analyzed: First column - the name of the complex, second column - the genes in the complex
Component: histone deacetylase complex/118
Component: membrane coat adaptor complex/30119	/HDA2/YDR295C/S000002703/ORF|Verified/|/PHO23/YNL097C/S000005041/ORF|Verified/|/CPR1/YDR155C/S000002562/ORF|Verified/|/HST1/YOL068C/S000005429/ORF|Verified/|/STB2/YMR053C/S000004657/ORF|Verified/|/HDA3/YPR179C/S000006383/ORF|Verified/|/SDS3/YIL084C/S000001346/ORF|Verified/|/RCO1/YMR075W/S000004680/ORF|Uncharacterized/|/RFM1/YOR279C/S000005805/ORF|Verified/|/SUM1/YDR310C/S000002718/ORF|Verified/|/…
Component: AP-1 adaptor complex/30121	/APS2/YJR058C/S000003819/ORF|Verified/|/APM1/YPL259C/S000006180/ORF|Verified/|/APS1/YLR170C/S000004160/ORF|Verified/|/APL5/YPL195W/S000006116/ORF|Verified/|/APM3/YBR288C/S000000492/ORF|Verified/|/APL2/YKL135C/S000001618/ORF|Verified/|/APL6/YGR261C/S000003493/ORF|Verified/|/APL3/YBL037W/S000000133/ORF|Verified/|/APS3/YJL024C/S000003561/ORF|Verified/|/APL4/YPR029C/S000006233/ORF|Verified/|/APM4/YOL…
Component: AP-2 adaptor complex/30122	/APM1/YPL259C/S000006180/ORF|Verified/|/APS1/YLR170C/S000004160/ORF|Verified/|/APL2/YKL135C/S000001618/ORF|Verified/|/APL4/YPR029C/S000006233/ORF|Verified/|/APM2/YHL019C/S000001011/ORF|Verified/
Component: AP-3 adaptor complex/30123	/APS2/YJR058C/S000003819/ORF|Verified/|/APL3/YBL037W/S000000133/ORF|Verified/|/APM4/YOL062C/S000005423/ORF|Verified/|/APL1/YJR005W/S000003765/ORF|Verified/
Component: clathrin adaptor complex/30131	/APL5/YPL195W/S000006116/ORF|Verified/|/APM3/YBR288C/S000000492/ORF|Verified/|/APL6/YGR261C/S000003493/ORF|Verified/|/APS3/YJL024C/S000003561/ORF|Verified/
Component: mediator complex/119	/APS2/YJR058C/S000003819/ORF|Verified/|/APM1/YPL259C/S000006180/ORF|Verified/|/APS1/YLR170C/S000004160/ORF|Verified/|/APL2/YKL135C/S000001618/ORF|Verified/|/APL3/YBL037W/S000000133/ORF|Verified/|/APL4/YPR029C/S000006233/ORF|Verified/|/APM4/YOL062C/S000005423/ORF|Verified/|/APM2/YHL019C/S000001011/ORF|Verified/|/APL1/YJR005W/S000003765/ORF|Verified/
Component: RNA polymerase I transcription factor complex/120	/SRB6/YBR253W/S000000457/ORF|Verified/|/MED2/YDL005C/S000002163/ORF|Verified/|/SRB7/YDR308C/S000002716/ORF|Verified/|/MED8/YBR193C/S000000397/ORF|Verified/|/NUT2/YPR168W/S000006372/ORF|Verified/|/MED6/YHR058C/S000001100/ORF|Verified/|/GAL11/YOL051W/S000005411/ORF|Verified/|/RGR1/YLR071C/S000004061/ORF|Verified/|/CSE2/YNR010W/S000005293/ORF|Verified/|/ROX3/YBL093C/S000000189/ORF|Verified/|/PGD1/YG…
Component: dynein complex/30286	/RRN5/YLR141W/S000004131/ORF|Verified/|/UAF30/YOR295W/S000005821/ORF|Verified/|/RRN3/YKL125W/S000001608/ORF|Verified/|/RRN6/YBL014C/S000000110/ORF|Verified/|/RRN9/YMR270C/S000004883/ORF|Verified/|/RRN10/YBL025W/S000000121/ORF|Verified/|/RRN7/YJL025W/S000003562/ORF|Verified/|/RRN11/YML043C/S000004507/ORF|Verified/|/SPT15/YER148W/S000000950/ORF|Verified/
Component: ribonucleoprotein complex/30529	/DYN2/YDR424C/S000002832/ORF|Verified/|/PAC11/YDR488C/S000002896/ORF|Verified/|/DYN1/YKR054C/S000001762/ORF|Verified/|/DYN3/YMR299C/S000004914/ORF|Verified/
Component: heterogeneous nuclear ribonucleoprotein complex/30530	/RPL29/YFR032C-A/S000006437/ORF|Verified/|/NAM9/YNL137C/S000005081/ORF|Verified/|/YML6/YML025C/S000004487/ORF|Verified/|/UTP7/YER082C/S000000884/ORF|Verified/|/MRPS28/YDR337W/S000002745/ORF|Verified/|/RSM26/YJR101W/S000003862/ORF|Verified/|//YNR036C/S000005319/ORF|Uncharacterized/|/EST1/YLR233C/S000004223/ORF|Verified/|/RPS0A/YGR214W/S000003446/ORF|Verified/|/RPL34B/YIL052C/S000001314/ORF|Verifie…
Component: small nuclear ribonucleoprotein complex/30532	/HRB1/YNL004W/S000004949/ORF|Verified/|/PUB1/YNL016W/S000004961/ORF|Verified/
Component: histone acetyltransferase complex/123	/SNU23/YDL098C/S000002256/ORF|Verified/|/LSR1/LSR1/S000006478/snRNA/|/SOF1/YLL011W/S000003934/ORF|Verified/|/RSE1/YML049C/S000004513/ORF|Verified/|/PRP31/YGR091W/S000003323/ORF|Verified/|/LSM7/YNL147W/S000005091/ORF|Verified/|/RRP9/YPR137W/S000006341/ORF|Verified/|/BRR1/YPR057W/S000006261/ORF|Verified/|/LCP5/YER127W/S000000929/ORF|Verified/|/LSM6/YDR378C/S000002786/ORF|Verified/|/SMX3/YPR182W/S00…
Component: ribonuclease P complex/30677	/TAF9/YMR236W/S000004849/ORF|Verified/|/YAF9/YNL107W/S000005051/ORF|Verified/|/TAF12/YDR145W/S000002552/ORF|Verified/|/NGG1/YDR176W/S000002583/ORF|Verified/|/VID21/YDR359C/S000002767/ORF|Verified/|/SPT8/YLR055C/S000004045/ORF|Verified/|/YNG1/YOR064C/S000005590/ORF|Verified/|/CHD1/YER164W/S000000966/ORF|Verified/|/EAF5/YEL018W/S000000744/ORF|Uncharacterized/|/HAT2/YEL056W/S000000782/ORF|Verified/|…
Component: Noc complex/30689	/POP4/YBR257W/S000000461/ORF|Verified/|/RPR1/RPR1/S000006490/ncRNA/|/POP3/YNL282W/S000005226/ORF|Verified/|/RPP1/YHR062C/S000001104/ORF|Verified/|/POP8/YBL018C/S000000114/ORF|Verified/|/POP1/YNL221C/S000005165/ORF|Verified/|/RPR2/YIR015W/S000001454/ORF|Verified/|/POP7/YBR167C/S000000371/ORF|Verified/|/POP6/YGR030C/S000003262/ORF|Verified/|/POP5/YAL033W/S000000031/ORF|Verified/
Component: SAGA complex/124	/NOP14/YDL148C/S000002307/ORF|Verified/|/MAK21/YDR060W/S000002467/ORF|Verified/|/NOC3/YLR002C/S000003992/ORF|Verified/|/NOC2/YOR206W/S000005732/ORF|Verified/|/NOC4/YPR144C/S000006348/ORF|Verified/
Component: transcription factor TFIIIB complex/126	/TAF9/YMR236W/S000004849/ORF|Verified/|/TAF12/YDR145W/S000002552/ORF|Verified/|/NGG1/YDR176W/S000002583/ORF|Verified/|/SPT8/YLR055C/S000004045/ORF|Verified/|/CHD1/YER164W/S000000966/ORF|Verified/|/SPT3/YDR392W/S000002800/ORF|Verified/|/ADA2/YDR448W/S000002856/ORF|Verified/|/TAF5/YBR198C/S000000402/ORF|Verified/|/GCN5/YGR252W/S000003484/ORF|Verified/|/SGF29/YCL010C/S000000516/ORF|Verified/|/UBP8/Y…
Component: transcription factor TFIIIC complex/127	/BRF1/YGR246C/S000003478/ORF|Verified/|/BDP1/YNL039W/S000004984/ORF|Verified/|/SPT15/YER148W/S000000950/ORF|Verified/
Component: alpha-1,6-mannosyltransferase complex/136	/TFC1/YBR123C/S000000327/ORF|Verified/|/TFC4/YGR047C/S000003279/ORF|Verified/|/TFC6/YDR362C/S000002770/ORF|Verified/|/TFC7/YOR110W/S000005636/ORF|Verified/|/TFC3/YAL001C/S000000001/ORF|Verified/|/TFC8/YPL007C/S000005928/ORF|Verified/
Component: MCM complex/42555	/MNN11/YJL183W/S000003719/ORF|Verified/|/VAN1/YML115C/S000004583/ORF|Verified/|/HOC1/YJR075W/S000003836/ORF|Verified/|/MNN10/YDR245W/S000002653/ORF|Verified/|/MNN9/YPL050C/S000005971/ORF|Verified/|/ANP1/YEL036C/S000000762/ORF|Verified/
Component: DNA polymerase complex/42575	/CDC46/YLR274W/S000004264/ORF|Verified/|/CDC47/YBR202W/S000000406/ORF|Verified/|/MCM2/YBL023C/S000000119/ORF|Verified/|/MCM6/YGL201C/S000003169/ORF|Verified/|/MCM3/YEL032W/S000000758/ORF|Verified/|/CDC54/YPR019W/S000006223/ORF|Verified/
Component: mitochondrial intermembrane space protein transporter complex/42719	/HYS2/YJR006W/S000003766/ORF|Verified/|/REV3/YPL167C/S000006088/ORF|Verified/|/POL32/YJR043C/S000003804/ORF|Verified/|/CDC2/YDL102W/S000002260/ORF|Verified/|/DPB4/YDR121W/S000002528/ORF|Verified/|/DPB3/YBR278W/S000000482/ORF|Verified/|/REV7/YIL139C/S000001401/ORF|Verified/|/DPB2/YPR175W/S000006379/ORF|Verified/|/POL2/YNL262W/S000005206/ORF|Verified/
Component: mitochondrial inner membrane peptidase complex/42720	/TIM13/YGR181W/S000003413/ORF|Verified/|/TIM9/YEL020W-A/S000007256/ORF|Verified/|/MRS11/YHR005C-A/S000003530/ORF|Verified/|/TIM8/YJR135W-A/S000007348/ORF|Verified/
Component: mitochondrial inner membrane protein insertion complex/42721	/IMP2/YMR035W/S000004638/ORF|Verified/|/SOM1/YEL059C-A/S000002954/ORF|Verified/|/IMP1/YMR150C/S000004758/ORF|Verified/
Component: DASH complex/42729	/MRS5/YBR091C/S000000295/ORF|Verified/|/TIM54/YJL054W/S000003590/ORF|Verified/|/TIM18/YOR297C/S000005823/ORF|Verified/|/TIM22/YDL217C/S000002376/ORF|Verified/
Component: GPI-anchor transamidase complex/42765	/DAM1/YGR113W/S000003345/ORF|Verified/|/SPC19/YDR201W/S000002609/ORF|Verified/|/DAD3/YBR233W-A/S000007595/ORF|Verified/|/DUO1/YGL061C/S000003029/ORF|Verified/|/DAD4/YDR320C-A/S000007604/ORF|Verified/|/HSK3/YKL138C-A/S000028421/ORF|Verified/|/SPC34/YKR037C/S000001745/ORF|Verified/|/DAD2/YKR083C/S000001791/ORF|Verified/|/ASK1/YKL052C/S000001535/ORF|Verified/|/DAD1/YDR016C/S000002423/ORF|Verified/
Component: phosphopyruvate hydratase complex/15	/GPI17/YDR434W/S000002842/ORF|Verified/|/GAA1/YLR088W/S000004078/ORF|Verified/|/GPI16/YHR188C/S000001231/ORF|Verified/|/GPI8/YDR331W/S000002739/ORF|Verified/|/GAB1/YLR459W/S000004451/ORF|Verified/
Component: oxoglutarate dehydrogenase complex/45252	/ENO2/YHR174W/S000001217/ORF|Verified/|/ENO1/YGR254W/S000003486/ORF|Verified/
Component: pyruvate dehydrogenase complex/45254	/LPD1/YFL018C/S000001876/ORF|Verified/|/KGD1/YIL125W/S000001387/ORF|Verified/|/KGD2/YDR148C/S000002555/ORF|Verified/
Component: hydrogen-translocating F-type ATPase complex/45255	/LPD1/YFL018C/S000001876/ORF|Verified/|/PDA1/YER178W/S000000980/ORF|Verified/|/PDB1/YBR221C/S000000425/ORF|Verified/|/PDX1/YGR193C/S000003425/ORF|Verified/|/LAT1/YNL071W/S000005015/ORF|Verified/
Component: succinate dehydrogenase complex (ubiquinone)/45257	/STF2/YGR008C/S000003240/ORF|Verified/|/ATP17/YDR377W/S000002785/ORF|Verified/|/ATP5/YDR298C/S000002706/ORF|Verified/|/ATP1/YBL099W/S000000195/ORF|Verified/|/INH1/YDL181W/S000002340/ORF|Verified/|/ATP8/Q0080/S000007267/ORF|Verified/|/ATP6/Q0085/S000007268/ORF|Verified/|/ATP16/YDL004W/S000002162/ORF|Verified/|/OLI1/Q0130/S000007274/ORF|Verified/|/TIM11/YDR322C-A/S000007255/ORF|Verified/|/ATP19/YOL…
Component: proton-transporting ATP synthase complex/45259	/SDH1/YKL148C/S000001631/ORF|Verified/|/SDH3/YKL141W/S000001624/ORF|Verified/|/SDH4/YDR178W/S000002585/ORF|Verified/|/SDH2/YLL041C/S000003964/ORF|Verified/
Component: proton-transporting ATP synthase complex, catalytic core F(1)/45261	/STF2/YGR008C/S000003240/ORF|Verified/|/ATP17/YDR377W/S000002785/ORF|Verified/|/ATP5/YDR298C/S000002706/ORF|Verified/|/ATP1/YBL099W/S000000195/ORF|Verified/|/INH1/YDL181W/S000002340/ORF|Verified/|/ATP8/Q0080/S000007267/ORF|Verified/|/ATP6/Q0085/S000007268/ORF|Verified/|/ATP16/YDL004W/S000002162/ORF|Verified/|/OLI1/Q0130/S000007274/ORF|Verified/|/TIM11/YDR322C-A/S000007255/ORF|Verified/|/ATP19/YOL…
Component: proton-transporting ATP synthase complex, coupling factor F(o)/45263	/ATP1/YBL099W/S000000195/ORF|Verified/|/ATP16/YDL004W/S000002162/ORF|Verified/|/ATP3/YBR039W/S000000243/ORF|Verified/|/ATP2/YJR121W/S000003882/ORF|Verified/|/ATP15/YPL271W/S000006192/ORF|Verified/
Component: respiratory chain complex II/45273	/ATP17/YDR377W/S000002785/ORF|Verified/|/ATP5/YDR298C/S000002706/ORF|Verified/|/ATP8/Q0080/S000007267/ORF|Verified/|/ATP6/Q0085/S000007268/ORF|Verified/|/OLI1/Q0130/S000007274/ORF|Verified/|/TIM11/YDR322C-A/S000007255/ORF|Verified/|/ATP19/YOL077W-A/S000007339/ORF|Verified/|/ATP14/YLR295C/S000004286/ORF|Verified/|/ATP18/YML081C-A/S000007247/ORF|Verified/|/ATP4/YPL078C/S000005999/ORF|Verified/|/ATP…
Component: respiratory chain complex III/45275	/SDH1/YKL148C/S000001631/ORF|Verified/|/SDH3/YKL141W/S000001624/ORF|Verified/|/SDH4/YDR178W/S000002585/ORF|Verified/|/SDH2/YLL041C/S000003964/ORF|Verified/
Component: respiratory chain complex IV/45277	/QCR7/YDR529C/S000002937/ORF|Verified/|/QCR10/YHR001W-A/S000003529/ORF|Verified/|/CYT1/YOR065W/S000005591/ORF|Verified/|/COB/Q0105/S000007270/ORF|Verified/|/QCR6/YFR033C/S000001929/ORF|Verified/|/RIP1/YEL024W/S000000750/ORF|Verified/|/QCR9/YGR183C/S000003415/ORF|Verified/|/QCR2/YPR191W/S000006395/ORF|Verified/|/QCR8/YJL166W/S000003702/ORF|Verified/|/COR1/YBL045C/S000000141/ORF|Verified/
Component: succinate dehydrogenase complex/45281	/COX5A/YNL052W/S000004997/ORF|Verified/|/COX6/YHR051W/S000001093/ORF|Verified/|/COX8/YLR395C/S000004387/ORF|Verified/|/COX9/YDL067C/S000002225/ORF|Verified/|/COX2/Q0250/S000007281/ORF|Verified/|/COX5B/YIL111W/S000001373/ORF|Verified/|/COX13/YGL191W/S000003159/ORF|Verified/|/COX7/YMR256C/S000004869/ORF|Verified/|/COX3/Q0275/S000007283/ORF|Verified/|/COX12/YLR038C/S000004028/ORF|Verified/|/COX4/YGL…
Component: fumarate reductase complex/45283	/SDH1/YKL148C/S000001631/ORF|Verified/|/SDH3/YKL141W/S000001624/ORF|Verified/|/SDH4/YDR178W/S000002585/ORF|Verified/|/SDH2/YLL041C/S000003964/ORF|Verified/
Component: ubiquinol-cytochrome-c reductase complex/45285	/SDH1/YKL148C/S000001631/ORF|Verified/|/SDH3/YKL141W/S000001624/ORF|Verified/|/SDH4/YDR178W/S000002585/ORF|Verified/|/SDH2/YLL041C/S000003964/ORF|Verified/
Component: 1,3-beta-glucan synthase complex/148	/QCR7/YDR529C/S000002937/ORF|Verified/|/QCR10/YHR001W-A/S000003529/ORF|Verified/|/CYT1/YOR065W/S000005591/ORF|Verified/|/COB/Q0105/S000007270/ORF|Verified/|/QCR6/YFR033C/S000001929/ORF|Verified/|/RIP1/YEL024W/S000000750/ORF|Verified/|/QCR9/YGR183C/S000003415/ORF|Verified/|/QCR2/YPR191W/S000006395/ORF|Verified/|/QCR8/YJL166W/S000003702/ORF|Verified/|/COR1/YBL045C/S000000141/ORF|Verified/
Component: ubiquitin ligase complex/151	/RHO1/YPR165W/S000006369/ORF|Verified/|/FKS1/YLR342W/S000004334/ORF|Verified/|/GSC2/YGR032W/S000003264/ORF|Verified/
Component: nuclear ubiquitin ligase complex/152	/HRT1/YOL133W/S000005493/ORF|Verified/|/SKP2/YNL311C/S000005255/ORF|Uncharacterized/|/UFO1/YML088W/S000004553/ORF|Verified/|/MFB1/YDR219C/S000002627/ORF|Verified/|/MND2/YIR025W/S000001464/ORF|Verified/|/APC1/YNL172W/S000005116/ORF|Verified/|/MET30/YIL046W/S000001308/ORF|Verified/|/RSP5/YER125W/S000000927/ORF|Verified/|/SKP1/YDR328C/S000002736/ORF|Verified/|/SGT1/YOR057W/S000005583/ORF|Verified/|/…
Component: protein phosphatase type 2A complex/159	/HRT1/YOL133W/S000005493/ORF|Verified/|/MND2/YIR025W/S000001464/ORF|Verified/|/APC1/YNL172W/S000005116/ORF|Verified/|/MET30/YIL046W/S000001308/ORF|Verified/|/SKP1/YDR328C/S000002736/ORF|Verified/|/DOC1/YGL240W/S000003209/ORF|Verified/|/CDC27/YBL084C/S000000180/ORF|Verified/|/APC11/YDL008W/S000002166/ORF|Verified/|/CDC26/YFR036W/S000001932/ORF|Verified/|/APC9/YLR102C/S000004092/ORF|Verified/|/APC4…
Component: U4/U6 x U5 tri-snRNP complex/46540	/CDC55/YGL190C/S000003158/ORF|Verified/|/TPD3/YAL016W/S000000014/ORF|Verified/|/PPH22/YDL188C/S000002347/ORF|Verified/|/PPH21/YDL134C/S000002292/ORF|Verified/|/RTS3/YGR161C/S000003393/ORF|Uncharacterized/|/RTS1/YOR014W/S000005540/ORF|Verified/
Component: SLIK (SAGA-like) complex/46695	/SNU23/YDL098C/S000002256/ORF|Verified/|/PRP31/YGR091W/S000003323/ORF|Verified/|/LSM7/YNL147W/S000005091/ORF|Verified/|/LSM6/YDR378C/S000002786/ORF|Verified/|/SMX3/YPR182W/S000006386/ORF|Verified/|/SPP381/YBR152W/S000000356/ORF|Verified/|/SME1/YOR159C/S000005685/ORF|Verified/|/BRR2/YER172C/S000000974/ORF|Verified/|/LSM4/YER112W/S000000914/ORF|Verified/|/LSM8/YJR022W/S000003783/ORF|Verified/|/SNU1…
Component: protein phosphatase type 1 complex/164	/TAF9/YMR236W/S000004849/ORF|Verified/|/TAF12/YDR145W/S000002552/ORF|Verified/|/NGG1/YDR176W/S000002583/ORF|Verified/|/CHD1/YER164W/S000000966/ORF|Verified/|/RTG2/YGL252C/S000003221/ORF|Verified/|/TRA1/YHR099W/S000001141/ORF|Verified/|/SPT3/YDR392W/S000002800/ORF|Verified/|/ADA2/YDR448W/S000002856/ORF|Verified/|/TAF5/YBR198C/S000000402/ORF|Verified/|/GCN5/YGR252W/S000003484/ORF|Verified/|/SPT20/Y…
Component: pore complex/46930	/GIP1/YBR045C/S000000249/ORF|Verified/|/REG2/YBR050C/S000000254/ORF|Verified/|/GAC1/YOR178C/S000005704/ORF|Verified/|/GLC7/YER133W/S000000935/ORF|Verified/|/GIP2/YER054C/S000000856/ORF|Verified/|/PIG1/YLR273C/S000004263/ORF|Verified/|/REG1/YDR028C/S000002435/ORF|Verified/
Component: ribonuclease MRP complex/172	/POM152/YMR129W/S000004736/ORF|Verified/|/MTR2/YKL186C/S000001669/ORF|Verified/|/NUP116/YMR047C/S000004650/ORF|Verified/|/NUP42/YDR192C/S000002600/ORF|Verified/|/PML39/YML107C/S000004575/ORF|Verified/|/NUP84/YDL116W/S000002274/ORF|Verified/|/NUP57/YGR119C/S000003351/ORF|Verified/|/NDC1/YML031W/S000004493/ORF|Verified/|/MEX67/YPL169C/S000006090/ORF|Verified/|/NUP2/YLR335W/S000004327/ORF|Verified/|…
Component: nuclear exosome (RNase complex)/176	/POP4/YBR257W/S000000461/ORF|Verified/|/NME1/NME1/S000007436/ncRNA/|/POP3/YNL282W/S000005226/ORF|Verified/|/RPP1/YHR062C/S000001104/ORF|Verified/|/POP8/YBL018C/S000000114/ORF|Verified/|/POP1/YNL221C/S000005165/ORF|Verified/|/SNM1/YDR478W/S000002886/ORF|Verified/|/POP7/YBR167C/S000000371/ORF|Verified/|/POP6/YGR030C/S000003262/ORF|Verified/|/POP5/YAL033W/S000000031/ORF|Verified/|/RMP1/YLR145W/S0000…
Component: cytoplasmic exosome (RNase complex)/177	/RRP45/YDR280W/S000002688/ORF|Verified/|/RRP42/YDL111C/S000002269/ORF|Verified/|/RRP40/YOL142W/S000005502/ORF|Verified/|/SKI6/YGR195W/S000003427/ORF|Verified/|/LRP1/YHR081W/S000001123/ORF|Verified/|/RRP46/YGR095C/S000003327/ORF|Verified/|/RRP43/YCR035C/S000000631/ORF|Verified/|/MTR3/YGR158C/S000003390/ORF|Verified/|/DIS3/YOL021C/S000005381/ORF|Verified/|/RRP6/YOR001W/S000005527/ORF|Verified/|/CSL…
Component: COMPASS complex/48188	/RRP45/YDR280W/S000002688/ORF|Verified/|/RRP42/YDL111C/S000002269/ORF|Verified/|/RRP40/YOL142W/S000005502/ORF|Verified/|/SKI6/YGR195W/S000003427/ORF|Verified/|/RRP46/YGR095C/S000003327/ORF|Verified/|/RRP43/YCR035C/S000000631/ORF|Verified/|/MTR3/YGR158C/S000003390/ORF|Verified/|/DIS3/YOL021C/S000005381/ORF|Verified/|/CSL4/YNL232W/S000005176/ORF|Verified/|/RRP4/YHR069C/S000001111/ORF|Verified/
Component: exosome (RNase complex)/178	/SHG1/YBR258C/S000000462/ORF|Verified/|/SET1/YHR119W/S000001161/ORF|Verified/|/BRE2/YLR015W/S000004005/ORF|Verified/|/SPP1/YPL138C/S000006059/ORF|Verified/|/SWD2/YKL018W/S000001501/ORF|Verified/|/SWD3/YBR175W/S000000379/ORF|Verified/|/SDC1/YDR469W/S000002877/ORF|Verified/|/SWD1/YAR003W/S000000064/ORF|Verified/
Component: tRNA-intron endonuclease complex/214	/RRP45/YDR280W/S000002688/ORF|Verified/|/RRP42/YDL111C/S000002269/ORF|Verified/|/RRP40/YOL142W/S000005502/ORF|Verified/|/SKI6/YGR195W/S000003427/ORF|Verified/|/LRP1/YHR081W/S000001123/ORF|Verified/|/RRP46/YGR095C/S000003327/ORF|Verified/|/RRP43/YCR035C/S000000631/ORF|Verified/|/MTR3/YGR158C/S000003390/ORF|Verified/|/DIS3/YOL021C/S000005381/ORF|Verified/|/RRP6/YOR001W/S000005527/ORF|Verified/|/CSL…
Component: delta DNA polymerase complex/43625	/SEN54/YPL083C/S000006004/ORF|Verified/|/SEN15/YMR059W/S000004663/ORF|Verified/|/SEN2/YLR105C/S000004095/ORF|Verified/|/SEN34/YAR008W/S000000066/ORF|Verified/
Component: commitment complex/243	/HYS2/YJR006W/S000003766/ORF|Verified/|/POL32/YJR043C/S000003804/ORF|Verified/|/CDC2/YDL102W/S000002260/ORF|Verified/
Component: proton-transporting ATP synthase, stator stalk (sensu Eukaryota)/274	/MSL5/YLR116W/S000004106/ORF|Verified/|/MUD2/YKL074C/S000001557/ORF|Verified/|/PRP39/YML046W/S000004509/ORF|Verified/|/SNP1/YIL061C/S000001323/ORF|Verified/|/STO1/YMR125W/S000004732/ORF|Verified/|/SMD1/YGR074W/S000003306/ORF|Verified/|/CBC2/YPL178W/S000006099/ORF|Verified/|/YHC1/YLR298C/S000004289/ORF|Verified/|/SNR19/snR19/S000007295/snRNA/|/SMD3/YLR147C/S000004137/ORF|Verified/|/SNU56/YDR240C/S…
Component: proton-transporting ATP synthase complex, catalytic core F(1) (sensu Eukaryota)/275	/ATP5/YDR298C/S000002706/ORF|Verified/|/ATP4/YPL078C/S000005999/ORF|Verified/|/ATP7/YKL016C/S000001499/ORF|Verified/
Component: proton-transporting ATP synthase complex, coupling factor F(o) (sensu Eukaryota)/276	/ATP1/YBL099W/S000000195/ORF|Verified/|/ATP16/YDL004W/S000002162/ORF|Verified/|/ATP3/YBR039W/S000000243/ORF|Verified/|/ATP2/YJR121W/S000003882/ORF|Verified/|/ATP15/YPL271W/S000006192/ORF|Verified/
Component: nuclear pore/5643	/ATP17/YDR377W/S000002785/ORF|Verified/|/ATP5/YDR298C/S000002706/ORF|Verified/|/ATP8/Q0080/S000007267/ORF|Verified/|/ATP6/Q0085/S000007268/ORF|Verified/|/OLI1/Q0130/S000007274/ORF|Verified/|/TIM11/YDR322C-A/S000007255/ORF|Verified/|/ATP19/YOL077W-A/S000007339/ORF|Verified/|/ATP14/YLR295C/S000004286/ORF|Verified/|/ATP18/YML081C-A/S000007247/ORF|Verified/|/ATP4/YPL078C/S000005999/ORF|Verified/|/ATP…
Component: nucleolar ribonuclease P complex/5655	/POM152/YMR129W/S000004736/ORF|Verified/|/MTR2/YKL186C/S000001669/ORF|Verified/|/NUP116/YMR047C/S000004650/ORF|Verified/|/NUP42/YDR192C/S000002600/ORF|Verified/|/PML39/YML107C/S000004575/ORF|Verified/|/NUP84/YDL116W/S000002274/ORF|Verified/|/NUP57/YGR119C/S000003351/ORF|Verified/|/NDC1/YML031W/S000004493/ORF|Verified/|/MEX67/YPL169C/S000006090/ORF|Verified/|/NUP2/YLR335W/S000004327/ORF|Verified/|…
Component: pre-replicative complex/5656	/POP4/YBR257W/S000000461/ORF|Verified/|/RPR1/RPR1/S000006490/ncRNA/|/POP3/YNL282W/S000005226/ORF|Verified/|/RPP1/YHR062C/S000001104/ORF|Verified/|/POP8/YBL018C/S000000114/ORF|Verified/|/POP1/YNL221C/S000005165/ORF|Verified/|/RPR2/YIR015W/S000001454/ORF|Verified/|/POP7/YBR167C/S000000371/ORF|Verified/|/POP6/YGR030C/S000003262/ORF|Verified/|/POP5/YAL033W/S000000031/ORF|Verified/
Component: alpha DNA polymerase:primase complex/5658	/ORC4/YPR162C/S000006366/ORF|Verified/|/TAH11/YJR046W/S000003807/ORF|Verified/|/ORC1/YML065W/S000004530/ORF|Verified/|/CDC46/YLR274W/S000004264/ORF|Verified/|/CDC47/YBR202W/S000000406/ORF|Verified/|/ORC2/YBR060C/S000000264/ORF|Verified/|/MCM2/YBL023C/S000000119/ORF|Verified/|/ORC3/YLL004W/S000003927/ORF|Verified/|/ORC5/YNL261W/S000005205/ORF|Verified/|/CDC45/YLR103C/S000004093/ORF|Verified/|/MCM6…
Component: DNA replication factor A complex/5662	/HCS1/YKL017C/S000001500/ORF|Verified/|/SPT16/YGL207W/S000003175/ORF|Verified/|/PRI1/YIR008C/S000001447/ORF|Verified/|/POL1/YNL102W/S000005046/ORF|Verified/|/POL12/YBL035C/S000000131/ORF|Verified/|/PRI2/YKL045W/S000001528/ORF|Verified/
Component: DNA replication factor C complex/5663	/RFA3/YJL173C/S000003709/ORF|Verified/|/RFA2/YNL312W/S000005256/ORF|Verified/|/RFA1/YAR007C/S000000065/ORF|Verified/
Component: nuclear origin of replication recognition complex/5664	/CTF8/YHR191C/S000001234/ORF|Verified/|/CTF18/YMR078C/S000004683/ORF|Verified/|/RFC5/YBR087W/S000000291/ORF|Verified/|/RAD24/YER173W/S000000975/ORF|Verified/|/RFC3/YNL290W/S000005234/ORF|Verified/|/DCC1/YCL016C/S000000521/ORF|Verified/|/ELG1/YOR144C/S000005670/ORF|Verified/|/RFC4/YOL094C/S000005454/ORF|Verified/|/RFC2/YJR068W/S000003829/ORF|Verified/|/RFC1/YOR217W/S000005743/ORF|Verified/
Component: DNA-directed RNA polymerase II, core complex/5665	/ORC4/YPR162C/S000006366/ORF|Verified/|/ORC1/YML065W/S000004530/ORF|Verified/|/ORC2/YBR060C/S000000264/ORF|Verified/|/ORC3/YLL004W/S000003927/ORF|Verified/|/ORC5/YNL261W/S000005205/ORF|Verified/|/ORC6/YHR118C/S000001160/ORF|Verified/
Component: DNA-directed RNA polymerase III complex/5666	/RPB2/YOR151C/S000005677/ORF|Verified/|/RPB8/YOR224C/S000005750/ORF|Verified/|/RPB4/YJL140W/S000003676/ORF|Verified/|/RBA50/YDR527W/S000002935/ORF|Verified/|/RPO26/YPR187W/S000006391/ORF|Verified/|/RPB3/YIL021W/S000001283/ORF|Verified/|/RPB11/YOL005C/S000005365/ORF|Verified/|/RPB9/YGL070C/S000003038/ORF|Verified/|/RPB7/YDR404C/S000002812/ORF|Verified/|/RPB10/YOR210W/S000005736/ORF|Verified/|/RPO2…
Component: transcription factor complex/5667	/RET1/YOR207C/S000005733/ORF|Verified/|/RPB8/YOR224C/S000005750/ORF|Verified/|/RPC19/YNL113W/S000005057/ORF|Verified/|/RPC37/YKR025W/S000001733/ORF|Verified/|/RPO26/YPR187W/S000006391/ORF|Verified/|/RPC53/YDL150W/S000002309/ORF|Verified/|/RPC34/YNR003C/S000005286/ORF|Verified/|/RPC11/YDR045C/S000002452/ORF|Verified/|/RPC40/YPR110C/S000006314/ORF|Verified/|/RPB10/YOR210W/S000005736/ORF|Verified/|/…
Component: transcription factor TFIID complex/5669	/PZF1/YPR186C/S000006390/ORF|Verified/|/TAF9/YMR236W/S000004849/ORF|Verified/|/YAF9/YNL107W/S000005051/ORF|Verified/|/TFB1/YDR311W/S000002719/ORF|Verified/|/TAF12/YDR145W/S000002552/ORF|Verified/|/CDC39/YCR093W/S000000689/ORF|Verified/|/CAF120/YNL278W/S000005222/ORF|Verified/|/NGG1/YDR176W/S000002583/ORF|Verified/|/TFA2/YKR062W/S000001770/ORF|Verified/|/TAF3/YPL011C/S000005932/ORF|Verified/|/SAP3…
Component: Ada2/Gcn5/Ada3 transcription activator complex/5671	/TAF9/YMR236W/S000004849/ORF|Verified/|/TAF12/YDR145W/S000002552/ORF|Verified/|/TAF3/YPL011C/S000005932/ORF|Verified/|/TAF13/YML098W/S000004564/ORF|Verified/|/TAF5/YBR198C/S000000402/ORF|Verified/|/TAF8/YML114C/S000004582/ORF|Verified/|/TAF2/YCR042C/S000000638/ORF|Verified/|/SPT15/YER148W/S000000950/ORF|Verified/|/TAF14/YPL129W/S000006050/ORF|Verified/|/TAF10/YDR167W/S000002574/ORF|Verified/|/TAF…
Component: transcription factor TFIIA complex/5672	/NGG1/YDR176W/S000002583/ORF|Verified/|/ADA2/YDR448W/S000002856/ORF|Verified/|/AHC1/YOR023C/S000005549/ORF|Verified/|/GCN5/YGR252W/S000003484/ORF|Verified/|/HFI1/YPL254W/S000006175/ORF|Verified/
Component: transcription factor TFIIE complex/5673	/TOA1/YOR194C/S000005720/ORF|Verified/|/TOA2/YKL058W/S000001541/ORF|Verified/
Component: transcription factor TFIIF complex/5674	/TFA2/YKR062W/S000001770/ORF|Verified/|/TFA1/YKL028W/S000001511/ORF|Verified/
Component: transcription factor TFIIH complex/5675	/TAF14/YPL129W/S000006050/ORF|Verified/|/TFG1/YGR186W/S000003418/ORF|Verified/|/TFG2/YGR005C/S000003237/ORF|Verified/
Component: chromatin silencing complex/5677	/TFB1/YDR311W/S000002719/ORF|Verified/|/CCL1/YPR025C/S000006229/ORF|Verified/|/TFB2/YPL122C/S000006043/ORF|Verified/|/TFB3/YDR460W/S000002868/ORF|Verified/|/RAD3/YER171W/S000000973/ORF|Verified/|/TFB5/YDR079C-A/S000007603/ORF|Verified/|/SSL1/YLR005W/S000003995/ORF|Verified/|/KIN28/YDL108W/S000002266/ORF|Verified/|/SSL2/YIL143C/S000001405/ORF|Verified/|/TFB4/YPR056W/S000006260/ORF|Verified/
Component: chromatin assembly complex/5678	/MSI1/YBR195C/S000000399/ORF|Verified/|/SIR2/YDL042C/S000002200/ORF|Verified/|/SIR3/YLR442C/S000004434/ORF|Verified/|/SIR4/YDR227W/S000002635/ORF|Verified/|/SIR1/YKR101W/S000001809/ORF|Verified/|/NAN1/YPL126W/S000006047/ORF|Verified/|/NET1/YJL076W/S000003612/ORF|Verified/|/CDC14/YFR028C/S000001924/ORF|Verified/
Component: anaphase-promoting complex/5680	/CAC2/YML102W/S000004570/ORF|Verified/|/MSI1/YBR195C/S000000399/ORF|Verified/|/ASF1/YJL115W/S000003651/ORF|Verified/|/RLF2/YPR018W/S000006222/ORF|Verified/|/HTZ1/YOL012C/S000005372/ORF|Verified/
Component: spliceosome complex/5681	/MND2/YIR025W/S000001464/ORF|Verified/|/APC1/YNL172W/S000005116/ORF|Verified/|/DOC1/YGL240W/S000003209/ORF|Verified/|/CDC27/YBL084C/S000000180/ORF|Verified/|/APC11/YDL008W/S000002166/ORF|Verified/|/CDC26/YFR036W/S000001932/ORF|Verified/|/APC9/YLR102C/S000004092/ORF|Verified/|/APC4/YDR118W/S000002525/ORF|Verified/|/AMA1/YGR225W/S000003457/ORF|Verified/|/SWM1/YDR260C/S000002668/ORF|Verified/|/CDC23…
Component: snRNP U5/5682	/LSR1/LSR1/S000006478/snRNA/|/SPP2/YOR148C/S000005674/ORF|Verified/|/RSE1/YML049C/S000004513/ORF|Verified/|/CWC27/YPL064C/S000005985/ORF|Verified/|/CWC25/YNL245C/S000005189/ORF|Verified/|/LSM7/YNL147W/S000005091/ORF|Verified/|/MSL5/YLR116W/S000004106/ORF|Verified/|/NTC20/YBR188C/S000000392/ORF|Verified/|/LSM6/YDR378C/S000002786/ORF|Verified/|/PRP2/YNR011C/S000005294/ORF|Verified/|/SNT309/YPR101W/…
Component: snRNP U1/5685	/SMX3/YPR182W/S000006386/ORF|Verified/|/SME1/YOR159C/S000005685/ORF|Verified/|/BRR2/YER172C/S000000974/ORF|Verified/|/PRP28/YDR243C/S000002651/ORF|Verified/|/AAR2/YBL074C/S000000170/ORF|Verified/|/SMD2/YLR275W/S000004265/ORF|Verified/|/LIN1/YHR156C/S000001199/ORF|Verified/|/SNR7-L/snR7-L/S000006495/snRNA/|/SMX2/YFL017W-A/S000002965/ORF|Verified/|/SNR7-S/snR7-S/S000006496/snRNA/|/PRP8/YHR165C/S000…
Component: snRNP U2/5686	/SMX3/YPR182W/S000006386/ORF|Verified/|/SME1/YOR159C/S000005685/ORF|Verified/|/SNU71/YGR013W/S000003245/ORF|Verified/|/MUD1/YBR119W/S000000323/ORF|Verified/|/LUC7/YDL087C/S000002245/ORF|Verified/|/PRP42/YDR235W/S000002643/ORF|Verified/|/PRP40/YKL012W/S000001495/ORF|Verified/|/PRP39/YML046W/S000004509/ORF|Verified/|/SMD2/YLR275W/S000004265/ORF|Verified/|/SNP1/YIL061C/S000001323/ORF|Verified/|/SMX2…
Component: snRNP U4/5687	/LSR1/LSR1/S000006478/snRNA/|/RSE1/YML049C/S000004513/ORF|Verified/|/PRP11/YDL043C/S000002201/ORF|Verified/|/IST3/YIR005W/S000001444/ORF|Verified/|/PRP21/YJL203W/S000003739/ORF|Verified/|/CUS2/YNL286W/S000005230/ORF|Verified/|/LEA1/YPL213W/S000006134/ORF|Verified/|/PRP9/YDL030W/S000002188/ORF|Verified/|/YSF3/YNL138W-A/S000028509/ORF|Uncharacterized/|/RDS3/YPR094W/S000006298/ORF|Verified/|/MSL1/YI…
Component: snRNP U6/5688	/SNR14/snR14/S000006499/snRNA/
Component: minor (U12-dependent) spliceosome complex/5689	/LSM7/YNL147W/S000005091/ORF|Verified/|/LSM6/YDR378C/S000002786/ORF|Verified/|/LSM4/YER112W/S000000914/ORF|Verified/|/LSM8/YJR022W/S000003783/ORF|Verified/|/PRP24/YMR268C/S000004881/ORF|Verified/|/LSM3/YLR438C-A/S000006434/ORF|Verified/|/SNR6/snR6/S000006494/snRNA/|/LSM5/YER146W/S000000948/ORF|Verified/|/LSM2/YBL026W/S000000122/ORF|Verified/
Component: telomerase holoenzyme complex/5697	/SMX3/YPR182W/S000006386/ORF|Verified/|/SME1/YOR159C/S000005685/ORF|Verified/|/BRR2/YER172C/S000000974/ORF|Verified/|/PRP28/YDR243C/S000002651/ORF|Verified/|/AAR2/YBL074C/S000000170/ORF|Verified/|/SMD2/YLR275W/S000004265/ORF|Verified/|/LIN1/YHR156C/S000001199/ORF|Verified/|/SNR7-L/snR7-L/S000006495/snRNA/|/SMX2/YFL017W-A/S000002965/ORF|Verified/|/SNR7-S/snR7-S/S000006496/snRNA/|/PRP8/YHR165C/S000…
Component: small nucleolar ribonucleoprotein complex/5732	/EST1/YLR233C/S000004223/ORF|Verified/|/EST2/YLR318W/S000004310/ORF|Verified/|/EST3/YIL009C-A/S000006432/ORF|Verified/|/TLC1/TLC1/S000006657/ncRNA/
Component: DNA-directed RNA polymerase I complex/5736	/UTP7/YER082C/S000000884/ORF|Verified/|/EMG1/YLR186W/S000004176/ORF|Verified/|/SOF1/YLL011W/S000003934/ORF|Verified/|/RPS9A/YPL081W/S000006002/ORF|Verified/|/DIP2/YLR129W/S000004119/ORF|Verified/|/SAS10/YDL153C/S000002312/ORF|Verified/|/RPS14A/YCR031C/S000000627/ORF|Verified/|/LSM7/YNL147W/S000005091/ORF|Verified/|/RRP9/YPR137W/S000006341/ORF|Verified/|/LCP5/YER127W/S000000929/ORF|Verified/|/BUD2…
Component: mitochondrial outer membrane translocase complex/5742	/RPB8/YOR224C/S000005750/ORF|Verified/|/RPC19/YNL113W/S000005057/ORF|Verified/|/RPA12/YJR063W/S000003824/ORF|Verified/|/RPA49/YNL248C/S000005192/ORF|Verified/|/RPO26/YPR187W/S000006391/ORF|Verified/|/RPA135/YPR010C/S000006214/ORF|Verified/|/RPA14/YDR156W/S000002563/ORF|Verified/|/RPA190/YOR341W/S000005868/ORF|Verified/|/RPA34/YJL148W/S000003684/ORF|Verified/|/RPA43/YOR340C/S000005867/ORF|Verified…
Component: mitochondrial inner membrane presequence translocase complex/5744	/TOM6/YOR045W/S000005571/ORF|Verified/|/TOM22/YNL131W/S000005075/ORF|Verified/|/TOM20/YGR082W/S000003314/ORF|Verified/|/TOM5/YPR133W-A/S000006433/ORF|Verified/|/TOM40/YMR203W/S000004816/ORF|Verified/|/TOM70/YNL121C/S000005065/ORF|Verified/|/TOM7/YNL070W/S000005014/ORF|Verified/
Component: m-AAA complex/5745	/PAM16/YJL104W/S000003640/ORF|Verified/|/PAM17/YKR065C/S000001773/ORF|Verified/|/MGE1/YOR232W/S000005758/ORF|Verified/|/TIM17/YJL143W/S000003679/ORF|Verified/|/MDJ2/YNL328C/S000005272/ORF|Verified/|/MAS6/YNR017W/S000005300/ORF|Verified/|/TIM44/YIL022W/S000001284/ORF|Verified/|/PAM18/YLR008C/S000003998/ORF|Verified/|/TIM50/YPL063W/S000005984/ORF|Verified/|/TIM21/YGR033C/S000003265/ORF|Verified/|/S…
Component: respiratory chain complex II (sensu Eukaryota)/5749	/AFG3/YER017C/S000000819/ORF|Verified/|/YTA12/YMR089C/S000004695/ORF|Verified/
Component: respiratory chain complex III (sensu Eukaryota)/5750	/SDH1/YKL148C/S000001631/ORF|Verified/|/SDH3/YKL141W/S000001624/ORF|Verified/|/SDH4/YDR178W/S000002585/ORF|Verified/|/SDH2/YLL041C/S000003964/ORF|Verified/
Component: respiratory chain complex IV (sensu Eukaryota)/5751	/QCR7/YDR529C/S000002937/ORF|Verified/|/QCR10/YHR001W-A/S000003529/ORF|Verified/|/CYT1/YOR065W/S000005591/ORF|Verified/|/COB/Q0105/S000007270/ORF|Verified/|/QCR6/YFR033C/S000001929/ORF|Verified/|/RIP1/YEL024W/S000000750/ORF|Verified/|/QCR9/YGR183C/S000003415/ORF|Verified/|/QCR2/YPR191W/S000006395/ORF|Verified/|/QCR8/YJL166W/S000003702/ORF|Verified/|/COR1/YBL045C/S000000141/ORF|Verified/
Component: proton-transporting ATP synthase complex (sensu Eukaryota)/5753	/COX5A/YNL052W/S000004997/ORF|Verified/|/COX6/YHR051W/S000001093/ORF|Verified/|/COX8/YLR395C/S000004387/ORF|Verified/|/COX9/YDL067C/S000002225/ORF|Verified/|/COX2/Q0250/S000007281/ORF|Verified/|/COX5B/YIL111W/S000001373/ORF|Verified/|/COX13/YGL191W/S000003159/ORF|Verified/|/COX7/YMR256C/S000004869/ORF|Verified/|/COX3/Q0275/S000007283/ORF|Verified/|/COX12/YLR038C/S000004028/ORF|Verified/|/COX4/YGL…
Component: proton-transporting ATP synthase, catalytic core (sensu Eukaryota)/5754	/STF2/YGR008C/S000003240/ORF|Verified/|/ATP17/YDR377W/S000002785/ORF|Verified/|/ATP5/YDR298C/S000002706/ORF|Verified/|/ATP1/YBL099W/S000000195/ORF|Verified/|/INH1/YDL181W/S000002340/ORF|Verified/|/ATP8/Q0080/S000007267/ORF|Verified/|/ATP6/Q0085/S000007268/ORF|Verified/|/ATP16/YDL004W/S000002162/ORF|Verified/|/OLI1/Q0130/S000007274/ORF|Verified/|/TIM11/YDR322C-A/S000007255/ORF|Verified/|/ATP19/YOL…
Component: proton-transporting ATP synthase, central stalk (sensu Eukaryota)/5756	/ATP1/YBL099W/S000000195/ORF|Verified/|/ATP2/YJR121W/S000003882/ORF|Verified/
Component: cyclin-dependent protein kinase holoenzyme complex/307	/ATP16/YDL004W/S000002162/ORF|Verified/|/ATP3/YBR039W/S000000243/ORF|Verified/|/ATP15/YPL271W/S000006192/ORF|Verified/
Component: translocon complex/5784	/PCL7/YIL050W/S000001312/ORF|Verified/|/PCL5/YHR071W/S000001113/ORF|Verified/|/PHO80/YOL001W/S000005361/ORF|Verified/|/PCL10/YGL134W/S000003102/ORF|Verified/|/CLG1/YGL215W/S000003183/ORF|Verified/|/PCL1/YNL289W/S000005233/ORF|Verified/|/PCL6/YER059W/S000000861/ORF|Verified/|/PCL8/YPL219W/S000006140/ORF|Verified/|/PCL9/YDL179W/S000002338/ORF|Verified/|/PCL2/YDL127W/S000002285/ORF|Verified/
Component: signal recognition particle receptor complex/5785	/SBH1/YER087C-B/S000002128/ORF|Verified/|/SBH2/YER019C-A/S000002127/ORF|Verified/|/SSH1/YBR283C/S000000487/ORF|Verified/|/SEC61/YLR378C/S000004370/ORF|Verified/|/SSS1/YDR086C/S000002493/ORF|Verified/
Component: signal peptidase complex/5787	/SRP102/YKL154W/S000001637/ORF|Verified/|/SRP101/YDR292C/S000002700/ORF|Verified/
Component: chaperonin-containing T-complex/5832	/SPC2/YML055W/S000004519/ORF|Verified/|/SPC1/YJR010C-A/S000003770/ORF|Verified/|/SPC3/YLR066W/S000004056/ORF|Verified/|/SEC11/YIR022W/S000001461/ORF|Verified/
Component: heterotrimeric G-protein complex/5834	/TCP1/YDR212W/S000002620/ORF|Verified/|/CCT3/YJL014W/S000003551/ORF|Verified/|/SSA2/YLL024C/S000003947/ORF|Verified/|/CCT7/YJL111W/S000003647/ORF|Verified/|/CCT6/YDR188W/S000002596/ORF|Verified/|/CCT8/YJL008C/S000003545/ORF|Verified/|/CCT5/YJR064W/S000003825/ORF|Verified/|/HSP42/YDR171W/S000002578/ORF|Verified/|/CCT2/YIL142W/S000001404/ORF|Verified/|/CCT4/YDL143W/S000002302/ORF|Verified/|/SSA1/YA…
Component: fatty acid synthase complex/5835	/STE18/YJR086W/S000003846/ORF|Verified/|/STE4/YOR212W/S000005738/ORF|Verified/|/GPA1/YHR005C/S000001047/ORF|Verified/
Component: proteasome core complex (sensu Eukaryota)/5839	/FAS1/YKL182W/S000001665/ORF|Verified/|/FAS2/YPL231W/S000006152/ORF|Verified/
Component: ribosome/5840	/PRE5/YMR314W/S000004931/ORF|Verified/|/PRE2/YPR103W/S000006307/ORF|Verified/|/PRE1/YER012W/S000000814/ORF|Verified/|/PRE10/YOR362C/S000005889/ORF|Verified/|/PUP1/YOR157C/S000005683/ORF|Verified/|/PRE3/YJL001W/S000003538/ORF|Verified/|/PUP3/YER094C/S000000896/ORF|Verified/|/PUP2/YGR253C/S000003485/ORF|Verified/|/PRE6/YOL038W/S000005398/ORF|Verified/|/RPN4/YDL020C/S000002178/ORF|Verified/|/PRE4/YF…
Component: cytosolic small ribosomal subunit (sensu Eukaryota)/5843	/RPL29/YFR032C-A/S000006437/ORF|Verified/|/NAM9/YNL137C/S000005081/ORF|Verified/|/YML6/YML025C/S000004487/ORF|Verified/|/MRPS28/YDR337W/S000002745/ORF|Verified/|/RSM26/YJR101W/S000003862/ORF|Verified/|//YNR036C/S000005319/ORF|Uncharacterized/|/RPS0A/YGR214W/S000003446/ORF|Verified/|/RPL34B/YIL052C/S000001314/ORF|Verified/|/RPL24A/YGL031C/S000002999/ORF|Verified/|/RPL40B/YKR094C/S000001802/ORF|Ver…
Component: mRNA cap complex/5845	/RPS0A/YGR214W/S000003446/ORF|Verified/|/RPS28B/YLR264W/S000004254/ORF|Verified/|/RPS9A/YPL081W/S000006002/ORF|Verified/|/RPS23A/YGR118W/S000003350/ORF|Verified/|/RPS14A/YCR031C/S000000627/ORF|Verified/|/RPS1B/YML063W/S000004528/ORF|Verified/|/RPS18B/YML026C/S000004488/ORF|Verified/|/RPS21B/YJL136C/S000003672/ORF|Verified/|/RPS4A/YJR145C/S000003906/ORF|Verified/|/RPS4B/YHR203C/S000001246/ORF|Veri…
Component: snRNA cap binding complex/5846	/CAF20/YOR276W/S000005802/ORF|Verified/|/EAP1/YKL204W/S000001687/ORF|Verified/|/LSM1/YJL124C/S000003660/ORF|Verified/
Component: mRNA cleavage and polyadenylation specificity factor complex/5847	/STO1/YMR125W/S000004732/ORF|Verified/|/CBC2/YPL178W/S000006099/ORF|Verified/
Component: mRNA cleavage factor complex/5849	/SWD2/YKL018W/S000001501/ORF|Verified/|/YTH1/YPR107C/S000006311/ORF|Verified/|/SSU72/YNL222W/S000005166/ORF|Verified/|/PTA1/YAL043C/S000000041/ORF|Verified/|/GLC7/YER133W/S000000935/ORF|Verified/|/PFS2/YNL317W/S000005261/ORF|Verified/|/SYC1/YOR179C/S000005705/ORF|Verified/|/PAP1/YKR002W/S000001710/ORF|Verified/|/PTI1/YGR156W/S000003388/ORF|Verified/|/FIP1/YJR093C/S000003853/ORF|Verified/|/MPE1/YK…
Component: eukaryotic translation initiation factor 2 complex/5850	/RNA14/YMR061W/S000004665/ORF|Verified/|/SWD2/YKL018W/S000001501/ORF|Verified/|/YTH1/YPR107C/S000006311/ORF|Verified/|/SSU72/YNL222W/S000005166/ORF|Verified/|/PTA1/YAL043C/S000000041/ORF|Verified/|/GLC7/YER133W/S000000935/ORF|Verified/|/PFS2/YNL317W/S000005261/ORF|Verified/|/SYC1/YOR179C/S000005705/ORF|Verified/|/PCF11/YDR228C/S000002636/ORF|Verified/|/PAP1/YKR002W/S000001710/ORF|Verified/|/PTI1/…
Component: eukaryotic translation initiation factor 2B complex/5851	/SUI2/YJR007W/S000003767/ORF|Verified/|/SUI3/YPL237W/S000006158/ORF|Verified/|/GCD11/YER025W/S000000827/ORF|Verified/
Component: eukaryotic translation initiation factor 3 complex/5852	/GCN3/YKR026C/S000001734/ORF|Verified/|/GCD1/YOR260W/S000005786/ORF|Verified/|/GCD7/YLR291C/S000004282/ORF|Verified/|/GCD2/YGR083C/S000003315/ORF|Verified/|/GCD6/YDR211W/S000002619/ORF|Verified/
Component: eukaryotic translation elongation factor 1 complex/5853	/PRT1/YOR361C/S000005888/ORF|Verified/|/RPG1/YBR079C/S000000283/ORF|Verified/|/HCR1/YLR192C/S000004182/ORF|Verified/|/TIF35/YDR429C/S000002837/ORF|Verified/|/TIF34/YMR146C/S000004754/ORF|Verified/|/CLU1/YMR012W/S000004614/ORF|Verified/|/NIP1/YMR309C/S000004926/ORF|Verified/
Component: nascent polypeptide-associated complex/5854	/TEF4/YKL081W/S000001564/ORF|Verified/|/TEF1/YPR080W/S000006284/ORF|Verified/|/TEF2/YBR118W/S000000322/ORF|Verified/|/EFB1/YAL003W/S000000003/ORF|Verified/
Component: cytoplasmic dynein complex/5868	/EGD1/YPL037C/S000005958/ORF|Verified/|/BTT1/YDR252W/S000002660/ORF|Verified/|/EGD2/YHR193C/S000001236/ORF|Verified/
Component: dynactin complex/5869	/PAC11/YDR488C/S000002896/ORF|Verified/|/DYN3/YMR299C/S000004914/ORF|Verified/|/DYN1/YKR054C/S000001762/ORF|Verified/|/DYN2/YDR424C/S000002832/ORF|Verified/
Component: kinesin complex/5871	/ARP1/YHR129C/S000001171/ORF|Verified/|/ARP10/YDR106W/S000002513/ORF|Verified/|/JNM1/YMR294W/S000004908/ORF|Verified/|/NIP100/YPL174C/S000006095/ORF|Verified/
Component: Arp2/3 protein complex/5885	/KIP2/YPL155C/S000006076/ORF|Verified/|/CIK1/YMR198W/S000004811/ORF|Verified/|/CIN8/YEL061C/S000000787/ORF|Verified/|/KIP1/YBL063W/S000000159/ORF|Verified/|/VIK1/YPL253C/S000006174/ORF|Verified/|/KIP3/YGL216W/S000003184/ORF|Verified/
Component: 6-phosphofructokinase complex/5945	/ARP2/YDL029W/S000002187/ORF|Verified/|/ARC18/YLR370C/S000004362/ORF|Verified/|/ARC40/YBR234C/S000000438/ORF|Verified/|/ARC15/YIL062C/S000001324/ORF|Verified/|/ARP3/YJR065C/S000003826/ORF|Verified/|/ARC19/YKL013C/S000001496/ORF|Verified/|/ARC35/YNR035C/S000005318/ORF|Verified/
Component: alpha,alpha-trehalose-phosphate synthase complex (UDP-forming)/5946	/PFK2/YMR205C/S000004818/ORF|Verified/|/PFK1/YGR240C/S000003472/ORF|Verified/
Component: acetolactate synthase complex/5948	/TSL1/YML100W/S000004566/ORF|Verified/|/TPS3/YMR261C/S000004874/ORF|Verified/|/TPS1/YBR126C/S000000330/ORF|Verified/|/TPS2/YDR074W/S000002481/ORF|Verified/
Component: anthranilate synthase complex/5950	/ILV6/YCL009C/S000000515/ORF|Verified/|/ILV2/YMR108W/S000004714/ORF|Verified/
Component: carbamoyl-phosphate synthase complex/5951	/TRP2/YER090W/S000000892/ORF|Verified/|/TRP3/YKL211C/S000001694/ORF|Verified/
Component: cAMP-dependent protein kinase complex/5952	/CPA2/YJR109C/S000003870/ORF|Verified/|/CPA1/YOR303W/S000005829/ORF|Verified/
Component: CAAX-protein geranylgeranyltransferase complex/5953	/TPK2/YPL203W/S000006124/ORF|Verified/|/TPK3/YKL166C/S000001649/ORF|Verified/|/TPK1/YJL164C/S000003700/ORF|Verified/
Component: calcineurin complex/5955	/RAM2/YKL019W/S000001502/ORF|Verified/|/CDC43/YGL155W/S000003123/ORF|Verified/
Component: protein kinase CK2 complex/5956	/CNB1/YKL190W/S000001673/ORF|Verified/|/RCN1/YKL159C/S000001642/ORF|Verified/|/CNA1/YLR433C/S000004425/ORF|Verified/|/CMP2/YML057W/S000004521/ORF|Verified/
Component: glycine cleavage complex/5960	/CKA1/YIL035C/S000001297/ORF|Verified/|/CKA2/YOR061W/S000005587/ORF|Verified/|/CKB2/YOR039W/S000005565/ORF|Verified/|/CKB1/YGL019W/S000002987/ORF|Verified/
Component: protein farnesyltransferase complex/5965	/GCV2/YMR189W/S000004801/ORF|Verified/|/LPD1/YFL018C/S000001876/ORF|Verified/|/GCV3/YAL044C/S000000042/ORF|Verified/|/GCV1/YDR019C/S000002426/ORF|Verified/
Component: pyruvate dehydrogenase complex (sensu Eukaryota)/5967	/RAM2/YKL019W/S000001502/ORF|Verified/|/RAM1/YDL090C/S000002248/ORF|Verified/
Component: Rab-protein geranylgeranyltransferase complex/5968	/LPD1/YFL018C/S000001876/ORF|Verified/|/PDA1/YER178W/S000000980/ORF|Verified/|/PDB1/YBR221C/S000000425/ORF|Verified/|/PDX1/YGR193C/S000003425/ORF|Verified/|/LAT1/YNL071W/S000005015/ORF|Verified/
Component: ribonucleoside-diphosphate reductase complex/5971	/BET4/YJL031C/S000003568/ORF|Verified/|/BET2/YPR176C/S000006380/ORF|Verified/
Component: telomerase catalytic core complex/333	/RNR2/YJL026W/S000003563/ORF|Verified/|/RNR4/YGR180C/S000003412/ORF|Verified/|/RNR1/YER070W/S000000872/ORF|Verified/|/RNR3/YIL066C/S000001328/ORF|Verified/
Component: transcription export complex/346	/EST2/YLR318W/S000004310/ORF|Verified/|/TLC1/TLC1/S000006657/ncRNA/
Component: THO complex/347	/YRA1/YDR381W/S000002789/ORF|Verified/|/MFT1/YML062C/S000004527/ORF|Verified/|/SUB2/YDL084W/S000002242/ORF|Verified/|/TEX1/YNL253W/S000005197/ORF|Verified/|/THP2/YHR167W/S000001210/ORF|Verified/|/HPR1/YDR138W/S000002545/ORF|Verified/|/RLR1/YNL139C/S000005083/ORF|Verified/
Component: RNA polymerase I upstream activating factor complex/500	/MFT1/YML062C/S000004527/ORF|Verified/|/THP2/YHR167W/S000001210/ORF|Verified/|/HPR1/YDR138W/S000002545/ORF|Verified/|/RLR1/YNL139C/S000005083/ORF|Verified/
Component: proteasome complex (sensu Eukaryota)/502	/UAF30/YOR295W/S000005821/ORF|Verified/|/RRN9/YMR270C/S000004883/ORF|Verified/|/RRN10/YBL025W/S000000121/ORF|Verified/|/RRN5/YLR141W/S000004131/ORF|Verified/
Component: transcription elongation factor complex/8023	/UBC4/YBR082C/S000000286/ORF|Verified/|/RPN5/YDL147W/S000002306/ORF|Verified/|/RPT6/YGL048C/S000003016/ORF|Verified/|/RPN2/YIL075C/S000001337/ORF|Verified/|/PRE5/YMR314W/S000004931/ORF|Verified/|/PRE2/YPR103W/S000006307/ORF|Verified/|/PRE1/YER012W/S000000814/ORF|Verified/|/PRE10/YOR362C/S000005889/ORF|Verified/|/RPN14/YGL004C/S000002972/ORF|Uncharacterized/|/UBC1/YDR177W/S000002584/ORF|Verified/|…
Component: signalosome complex/8180	/CTR9/YOL145C/S000005505/ORF|Verified/|/SPT6/YGR116W/S000003348/ORF|Verified/|/CHD1/YER164W/S000000966/ORF|Verified/|/RTF1/YGL244W/S000003213/ORF|Verified/|/CCR4/YAL021C/S000000019/ORF|Verified/|/SPT16/YGL207W/S000003175/ORF|Verified/|/IKI1/YHR187W/S000001230/ORF|Verified/|/CDC73/YLR418C/S000004410/ORF|Verified/|/SPT5/YML010W/S000004470/ORF|Verified/|/POB3/YML069W/S000004534/ORF|Verified/|/ELC1/Y…
Component: telomere cap complex/782	/CSN9/YDR179C/S000002586/ORF|Verified/|/CSI1/YMR025W/S000004627/ORF|Verified/|/PCI8/YIL071C/S000001333/ORF|Verified/|/RRI1/YDL216C/S000002375/ORF|Verified/|/RRI2/YOL117W/S000005477/ORF|Verified/|/CSN12/YJR084W/S000003844/ORF|Verified/
Component: nuclear telomere cap complex/783	/SIR2/YDL042C/S000002200/ORF|Verified/|/TEL2/YGR099W/S000003331/ORF|Verified/|/SIR3/YLR442C/S000004434/ORF|Verified/|/SIR4/YDR227W/S000002635/ORF|Verified/|/CDC13/YDL220C/S000002379/ORF|Verified/|/RIF2/YLR453C/S000004445/ORF|Verified/|/STM1/YLR150W/S000004140/ORF|Verified/|/RIF1/YBR275C/S000000479/ORF|Verified/|/STN1/YDR082W/S000002489/ORF|Verified/|/RAP1/YNL216W/S000005160/ORF|Verified/|/TEN1/YL…
Component: oligosaccharyl transferase complex/8250	/SIR2/YDL042C/S000002200/ORF|Verified/|/TEL2/YGR099W/S000003331/ORF|Verified/|/SIR3/YLR442C/S000004434/ORF|Verified/|/SIR4/YDR227W/S000002635/ORF|Verified/|/CDC13/YDL220C/S000002379/ORF|Verified/|/RIF2/YLR453C/S000004445/ORF|Verified/|/STM1/YLR150W/S000004140/ORF|Verified/|/RIF1/YBR275C/S000000479/ORF|Verified/|/STN1/YDR082W/S000002489/ORF|Verified/|/RAP1/YNL216W/S000005160/ORF|Verified/|/TEN1/YL…
Component: cohesin complex/8278	/OST3/YOR085W/S000005611/ORF|Verified/|/OST2/YOR103C/S000005629/ORF|Verified/|/OST6/YML019W/S000004481/ORF|Verified/|/OST5/YGL226C-A/S000003194/ORF|Verified/|/STT3/YGL022W/S000002990/ORF|Verified/|/OST1/YJL002C/S000003539/ORF|Verified/|/SWP1/YMR149W/S000004757/ORF|Verified/|/WBP1/YEL002C/S000000728/ORF|Verified/|/OST4/YDL232W/S000002391/ORF|Verified/
Component: protein serine/threonine phosphatase complex/8287	/MCD1/YDL003W/S000002161/ORF|Verified/|/IRR1/YIL026C/S000001288/ORF|Verified/|/REC8/YPR007C/S000006211/ORF|Verified/|/SMC3/YJL074C/S000003610/ORF|Verified/|/SMC1/YFL008W/S000001886/ORF|Verified/|/SCC2/YDR180W/S000002588/ORF|Verified/
Component: F-actin capping protein complex/8290	/GIP1/YBR045C/S000000249/ORF|Verified/|/REG2/YBR050C/S000000254/ORF|Verified/|/CDC55/YGL190C/S000003158/ORF|Verified/|/GAC1/YOR178C/S000005704/ORF|Verified/|/CNB1/YKL190W/S000001673/ORF|Verified/|/GLC7/YER133W/S000000935/ORF|Verified/|/GIP2/YER054C/S000000856/ORF|Verified/|/RCN1/YKL159C/S000001642/ORF|Verified/|/PIG1/YLR273C/S000004263/ORF|Verified/|/TPD3/YAL016W/S000000014/ORF|Verified/|/PPH22/Y…
Component: synaptonemal complex/795	/CAP1/YKL007W/S000001490/ORF|Verified/|/CAP2/YIL034C/S000001296/ORF|Verified/
Component: condensin complex/796	/HOP1/YIL072W/S000001334/ORF|Verified/|/ZIP2/YGL249W/S000003218/ORF|Verified/|/ZIP1/YDR285W/S000002693/ORF|Verified/|/TOP2/YNL088W/S000005032/ORF|Verified/|/RED1/YLR263W/S000004253/ORF|Verified/
Component: nuclear cohesin complex/798	/SMC2/YFR031C/S000001927/ORF|Verified/|/SMC4/YLR086W/S000004076/ORF|Verified/|/YCS4/YLR272C/S000004262/ORF|Verified/|/BRN1/YBL097W/S000000193/ORF|Verified/|/YCG1/YDR325W/S000002733/ORF|Verified/
Component: nuclear condensin complex/799	/MCD1/YDL003W/S000002161/ORF|Verified/|/IRR1/YIL026C/S000001288/ORF|Verified/|/REC8/YPR007C/S000006211/ORF|Verified/|/SMC3/YJL074C/S000003610/ORF|Verified/|/SMC1/YFL008W/S000001886/ORF|Verified/|/SCC2/YDR180W/S000002588/ORF|Verified/
Component: origin recognition complex/808	/SMC2/YFR031C/S000001927/ORF|Verified/|/SMC4/YLR086W/S000004076/ORF|Verified/|/YCS4/YLR272C/S000004262/ORF|Verified/|/BRN1/YBL097W/S000000193/ORF|Verified/|/YCG1/YDR325W/S000002733/ORF|Verified/
Component: proteasome regulatory particle, base subcomplex (sensu Eukaryota)/8540	/ORC4/YPR162C/S000006366/ORF|Verified/|/ORC1/YML065W/S000004530/ORF|Verified/|/ORC2/YBR060C/S000000264/ORF|Verified/|/ORC3/YLL004W/S000003927/ORF|Verified/|/ORC5/YNL261W/S000005205/ORF|Verified/|/ORC6/YHR118C/S000001160/ORF|Verified/
Component: proteasome regulatory particle, lid subcomplex (sensu Eukaryota)/8541	/RPT6/YGL048C/S000003016/ORF|Verified/|/RPN2/YIL075C/S000001337/ORF|Verified/|/RPT4/YOR259C/S000005785/ORF|Verified/|/RPN10/YHR200W/S000001243/ORF|Verified/|/RPT2/YDL007W/S000002165/ORF|Verified/|/RPN1/YHR027C/S000001069/ORF|Verified/|/RPT3/YDR394W/S000002802/ORF|Verified/|/RPT1/YKL145W/S000001628/ORF|Verified/|/RPT5/YOR117W/S000005643/ORF|Verified/
Component: GINS complex/811	/RPN5/YDL147W/S000002306/ORF|Verified/|/RPN11/YFR004W/S000001900/ORF|Verified/|/RPN9/YDR427W/S000002835/ORF|Verified/|/RPN8/YOR261C/S000005787/ORF|Verified/|/RPN3/YER021W/S000000823/ORF|Verified/|/SEM1/YDR363W-A/S000007235/ORF|Verified/|/RPN7/YPR108W/S000006312/ORF|Verified/|/RPN12/YFR052W/S000001948/ORF|Verified/|/RPN6/YDL097C/S000002255/ORF|Verified/|/RPN13/YLR421C/S000004413/ORF|Verified/
Component: epsilon DNA polymerase complex/8622	/SLD5/YDR489W/S000002897/ORF|Verified/|/PSF3/YOL146W/S000005506/ORF|Verified/|/PSF2/YJL072C/S000003608/ORF|Verified/|/PSF1/YDR013W/S000002420/ORF|Verified/
Component: chromatin accessibility complex/8623	/DPB4/YDR121W/S000002528/ORF|Verified/|/DPB3/YBR278W/S000000482/ORF|Verified/|/DPB2/YPR175W/S000006379/ORF|Verified/|/POL2/YNL262W/S000005206/ORF|Verified/
Component: GARP complex/938	/DLS1/YJL065C/S000003601/ORF|Verified/|/ITC1/YGL133W/S000003101/ORF|Verified/|/ISW2/YOR304W/S000005831/ORF|Verified/|/DPB4/YDR121W/S000002528/ORF|Verified/
Component: phenylalanine-tRNA ligase complex/9328	/VPS52/YDR484W/S000002892/ORF|Verified/|/VPS51/YKR020W/S000001728/ORF|Verified/|/VPS54/YDR027C/S000002434/ORF|Verified/|/VPS53/YJL029C/S000003566/ORF|Verified/
Component: sulfite reductase complex (NADPH)/9337	/FRS1/YLR060W/S000004050/ORF|Verified/|/FRS2/YFL022C/S000001872/ORF|Verified/
Component: oxoglutarate dehydrogenase complex (sensu Eukaryota)/9353	/ECM17/YJR137C/S000003898/ORF|Verified/|/MET10/YFR030W/S000001926/ORF|Verified/
Component: zeta DNA polymerase complex/16035	/LPD1/YFL018C/S000001876/ORF|Verified/|/KGD1/YIL125W/S000001387/ORF|Verified/|/KGD2/YDR148C/S000002555/ORF|Verified/
Component: prefoldin complex/16272	/REV3/YPL167C/S000006088/ORF|Verified/|/REV7/YIL139C/S000001401/ORF|Verified/
Component: eukaryotic translation initiation factor 4F complex/16281	/PAC10/YGR078C/S000003310/ORF|Verified/|/YKE2/YLR200W/S000004190/ORF|Verified/|/PFD1/YJL179W/S000003715/ORF|Verified/|/GIM3/YNL153C/S000005097/ORF|Verified/|/GIM4/YEL003W/S000000729/ORF|Verified/|/GIM5/YML094W/S000004559/ORF|Verified/
Component: eukaryotic 43S preinitiation complex/16282	/TIF1/YKR059W/S000001767/ORF|Verified/|/TIF2/YJL138C/S000003674/ORF|Verified/|/TIF4631/YGR162W/S000003394/ORF|Verified/|/TIF4632/YGL049C/S000003017/ORF|Verified/|/CDC33/YOL139C/S000005499/ORF|Verified/
Component: eukaryotic 48S initiation complex/16283	/PRT1/YOR361C/S000005888/ORF|Verified/|/RPS0A/YGR214W/S000003446/ORF|Verified/|/RPS28B/YLR264W/S000004254/ORF|Verified/|/RPG1/YBR079C/S000000283/ORF|Verified/|/RPS9A/YPL081W/S000006002/ORF|Verified/|/RPS23A/YGR118W/S000003350/ORF|Verified/|/RPS14A/YCR031C/S000000627/ORF|Verified/|/RPS1B/YML063W/S000004528/ORF|Verified/|/HCR1/YLR192C/S000004182/ORF|Verified/|/TIF35/YDR429C/S000002837/ORF|Verified/…
Component: proton-transporting two-sector ATPase complex/16469	/RPS0A/YGR214W/S000003446/ORF|Verified/|/RPS28B/YLR264W/S000004254/ORF|Verified/|/RPS9A/YPL081W/S000006002/ORF|Verified/|/RPS23A/YGR118W/S000003350/ORF|Verified/|/RPS14A/YCR031C/S000000627/ORF|Verified/|/RPS1B/YML063W/S000004528/ORF|Verified/|/RPS18B/YML026C/S000004488/ORF|Verified/|/RPS21B/YJL136C/S000003672/ORF|Verified/|/RPS4A/YJR145C/S000003906/ORF|Verified/|/RPS4B/YHR203C/S000001246/ORF|Veri…
Component: hydrogen-translocating V-type ATPase complex/16471	/STF2/YGR008C/S000003240/ORF|Verified/|/ATP17/YDR377W/S000002785/ORF|Verified/|/ATP5/YDR298C/S000002706/ORF|Verified/|/ATP1/YBL099W/S000000195/ORF|Verified/|/INH1/YDL181W/S000002340/ORF|Verified/|/ATP8/Q0080/S000007267/ORF|Verified/|/ATP6/Q0085/S000007268/ORF|Verified/|/ATP16/YDL004W/S000002162/ORF|Verified/|/OLI1/Q0130/S000007274/ORF|Verified/|/TIM11/YDR322C-A/S000007255/ORF|Verified/|/ATP19/YOL…
Component: SWI/SNF complex/16514	/STV1/YMR054W/S000004658/ORF|Verified/|/VMA8/YEL051W/S000000777/ORF|Verified/|/VMA10/YHR039C-A/S000002100/ORF|Verified/|/VMA13/YPR036W/S000006240/ORF|Verified/|/VMA4/YOR332W/S000005859/ORF|Verified/|/VMA5/YKL080W/S000001563/ORF|Verified/|/TFP1/YDL185W/S000002344/ORF|Verified/|/VMA6/YLR447C/S000004439/ORF|Verified/|/PPA1/YHR026W/S000001068/ORF|Verified/|/VMA2/YBR127C/S000000331/ORF|Verified/|/VMA7…
Component: Sin3 complex/16580	/ARP9/YMR033W/S000004636/ORF|Verified/|/SWI3/YJL176C/S000003712/ORF|Verified/|/RTT102/YGR275W/S000003507/ORF|Verified/|/SNF11/YDR073W/S000002480/ORF|Verified/|/SNF6/YHL025W/S000001017/ORF|Verified/|/SNF2/YOR290C/S000005816/ORF|Verified/|/ARP7/YPR034W/S000006238/ORF|Verified/|/SWI1/YPL016W/S000005937/ORF|Verified/|/SNF12/YNR023W/S000005306/ORF|Verified/|/TAF14/YPL129W/S000006050/ORF|Verified/|/SNF…
Component: chromatin remodeling complex/16585	/STB1/YNL309W/S000005253/ORF|Verified/|/SIN3/YOL004W/S000005364/ORF|Verified/|/STB2/YMR053C/S000004657/ORF|Verified/
Component: RSC complex/16586	/IOC3/YFR013W/S000001909/ORF|Verified/|/SWC3/YAL011W/S000000009/ORF|Verified/|/YAF9/YNL107W/S000005051/ORF|Verified/|/RSC3/YDR303C/S000002711/ORF|Verified/|/ARP9/YMR033W/S000004636/ORF|Verified/|/DLS1/YJL065C/S000003601/ORF|Verified/|/IES3/YLR052W/S000004042/ORF|Verified/|/CAC2/YML102W/S000004570/ORF|Verified/|/NPL6/YMR091C/S000004697/ORF|Verified/|/SHG1/YBR258C/S000000462/ORF|Verified/|/SWI3/YJL…
Component: ISW1 complex/16587	/RSC3/YDR303C/S000002711/ORF|Verified/|/NPL6/YMR091C/S000004697/ORF|Verified/|/RSC2/YLR357W/S000004349/ORF|Verified/|/RTT102/YGR275W/S000003507/ORF|Verified/|/STH1/YIL126W/S000001388/ORF|Verified/|/RSC8/YFR037C/S000001933/ORF|Verified/|/RSC1/YGR056W/S000003288/ORF|Verified/|/RSC58/YLR033W/S000004023/ORF|Verified/|/HTL1/YCR020W-B/S000006439/ORF|Verified/|/RSC4/YKR008W/S000001716/ORF|Verified/|/RSC…
Component: Cdc73/Paf1 complex/16593	/IOC3/YFR013W/S000001909/ORF|Verified/|/ISW1/YBR245C/S000000449/ORF|Verified/|/IOC4/YMR044W/S000004647/ORF|Verified/|/IOC2/YLR095C/S000004085/ORF|Verified/
Component: CCAAT-binding factor complex/16602	/CTR9/YOL145C/S000005505/ORF|Verified/|/RTF1/YGL244W/S000003213/ORF|Verified/|/CCR4/YAL021C/S000000019/ORF|Verified/|/CDC73/YLR418C/S000004410/ORF|Verified/|/PAF1/YBR279W/S000000483/ORF|Verified/|/HPR1/YDR138W/S000002545/ORF|Verified/|/LEO1/YOR123C/S000005649/ORF|Verified/
Component: serine C-palmitoyltransferase complex/17059	/HAP3/YBL021C/S000000117/ORF|Verified/|/HAP4/YKL109W/S000001592/ORF|Verified/|/HAP5/YOR358W/S000005885/ORF|Verified/|/HAP2/YGL237C/S000003206/ORF|Verified/
Component: mitochondrial processing peptidase complex/17087	/LCB1/YMR296C/S000004911/ORF|Verified/|/LCB2/YDR062W/S000002469/ORF|Verified/
Component: methionyl glutamyl tRNA synthetase complex/17102	/MAS1/YLR163C/S000004153/ORF|Verified/|/MAS2/YHR024C/S000001066/ORF|Verified/
Component: Golgi transport complex/17119	/GUS1/YGL245W/S000003214/ORF|Verified/|/MES1/YGR264C/S000003496/ORF|Verified/|/ARC1/YGL105W/S000003073/ORF|Verified/
Component: translation release factor complex/18444	/COG4/YPR105C/S000006309/ORF|Verified/|/COG6/YNL041C/S000004986/ORF|Verified/|/COG5/YNL051W/S000004996/ORF|Verified/|/COG2/YGR120C/S000003352/ORF|Verified/|/COG1/YGL223C/S000003191/ORF|Verified/|/COG3/YER157W/S000000959/ORF|Verified/|/COG7/YGL005C/S000002973/ORF|Verified/|/COG8/YML071C/S000004536/ORF|Verified/
Component: SCF ubiquitin ligase complex/19005	/SUP45/YBR143C/S000000347/ORF|Verified/|/SUP35/YDR172W/S000002579/ORF|Verified/
Component: nucleotide-excision repair complex/109	/HRT1/YOL133W/S000005493/ORF|Verified/|/UFO1/YML088W/S000004553/ORF|Verified/|/MET30/YIL046W/S000001308/ORF|Verified/|/SKP1/YDR328C/S000002736/ORF|Verified/|/GRR1/YJR090C/S000003850/ORF|Verified/|/DIA2/YOR080W/S000005606/ORF|Verified/|/CDC34/YDR054C/S000002461/ORF|Verified/|/CDC53/YDL132W/S000002290/ORF|Verified/|//YJL149W/S000003685/ORF|Verified/|/CDC4/YFL009W/S000001885/ORF|Verified/
Component: nucleotide-excision repair factor 1 complex/110	/RAD10/YML095C/S000004560/ORF|Verified/|/TFB1/YDR311W/S000002719/ORF|Verified/|/RAD1/YPL022W/S000005943/ORF|Verified/|/TFB2/YPL122C/S000006043/ORF|Verified/|/TFB3/YDR460W/S000002868/ORF|Verified/|/RAD3/YER171W/S000000973/ORF|Verified/|/RAD4/YER162C/S000000964/ORF|Verified/|/SSL1/YLR005W/S000003995/ORF|Verified/|/RAD2/YGR258C/S000003490/ORF|Verified/|/ABF1/YKL112W/S000001595/ORF|Verified/|/ELC1/YP…
Component: nucleotide-excision repair factor 2 complex/111	/RAD10/YML095C/S000004560/ORF|Verified/|/RAD1/YPL022W/S000005943/ORF|Verified/|/RAD14/YMR201C/S000004814/ORF|Verified/
Component: nucleotide-excision repair factor 3 complex/112	/RAD4/YER162C/S000000964/ORF|Verified/|/RAD23/YEL037C/S000000763/ORF|Verified/
Component: nucleotide-excision repair factor 4 complex/113	/TFB1/YDR311W/S000002719/ORF|Verified/|/TFB2/YPL122C/S000006043/ORF|Verified/|/TFB3/YDR460W/S000002868/ORF|Verified/|/RAD3/YER171W/S000000973/ORF|Verified/|/SSL1/YLR005W/S000003995/ORF|Verified/|/RAD2/YGR258C/S000003490/ORF|Verified/|/SSL2/YIL143C/S000001405/ORF|Verified/
Component: proteasome core complex, alpha-subunit complex (sensu Eukaryota)/19773	/ABF1/YKL112W/S000001595/ORF|Verified/|/ELC1/YPL046C/S000005967/ORF|Verified/|/RAD7/YJR052W/S000003813/ORF|Verified/|/RAD16/YBR114W/S000000318/ORF|Verified/
Component: proteasome core complex, beta-subunit complex (sensu Eukaryota)/19774	/PRE5/YMR314W/S000004931/ORF|Verified/|/PRE10/YOR362C/S000005889/ORF|Verified/|/PUP2/YGR253C/S000003485/ORF|Verified/|/PRE6/YOL038W/S000005398/ORF|Verified/|/PRE8/YML092C/S000004557/ORF|Verified/|/SCL1/YGL011C/S000002979/ORF|Verified/|/PRE9/YGR135W/S000003367/ORF|Verified/
Component: CCR4-NOT complex/30014	/PRE2/YPR103W/S000006307/ORF|Verified/|/PRE1/YER012W/S000000814/ORF|Verified/|/PUP1/YOR157C/S000005683/ORF|Verified/|/PRE3/YJL001W/S000003538/ORF|Verified/|/PUP3/YER094C/S000000896/ORF|Verified/|/PRE4/YFR050C/S000001946/ORF|Verified/|/PRE7/YBL041W/S000000137/ORF|Verified/
Component: CCR4-NOT core complex/30015	/CDC39/YCR093W/S000000689/ORF|Verified/|/CAF120/YNL278W/S000005222/ORF|Verified/|/CAF4/YKR036C/S000001744/ORF|Verified/|/NOT5/YPR072W/S000006276/ORF|Verified/|/CCR4/YAL021C/S000000019/ORF|Verified/|/POP2/YNR052C/S000005335/ORF|Verified/|/CAF16/YFL028C/S000001866/ORF|Verified/|/NOT3/YIL038C/S000001300/ORF|Verified/|/MOT2/YER068W/S000000870/ORF|Verified/|/CDC36/YDL165W/S000002324/ORF|Verified/|/CAF…
	/CDC39/YCR093W/S000000689/ORF|Verified/|/NOT5/YPR072W/S000006276/ORF|Verified/|/CCR4/YAL021C/S000000019/ORF|Verified/|/POP2/YNR052C/S000005335/ORF|Verified/|/NOT3/YIL038C/S000001300/ORF|Verified/|/MOT2/YER068W/S000000870/ORF|Verified/|/CDC36/YDL165W/S000002324/ORF|Verified/

## Sheet: spearman_complexes
Supplementary Table 1B:Co-evolutionary Patterns (D2) for the yeast complexes.
.First column: The tree nodes of each solution
.Second column: The mean pattern of evolution of the solution
Third column: The number of complexes in the solution
At least 9 complexes
.Forth column: The complexes in each solution
Tree Nodes	Average vector	No of complexes	Complexes
1 2 3 4 5 6 7 8 9 10 11 12 13 14 15 16 17 18 19 20 21 22 23 24 25 26 27 28 29 30 31 32 33	(1, 33, 15.5769), (2, 4, 14.4615), (3, 4, 15.5769), (4, 6, 15.5769), (5, 6, 14.4231), (6, 8, 14.4615), (7, 8, 14.3077), (8, 32, 12.0385), (9, 31, 13.3846), (10, 12, 15.5769), (11, 12, 15.5769), (12, 30, 15.5769), (13, 15, 15.5769), (14, 15, 15.5769), (15, 17, 15.5769), (16, 17, 15.5769), (17, 29, 15.5769), (18, 28, 15.5769), (19, 27, 12.0385), (20, 26, 16.8077), (21, 25, 17.9615), (22, 24, 15.576…	13	( cAMP-dependent_protein_kinase_complex/5952 pyruvate_dehydrogenase_complex/45254 pyruvate_dehydrogenase_complex_{sensu_Eukaryota}/5967 proteasome_regulatory_particle,_base_subcomplex_{sensu_Eukaryota}/8540 protein_kinase_CK2_complex/5956 calcineurin_complex/5955 proteasome_core_complex,_beta-subunit_complex_{sensu_Eukaryota}/19774 nucleotide-excision_repair_factor_4_complex/113 serine_C-palmitoy…
1 2 3 4 5 6 7 8 9 10 11 12 13 14 15 16 17 18 19 20 21 22 23 24 25 26 27 28 29 30 31 32 33	(1, 33, 15.5833), (2, 4, 14.375), (3, 4, 15.5833), (4, 6, 15.5833), (5, 6, 14.3333), (6, 8, 14.375), (7, 8, 14.2083), (8, 32, 11.75), (9, 31, 13.2083), (10, 12, 15.5833), (11, 12, 15.5833), (12, 30, 15.5833), (13, 15, 15.5833), (14, 15, 15.5833), (15, 17, 15.5833), (16, 17, 15.5833), (17, 29, 15.5833), (18, 28, 15.5833), (19, 27, 13), (20, 26, 16.9167), (21, 25, 18.1667), (22, 24, 15.5833), (23, …	12	( cAMP-dependent_protein_kinase_complex/5952 pyruvate_dehydrogenase_complex/45254 pyruvate_dehydrogenase_complex_{sensu_Eukaryota}/5967 proteasome_regulatory_particle,_base_subcomplex_{sensu_Eukaryota}/8540 protein_kinase_CK2_complex/5956 proteasome_core_complex,_beta-subunit_complex_{sensu_Eukaryota}/19774 nucleotide-excision_repair_factor_4_complex/113 serine_C-palmitoyltransferase_complex/1705…
1 2 3 4 5 6 7 8 9 10 11 12 13 14 15 16 17 18 19 20 21 22 23 24 25 26 27 28 29 30 31 32 33	(1, 33, 16.75), (2, 4, 12.5769), (3, 4, 14.4231), (4, 6, 14.9423), (5, 6, 13.75), (6, 8, 15.4808), (7, 8, 13.6923), (8, 32, 14.9231), (9, 31, 13.8077), (10, 12, 17.3462), (11, 12, 16.1538), (12, 30, 15), (13, 15, 15.5577), (14, 15, 15.5577), (15, 17, 15.5577), (16, 17, 14.3462), (17, 29, 15.5577), (18, 28, 14.9423), (19, 27, 14.9615), (20, 26, 16.7692), (21, 25, 18.0385), (22, 24, 15.5577), (23, …	26	( proton-transporting_ATP_synthase,_stator_stalk_{sensu_Eukaryota}/274 fatty_acid_synthase_complex/5835 Ada2/Gcn5/Ada3_transcription_activator_complex/5671 heterogeneous_nuclear_ribonucleoprotein_complex/30530 mitochondrial_intermembrane_space_protein_transporter_complex/42719 alpha_DNA_polymerase:primase_complex/5658 transcription_factor_TFIIH_complex/5675 nuclear_exosome_{RNase_complex}/176 cyt…
1 2 3 4 5 6 7 8 9 10 11 12 13 14 15 16 17 18 19 20 21 22 23 24 25 26 27 28 29 30 31 32 33	(1, 33, 16.74), (2, 4, 12.4), (3, 4, 14.32), (4, 6, 14.86), (5, 6, 13.62), (6, 8, 15.42), (7, 8, 14.2), (8, 32, 14.84), (9, 31, 14.32), (10, 12, 17.36), (11, 12, 16.12), (12, 30, 14.92), (13, 15, 15.5), (14, 15, 15.5), (15, 17, 15.5), (16, 17, 14.24), (17, 29, 15.5), (18, 28, 15.5), (19, 27, 14.88), (20, 26, 16.76), (21, 25, 18.08), (22, 24, 15.5), (23, 24, 15.5), (24, 25, 15.5), (25, 26, 15.5), …	25	( proton-transporting_ATP_synthase,_stator_stalk_{sensu_Eukaryota}/274 fatty_acid_synthase_complex/5835 Ada2/Gcn5/Ada3_transcription_activator_complex/5671 heterogeneous_nuclear_ribonucleoprotein_complex/30530 mitochondrial_intermembrane_space_protein_transporter_complex/42719 alpha_DNA_polymerase:primase_complex/5658 transcription_factor_TFIIH_complex/5675 nuclear_exosome_{RNase_complex}/176 cyt…
1 2 3 4 5 6 7 8 9 10 11 12 13 14 15 16 17 18 19 20 21 22 23 24 25 26 27 28 29 30 31 32 33	(1, 33, 16.4091), (2, 4, 12.8864), (3, 4, 14.3636), (4, 6, 14.9773), (5, 6, 12.8409), (6, 8, 15.6136), (7, 8, 13.5), (8, 32, 14.9545), (9, 31, 13.6364), (10, 12, 17.0909), (11, 12, 15.7045), (12, 30, 15.0455), (13, 15, 15.7045), (14, 15, 15.7045), (15, 17, 15.7045), (16, 17, 14.2727), (17, 29, 15.7045), (18, 28, 14.9773), (19, 27, 15), (20, 26, 15.7045), (21, 25, 17.8636), (22, 24, 15.7045), (23,…	22	( proton-transporting_ATP_synthase,_stator_stalk_{sensu_Eukaryota}/274 fatty_acid_synthase_complex/5835 Ada2/Gcn5/Ada3_transcription_activator_complex/5671 heterogeneous_nuclear_ribonucleoprotein_complex/30530 mitochondrial_intermembrane_space_protein_transporter_complex/42719 transcription_factor_TFIIH_complex/5675 nuclear_exosome_{RNase_complex}/176 cytoplasmic_exosome_{RNase_complex}/177 proto…
1 2 3 4 5 6 7 8 9 10 11 12 13 14 15 16 17 18 19 20 21 22 23 24 25 26 27 28 29 30 31 32 33	(1, 33, 16.3182), (2, 4, 13.4545), (3, 4, 14.2273), (4, 6, 15.5909), (5, 6, 12.75), (6, 8, 14.8864), (7, 8, 14.8864), (8, 32, 14.1591), (9, 31, 12.8636), (10, 12, 17), (11, 12, 15.6136), (12, 30, 14.9545), (13, 15, 15.6136), (14, 15, 15.6136), (15, 17, 15.6136), (16, 17, 14.9318), (17, 29, 15.6136), (18, 28, 15.6136), (19, 27, 13.5227), (20, 26, 15.6136), (21, 25, 19.1591), (22, 24, 15.6136), (23…	22	( proton-transporting_ATP_synthase,_stator_stalk_{sensu_Eukaryota}/274 fatty_acid_synthase_complex/5835 Ada2/Gcn5/Ada3_transcription_activator_complex/5671 heterogeneous_nuclear_ribonucleoprotein_complex/30530 dynactin_complex/5869 prefoldin_complex/16272 transcription_factor_TFIIH_complex/5675 cytoplasmic_exosome_{RNase_complex}/177 proton-transporting_ATP_synthase,_catalytic_core_{sensu_Eukaryo…
1 2 3 4 5 6 7 8 9 10 11 12 13 14 15 16 17 18 19 20 21 22 23 24 25 26 27 28 29 30 31 32 33	(1, 33, 16.9091), (2, 4, 13.3636), (3, 4, 14.7955), (4, 6, 14.7727), (5, 6, 14.0455), (6, 8, 14.0909), (7, 8, 14.0227), (8, 32, 14.0909), (9, 31, 13.4091), (10, 12, 17.6364), (11, 12, 16.2045), (12, 30, 14.8409), (13, 15, 15.5), (14, 15, 15.5), (15, 17, 15.5), (16, 17, 15.5), (17, 29, 15.5), (18, 28, 14.7727), (19, 27, 14.7955), (20, 26, 17.6136), (21, 25, 17.7273), (22, 24, 15.5), (23, 24, 15.5)…	22	( proton-transporting_ATP_synthase,_stator_stalk_{sensu_Eukaryota}/274 fatty_acid_synthase_complex/5835 Ada2/Gcn5/Ada3_transcription_activator_complex/5671 heterogeneous_nuclear_ribonucleoprotein_complex/30530 alpha_DNA_polymerase:primase_complex/5658 prefoldin_complex/16272 transcription_factor_TFIIH_complex/5675 proton-transporting_ATP_synthase,_catalytic_core_{sensu_Eukaryota}/5754 nucleotide-…
1 2 3 4 5 6 7 8 9 10 11 12 13 14 15 16 17 18 19 20 21 22 23 24 25 26 27 28 29 30 31 32 33	(1, 33, 16.9048), (2, 4, 13.1905), (3, 4, 14.6905), (4, 6, 14.6667), (5, 6, 13.9048), (6, 8, 13.9524), (7, 8, 14.6429), (8, 32, 13.9524), (9, 31, 14), (10, 12, 17.6667), (11, 12, 16.1667), (12, 30, 14.7381), (13, 15, 15.4286), (14, 15, 15.4286), (15, 17, 15.4286), (16, 17, 15.4286), (17, 29, 15.4286), (18, 28, 15.4286), (19, 27, 14.6905), (20, 26, 17.6429), (21, 25, 17.7619), (22, 24, 15.4286), (…	21	( proton-transporting_ATP_synthase,_stator_stalk_{sensu_Eukaryota}/274 fatty_acid_synthase_complex/5835 Ada2/Gcn5/Ada3_transcription_activator_complex/5671 heterogeneous_nuclear_ribonucleoprotein_complex/30530 alpha_DNA_polymerase:primase_complex/5658 prefoldin_complex/16272 transcription_factor_TFIIH_complex/5675 proton-transporting_ATP_synthase,_catalytic_core_{sensu_Eukaryota}/5754 nucleotide-…
1 2 3 4 5 6 7 8 9 10 11 12 13 14 15 16 17 18 19 20 21 22 23 24 25 26 27 28 29 30 31 32 33	(1, 33, 16.7037), (2, 4, 13.7963), (3, 4, 14.463), (4, 6, 15.537), (5, 6, 13.8148), (6, 8, 15.4815), (7, 8, 14.3333), (8, 32, 14.9444), (9, 31, 12.7222), (10, 12, 17.2778), (11, 12, 16.1296), (12, 30, 15.0185), (13, 15, 15.5556), (14, 15, 15.5556), (15, 17, 15.5556), (16, 17, 14.3889), (17, 29, 15.5556), (18, 28, 13.8148), (19, 27, 15.5556), (20, 26, 16.7222), (21, 25, 17.9444), (22, 24, 15.5556)…	27	( proton-transporting_ATP_synthase,_stator_stalk_{sensu_Eukaryota}/274 fatty_acid_synthase_complex/5835 Ada2/Gcn5/Ada3_transcription_activator_complex/5671 heterogeneous_nuclear_ribonucleoprotein_complex/30530 alpha_DNA_polymerase:primase_complex/5658 transcription_factor_TFIIH_complex/5675 nuclear_exosome_{RNase_complex}/176 cytoplasmic_exosome_{RNase_complex}/177 proton-transporting_ATP_synthas…
1 2 3 4 5 6 7 8 9 10 11 12 13 14 15 16 17 18 19 20 21 22 23 24 25 26 27 28 29 30 31 32 33	(1, 33, 16.125), (2, 4, 12.25), (3, 4, 14.25), (4, 6, 15.4583), (5, 6, 13.5208), (6, 8, 15.3958), (7, 8, 14.7708), (8, 32, 14.7917), (9, 31, 13.6458), (10, 12, 18.0417), (11, 12, 16.125), (12, 30, 14.875), (13, 15, 15.4792), (14, 15, 15.4792), (15, 17, 15.4792), (16, 17, 14.1667), (17, 29, 15.4792), (18, 28, 15.4792), (19, 27, 15.4792), (20, 26, 16.7708), (21, 25, 17.4583), (22, 24, 15.4792), (23…	24	( proton-transporting_ATP_synthase,_stator_stalk_{sensu_Eukaryota}/274 fatty_acid_synthase_complex/5835 Ada2/Gcn5/Ada3_transcription_activator_complex/5671 heterogeneous_nuclear_ribonucleoprotein_complex/30530 transcription_factor_TFIIH_complex/5675 nuclear_exosome_{RNase_complex}/176 cytoplasmic_exosome_{RNase_complex}/177 proton-transporting_ATP_synthase,_catalytic_core_{sensu_Eukaryota}/5754 n…
1 2 3 4 5 6 7 8 9 10 11 12 13 14 15 16 17 18 19 20 21 22 23 24 25 26 27 28 29 30 31 32 33	(1, 33, 16.2619), (2, 4, 12.5714), (3, 4, 14.119), (4, 6, 15.5), (5, 6, 13.2857), (6, 8, 15.4286), (7, 8, 14.7143), (8, 32, 14.7381), (9, 31, 14.119), (10, 12, 17.7381), (11, 12, 15.5238), (12, 30, 14.8333), (13, 15, 15.5238), (14, 15, 15.5238), (15, 17, 15.5238), (16, 17, 14.0238), (17, 29, 15.5238), (18, 28, 15.5238), (19, 27, 15.5238), (20, 26, 16.2857), (21, 25, 17.7857), (22, 24, 15.5238), (…	21	( proton-transporting_ATP_synthase,_stator_stalk_{sensu_Eukaryota}/274 fatty_acid_synthase_complex/5835 Ada2/Gcn5/Ada3_transcription_activator_complex/5671 heterogeneous_nuclear_ribonucleoprotein_complex/30530 transcription_factor_TFIIH_complex/5675 nuclear_exosome_{RNase_complex}/176 cytoplasmic_exosome_{RNase_complex}/177 proton-transporting_ATP_synthase,_catalytic_core_{sensu_Eukaryota}/5754 A…
1 2 3 4 5 6 7 8 9 10 11 12 13 14 15 16 17 18 19 20 21 22 23 24 25 26 27 28 29 30 31 32 33	(1, 33, 16.5882), (2, 4, 12.8824), (3, 4, 15.6765), (4, 6, 14.7353), (5, 6, 12.8529), (6, 8, 14.7353), (7, 8, 14.7647), (8, 32, 13.8529), (9, 31, 13.8529), (10, 12, 15.6765), (11, 12, 15.6765), (12, 30, 14.8235), (13, 15, 15.6765), (14, 15, 15.6765), (15, 17, 15.6765), (16, 17, 14.7941), (17, 29, 15.6765), (18, 28, 15.6765), (19, 27, 15.6765), (20, 26, 15.6765), (21, 25, 15.6765), (22, 24, 15.676…	17	( proton-transporting_ATP_synthase,_stator_stalk_{sensu_Eukaryota}/274 fatty_acid_synthase_complex/5835 Ada2/Gcn5/Ada3_transcription_activator_complex/5671 heterogeneous_nuclear_ribonucleoprotein_complex/30530 transcription_factor_TFIIH_complex/5675 cytoplasmic_exosome_{RNase_complex}/177 proton-transporting_ATP_synthase,_catalytic_core_{sensu_Eukaryota}/5754 AP-1_adaptor_complex/30121 transcript…
1 2 3 4 5 6 7 8 9 10 11 12 13 14 15 16 17 18 19 20 21 22 23 24 25 26 27 28 29 30 31 32 33	(1, 33, 16.92), (2, 4, 14.32), (3, 4, 15.02), (4, 6, 14.38), (5, 6, 14.36), (6, 8, 15.62), (7, 8, 13.12), (8, 32, 13.82), (9, 31, 12.54), (10, 12, 16.92), (11, 12, 16.26), (12, 30, 15.64), (13, 15, 15.64), (14, 15, 15.64), (15, 17, 15.64), (16, 17, 14.44), (17, 29, 15.64), (18, 28, 13.76), (19, 27, 14.4), (20, 26, 17.5), (21, 25, 16.92), (22, 24, 16.86), (23, 24, 15.64), (24, 25, 15.64), (25, 26,…	25	( proton-transporting_ATP_synthase,_stator_stalk_{sensu_Eukaryota}/274 Ada2/Gcn5/Ada3_transcription_activator_complex/5671 proteasome_core_complex,_alpha-subunit_complex_{sensu_Eukaryota}/19773 heterogeneous_nuclear_ribonucleoprotein_complex/30530 mitochondrial_intermembrane_space_protein_transporter_complex/42719 prefoldin_complex/16272 transcription_factor_TFIIH_complex/5675 cytoplasmic_exosome…
1 2 3 4 5 6 7 8 9 10 11 12 13 14 15 16 17 18 19 20 21 22 23 24 25 26 27 28 29 30 31 32 33	(1, 33, 16.3333), (2, 4, 14.0238), (3, 4, 15.5952), (4, 6, 14.8333), (5, 6, 14.0714), (6, 8, 15.5714), (7, 8, 14.0714), (8, 32, 14.119), (9, 31, 12.6429), (10, 12, 17.119), (11, 12, 15.5952), (12, 30, 15.5952), (13, 15, 15.5952), (14, 15, 15.5952), (15, 17, 15.5952), (16, 17, 14.1667), (17, 29, 15.5952), (18, 28, 13.3571), (19, 27, 15.5952), (20, 26, 17.8333), (21, 25, 17.119), (22, 24, 16.3333),…	21	( proton-transporting_ATP_synthase,_stator_stalk_{sensu_Eukaryota}/274 Ada2/Gcn5/Ada3_transcription_activator_complex/5671 proteasome_core_complex,_alpha-subunit_complex_{sensu_Eukaryota}/19773 heterogeneous_nuclear_ribonucleoprotein_complex/30530 transcription_factor_TFIIH_complex/5675 cytoplasmic_exosome_{RNase_complex}/177 proton-transporting_ATP_synthase_complex,_catalytic_core_F{1}/45261 pro…
1 2 3 4 5 6 7 8 9 10 11 12 13 14 15 16 17 18 19 20 21 22 23 24 25 26 27 28 29 30 31 32 33	(1, 33, 17.84), (2, 4, 12.34), (3, 4, 13.64), (4, 6, 16.04), (5, 6, 13.56), (6, 8, 15.98), (7, 8, 13), (8, 32, 14.78), (9, 31, 13.08), (10, 12, 18.58), (11, 12, 15.44), (12, 30, 15.44), (13, 15, 15.44), (14, 15, 15.44), (15, 17, 15.44), (16, 17, 13.02), (17, 29, 15.44), (18, 28, 15.44), (19, 27, 14.82), (20, 26, 17.32), (21, 25, 19.8), (22, 24, 15.44), (23, 24, 15.44), (24, 25, 15.44), (25, 26, 1…	25	( proton-transporting_ATP_synthase,_stator_stalk_{sensu_Eukaryota}/274 Ada2/Gcn5/Ada3_transcription_activator_complex/5671 heterogeneous_nuclear_ribonucleoprotein_complex/30530 cohesin_complex/8278 nuclear_cohesin_complex/798 alpha_DNA_polymerase:primase_complex/5658 prefoldin_complex/16272 transcription_factor_TFIIH_complex/5675 nuclear_exosome_{RNase_complex}/176 cytoplasmic_exosome_{RNase_comp…
1 2 3 4 5 6 7 8 9 10 11 12 13 14 15 16 17 18 19 20 21 22 23 24 25 26 27 28 29 30 31 32 33	(1, 33, 17.82), (2, 4, 14.1), (3, 4, 15.42), (4, 6, 16.02), (5, 6, 14.14), (6, 8, 15.4), (7, 8, 14.22), (8, 32, 14.18), (9, 31, 12.4), (10, 12, 17.98), (11, 12, 16.04), (12, 30, 15.42), (13, 15, 15.42), (14, 15, 15.42), (15, 17, 15.42), (16, 17, 13.66), (17, 29, 15.42), (18, 28, 13.54), (19, 27, 15.42), (20, 26, 16.68), (21, 25, 19.78), (22, 24, 15.42), (23, 24, 15.42), (24, 25, 15.42), (25, 26, …	25	( proton-transporting_ATP_synthase,_stator_stalk_{sensu_Eukaryota}/274 Ada2/Gcn5/Ada3_transcription_activator_complex/5671 heterogeneous_nuclear_ribonucleoprotein_complex/30530 cohesin_complex/8278 nuclear_cohesin_complex/798 alpha_DNA_polymerase:primase_complex/5658 transcription_factor_TFIIH_complex/5675 cytoplasmic_exosome_{RNase_complex}/177 proton-transporting_ATP_synthase_complex,_catalytic…
1 2 3 4 5 6 7 8 9 10 11 12 13 14 15 16 17 18 19 20 21 22 23 24 25 26 27 28 29 30 31 32 33	(1, 33, 16.9038), (2, 4, 13.8846), (3, 4, 14.5577), (4, 6, 15.0962), (5, 6, 14.4808), (6, 8, 16.2308), (7, 8, 13.25), (8, 32, 13.9231), (9, 31, 12.1538), (10, 12, 16.9423), (11, 12, 16.3077), (12, 30, 15.7115), (13, 15, 15.7115), (14, 15, 15.7115), (15, 17, 15.7115), (16, 17, 14.5), (17, 29, 15.7115), (18, 28, 13.9038), (19, 27, 13.9231), (20, 26, 16.9231), (21, 25, 18.75), (22, 24, 15.7115), (23…	26	( proton-transporting_ATP_synthase,_stator_stalk_{sensu_Eukaryota}/274 Ada2/Gcn5/Ada3_transcription_activator_complex/5671 heterogeneous_nuclear_ribonucleoprotein_complex/30530 mitochondrial_intermembrane_space_protein_transporter_complex/42719 dynactin_complex/5869 alpha_DNA_polymerase:primase_complex/5658 prefoldin_complex/16272 transcription_factor_TFIIH_complex/5675 nuclear_exosome_{RNase_com…
1 2 3 4 5 6 7 8 9 10 11 12 13 14 15 16 17 18 19 20 21 22 23 24 25 26 27 28 29 30 31 32 33	(1, 33, 16.8696), (2, 4, 14.7826), (3, 4, 15.5217), (4, 6, 14.8261), (5, 6, 14.1304), (6, 8, 14.8478), (7, 8, 14.1304), (8, 32, 14.1739), (9, 31, 12.1957), (10, 12, 16.913), (11, 12, 16.1957), (12, 30, 15.5217), (13, 15, 15.5217), (14, 15, 15.5217), (15, 17, 15.5217), (16, 17, 15.5217), (17, 29, 15.5217), (18, 28, 13.4783), (19, 27, 14.8478), (20, 26, 16.8913), (21, 25, 18.3261), (22, 24, 15.5217…	23	( proton-transporting_ATP_synthase,_stator_stalk_{sensu_Eukaryota}/274 Ada2/Gcn5/Ada3_transcription_activator_complex/5671 heterogeneous_nuclear_ribonucleoprotein_complex/30530 mitochondrial_intermembrane_space_protein_transporter_complex/42719 alpha_DNA_polymerase:primase_complex/5658 transcription_factor_TFIIH_complex/5675 proton-transporting_ATP_synthase_complex,_catalytic_core_F{1}/45261 prot…
1 2 3 4 5 6 7 8 9 10 11 12 13 14 15 16 17 18 19 20 21 22 23 24 25 26 27 28 29 30 31 32 33	(1, 33, 16.4762), (2, 4, 14.1667), (3, 4, 15.7381), (4, 6, 14.2381), (5, 6, 14.2143), (6, 8, 15.7143), (7, 8, 13.4762), (8, 32, 14.2619), (9, 31, 13.5), (10, 12, 16.5), (11, 12, 16.4762), (12, 30, 15.7381), (13, 15, 15.7381), (14, 15, 15.7381), (15, 17, 15.7381), (16, 17, 15.0238), (17, 29, 15.7381), (18, 28, 13.5), (19, 27, 15), (20, 26, 16.5), (21, 25, 15.7381), (22, 24, 15.7381), (23, 24, 15.7…	21	( proton-transporting_ATP_synthase,_stator_stalk_{sensu_Eukaryota}/274 Ada2/Gcn5/Ada3_transcription_activator_complex/5671 heterogeneous_nuclear_ribonucleoprotein_complex/30530 mitochondrial_intermembrane_space_protein_transporter_complex/42719 transcription_factor_TFIIH_complex/5675 cytoplasmic_exosome_{RNase_complex}/177 proton-transporting_ATP_synthase_complex,_catalytic_core_F{1}/45261 proton…
1 2 3 4 5 6 7 8 9 10 11 12 13 14 15 16 17 18 19 20 21 22 23 24 25 26 27 28 29 30 31 32 33	(1, 33, 16.9545), (2, 4, 14.0455), (3, 4, 15.5455), (4, 6, 14.8182), (5, 6, 14.0909), (6, 8, 15.5227), (7, 8, 14.0909), (8, 32, 14.1364), (9, 31, 13.4091), (10, 12, 17), (11, 12, 16.25), (12, 30, 15.5455), (13, 15, 15.5455), (14, 15, 15.5455), (15, 17, 15.5455), (16, 17, 14.8636), (17, 29, 15.5455), (18, 28, 13.4091), (19, 27, 15.5455), (20, 26, 16.9773), (21, 25, 17.7727), (22, 24, 15.5455), (23…	22	( proton-transporting_ATP_synthase,_stator_stalk_{sensu_Eukaryota}/274 Ada2/Gcn5/Ada3_transcription_activator_complex/5671 heterogeneous_nuclear_ribonucleoprotein_complex/30530 alpha_DNA_polymerase:primase_complex/5658 transcription_factor_TFIIH_complex/5675 cytoplasmic_exosome_{RNase_complex}/177 proton-transporting_ATP_synthase_complex,_catalytic_core_F{1}/45261 proton-transporting_ATP_synthase…
1 2 3 4 5 6 7 8 9 10 11 12 13 14 15 16 17 18 19 20 21 22 23 24 25 26 27 28 29 30 31 32 33	(1, 33, 17.86), (2, 4, 14.2), (3, 4, 14.28), (4, 6, 16.06), (5, 6, 13.58), (6, 8, 16.62), (7, 8, 13), (8, 32, 15.4), (9, 31, 12.44), (10, 12, 18.6), (11, 12, 16.08), (12, 30, 15.46), (13, 15, 15.46), (14, 15, 15.46), (15, 17, 15.46), (16, 17, 12.44), (17, 29, 15.46), (18, 28, 13.58), (19, 27, 15.46), (20, 26, 17.34), (21, 25, 19.82), (22, 24, 16.08), (23, 24, 15.46), (24, 25, 15.46), (25, 26, 15.…	25	( proton-transporting_ATP_synthase,_stator_stalk_{sensu_Eukaryota}/274 proteasome_core_complex,_alpha-subunit_complex_{sensu_Eukaryota}/19773 cohesin_complex/8278 nuclear_cohesin_complex/798 alpha_DNA_polymerase:primase_complex/5658 transcription_factor_TFIIH_complex/5675 nuclear_exosome_{RNase_complex}/176 cytoplasmic_exosome_{RNase_complex}/177 proton-transporting_ATP_synthase_complex,_catalyti…
1 2 3 4 5 6 7 8 9 10 11 12 13 14 15 16 17 18 19 20 21 22 23 24 25 26 27 28 29 30 31 32 33	(1, 33, 18.0682), (2, 4, 12.5455), (3, 4, 14), (4, 6, 16.0227), (5, 6, 13.2045), (6, 8, 16.6591), (7, 8, 13.2727), (8, 32, 15.2727), (9, 31, 14.0455), (10, 12, 18.9091), (11, 12, 16.0455), (12, 30, 15.3409), (13, 15, 15.3409), (14, 15, 15.3409), (15, 17, 15.3409), (16, 17, 11.9091), (17, 29, 15.3409), (18, 28, 15.3409), (19, 27, 15.3409), (20, 26, 17.4773), (21, 25, 20.2955), (22, 24, 16.0455), (…	22	( proton-transporting_ATP_synthase,_stator_stalk_{sensu_Eukaryota}/274 proteasome_core_complex,_alpha-subunit_complex_{sensu_Eukaryota}/19773 cohesin_complex/8278 nuclear_cohesin_complex/798 alpha_DNA_polymerase:primase_complex/5658 transcription_factor_TFIIH_complex/5675 nuclear_exosome_{RNase_complex}/176 cytoplasmic_exosome_{RNase_complex}/177 proton-transporting_ATP_synthase,_catalytic_core_{…
1 2 3 4 5 6 7 8 9 10 11 12 13 14 15 16 17 18 19 20 21 22 23 24 25 26 27 28 29 30 31 32 33	(1, 33, 19.3), (2, 4, 15.425), (3, 4, 15.475), (4, 6, 14.675), (5, 6, 13.075), (6, 8, 15.475), (7, 8, 12.425), (8, 32, 13.95), (9, 31, 13.125), (10, 12, 17.875), (11, 12, 16.25), (12, 30, 15.475), (13, 15, 15.475), (14, 15, 15.475), (15, 17, 15.475), (16, 17, 14.025), (17, 29, 15.475), (18, 28, 13.125), (19, 27, 15.475), (20, 26, 17), (21, 25, 19.375), (22, 24, 16.225), (23, 24, 15.475), (24, 25,…	20	( proton-transporting_ATP_synthase,_stator_stalk_{sensu_Eukaryota}/274 heterogeneous_nuclear_ribonucleoprotein_complex/30530 cohesin_complex/8278 nuclear_cohesin_complex/798 alpha_DNA_polymerase:primase_complex/5658 transcription_factor_TFIIH_complex/5675 proton-transporting_ATP_synthase_complex,_catalytic_core_F{1}/45261 proton-transporting_ATP_synthase_complex,_catalytic_core_F{1}_{sensu_Eukary…
1 2 3 4 5 6 7 8 9 10 11 12 13 14 15 16 17 18 19 20 21 22 23 24 25 26 27 28 29 30 31 32 33	(1, 33, 16.625), (2, 4, 12.6875), (3, 4, 15.6563), (4, 6, 15.6563), (5, 6, 12.6563), (6, 8, 14.6563), (7, 8, 14.6875), (8, 32, 13.7188), (9, 31, 13.7188), (10, 12, 15.6563), (11, 12, 15.6563), (12, 30, 14.75), (13, 15, 15.6563), (14, 15, 15.6563), (15, 17, 15.6563), (16, 17, 14.7188), (17, 29, 15.6563), (18, 28, 15.6563), (19, 27, 15.6563), (20, 26, 15.6563), (21, 25, 15.6563), (22, 24, 15.6563),…	16	( fatty_acid_synthase_complex/5835 Ada2/Gcn5/Ada3_transcription_activator_complex/5671 heterogeneous_nuclear_ribonucleoprotein_complex/30530 transcription_factor_TFIIH_complex/5675 cytoplasmic_exosome_{RNase_complex}/177 proton-transporting_ATP_synthase,_catalytic_core_{sensu_Eukaryota}/5754 AP-1_adaptor_complex/30121 transcription_factor_TFIIIB_complex/126 methionyl_glutamyl_tRNA_synthetase_comp…
1 2 3 4 5 6 7 8 9 10 11 12 13 14 15 16 17 18 19 20 21 22 23 24 25 26 27 28 29 30 31 32 33	(1, 33, 15.625), (2, 4, 13), (3, 4, 15.625), (4, 6, 15.625), (5, 6, 11.625), (6, 8, 13.0417), (7, 8, 15.5417), (8, 32, 13.0417), (9, 31, 13.1667), (10, 12, 16.875), (11, 12, 15.625), (12, 30, 14.4167), (13, 15, 15.625), (14, 15, 15.625), (15, 17, 15.625), (16, 17, 15.625), (17, 29, 15.625), (18, 28, 15.625), (19, 27, 15.625), (20, 26, 18.1667), (21, 25, 15.625), (22, 24, 15.625), (23, 24, 15.625)…	12	( fatty_acid_synthase_complex/5835 Ada2/Gcn5/Ada3_transcription_activator_complex/5671 transcription_factor_TFIIH_complex/5675 proton-transporting_ATP_synthase,_catalytic_core_{sensu_Eukaryota}/5754 nucleotide-excision_repair_factor_3_complex/112 transcription_factor_TFIIIB_complex/126 delta_DNA_polymerase_complex/43625 tRNA-intron_endonuclease_complex/214 F-actin_capping_protein_complex/8290 mRN…
1 2 3 4 5 6 7 8 9 10 11 12 13 14 15 16 17 18 19 20 21 22 23 24 25 26 27 28 29 30 31 32 33	(1, 33, 16.3667), (2, 4, 13.5667), (3, 4, 15.4333), (4, 6, 15.4333), (5, 6, 12.5), (6, 8, 14.4667), (7, 8, 13.3), (8, 32, 13.3667), (9, 31, 14.4667), (10, 12, 16.4333), (11, 12, 17.4333), (12, 30, 15.4333), (13, 15, 15.4333), (14, 15, 15.4333), (15, 17, 15.4333), (16, 17, 15.4333), (17, 29, 15.4333), (18, 28, 15.4333), (19, 27, 15.4333), (20, 26, 16.7), (21, 25, 17.4667), (22, 24, 16.4333), (23, …	15	( pyruvate_dehydrogenase_complex/45254 pyruvate_dehydrogenase_complex_{sensu_Eukaryota}/5967 Noc_complex/30689 proteasome_regulatory_particle,_base_subcomplex_{sensu_Eukaryota}/8540 protein_kinase_CK2_complex/5956 proteasome_core_complex,_beta-subunit_complex_{sensu_Eukaryota}/19774 transcription_factor_TFIIF_complex/5674 nucleotide-excision_repair_factor_4_complex/113 serine_C-palmitoyltransfera…
1 2 3 4 5 6 7 8 9 10 11 12 13 14 15 16 17 18 19 20 21 22 23 24 25 26 27 28 29 30 31 32 33	(1, 33, 16.5), (2, 4, 13.7), (3, 4, 15.5667), (4, 6, 15.5667), (5, 6, 12.6333), (6, 8, 14.6), (7, 8, 13.4333), (8, 32, 12.5), (9, 31, 13.6), (10, 12, 16.5667), (11, 12, 16.5667), (12, 30, 15.5667), (13, 15, 15.5667), (14, 15, 15.5667), (15, 17, 15.5667), (16, 17, 15.5667), (17, 29, 15.5667), (18, 28, 15.5667), (19, 27, 14.4), (20, 26, 16.8333), (21, 25, 18.6), (22, 24, 16.5667), (23, 24, 15.5667)…	15	( pyruvate_dehydrogenase_complex/45254 pyruvate_dehydrogenase_complex_{sensu_Eukaryota}/5967 Noc_complex/30689 proteasome_regulatory_particle,_base_subcomplex_{sensu_Eukaryota}/8540 proteasome_core_complex,_beta-subunit_complex_{sensu_Eukaryota}/19774 translocon_complex/5784 transcription_factor_TFIIF_complex/5674 nucleotide-excision_repair_factor_4_complex/113 serine_C-palmitoyltransferase_compl…
1 2 3 4 5 6 7 8 9 10 11 12 13 14 15 16 17 18 19 20 21 22 23 24 25 26 27 28 29 30 31 32 33	(1, 33, 16.875), (2, 4, 13.375), (3, 4, 15.7083), (4, 6, 15.7083), (5, 6, 14.5833), (6, 8, 14.5), (7, 8, 14.3333), (8, 32, 11.875), (9, 31, 13.25), (10, 12, 15.7083), (11, 12, 15.75), (12, 30, 15.7083), (13, 15, 15.7083), (14, 15, 15.7083), (15, 17, 15.7083), (16, 17, 15.7083), (17, 29, 15.7083), (18, 28, 15.7083), (19, 27, 14.25), (20, 26, 16.875), (21, 25, 16.9167), (22, 24, 15.7083), (23, 24, …	12	( pyruvate_dehydrogenase_complex/45254 pyruvate_dehydrogenase_complex_{sensu_Eukaryota}/5967 Noc_complex/30689 protein_kinase_CK2_complex/5956 proteasome_core_complex,_beta-subunit_complex_{sensu_Eukaryota}/19774 translocon_complex/5784 nucleotide-excision_repair_factor_4_complex/113 serine_C-palmitoyltransferase_complex/17059 eukaryotic_translation_initiation_factor_2_complex/5850 Arp2/3_protein…
1 2 3 4 5 6 7 8 9 10 11 12 13 14 15 16 17 18 19 20 21 22 23 24 25 26 27 28 29 30 31 32 33	(1, 33, 15.3462), (2, 4, 14.2308), (3, 4, 15.3462), (4, 6, 15.3462), (5, 6, 14.1923), (6, 8, 14.2308), (7, 8, 14.0769), (8, 32, 12.9615), (9, 31, 14.2308), (10, 12, 16.5), (11, 12, 17.6538), (12, 30, 15.3462), (13, 15, 15.3462), (14, 15, 15.3462), (15, 17, 15.3462), (16, 17, 15.3462), (17, 29, 15.3462), (18, 28, 15.3462), (19, 27, 15.3462), (20, 26, 16.7692), (21, 25, 17.6538), (22, 24, 16.5), (2…	13	( pyruvate_dehydrogenase_complex/45254 pyruvate_dehydrogenase_complex_{sensu_Eukaryota}/5967 proteasome_regulatory_particle,_base_subcomplex_{sensu_Eukaryota}/8540 protein_kinase_CK2_complex/5956 proteasome_core_complex,_beta-subunit_complex_{sensu_Eukaryota}/19774 nucleotide-excision_repair_factor_4_complex/113 serine_C-palmitoyltransferase_complex/17059 eukaryotic_translation_initiation_factor_…
1 2 3 4 5 6 7 8 9 10 11 12 13 14 15 16 17 18 19 20 21 22 23 24 25 26 27 28 29 30 31 32 33	(1, 33, 15.4231), (2, 4, 15.4231), (3, 4, 15.4231), (4, 6, 15.4231), (5, 6, 14.2692), (6, 8, 14.3077), (7, 8, 15.4231), (8, 32, 13.0385), (9, 31, 15.4231), (10, 12, 15.4231), (11, 12, 17.7308), (12, 30, 15.4231), (13, 15, 15.4231), (14, 15, 15.4231), (15, 17, 15.4231), (16, 17, 15.4231), (17, 29, 15.4231), (18, 28, 14.2692), (19, 27, 13.1154), (20, 26, 15.5), (21, 25, 18.9231), (22, 24, 15.4231),…	13	( pyruvate_dehydrogenase_complex/45254 pyruvate_dehydrogenase_complex_{sensu_Eukaryota}/5967 proteasome_regulatory_particle,_base_subcomplex_{sensu_Eukaryota}/8540 protein_kinase_CK2_complex/5956 proteasome_core_complex,_beta-subunit_complex_{sensu_Eukaryota}/19774 serine_C-palmitoyltransferase_complex/17059 eukaryotic_translation_initiation_factor_2_complex/5850 Arp2/3_protein_complex/5885 nasce…
1 2 3 4 5 6 7 8 9 10 11 12 13 14 15 16 17 18 19 20 21 22 23 24 25 26 27 28 29 30 31 32 33	(1, 33, 15.5357), (2, 4, 14.5), (3, 4, 15.5357), (4, 6, 15.5357), (5, 6, 14.4643), (6, 8, 14.5), (7, 8, 14.3571), (8, 32, 12.2857), (9, 31, 13.4643), (10, 12, 15.5357), (11, 12, 16.5714), (12, 30, 15.5357), (13, 15, 15.5357), (14, 15, 15.5357), (15, 17, 15.5357), (16, 17, 15.5357), (17, 29, 15.5357), (18, 28, 12.4286), (19, 27, 12.3929), (20, 26, 16.6071), (21, 25, 21.8571), (22, 24, 15.5357), (2…	14	( pyruvate_dehydrogenase_complex/45254 pyruvate_dehydrogenase_complex_{sensu_Eukaryota}/5967 proteasome_regulatory_particle,_base_subcomplex_{sensu_Eukaryota}/8540 proteasome_core_complex,_beta-subunit_complex_{sensu_Eukaryota}/19774 nucleotide-excision_repair_factor_4_complex/113 serine_C-palmitoyltransferase_complex/17059 Arp2/3_protein_complex/5885 nascent_polypeptide-associated_complex/5854 e…
1 2 3 4 5 6 7 8 9 10 11 12 13 14 15 16 17 18 19 20 21 22 23 24 25 26 27 28 29 30 31 32 33	(1, 33, 15.875), (2, 4, 14.6667), (3, 4, 15.875), (4, 6, 15.875), (5, 6, 14.5833), (6, 8, 14.6667), (7, 8, 13.2083), (8, 32, 12.0417), (9, 31, 13.4167), (10, 12, 15.875), (11, 12, 15.9167), (12, 30, 15.875), (13, 15, 15.875), (14, 15, 15.875), (15, 17, 15.875), (16, 17, 15.875), (17, 29, 15.875), (18, 28, 15.875), (19, 27, 14.4167), (20, 26, 14.75), (21, 25, 14.7917), (22, 24, 15.875), (23, 24, 1…	12	( pyruvate_dehydrogenase_complex/45254 pyruvate_dehydrogenase_complex_{sensu_Eukaryota}/5967 protein_kinase_CK2_complex/5956 proteasome_core_complex,_beta-subunit_complex_{sensu_Eukaryota}/19774 translocon_complex/5784 transcription_factor_TFIIF_complex/5674 nucleotide-excision_repair_factor_4_complex/113 serine_C-palmitoyltransferase_complex/17059 eukaryotic_translation_initiation_factor_2_compl…
1 2 3 4 5 6 7 8 9 10 11 12 13 14 15 16 17 18 19 20 21 22 23 24 25 26 27 28 29 30 31 32 33	(1, 33, 15.6667), (2, 4, 14.4583), (3, 4, 15.6667), (4, 6, 15.6667), (5, 6, 15.6667), (6, 8, 14.4583), (7, 8, 14.2917), (8, 32, 11.875), (9, 31, 13.25), (10, 12, 15.6667), (11, 12, 15.6667), (12, 30, 15.6667), (13, 15, 15.6667), (14, 15, 15.6667), (15, 17, 15.6667), (16, 17, 15.6667), (17, 29, 15.6667), (18, 28, 13.2083), (19, 27, 13.1667), (20, 26, 15.6667), (21, 25, 19.4167), (22, 24, 15.6667),…	12	( pyruvate_dehydrogenase_complex/45254 pyruvate_dehydrogenase_complex_{sensu_Eukaryota}/5967 protein_kinase_CK2_complex/5956 proteasome_core_complex,_beta-subunit_complex_{sensu_Eukaryota}/19774 nucleotide-excision_repair_factor_4_complex/113 serine_C-palmitoyltransferase_complex/17059 Arp2/3_protein_complex/5885 nascent_polypeptide-associated_complex/5854 translation_release_factor_complex/18444…
1 2 3 4 5 6 7 8 9 10 11 12 13 14 15 16 17 18 19 20 21 22 23 24 25 26 27 28 29 30 31 32 33	(1, 33, 16.5), (2, 4, 13.5625), (3, 4, 15.5313), (4, 6, 15.5313), (5, 6, 12.5313), (6, 8, 15.5), (7, 8, 13.625), (8, 32, 14.5313), (9, 31, 13.5938), (10, 12, 16.5313), (11, 12, 15.5313), (12, 30, 15.5313), (13, 15, 15.5313), (14, 15, 15.5313), (15, 17, 15.5313), (16, 17, 14.5938), (17, 29, 15.5313), (18, 28, 15.5313), (19, 27, 15.5313), (20, 26, 15.5313), (21, 25, 17.5313), (22, 24, 15.5313), (23…	16	( heterogeneous_nuclear_ribonucleoprotein_complex/30530 transcription_factor_TFIIH_complex/5675 cytoplasmic_exosome_{RNase_complex}/177 proton-transporting_ATP_synthase,_catalytic_core_{sensu_Eukaryota}/5754 AP-1_adaptor_complex/30121 transcription_factor_TFIIIB_complex/126 methionyl_glutamyl_tRNA_synthetase_complex/17102 AP-3_adaptor_complex/30123 tRNA-intron_endonuclease_complex/214 F-actin_cap…
1 2 3 4 5 6 7 8 9 10 11 12 13 14 15 16 17 18 19 20 21 22 23 24 25 26 27 28 29 30 31 32 33	(1, 33, 16.8182), (2, 4, 12.9091), (3, 4, 15.4091), (4, 6, 15.4091), (5, 6, 12.8636), (6, 8, 14.0909), (7, 8, 13.9091), (8, 32, 15.4091), (9, 31, 12.7727), (10, 12, 15.4091), (11, 12, 18.1364), (12, 30, 15.4091), (13, 15, 15.4091), (14, 15, 15.4091), (15, 17, 15.4091), (16, 17, 15.4091), (17, 29, 15.4091), (18, 28, 15.4091), (19, 27, 15.4091), (20, 26, 15.5), (21, 25, 17.9091), (22, 24, 15.4091),…	11	( proteasome_regulatory_particle,_base_subcomplex_{sensu_Eukaryota}/8540 protein_kinase_CK2_complex/5956 proteasome_core_complex,_beta-subunit_complex_{sensu_Eukaryota}/19774 nucleotide-excision_repair_factor_4_complex/113 alpha-1,6-mannosyltransferase_complex/136 serine_C-palmitoyltransferase_complex/17059 eukaryotic_translation_initiation_factor_2_complex/5850 Arp2/3_protein_complex/5885 acetol…
1 2 3 4 5 6 7 8 9 10 11 12 13 14 15 16 17 18 19 20 21 22 23 24 25 26 27 28 29 30 31 32 33	(1, 33, 15.6), (2, 4, 14.05), (3, 4, 15.6), (4, 6, 15.6), (5, 6, 10.8), (6, 8, 14.05), (7, 8, 14), (8, 32, 14), (9, 31, 12.65), (10, 12, 17.1), (11, 12, 15.6), (12, 30, 15.6), (13, 15, 15.6), (14, 15, 15.6), (15, 17, 15.6), (16, 17, 15.6), (17, 29, 15.6), (18, 28, 15.6), (19, 27, 15.6), (20, 26, 18.65), (21, 25, 15.6), (22, 24, 15.6), (23, 24, 15.6), (24, 25, 15.6), (25, 26, 15.6), (26, 27, 15.6)…	10	( transcription_factor_TFIIH_complex/5675 proton-transporting_ATP_synthase,_catalytic_core_{sensu_Eukaryota}/5754 nucleotide-excision_repair_factor_3_complex/112 transcription_factor_TFIIIB_complex/126 delta_DNA_polymerase_complex/43625 tRNA-intron_endonuclease_complex/214 F-actin_capping_protein_complex/8290 mRNA_cap_complex/5845 DNA_replication_factor_A_complex/5662 anthranilate_synthase_comple…
1 2 3 4 5 6 7 8 9 10 11 12 13 14 15 16 17 18 19 20 21 22 23 24 25 26 27 28 29 30 31 32 33	(1, 33, 15.9091), (2, 4, 14.5909), (3, 4, 13.0909), (4, 6, 15.9091), (5, 6, 12.8182), (6, 8, 14.5909), (7, 8, 11.5909), (8, 32, 12), (9, 31, 13.2273), (10, 12, 15.9091), (11, 12, 17.2727), (12, 30, 15.9091), (13, 15, 15.9091), (14, 15, 15.9091), (15, 17, 15.9091), (16, 17, 15.9091), (17, 29, 15.9091), (18, 28, 15.9091), (19, 27, 14.3182), (20, 26, 14.5455), (21, 25, 17.3182), (22, 24, 15.9091), (…	11	( proteasome_core_complex,_beta-subunit_complex_{sensu_Eukaryota}/19774 translocon_complex/5784 nucleotide-excision_repair_factor_4_complex/113 serine_C-palmitoyltransferase_complex/17059 eukaryotic_translation_initiation_factor_2_complex/5850 Arp2/3_protein_complex/5885 acetolactate_synthase_complex/5948 heterotrimeric_G-protein_complex/5834 mitochondrial_processing_peptidase_complex/17087 oxogl…
1 2 3 4 5 6 7 8 9 10 11 12 13 14 15 16 17 18 19 20 21 22 23 24 25 26 27 28 29 30 31 32 33	(1, 33, 15.2222), (2, 4, 13.6111), (3, 4, 15.2222), (4, 6, 15.2222), (5, 6, 15.2222), (6, 8, 13.6111), (7, 8, 13.3889), (8, 32, 15.2222), (9, 31, 13.6111), (10, 12, 16.8889), (11, 12, 18.5556), (12, 30, 15.2222), (13, 15, 15.2222), (14, 15, 15.2222), (15, 17, 15.2222), (16, 17, 15.2222), (17, 29, 15.2222), (18, 28, 15.2222), (19, 27, 15.2222), (20, 26, 15.5), (21, 25, 18.6111), (22, 24, 16.8889),…	9	( proteasome_core_complex,_beta-subunit_complex_{sensu_Eukaryota}/19774 nucleotide-excision_repair_factor_4_complex/113 serine_C-palmitoyltransferase_complex/17059 eukaryotic_translation_initiation_factor_2_complex/5850 Arp2/3_protein_complex/5885 MCM_complex/42555 acetolactate_synthase_complex/5948 heterotrimeric_G-protein_complex/5834 mitochondrial_processing_peptidase_complex/17087 )
1 2 3 4 5 6 7 8 9 10 11 12 13 14 15 16 17 18 19 20 21 22 23 24 25 26 27 28 29 30 31 32 33	(1, 33, 16.6154), (2, 4, 13), (3, 4, 15.4231), (4, 6, 16.6154), (5, 6, 12.9615), (6, 8, 15.4231), (7, 8, 13.0385), (8, 32, 14.1923), (9, 31, 9.57692), (10, 12, 19.0385), (11, 12, 15.4231), (12, 30, 15.4231), (13, 15, 15.4231), (14, 15, 15.4231), (15, 17, 15.4231), (16, 17, 15.4231), (17, 29, 15.4231), (18, 28, 14.1923), (19, 27, 15.4231), (20, 26, 17.8077), (21, 25, 19.0769), (22, 24, 15.4231), (…	13	( AP-2_adaptor_complex/30122 nucleotide-excision_repair_factor_1_complex/110 delta_DNA_polymerase_complex/43625 AP-3_adaptor_complex/30123 tRNA-intron_endonuclease_complex/214 F-actin_capping_protein_complex/8290 CCAAT-binding_factor_complex/16602 mRNA_cap_complex/5845 proton-transporting_ATP_synthase,_central_stalk_{sensu_Eukaryota}/5756 DNA_replication_factor_A_complex/5662 signal_recognition_p…
1 2 3 4 5 6 7 8 9 10 11 12 13 14 15 16 17 18 19 20 21 22 23 24 25 26 27 28 29 30 31 32 33	(1, 33, 17.3333), (2, 4, 12.1111), (3, 4, 15.6111), (4, 6, 15.6111), (5, 6, 12.0556), (6, 8, 15.6111), (7, 8, 12.0556), (8, 32, 13.8333), (9, 31, 12.1667), (10, 12, 19.1667), (11, 12, 15.6111), (12, 30, 15.6111), (13, 15, 15.6111), (14, 15, 15.6111), (15, 17, 15.6111), (16, 17, 15.6111), (17, 29, 15.6111), (18, 28, 13.8333), (19, 27, 15.6111), (20, 26, 17.3889), (21, 25, 19.1667), (22, 24, 15.611…	9	( nucleotide-excision_repair_factor_1_complex/110 AP-3_adaptor_complex/30123 tRNA-intron_endonuclease_complex/214 F-actin_capping_protein_complex/8290 mRNA_cap_complex/5845 proton-transporting_ATP_synthase,_central_stalk_{sensu_Eukaryota}/5756 signal_recognition_particle_receptor_complex/5785 anthranilate_synthase_complex/5950 telomerase_catalytic_core_complex/333 )
1 2 3 4 5 6 7 8 9 10 11 12 13 14 15 16 17 18 19 20 21 22 23 24 25 26 27 28 29 30 31 32 33	(1, 33, 19.4444), (2, 4, 12.3889), (3, 4, 15.8889), (4, 6, 15.8889), (5, 6, 10.5556), (6, 8, 15.8889), (7, 8, 12.3333), (8, 32, 12.5), (9, 31, 12.4444), (10, 12, 15.8889), (11, 12, 14.2222), (12, 30, 15.8889), (13, 15, 14.2222), (14, 15, 15.8889), (15, 17, 15.8889), (16, 17, 14.2222), (17, 29, 15.8889), (18, 28, 14.1111), (19, 27, 15.8889), (20, 26, 19.1111), (21, 25, 17.6667), (22, 24, 17.5556),…	9	( COMPASS_complex/48188 AP-3_adaptor_complex/30123 tRNA-intron_endonuclease_complex/214 F-actin_capping_protein_complex/8290 mRNA_cap_complex/5845 proton-transporting_ATP_synthase,_central_stalk_{sensu_Eukaryota}/5756 sulfite_reductase_complex_{NADPH}/9337 anthranilate_synthase_complex/5950 telomerase_catalytic_core_complex/333 )
1 2 3 4 5 6 7 8 9 10 11 12 13 14 15 16 17 18 19 20 21 22 23 24 25 26 27 28 29 30 31 32 33	(1, 33, 15.1364), (2, 4, 15.1364), (3, 4, 15.1364), (4, 6, 15.1364), (5, 6, 13.6818), (6, 8, 15.1364), (7, 8, 15.1364), (8, 32, 15.1364), (9, 31, 13.8182), (10, 12, 17.9545), (11, 12, 16.4545), (12, 30, 15.1364), (13, 15, 15.1364), (14, 15, 15.1364), (15, 17, 15.1364), (16, 17, 15.1364), (17, 29, 15.1364), (18, 28, 13.8636), (19, 27, 12.5), (20, 26, 16.4091), (21, 25, 22.1818), (22, 24, 15.1364),…	11	( delta_DNA_polymerase_complex/43625 serine_C-palmitoyltransferase_complex/17059 Arp2/3_protein_complex/5885 nascent_polypeptide-associated_complex/5854 F-actin_capping_protein_complex/8290 epsilon_DNA_polymerase_complex/8622 acetolactate_synthase_complex/5948 heterotrimeric_G-protein_complex/5834 mitochondrial_processing_peptidase_complex/17087 signal_recognition_particle_receptor_complex/5785 t…
1 2 3 4 5 6 7 8 9 10 11 12 13 14 15 16 17 18 19 20 21 22 23 24 25 26 27 28 29 30 31 32 33	(1, 33, 15.2778), (2, 4, 15.2778), (3, 4, 15.2778), (4, 6, 15.2778), (5, 6, 13.5), (6, 8, 15.2778), (7, 8, 15.2778), (8, 32, 11.8889), (9, 31, 12.0556), (10, 12, 18.7222), (11, 12, 16.8889), (12, 30, 15.2778), (13, 15, 15.2778), (14, 15, 15.2778), (15, 17, 15.2778), (16, 17, 15.2778), (17, 29, 15.2778), (18, 28, 12.1111), (19, 27, 13.7222), (20, 26, 16.8333), (21, 25, 21.9444), (22, 24, 15.2778),…	9	( delta_DNA_polymerase_complex/43625 epsilon_DNA_polymerase_complex/8622 acetolactate_synthase_complex/5948 heterotrimeric_G-protein_complex/5834 mitochondrial_processing_peptidase_complex/17087 signal_recognition_particle_receptor_complex/5785 6-phosphofructokinase_complex/5945 anthranilate_synthase_complex/5950 telomerase_catalytic_core_complex/333 )
1 2 3 4 5 6 7 8 9 10 11 12 13 14 15 16 17 18 19 20 21 22 23 24 25 26 27 28 29 30 31 32 33	(1, 33, 16.5667), (2, 4, 13.4333), (3, 4, 15.5333), (4, 6, 15.5333), (5, 6, 12.3333), (6, 8, 15.5333), (7, 8, 13.4), (8, 32, 14.4667), (9, 31, 13.4667), (10, 12, 16.6), (11, 12, 16.5667), (12, 30, 15.5333), (13, 15, 15.5333), (14, 15, 15.5333), (15, 17, 15.5333), (16, 17, 15.5333), (17, 29, 15.5333), (18, 28, 14.4667), (19, 27, 14.5333), (20, 26, 15.5333), (21, 25, 19.7667), (22, 24, 15.5333), (2…	15	( AP-3_adaptor_complex/30123 serine_C-palmitoyltransferase_complex/17059 eukaryotic_translation_initiation_factor_2_complex/5850 Arp2/3_protein_complex/5885 tRNA-intron_endonuclease_complex/214 nascent_polypeptide-associated_complex/5854 F-actin_capping_protein_complex/8290 mRNA_cap_complex/5845 acetolactate_synthase_complex/5948 proton-transporting_ATP_synthase,_central_stalk_{sensu_Eukaryota}/5…
1 2 3 4 5 6 7 8 9 10 11 12 13 14 15 16 17 18 19 20 21 22 23 24 25 26 27 28 29 30 31 32 33	(1, 33, 15.05), (2, 4, 15.05), (3, 4, 15.05), (4, 6, 15.05), (5, 6, 15.05), (6, 8, 15.05), (7, 8, 15.05), (8, 32, 15.05), (9, 31, 15.05), (10, 12, 18.15), (11, 12, 15.05), (12, 30, 15.05), (13, 15, 15.05), (14, 15, 15.05), (15, 17, 15.05), (16, 17, 15.05), (17, 29, 15.05), (18, 28, 13.55), (19, 27, 12.05), (20, 26, 16.8), (21, 25, 24.35), (22, 24, 16.55), (23, 24, 15.05), (24, 25, 15.05), (25, 26…	10	( serine_C-palmitoyltransferase_complex/17059 Arp2/3_protein_complex/5885 nascent_polypeptide-associated_complex/5854 translation_release_factor_complex/18444 MCM_complex/42555 acetolactate_synthase_complex/5948 DNA_replication_factor_A_complex/5662 mitochondrial_processing_peptidase_complex/17087 signal_recognition_particle_receptor_complex/5785 telomerase_catalytic_core_complex/333 )
1 2 3 4 5 6 7 8 9 10 11 12 13 14 15 16 17 18 19 20 21 22 23 24 25 26 27 28 29 30 31 32 33	(1, 33, 16.0833), (2, 4, 16.0833), (3, 4, 12.2917), (4, 6, 16.0833), (5, 6, 9.375), (6, 8, 16.0833), (7, 8, 9.75), (8, 32, 11.2083), (9, 31, 12.1667), (10, 12, 16.0833), (11, 12, 16.0833), (12, 30, 16.0833), (13, 15, 14.625), (14, 15, 16.0833), (15, 17, 16.0833), (16, 17, 16.0833), (17, 29, 16.0833), (18, 28, 14.75), (19, 27, 16.0833), (20, 26, 16.0833), (21, 25, 17.4167), (22, 24, 16.0833), (23,…	12	( F-actin_capping_protein_complex/8290 CCAAT-binding_factor_complex/16602 mRNA_cap_complex/5845 acetolactate_synthase_complex/5948 proton-transporting_ATP_synthase,_central_stalk_{sensu_Eukaryota}/5756 DNA_replication_factor_A_complex/5662 mitochondrial_processing_peptidase_complex/17087 oxoglutarate_dehydrogenase_complex/45252 glycine_cleavage_complex/5960 oxoglutarate_dehydrogenase_complex_{sen…
1 2 3 4 5 6 7 8 9 10 11 12 13 14 15 16 17 18 19 21 23 24 25 26 27 28 29 30 31 32 33	(1, 33, 16.2222), (2, 4, 13.3889), (3, 4, 14.7778), (4, 6, 14.7778), (5, 6, 13.3889), (6, 8, 14.7778), (7, 8, 11.7222), (8, 32, 13.2778), (9, 31, 10.2222), (10, 12, 14.7778), (11, 12, 16.3333), (12, 30, 14.7778), (13, 15, 14.7778), (14, 15, 14.7778), (15, 17, 14.7778), (16, 17, 14.7778), (17, 29, 14.7778), (18, 28, 5.66667), (19, 27, 8.44444), (21, 25, 20.4444), (23, 24, 14.7778), (24, 25, 11.722…	9	( kinesin_complex/5871 Sin3_complex/16580 epsilon_DNA_polymerase_complex/8622 translation_release_factor_complex/18444 acetolactate_synthase_complex/5948 heterotrimeric_G-protein_complex/5834 proton-transporting_ATP_synthase,_central_stalk_{sensu_Eukaryota}/5756 mitochondrial_processing_peptidase_complex/17087 6-phosphofructokinase_complex/5945 )
1 2 3 4 5 6 7 8 9 10 11 12 13 14 15 16 17 18 20 21 22 23 24 25 26 27 28 29 30 31 32 33	(1, 33, 15.0556), (2, 4, 15.0556), (3, 4, 15.0556), (4, 6, 15.0556), (5, 6, 13.6667), (6, 8, 15.0556), (7, 8, 15.0556), (8, 32, 13.5), (9, 31, 6), (10, 12, 16.6111), (11, 12, 15.0556), (12, 30, 15.0556), (13, 15, 15.0556), (14, 15, 15.0556), (15, 17, 15.0556), (16, 17, 15.0556), (17, 29, 15.0556), (18, 28, 0.277778), (20, 26, 18.1667), (21, 25, 13.7778), (22, 24, 22.2778), (23, 24, 15.0556), (24,…	9	( eukaryotic_translation_initiation_factor_4F_complex/16281 epsilon_DNA_polymerase_complex/8622 translation_release_factor_complex/18444 succinate_dehydrogenase_complex_{ubiquinone}/45257 respiratory_chain_complex_II/45273 succinate_dehydrogenase_complex/45281 fumarate_reductase_complex/45283 respiratory_chain_complex_II_{sensu_Eukaryota}/5749 6-phosphofructokinase_complex/5945 )
1 2 3 4 5 6 7 8 9 10 11 12 13 14 15 16 17 19 20 22 23 24 25 26 27 28 29 30 31 32 33	(1, 33, 15.3929), (2, 4, 13.6429), (3, 4, 14.5357), (4, 6, 14.5357), (5, 6, 13.6429), (6, 8, 14.5357), (7, 8, 13.6429), (8, 32, 12.5357), (9, 31, 7.07143), (10, 12, 15.5357), (11, 12, 13.5357), (12, 30, 14.5357), (13, 15, 14.5357), (14, 15, 14.5357), (15, 17, 14.5357), (16, 17, 14.5357), (17, 29, 14.5357), (19, 27, 0.142857), (20, 26, 16.5), (22, 24, 20.1429), (23, 24, 14.5357), (24, 25, 12.5714)…	14	( cAMP-dependent_protein_kinase_complex/5952 chromatin_accessibility_complex/8623 calcineurin_complex/5955 translocon_complex/5784 kinesin_complex/5871 Sin3_complex/16580 nascent_polypeptide-associated_complex/5854 epsilon_DNA_polymerase_complex/8622 translation_release_factor_complex/18444 succinate_dehydrogenase_complex_{ubiquinone}/45257 respiratory_chain_complex_II/45273 succinate_dehydrogena…
1 2 3 4 5 6 7 8 9 10 11 12 13 14 15 16 17 27 28 29 30 31 32 33	(1, 33, 10.6818), (2, 4, 10.6818), (3, 4, 10.6818), (4, 6, 10.6818), (5, 6, 10.6818), (6, 8, 10.6818), (7, 8, 10.6818), (8, 32, 10.6818), (9, 31, 4.09091), (10, 12, 8.86364), (11, 12, 12.5), (12, 30, 10.6818), (13, 15, 10.6818), (14, 15, 10.6818), (15, 17, 10.6818), (16, 17, 10.6818), (17, 29, 10.6818), (27, 28, 10.6818), (28, 29, 17.7273), (29, 30, 8.86364), (30, 31, 9.72727), (31, 32, 20.3182),…	11	( calcineurin_complex/5955 AP-1_adaptor_complex/30121 methionyl_glutamyl_tRNA_synthetase_complex/17102 condensin_complex/796 nuclear_condensin_complex/799 succinate_dehydrogenase_complex_{ubiquinone}/45257 respiratory_chain_complex_II/45273 succinate_dehydrogenase_complex/45281 fumarate_reductase_complex/45283 respiratory_chain_complex_II_{sensu_Eukaryota}/5749 telomerase_catalytic_core_complex/3…
1 2 3 4 5 6 7 8 9 31 32 33	(1, 33, 5.07692), (2, 4, 4.65385), (3, 4, 4.65385), (4, 6, 4.65385), (5, 6, 4.65385), (6, 8, 4.65385), (7, 8, 4.65385), (8, 32, 4.65385), (9, 31, 3.88462), (31, 32, 5.46154), (32, 33, 8),	13	( chromatin_accessibility_complex/8623 ISW1_complex/16587 delta_DNA_polymerase_complex/43625 eukaryotic_translation_initiation_factor_3_complex/5852 epsilon_DNA_polymerase_complex/8622 mRNA_cap_complex/5845 heterotrimeric_G-protein_complex/5834 DNA_replication_factor_A_complex/5662 mitochondrial_processing_peptidase_complex/17087 1,3-beta-glucan_synthase_complex/148 signal_recognition_particle_re…
1 2 3 4 5 6 7 8 9 31 32 33	(1, 33, 5.25), (2, 4, 4.79167), (3, 4, 4.79167), (4, 6, 4.79167), (5, 6, 3.95833), (6, 8, 4.79167), (7, 8, 4.79167), (8, 32, 4.79167), (9, 31, 4.375), (31, 32, 4.79167), (32, 33, 7.875),	12	( dynein_complex/30286 cytoplasmic_dynein_complex/5868 eukaryotic_translation_initiation_factor_3_complex/5852 epsilon_DNA_polymerase_complex/8622 mRNA_cap_complex/5845 heterotrimeric_G-protein_complex/5834 DNA_replication_factor_A_complex/5662 mitochondrial_processing_peptidase_complex/17087 1,3-beta-glucan_synthase_complex/148 signal_recognition_particle_receptor_complex/5785 sulfite_reductase_…
1 2 3 4 5 6 7 8 9 31 32 33	(1, 33, 5.3), (2, 4, 4.75), (3, 4, 4.75), (4, 6, 4.75), (5, 6, 4.75), (6, 8, 4.75), (7, 8, 4.75), (8, 32, 4.75), (9, 31, 4.25), (31, 32, 4.75), (32, 33, 7.45),	10	( eukaryotic_translation_initiation_factor_3_complex/5852 epsilon_DNA_polymerase_complex/8622 mRNA_cap_complex/5845 heterotrimeric_G-protein_complex/5834 DNA_replication_factor_A_complex/5662 mitochondrial_processing_peptidase_complex/17087 1,3-beta-glucan_synthase_complex/148 signal_recognition_particle_receptor_complex/5785 sulfite_reductase_complex_{NADPH}/9337 telomerase_catalytic_core_comple…
1 2 3 4 5 6 7 8 10 11 12 13 14 15 16 17 18 19 20 21 22 23 24 25 26 27 28 29 30 31 32 33	(1, 33, 14.8889), (2, 4, 13.3333), (3, 4, 14.8889), (4, 6, 14.8889), (5, 6, 13.2778), (6, 8, 13.3333), (7, 8, 13.1667), (8, 32, 14.8889), (10, 12, 14.8889), (11, 12, 16.5556), (12, 30, 14.8889), (13, 15, 14.8889), (14, 15, 14.8889), (15, 17, 14.8889), (16, 17, 14.8889), (17, 29, 14.8889), (18, 28, 14.8889), (19, 27, 14.8889), (20, 26, 16.6111), (21, 25, 16.5), (22, 24, 14.8889), (23, 24, 14.8889)…	9	( proteasome_regulatory_particle,_base_subcomplex_{sensu_Eukaryota}/8540 protein_kinase_CK2_complex/5956 proteasome_core_complex,_beta-subunit_complex_{sensu_Eukaryota}/19774 nucleotide-excision_repair_factor_4_complex/113 serine_C-palmitoyltransferase_complex/17059 eukaryotic_translation_initiation_factor_2_complex/5850 Arp2/3_protein_complex/5885 acetolactate_synthase_complex/5948 mitochondrial…
1 2 3 4 5 6 7 8 32 33	(1, 33, 5), (2, 4, 3.425), (3, 4, 4.025), (4, 6, 4.025), (5, 6, 3.425), (6, 8, 4.025), (7, 8, 4.025), (8, 32, 4.025), (32, 33, 4.025),	20	( Noc_complex/30689 alpha_DNA_polymerase:primase_complex/5658 AP-3_adaptor_complex/30123 alpha-1,6-mannosyltransferase_complex/136 mRNA_cleavage_and_polyadenylation_specificity_factor_complex/5847 translation_release_factor_complex/18444 MCM_complex/42555 condensin_complex/796 nuclear_condensin_complex/799 acetolactate_synthase_complex/5948 succinate_dehydrogenase_complex_{ubiquinone}/45257 respi…
1 2 3 4 5 6 7 8 32 33	(1, 33, 4.66667), (2, 4, 3.58333), (3, 4, 4.02778), (4, 6, 4.02778), (5, 6, 3.58333), (6, 8, 4.02778), (7, 8, 4.02778), (8, 32, 4.02778), (32, 33, 4.02778),	18	( AP-3_adaptor_complex/30123 alpha-1,6-mannosyltransferase_complex/136 mRNA_cleavage_and_polyadenylation_specificity_factor_complex/5847 translation_release_factor_complex/18444 MCM_complex/42555 condensin_complex/796 nuclear_condensin_complex/799 acetolactate_synthase_complex/5948 succinate_dehydrogenase_complex_{ubiquinone}/45257 respiratory_chain_complex_II/45273 succinate_dehydrogenase_comple…
1 2 3 4 5 6 8 9 10 11 12 13 14 15 16 17 18 19 20 21 22 23 24 25 26 27 28 29 30 31 32 33	(1, 33, 17.85), (2, 4, 11.75), (3, 4, 13.5), (4, 6, 14.8), (5, 6, 13.5), (6, 8, 10.3), (8, 32, 13.35), (9, 31, 13.4), (10, 12, 20.75), (11, 12, 14.8), (12, 30, 13.35), (13, 15, 14.8), (14, 15, 14.8), (15, 17, 14.8), (16, 17, 14.8), (17, 29, 14.8), (18, 28, 14.8), (19, 27, 14.8), (20, 26, 17.8), (21, 25, 17.75), (22, 24, 14.8), (23, 24, 14.8), (24, 25, 14.8), (25, 26, 14.8), (26, 27, 14.8), (27, 2…	10	( fatty_acid_synthase_complex/5835 Ada2/Gcn5/Ada3_transcription_activator_complex/5671 transcription_factor_TFIIH_complex/5675 transcription_factor_TFIIIB_complex/126 nucleotide-excision_repair_factor_1_complex/110 delta_DNA_polymerase_complex/43625 AP-3_adaptor_complex/30123 F-actin_capping_protein_complex/8290 transcription_factor_TFIIIC_complex/127 signal_recognition_particle_receptor_complex/…
1 2 3 4 5 6 8 9 11 12 13 15 17 18 20 21 22 23 24 25 26 27 28 29 30 31 32 33	(1, 33, 13.3214), (2, 4, 15.5714), (3, 4, 11.3929), (4, 6, 7.60714), (5, 6, 12.5357), (6, 8, 13.3214), (8, 32, 13.25), (9, 31, 0.214286), (11, 12, 13.3214), (12, 30, 11.7143), (13, 15, 13.3214), (15, 17, 13.3214), (17, 29, 13.3214), (18, 28, 9.03571), (20, 26, 13.3214), (21, 25, 13.25), (22, 24, 8.82143), (23, 24, 13.3214), (24, 25, 13.3214), (25, 26, 13.3214), (26, 27, 12.4643), (27, 28, 9.92857…	14	( hydrogen-translocating_F-type_ATPase_complex/45255 proton-transporting_ATP_synthase_complex/45259 proton-transporting_ATP_synthase_complex,_coupling_factor_F{o}/45263 proton-transporting_ATP_synthase_complex,_coupling_factor_F{o}_{sensu_Eukaryota}/276 proton-transporting_ATP_synthase_complex_{sensu_Eukaryota}/5753 proton-transporting_two-sector_ATPase_complex/16469 mitochondrial_outer_membrane_…
1 2 3 4 5 6 8 9 13 14 15 16 17 18 19 20 23 24 25 26 27 28 29 30 31 32 33	(1, 33, 12.7778), (2, 4, 12.7778), (3, 4, 7.5), (4, 6, 12.7778), (5, 6, 8.5), (6, 8, 12.7778), (8, 32, 10.1667), (9, 31, 11.3889), (13, 15, 11.2222), (14, 15, 12.7778), (15, 17, 12.7778), (16, 17, 12.7778), (17, 29, 12.7778), (18, 28, 12.7778), (19, 27, 12.7778), (20, 26, 12.8333), (23, 24, 12.7778), (24, 25, 11.5), (25, 26, 14.1667), (26, 27, 12.7778), (27, 28, 1.27778), (28, 29, 24.4444), (29, …	9	( eukaryotic_translation_initiation_factor_3_complex/5852 RNA_polymerase_I_upstream_activating_factor_complex/500 MCM_complex/42555 acetolactate_synthase_complex/5948 heterotrimeric_G-protein_complex/5834 mitochondrial_processing_peptidase_complex/17087 oxoglutarate_dehydrogenase_complex/45252 glycine_cleavage_complex/5960 oxoglutarate_dehydrogenase_complex_{sensu_Eukaryota}/9353 )
1 2 3 4 5 6 8 32 33	(1, 33, 3.88889), (2, 4, 3.5), (3, 4, 3.5), (4, 6, 3.5), (5, 6, 3.11111), (6, 8, 3.5), (8, 32, 3.5), (32, 33, 3.5),	18	( mRNA_cleavage_and_polyadenylation_specificity_factor_complex/5847 translation_release_factor_complex/18444 MCM_complex/42555 mitochondrial_inner_membrane_protein_insertion_complex/42721 condensin_complex/796 nuclear_condensin_complex/799 acetolactate_synthase_complex/5948 succinate_dehydrogenase_complex_{ubiquinone}/45257 respiratory_chain_complex_II/45273 succinate_dehydrogenase_complex/45281 …
1 2 3 4 5 6 8 32 33	(1, 33, 3.65625), (2, 4, 3.40625), (3, 4, 3.40625), (4, 6, 3.40625), (5, 6, 3.40625), (6, 8, 3.40625), (8, 32, 3.40625), (32, 33, 3.90625),	16	( condensin_complex/796 nuclear_condensin_complex/799 acetolactate_synthase_complex/5948 succinate_dehydrogenase_complex_{ubiquinone}/45257 respiratory_chain_complex_II/45273 succinate_dehydrogenase_complex/45281 fumarate_reductase_complex/45283 respiratory_chain_complex_II_{sensu_Eukaryota}/5749 heterotrimeric_G-protein_complex/5834 proton-transporting_ATP_synthase,_central_stalk_{sensu_Eukaryot…
1 2 3 4 6 7 8 9 10 11 12 13 14 15 16 17 29 30 31 32 33	(1, 33, 10.45), (2, 4, 7.75), (3, 4, 9.5), (4, 6, 9.5), (6, 8, 9.5), (7, 8, 8.6), (8, 32, 8.5), (9, 31, 3.8), (10, 12, 9.5), (11, 12, 9.5), (12, 30, 9.5), (13, 15, 9.5), (14, 15, 9.5), (15, 17, 9.5), (16, 17, 9.5), (17, 29, 9.5), (29, 30, 9.5), (30, 31, 9.5), (31, 32, 16.95), (32, 33, 10.45),	10	( methionyl_glutamyl_tRNA_synthetase_complex/17102 kinesin_complex/5871 alpha-1,6-mannosyltransferase_complex/136 succinate_dehydrogenase_complex_{ubiquinone}/45257 respiratory_chain_complex_II/45273 succinate_dehydrogenase_complex/45281 fumarate_reductase_complex/45283 respiratory_chain_complex_II_{sensu_Eukaryota}/5749 anthranilate_synthase_complex/5950 telomerase_catalytic_core_complex/333 )
1 2 3 4 6 7 8 9 10 11 12 14 15 16 17 29 30 31 32 33	(1, 33, 10.3333), (2, 4, 9.27778), (3, 4, 6.16667), (4, 6, 9.27778), (6, 8, 9.27778), (7, 8, 6.16667), (8, 32, 4.44444), (9, 31, 8.27778), (10, 12, 9.44444), (11, 12, 9.27778), (12, 30, 9.27778), (14, 15, 9.27778), (15, 17, 9.27778), (16, 17, 10.1667), (17, 29, 9.27778), (29, 30, 9.27778), (30, 31, 9.27778), (31, 32, 9.27778), (32, 33, 13.9444),	9	( mitochondrial_processing_peptidase_complex/17087 1,3-beta-glucan_synthase_complex/148 oxoglutarate_dehydrogenase_complex/45252 glycine_cleavage_complex/5960 oxoglutarate_dehydrogenase_complex_{sensu_Eukaryota}/9353 signal_recognition_particle_receptor_complex/5785 6-phosphofructokinase_complex/5945 anthranilate_synthase_complex/5950 telomerase_catalytic_core_complex/333 )
1 2 3 4 6 7 8 13 15 16 17 29 30 31 32 33	(1, 33, 7.9), (2, 4, 6.6), (3, 4, 5.9), (4, 6, 6.15), (6, 8, 7.25), (7, 8, 0.15), (8, 32, 6.65), (13, 15, 6.6), (15, 17, 7.25), (16, 17, 5.95), (17, 29, 7.25), (29, 30, 7.3), (30, 31, 8.35), (31, 32, 7.9), (32, 33, 13.8),	10	( proton-transporting_ATP_synthase_complex,_coupling_factor_F{o}/45263 proton-transporting_ATP_synthase_complex,_coupling_factor_F{o}_{sensu_Eukaryota}/276 protein_phosphatase_type_2A_complex/159 mitochondrial_outer_membrane_translocase_complex/5742 RNA_polymerase_I_transcription_factor_complex/120 Golgi_transport_complex/17119 transcription_factor_TFIID_complex/5669 prefoldin_complex/16272 nucle…
1 2 3 4 6 8 9 11 12 14 15 16 17 18 19 22 23 24 25 26 27 28 29 30 31 32 33	(1, 33, 13.75), (2, 4, 11.15), (3, 4, 8.8), (4, 6, 12.6), (6, 8, 12.6), (8, 32, 9), (9, 31, 11.6), (11, 12, 12.8), (12, 30, 12.6), (14, 15, 12.6), (15, 17, 12.6), (16, 17, 12.4), (17, 29, 12.6), (18, 28, 12.6), (19, 27, 10.35), (22, 24, 13.85), (23, 24, 12.6), (24, 25, 11.55), (25, 26, 12.6), (26, 27, 12.6), (27, 28, 0.6), (28, 29, 24.55), (29, 30, 14.75), (30, 31, 12.6), (31, 32, 12.6), (32, 33,…	10	( DNA-directed_RNA_polymerase_I_complex/5736 transcription_factor_TFIIF_complex/5674 MCM_complex/42555 acetolactate_synthase_complex/5948 heterotrimeric_G-protein_complex/5834 mitochondrial_processing_peptidase_complex/17087 1,3-beta-glucan_synthase_complex/148 oxoglutarate_dehydrogenase_complex/45252 glycine_cleavage_complex/5960 oxoglutarate_dehydrogenase_complex_{sensu_Eukaryota}/9353 )
1 2 3 4 6 8 10 11 12 13 14 15 16 17 18 19 20 21 22 23 24 25 26 27 28 29 30 31 32 33	(1, 33, 15.2917), (2, 4, 13.125), (3, 4, 10.6667), (4, 6, 13.2083), (6, 8, 13.1667), (8, 32, 10.875), (10, 12, 14.25), (11, 12, 13.1667), (12, 30, 13.2083), (13, 15, 14.25), (14, 15, 14.25), (15, 17, 14.25), (16, 17, 14.25), (17, 29, 14.25), (18, 28, 14.25), (19, 27, 11.8333), (20, 26, 14.25), (21, 25, 15.4167), (22, 24, 14.25), (23, 24, 14.25), (24, 25, 14.25), (25, 26, 14.25), (26, 27, 14.25), …	12	( RNA_polymerase_I_transcription_factor_complex/120 proteasome_core_complex,_beta-subunit_complex_{sensu_Eukaryota}/19774 translocon_complex/5784 nucleotide-excision_repair_factor_4_complex/113 serine_C-palmitoyltransferase_complex/17059 eukaryotic_translation_initiation_factor_2_complex/5850 Arp2/3_protein_complex/5885 mitochondrial_inner_membrane_protein_insertion_complex/42721 acetolactate_syn…
1 2 3 4 6 8 10 11 12 13 14 15 16 17 18 19 20 21 22 23 24 25 26 27 28 29 30 31 32 33	(1, 33, 14.1111), (2, 4, 14.1111), (3, 4, 8), (4, 6, 14.1111), (6, 8, 14.1111), (8, 32, 11.0556), (10, 12, 14.1111), (11, 12, 17.1111), (12, 30, 12.6667), (13, 15, 12.4444), (14, 15, 14.1111), (15, 17, 14.1111), (16, 17, 14.1111), (17, 29, 14.1111), (18, 28, 14.1111), (19, 27, 14.1111), (20, 26, 12.6111), (21, 25, 14.1111), (22, 24, 14.1111), (23, 24, 14.1111), (24, 25, 14.1111), (25, 26, 14.1111…	9	( serine_C-palmitoyltransferase_complex/17059 eukaryotic_translation_initiation_factor_2_complex/5850 RNA_polymerase_I_upstream_activating_factor_complex/500 acetolactate_synthase_complex/5948 heterotrimeric_G-protein_complex/5834 mitochondrial_processing_peptidase_complex/17087 oxoglutarate_dehydrogenase_complex/45252 glycine_cleavage_complex/5960 oxoglutarate_dehydrogenase_complex_{sensu_Eukary…
1 2 4 5 6 8 11 12 14 15 16 17 18 19 23 24 25 26 27 28 29 30 31 32 33	(1, 33, 12.6111), (2, 4, 11.4444), (4, 6, 11.4444), (5, 6, 7.55556), (6, 8, 11.4444), (8, 32, 8.94444), (11, 12, 12.6667), (12, 30, 10.2778), (14, 15, 11.4444), (15, 17, 11.4444), (16, 17, 12.4444), (17, 29, 11.4444), (18, 28, 11.4444), (19, 27, 10.3889), (23, 24, 11.4444), (24, 25, 10.3889), (25, 26, 11.4444), (26, 27, 11.4444), (27, 28, 0.611111), (28, 29, 22.5556), (29, 30, 11.4444), (30, 31, …	9	( RNA_polymerase_I_upstream_activating_factor_complex/500 MCM_complex/42555 acetolactate_synthase_complex/5948 heterotrimeric_G-protein_complex/5834 mitochondrial_processing_peptidase_complex/17087 1,3-beta-glucan_synthase_complex/148 oxoglutarate_dehydrogenase_complex/45252 glycine_cleavage_complex/5960 oxoglutarate_dehydrogenase_complex_{sensu_Eukaryota}/9353 )
1 3 4 6 7 8 9 30 31 32 33	(1, 33, 5), (3, 4, 4.44444), (4, 6, 4.44444), (6, 8, 4.44444), (7, 8, 4.44444), (8, 32, 4.44444), (9, 31, 0), (30, 31, 4.44444), (31, 32, 8.88889), (32, 33, 4.44444),	9	( GARP_complex/938 alpha-1,6-mannosyltransferase_complex/136 condensin_complex/796 nuclear_condensin_complex/799 succinate_dehydrogenase_complex_{ubiquinone}/45257 respiratory_chain_complex_II/45273 succinate_dehydrogenase_complex/45281 fumarate_reductase_complex/45283 respiratory_chain_complex_II_{sensu_Eukaryota}/5749 )
1 3 4 6 8 9 31 32 33	(1, 33, 3.7), (3, 4, 2.85), (4, 6, 3.7), (6, 8, 4.1), (8, 32, 1.35), (9, 31, 1.05), (31, 32, 4.8), (32, 33, 6.45),	10	( chromatin_accessibility_complex/8623 transcription_factor_TFIID_complex/5669 mitochondrial_inner_membrane_presequence_translocase_complex/5744 translocon_complex/5784 telomere_cap_complex/782 nuclear_telomere_cap_complex/783 ISW1_complex/16587 kinesin_complex/5871 signalosome_complex/8180 6-phosphofructokinase_complex/5945 )
1 4 6 8 9 10 11 12 30 31 32 33	(1, 33, 5.5), (4, 6, 2.85), (6, 8, 4.5), (8, 32, 5.55), (9, 31, 0), (10, 12, 2.5), (11, 12, 5.05), (12, 30, 4.85), (30, 31, 8.85), (31, 32, 5.35), (32, 33, 10),	10	( chromatin_remodeling_complex/16585 hydrogen-translocating_F-type_ATPase_complex/45255 proton-transporting_ATP_synthase_complex/45259 proton-transporting_ATP_synthase_complex,_coupling_factor_F{o}/45263 proton-transporting_ATP_synthase_complex,_coupling_factor_F{o}_{sensu_Eukaryota}/276 proton-transporting_ATP_synthase_complex_{sensu_Eukaryota}/5753 proton-transporting_two-sector_ATPase_complex/…
1 4 6 8 9 31 32 33	(1, 33, 2.70833), (4, 6, 2.45833), (6, 8, 2.70833), (8, 32, 1.95833), (9, 31, 2.45833), (31, 32, 2.70833), (32, 33, 6),	12	( mitochondrial_inner_membrane_peptidase_complex/42720 snRNP_U2/5686 dynein_complex/30286 cytoplasmic_dynein_complex/5868 eukaryotic_translation_initiation_factor_3_complex/5852 epsilon_DNA_polymerase_complex/8622 mRNA_cap_complex/5845 heterotrimeric_G-protein_complex/5834 CCR4-NOT_core_complex/30015 oxoglutarate_dehydrogenase_complex/45252 glycine_cleavage_complex/5960 oxoglutarate_dehydrogenase…
1 5 6 8 11 12 30 31 32 33	(1, 33, 4), (5, 6, 4), (6, 8, 4), (8, 32, 4), (11, 12, 3.6), (12, 30, 4), (30, 31, 4.4), (31, 32, 4), (32, 33, 4),	10	( translation_release_factor_complex/18444 MCM_complex/42555 acetolactate_synthase_complex/5948 proton-transporting_ATP_synthase,_central_stalk_{sensu_Eukaryota}/5756 snRNA_cap_binding_complex/5846 DNA_replication_factor_A_complex/5662 mitochondrial_processing_peptidase_complex/17087 signal_recognition_particle_receptor_complex/5785 sulfite_reductase_complex_{NADPH}/9337 telomerase_catalytic_core…
1 5 6 8 11 12 30 31 32 33	(1, 33, 4.27778), (5, 6, 3.77778), (6, 8, 3.77778), (8, 32, 3.77778), (11, 12, 4.22222), (12, 30, 3.77778), (30, 31, 3.77778), (31, 32, 3.77778), (32, 33, 4.83333),	9	( acetolactate_synthase_complex/5948 heterotrimeric_G-protein_complex/5834 proton-transporting_ATP_synthase,_central_stalk_{sensu_Eukaryota}/5756 snRNA_cap_binding_complex/5846 DNA_replication_factor_A_complex/5662 mitochondrial_processing_peptidase_complex/17087 1,3-beta-glucan_synthase_complex/148 signal_recognition_particle_receptor_complex/5785 telomerase_catalytic_core_complex/333 )
1 7 8 9 31 32 33	(1, 33, 3.79167), (7, 8, 0.916667), (8, 32, 1.79167), (9, 31, 0.583333), (31, 32, 2.91667), (32, 33, 5),	12	( chromatin_remodeling_complex/16585 spliceosome_complex/5681 mediator_complex/119 pore_complex/46930 nuclear_pore/5643 proteasome_complex_{sensu_Eukaryota}/502 transcription_factor_complex/5667 ubiquitin_ligase_complex/151 histone_deacetylase_complex/118 SWI/SNF_complex/16514 mRNA_cap_complex/5845 6-phosphofructokinase_complex/5945 )
1 7 8 17 28 29 30 31 32 33	(1, 33, 5.11111), (7, 8, 0), (8, 32, 1.11111), (17, 29, 2.66667), (28, 29, 6.27778), (29, 30, 5.05556), (30, 31, 3.83333), (31, 32, 4), (32, 33, 7.94444),	9	( chromatin_remodeling_complex/16585 mediator_complex/119 small_nuclear_ribonucleoprotein_complex/30532 transcription_factor_complex/5667 ubiquitin_ligase_complex/151 histone_deacetylase_complex/118 SWI/SNF_complex/16514 oxoglutarate_dehydrogenase_complex/45252 oxoglutarate_dehydrogenase_complex_{sensu_Eukaryota}/9353 )
1 9 10 12 13 14 15 16 17 29 30 31 32 33	(1, 33, 6.125), (9, 31, 5.75), (10, 12, 7.05), (12, 30, 5.75), (13, 15, 5.45), (14, 15, 5.75), (15, 17, 5.75), (16, 17, 5.75), (17, 29, 5.75), (29, 30, 5.75), (30, 31, 5.75), (31, 32, 5.75), (32, 33, 7.625),	20	( serine_C-palmitoyltransferase_complex/17059 eukaryotic_translation_initiation_factor_2_complex/5850 Arp2/3_protein_complex/5885 tRNA-intron_endonuclease_complex/214 nascent_polypeptide-associated_complex/5854 F-actin_capping_protein_complex/8290 zeta_DNA_polymerase_complex/16035 epsilon_DNA_polymerase_complex/8622 translation_release_factor_complex/18444 MCM_complex/42555 acetolactate_synthase_…
1 9 11 12 13 14 15 16 17 18 19 20 21 22 23 24 25 26 27 28 29 30 31 32 33	(1, 33, 12.3636), (9, 31, 11.2727), (11, 12, 11.2727), (12, 30, 11.2727), (13, 15, 11.2727), (14, 15, 11.2727), (15, 17, 11.2727), (16, 17, 11.2727), (17, 29, 11.2727), (18, 28, 11.2727), (19, 27, 10.2727), (20, 26, 11.2727), (21, 25, 15.5909), (22, 24, 11.2727), (23, 24, 11.2727), (24, 25, 11.2727), (25, 26, 11.2727), (26, 27, 11.2727), (27, 28, 8.18182), (28, 29, 15.4091), (29, 30, 11.2727), (3…	11	( AP-3_adaptor_complex/30123 Arp2/3_protein_complex/5885 tRNA-intron_endonuclease_complex/214 nascent_polypeptide-associated_complex/5854 F-actin_capping_protein_complex/8290 zeta_DNA_polymerase_complex/16035 acetolactate_synthase_complex/5948 mitochondrial_processing_peptidase_complex/17087 signal_recognition_particle_receptor_complex/5785 anthranilate_synthase_complex/5950 telomerase_catalytic_…
1 9 11 12 13 14 15 16 17 18 19 20 22 23 24 25 26 27 28 29 30 31 32 33	(1, 33, 11.95), (9, 31, 8.65), (11, 12, 10.75), (12, 30, 10.75), (13, 15, 10.75), (14, 15, 10.75), (15, 17, 10.75), (16, 17, 10.75), (17, 29, 10.75), (18, 28, 10.75), (19, 27, 10.75), (20, 26, 12.95), (22, 24, 10.75), (23, 24, 10.75), (24, 25, 10.75), (25, 26, 10.75), (26, 27, 10.75), (27, 28, 10.75), (28, 29, 10.75), (29, 30, 10.75), (30, 31, 11.8), (31, 32, 10.75), (32, 33, 14.15),	10	( nucleotide-excision_repair_factor_1_complex/110 delta_DNA_polymerase_complex/43625 tRNA-intron_endonuclease_complex/214 F-actin_capping_protein_complex/8290 zeta_DNA_polymerase_complex/16035 mRNA_cap_complex/5845 transcription_factor_TFIIIC_complex/127 signal_recognition_particle_receptor_complex/5785 anthranilate_synthase_complex/5950 telomerase_catalytic_core_complex/333 )
1 9 12 29 30 31 32 33	(1, 33, 4.13636), (9, 31, 0), (12, 30, 2), (29, 30, 2.54545), (30, 31, 2), (31, 32, 4.77273), (32, 33, 5.54545),	11	( respiratory_chain_complex_IV/45277 respiratory_chain_complex_IV_{sensu_Eukaryota}/5751 spliceosome_complex/5681 small_nuclear_ribonucleoprotein_complex/30532 U4/U6_x_U5_tri-snRNP_complex/46540 SLIK_{SAGA-like}_complex/46695 transcription_factor_complex/5667 mRNA_cleavage_factor_complex/5849 histone_deacetylase_complex/118 nucleotide-excision_repair_complex/109 CCAAT-binding_factor_complex/16602…
1 9 12 30 31 32 33	(1, 33, 3.46429), (9, 31, 0.0714286), (12, 30, 1.61905), (30, 31, 2.11905), (31, 32, 4.2381), (32, 33, 3.4881),	42	( respiratory_chain_complex_IV/45277 respiratory_chain_complex_IV_{sensu_Eukaryota}/5751 ribonucleoprotein_complex/30529 RSC_complex/16586 spliceosome_complex/5681 small_nuclear_ribonucleoprotein_complex/30532 U4/U6_x_U5_tri-snRNP_complex/46540 snRNP_U5/5682 snRNP_U1/5685 minor_{U12-dependent}_spliceosome_complex/5689 ribosome/5840 cAMP-dependent_protein_kinase_complex/5952 alpha,alpha-trehalose-…
1 9 28 29 30 31 32 33	(1, 33, 3.65217), (9, 31, 0), (28, 29, 5.6087), (29, 30, 2.19565), (30, 31, 2.19565), (31, 32, 3.69565), (32, 33, 3.65217),	23	( cAMP-dependent_protein_kinase_complex/5952 alpha,alpha-trehalose-phosphate_synthase_complex_{UDP-forming}/5946 protein_phosphatase_type_2A_complex/159 SLIK_{SAGA-like}_complex/46695 pre-replicative_complex/5656 mRNA_cleavage_factor_complex/5849 protein_phosphatase_type_1_complex/164 histone_deacetylase_complex/118 RNA_polymerase_I_transcription_factor_complex/120 nucleotide-excision_repair_comp…
1 10 11 12 13 14 15 16 17 18 19 20 21 22 23 24 25 26 27 28 29 30 31 32 33	(1, 33, 12.2273), (10, 12, 11.3182), (11, 12, 12.3182), (12, 30, 10.3182), (13, 15, 10.2727), (14, 15, 11.3182), (15, 17, 11.3182), (16, 17, 11.3182), (17, 29, 11.3182), (18, 28, 11.3182), (19, 27, 10.3182), (20, 26, 10.3182), (21, 25, 11.3182), (22, 24, 11.3182), (23, 24, 11.3182), (24, 25, 11.3182), (25, 26, 11.3182), (26, 27, 11.3182), (27, 28, 0.318182), (28, 29, 22.5455), (29, 30, 11.3182), …	11	( nucleotide-excision_repair_factor_4_complex/113 serine_C-palmitoyltransferase_complex/17059 eukaryotic_translation_initiation_factor_2_complex/5850 RNA_polymerase_I_upstream_activating_factor_complex/500 mitochondrial_inner_membrane_protein_insertion_complex/42721 acetolactate_synthase_complex/5948 heterotrimeric_G-protein_complex/5834 mitochondrial_processing_peptidase_complex/17087 oxoglutara…
1 10 12 19 25 26 27 28 29 30 31 32 33	(1, 33, 8), (10, 12, 4.88889), (12, 30, 4.88889), (19, 27, 0.0555556), (25, 26, 5.11111), (26, 27, 3.55556), (27, 28, 0.944444), (28, 29, 10.8889), (29, 30, 7), (30, 31, 5.38889), (31, 32, 7.55556), (32, 33, 7.72222),	9	( ribonucleoprotein_complex/30529 snRNP_U5/5682 minor_{U12-dependent}_spliceosome_complex/5689 small_nucleolar_ribonucleoprotein_complex/5732 transcription_factor_complex/5667 DNA-directed_RNA_polymerase_II,_core_complex/5665 nucleotide-excision_repair_complex/109 translocon_complex/5784 mitochondrial_inner_membrane_protein_insertion_complex/42721 )
1 11 12 13 14 15 16 17 18 19 21 22 23 24 25 26 27 28 29 30 31 32 33	(1, 33, 12.2778), (11, 12, 11.3889), (12, 30, 9.16667), (13, 15, 8.94444), (14, 15, 10.2778), (15, 17, 10.2778), (16, 17, 11.1667), (17, 29, 10.2778), (18, 28, 9.05556), (19, 27, 8.5), (21, 25, 10.2778), (22, 24, 10.2778), (23, 24, 10.2778), (24, 25, 9.38889), (25, 26, 10.2778), (26, 27, 9.38889), (27, 28, 0.222222), (28, 29, 20.5556), (29, 30, 10.2778), (30, 31, 10.2778), (31, 32, 10.2778), (32,…	9	( protein_phosphatase_type_2A_complex/159 RNA_polymerase_I_upstream_activating_factor_complex/500 acetolactate_synthase_complex/5948 heterotrimeric_G-protein_complex/5834 mitochondrial_processing_peptidase_complex/17087 1,3-beta-glucan_synthase_complex/148 oxoglutarate_dehydrogenase_complex/45252 glycine_cleavage_complex/5960 oxoglutarate_dehydrogenase_complex_{sensu_Eukaryota}/9353 )
1 13 14 15 16 17 19 25 26 27 28 29 30 31 32 33	(1, 33, 10.4444), (13, 15, 6.16667), (14, 15, 6.27778), (15, 17, 6.72222), (16, 17, 5.72222), (17, 29, 4.61111), (19, 27, 0.0555556), (25, 26, 7.16667), (26, 27, 4.88889), (27, 28, 1.38889), (28, 29, 13.3333), (29, 30, 7.66667), (30, 31, 8.66667), (31, 32, 9.11111), (32, 33, 12.7778),	9	( ribonucleoprotein_complex/30529 pore_complex/46930 nuclear_pore/5643 mitochondrial_outer_membrane_translocase_complex/5742 ribonuclease_MRP_complex/172 histone_deacetylase_complex/118 SWI/SNF_complex/16514 nucleotide-excision_repair_complex/109 translocon_complex/5784 )
1 13 14 15 17 19 27 28 29 30 31 32 33	(1, 33, 6.76923), (13, 15, 4.73077), (14, 15, 5.19231), (15, 17, 5.11538), (17, 29, 3.57692), (19, 27, 0), (27, 28, 2.73077), (28, 29, 10.8462), (29, 30, 5.38462), (30, 31, 6.07692), (31, 32, 8.23077), (32, 33, 7.34615),	13	( pore_complex/46930 nuclear_pore/5643 ribosome/5840 small_nucleolar_ribonucleoprotein_complex/5732 ribonuclease_MRP_complex/172 DNA-directed_RNA_polymerase_II,_core_complex/5665 nucleotide-excision_repair_complex/109 translocon_complex/5784 succinate_dehydrogenase_complex_{ubiquinone}/45257 respiratory_chain_complex_II/45273 succinate_dehydrogenase_complex/45281 fumarate_reductase_complex/45283 …
1 14 15 16 17 18 21 22 23 24 25 26 27 28 29 30 31 32 33	(1, 33, 9), (14, 15, 8.11111), (15, 17, 8.11111), (16, 17, 7.33333), (17, 29, 8.11111), (18, 28, 8.11111), (21, 25, 9.05556), (22, 24, 8.11111), (23, 24, 8.11111), (24, 25, 8.11111), (25, 26, 8.11111), (26, 27, 8.11111), (27, 28, 0), (28, 29, 16.5556), (29, 30, 8.88889), (30, 31, 8.11111), (31, 32, 8.11111), (32, 33, 12.9444),	9	( DNA-directed_RNA_polymerase_I_complex/5736 RNA_polymerase_I_upstream_activating_factor_complex/500 mitochondrial_inner_membrane_protein_insertion_complex/42721 acetolactate_synthase_complex/5948 heterotrimeric_G-protein_complex/5834 mitochondrial_processing_peptidase_complex/17087 oxoglutarate_dehydrogenase_complex/45252 glycine_cleavage_complex/5960 oxoglutarate_dehydrogenase_complex_{sensu_Eu…
1 18 28 29 30 31 32 33	(1, 33, 3.30952), (18, 28, 0), (28, 29, 5.66667), (29, 30, 2.21429), (30, 31, 2.16667), (31, 32, 3.78571), (32, 33, 3.85714),	21	( alpha,alpha-trehalose-phosphate_synthase_complex_{UDP-forming}/5946 eukaryotic_translation_initiation_factor_4F_complex/16281 protein_phosphatase_type_2A_complex/159 SLIK_{SAGA-like}_complex/46695 protein_phosphatase_type_1_complex/164 histone_deacetylase_complex/118 nucleotide-excision_repair_complex/109 kinesin_complex/5871 chaperonin-containing_T-complex/5832 Sin3_complex/16580 dynein_comple…
2 3 4 5 6 7 8 9 10 11 12 13 14 15 16 17 18 19 20 21 22 23 24 25 26 27 28 29 30 31 32	(2, 4, 15), (3, 4, 11.6667), (4, 6, 15), (5, 6, 9.66667), (6, 8, 15), (7, 8, 10), (8, 32, 10.3333), (9, 31, 13.3333), (10, 12, 16.6667), (11, 12, 15), (12, 30, 15), (13, 15, 15), (14, 15, 15), (15, 17, 15), (16, 17, 15), (17, 29, 15), (18, 28, 13.3333), (19, 27, 15), (20, 26, 15), (21, 25, 18.3333), (22, 24, 15), (23, 24, 15), (24, 25, 15), (25, 26, 15), (26, 27, 15), (27, 28, 9), (28, 29, 21), (…	9	( acetolactate_synthase_complex/5948 proton-transporting_ATP_synthase,_central_stalk_{sensu_Eukaryota}/5756 DNA_replication_factor_A_complex/5662 mitochondrial_processing_peptidase_complex/17087 oxoglutarate_dehydrogenase_complex/45252 oxoglutarate_dehydrogenase_complex_{sensu_Eukaryota}/9353 signal_recognition_particle_receptor_complex/5785 anthranilate_synthase_complex/5950 telomerase_catalytic…
2 3 4 5 6 7 8 9 10 11 12 13 14 15 16 17 18 23 24 25 26 27 28 29 30 31 32 33	(2, 4, 13.4444), (3, 4, 13.4444), (4, 6, 13.4444), (5, 6, 12.1111), (6, 8, 13.4444), (7, 8, 12.1111), (8, 32, 13.4444), (9, 31, 5.38889), (10, 12, 13.4444), (11, 12, 13.4444), (12, 30, 13.4444), (13, 15, 13.4444), (14, 15, 13.4444), (15, 17, 13.4444), (16, 17, 13.4444), (17, 29, 13.4444), (18, 28, 1.83333), (23, 24, 13.4444), (24, 25, 10.5556), (25, 26, 12), (26, 27, 6.77778), (27, 28, 11.9444), …	9	( transcription_factor_TFIIF_complex/5674 Sin3_complex/16580 epsilon_DNA_polymerase_complex/8622 translation_release_factor_complex/18444 succinate_dehydrogenase_complex_{ubiquinone}/45257 respiratory_chain_complex_II/45273 succinate_dehydrogenase_complex/45281 fumarate_reductase_complex/45283 respiratory_chain_complex_II_{sensu_Eukaryota}/5749 )
2 3 4 6 7 8 31 32 33	(2, 4, 3.16667), (3, 4, 2.72222), (4, 6, 4.05556), (6, 8, 4.5), (7, 8, 0.111111), (8, 32, 1), (31, 32, 5.5), (32, 33, 6.94444),	9	( chromatin_remodeling_complex/16585 RSC_complex/16586 SLIK_{SAGA-like}_complex/46695 SWI/SNF_complex/16514 cytosolic_small_ribosomal_subunit_{sensu_Eukaryota}/5843 eukaryotic_43S_preinitiation_complex/16282 eukaryotic_48S_initiation_complex/16283 transcription_factor_TFIID_complex/5669 glycine_cleavage_complex/5960 )
2 4 6 7 8 9 10 11 12 14 15 16 17 19 20 22 23 24 25 26 27 28 29 30 31 32	(2, 4, 12.45), (4, 6, 12.45), (6, 8, 12.45), (7, 8, 8.65), (8, 32, 6.4), (9, 31, 6), (10, 12, 12.45), (11, 12, 12.45), (12, 30, 12.45), (14, 15, 12.45), (15, 17, 12.45), (16, 17, 12.45), (17, 29, 12.45), (19, 27, 6.45), (20, 26, 12.45), (22, 24, 17.7), (23, 24, 12.45), (24, 25, 12.45), (25, 26, 12.45), (26, 27, 6), (27, 28, 9.05), (28, 29, 22.85), (29, 30, 12.45), (30, 31, 12.45), (31, 32, 17.7),	10	( succinate_dehydrogenase_complex_{ubiquinone}/45257 respiratory_chain_complex_II/45273 succinate_dehydrogenase_complex/45281 fumarate_reductase_complex/45283 respiratory_chain_complex_II_{sensu_Eukaryota}/5749 oxoglutarate_dehydrogenase_complex/45252 glycine_cleavage_complex/5960 oxoglutarate_dehydrogenase_complex_{sensu_Eukaryota}/9353 6-phosphofructokinase_complex/5945 anthranilate_synthase_co…
2 4 6 7 8 9 11 12 14 15 17 18 19 21 22 23 24 25 26 27 28 29 30 31 32 33	(2, 4, 12.3333), (4, 6, 11.2222), (6, 8, 12.3333), (7, 8, 5.72222), (8, 32, 9.61111), (9, 31, 9.44444), (11, 12, 13.6111), (12, 30, 10.0556), (14, 15, 12.3333), (15, 17, 12.3333), (17, 29, 12.3333), (18, 28, 12.3333), (19, 27, 11.1111), (21, 25, 12.3333), (22, 24, 12.3333), (23, 24, 12.3333), (24, 25, 11.1111), (25, 26, 12.3333), (26, 27, 12.3333), (27, 28, 1), (28, 29, 23.5556), (29, 30, 12.3333…	9	( RNA_polymerase_I_transcription_factor_complex/120 RNA_polymerase_I_upstream_activating_factor_complex/500 acetolactate_synthase_complex/5948 heterotrimeric_G-protein_complex/5834 mitochondrial_processing_peptidase_complex/17087 1,3-beta-glucan_synthase_complex/148 oxoglutarate_dehydrogenase_complex/45252 glycine_cleavage_complex/5960 oxoglutarate_dehydrogenase_complex_{sensu_Eukaryota}/9353 )
2 4 6 8 12 14 15 16 17 18 23 24 25 26 27 28 29 30 31 32 33	(2, 4, 9.38889), (4, 6, 9.38889), (6, 8, 9.38889), (8, 32, 6.27778), (12, 30, 9.38889), (14, 15, 9.38889), (15, 17, 9.38889), (16, 17, 10.2778), (17, 29, 9.38889), (18, 28, 9.38889), (23, 24, 9.38889), (24, 25, 8.5), (25, 26, 9.38889), (26, 27, 9.38889), (27, 28, 0.277778), (28, 29, 18.6111), (29, 30, 9.38889), (30, 31, 9.38889), (31, 32, 9.38889), (32, 33, 14.6111),	9	( MCM_complex/42555 mitochondrial_inner_membrane_protein_insertion_complex/42721 acetolactate_synthase_complex/5948 heterotrimeric_G-protein_complex/5834 mitochondrial_processing_peptidase_complex/17087 1,3-beta-glucan_synthase_complex/148 oxoglutarate_dehydrogenase_complex/45252 glycine_cleavage_complex/5960 oxoglutarate_dehydrogenase_complex_{sensu_Eukaryota}/9353 )
3 4 5 6 7 8 30 31 32 33	(3, 4, 3.41667), (4, 6, 4.33333), (5, 6, 1.125), (6, 8, 4.5), (7, 8, 0.333333), (8, 32, 2.29167), (30, 31, 5.33333), (31, 32, 6.70833), (32, 33, 7.95833),	12	( ribonucleoprotein_complex/30529 RSC_complex/16586 ribosome/5840 transcription_factor_complex/5667 SWI/SNF_complex/16514 cytosolic_small_ribosomal_subunit_{sensu_Eukaryota}/5843 eukaryotic_43S_preinitiation_complex/16282 eukaryotic_48S_initiation_complex/16283 transcription_factor_TFIID_complex/5669 SCF_ubiquitin_ligase_complex/19005 kinesin_complex/5871 CCAAT-binding_factor_complex/16602 )
3 4 6 7 8 9 31 32 33	(3, 4, 3.375), (4, 6, 3.08333), (6, 8, 3.66667), (7, 8, 1.58333), (8, 32, 4.58333), (9, 31, 0.291667), (31, 32, 4.41667), (32, 33, 7),	12	( hydrogen-translocating_F-type_ATPase_complex/45255 proton-transporting_ATP_synthase_complex/45259 proton-transporting_ATP_synthase_complex_{sensu_Eukaryota}/5753 proton-transporting_two-sector_ATPase_complex/16469 proteasome_complex_{sensu_Eukaryota}/502 RNA_polymerase_I_transcription_factor_complex/120 nucleotide-excision_repair_complex/109 Sin3_complex/16580 DNA_polymerase_complex/42575 delta…
3 4 6 8 9 10 12 13 14 15 17 27 28 29 30 31 32 33	(3, 4, 5.59091), (4, 6, 8.31818), (6, 8, 8), (8, 32, 4.59091), (9, 31, 0.363636), (10, 12, 6.95455), (12, 30, 7.63636), (13, 15, 7.40909), (14, 15, 7.68182), (15, 17, 7.81818), (17, 29, 7.27273), (27, 28, 4.54545), (28, 29, 15.8182), (29, 30, 8.45455), (30, 31, 9.5), (31, 32, 14.3636), (32, 33, 11.6818),	11	( ribonucleoprotein_complex/30529 RSC_complex/16586 ribosome/5840 transcription_factor_complex/5667 histone_deacetylase_complex/118 eukaryotic_43S_preinitiation_complex/16282 succinate_dehydrogenase_complex_{ubiquinone}/45257 respiratory_chain_complex_II/45273 succinate_dehydrogenase_complex/45281 fumarate_reductase_complex/45283 respiratory_chain_complex_II_{sensu_Eukaryota}/5749 )
3 4 6 8 13 14 15 16 17 28 29 30 31 32 33	(3, 4, 3.25), (4, 6, 6), (6, 8, 6.05), (8, 32, 0.55), (13, 15, 5.9), (14, 15, 6.7), (15, 17, 6.7), (16, 17, 2.3), (17, 29, 3.5), (28, 29, 12.25), (29, 30, 7.05), (30, 31, 7.2), (31, 32, 10.95), (32, 33, 12.6),	10	( pore_complex/46930 nuclear_pore/5643 histone_acetyltransferase_complex/123 SAGA_complex/124 transcription_factor_complex/5667 cyclin-dependent_protein_kinase_holoenzyme_complex/307 histone_deacetylase_complex/118 cytosolic_small_ribosomal_subunit_{sensu_Eukaryota}/5843 eukaryotic_43S_preinitiation_complex/16282 eukaryotic_48S_initiation_complex/16283 )
4 6 8 10 11 12 14 15 17 18 22 23 24 25 26 27 28 29 30 31 32 33	(4, 6, 10.1111), (6, 8, 10.1111), (8, 32, 4.83333), (10, 12, 9.05556), (11, 12, 8.83333), (12, 30, 9.94444), (14, 15, 10.1111), (15, 17, 10.1111), (17, 29, 10.1111), (18, 28, 7.16667), (22, 24, 10.1111), (23, 24, 10.1111), (24, 25, 9.16667), (25, 26, 10.1111), (26, 27, 8.44444), (27, 28, 0.777778), (28, 29, 19.6111), (29, 30, 13.9444), (30, 31, 10.1111), (31, 32, 10.1111), (32, 33, 17.1111),	9	( DNA-directed_RNA_polymerase_I_complex/5736 protein_phosphatase_type_2A_complex/159 SWI/SNF_complex/16514 transcription_factor_TFIID_complex/5669 transcription_factor_TFIIF_complex/5674 1,3-beta-glucan_synthase_complex/148 oxoglutarate_dehydrogenase_complex/45252 glycine_cleavage_complex/5960 oxoglutarate_dehydrogenase_complex_{sensu_Eukaryota}/9353 )
6 8 9 10 11 12 30 31 32 33	(6, 8, 4.33333), (8, 32, 2.16667), (9, 31, 0.0555556), (10, 12, 3.22222), (11, 12, 4.16667), (12, 30, 3.44444), (30, 31, 4.05556), (31, 32, 6.61111), (32, 33, 7.94444),	9	( respiratory_chain_complex_IV/45277 respiratory_chain_complex_IV_{sensu_Eukaryota}/5751 RSC_complex/16586 small_nuclear_ribonucleoprotein_complex/30532 transcription_factor_complex/5667 nuclear_ubiquitin_ligase_complex/152 eukaryotic_43S_preinitiation_complex/16282 CCAAT-binding_factor_complex/16602 6-phosphofructokinase_complex/5945 )
9 10 11 12 28 29 30 31	(9, 31, 0), (10, 12, 2.65385), (11, 12, 3), (12, 30, 2.84615), (28, 29, 6), (29, 30, 2.69231), (30, 31, 3.80769),	13	( ribosome/5840 proteasome_complex_{sensu_Eukaryota}/502 ribonuclease_P_complex/30677 nucleolar_ribonuclease_P_complex/5655 ribonuclease_MRP_complex/172 eukaryotic_43S_preinitiation_complex/16282 succinate_dehydrogenase_complex_{ubiquinone}/45257 respiratory_chain_complex_II/45273 succinate_dehydrogenase_complex/45281 fumarate_reductase_complex/45283 respiratory_chain_complex_II_{sensu_Eukaryota}…
9 10 11 12 28 29 30 31	(9, 31, 0.0357143), (10, 12, 3.14286), (11, 12, 2.57143), (12, 30, 3.14286), (28, 29, 6), (29, 30, 3.71429), (30, 31, 2.39286),	14	( DNA-directed_RNA_polymerase_I_complex/5736 protein_serine/threonine_phosphatase_complex/8287 histone_acetyltransferase_complex/123 SAGA_complex/124 transcription_factor_complex/5667 transcription_factor_TFIID_complex/5669 DNA-directed_RNA_polymerase_II,_core_complex/5665 succinate_dehydrogenase_complex_{ubiquinone}/45257 respiratory_chain_complex_II/45273 succinate_dehydrogenase_complex/45281 f…
9 10 11 12 28 29 30 31 32 33	(9, 31, 0.0833333), (10, 12, 3.91667), (11, 12, 2.875), (12, 30, 3.04167), (28, 29, 7.66667), (29, 30, 3.29167), (30, 31, 3.29167), (31, 32, 6.54167), (32, 33, 5.29167),	12	( SLIK_{SAGA-like}_complex/46695 mRNA_cleavage_factor_complex/5849 protein_phosphatase_type_1_complex/164 histone_deacetylase_complex/118 nucleotide-excision_repair_complex/109 succinate_dehydrogenase_complex_{ubiquinone}/45257 respiratory_chain_complex_II/45273 succinate_dehydrogenase_complex/45281 fumarate_reductase_complex/45283 respiratory_chain_complex_II_{sensu_Eukaryota}/5749 nucleotide-ex…
9 10 11 12 30 31 32 33	(9, 31, 0), (10, 12, 2.77778), (11, 12, 2.77778), (12, 30, 2.61111), (30, 31, 2.16667), (31, 32, 4.72222), (32, 33, 5.94444),	9	( respiratory_chain_complex_IV/45277 respiratory_chain_complex_IV_{sensu_Eukaryota}/5751 small_nuclear_ribonucleoprotein_complex/30532 histone_acetyltransferase_complex/123 SAGA_complex/124 nuclear_ubiquitin_ligase_complex/152 nucleotide-excision_repair_complex/109 CCAAT-binding_factor_complex/16602 6-phosphofructokinase_complex/5945 )
9 10 12 13 14 15 16 17 18 19 21 22 23 24 25 26 27 28 29 30 31	(9, 31, 7.27778), (10, 12, 9.66667), (12, 30, 10.5), (13, 15, 8.44444), (14, 15, 9.5), (15, 17, 9.5), (16, 17, 8.44444), (17, 29, 9.5), (18, 28, 9.5), (19, 27, 9.5), (21, 25, 9.5), (22, 24, 9.5), (23, 24, 9.5), (24, 25, 9.5), (25, 26, 9.5), (26, 27, 9.5), (27, 28, 8.44444), (28, 29, 9.5), (29, 30, 10.5556), (30, 31, 12.6667),	9	( tRNA-intron_endonuclease_complex/214 F-actin_capping_protein_complex/8290 zeta_DNA_polymerase_complex/16035 CCAAT-binding_factor_complex/16602 mRNA_cap_complex/5845 CCR4-NOT_core_complex/30015 DNA_replication_factor_A_complex/5662 sulfite_reductase_complex_{NADPH}/9337 anthranilate_synthase_complex/5950 )
9 11 12 13 14 15 16 17 18 19 20 21 22 23 24 25 26 27 28 29 30 31 32	(9, 31, 8.61538), (11, 12, 10.2308), (12, 30, 10.2308), (13, 15, 10.2308), (14, 15, 10.2308), (15, 17, 10.2308), (16, 17, 10.2308), (17, 29, 10.2308), (18, 28, 10.2308), (19, 27, 10.2308), (20, 26, 13.5385), (21, 25, 13.6538), (22, 24, 10.2308), (23, 24, 10.2308), (24, 25, 10.2308), (25, 26, 10.2308), (26, 27, 10.2308), (27, 28, 10.2308), (28, 29, 10.2308), (29, 30, 10.2308), (30, 31, 11.0385), (…	13	( alpha_DNA_polymerase:primase_complex/5658 nucleotide-excision_repair_factor_3_complex/112 nucleotide-excision_repair_factor_1_complex/110 delta_DNA_polymerase_complex/43625 AP-3_adaptor_complex/30123 tRNA-intron_endonuclease_complex/214 F-actin_capping_protein_complex/8290 zeta_DNA_polymerase_complex/16035 mRNA_cap_complex/5845 transcription_factor_TFIIIC_complex/127 signal_recognition_particle…
9 11 12 30 31 32 33	(9, 31, 0.115385), (11, 12, 2.46154), (12, 30, 1.96154), (30, 31, 2.73077), (31, 32, 2.73077), (32, 33, 5),	13	( prefoldin_complex/16272 mitochondrial_inner_membrane_presequence_translocase_complex/5744 chromatin_silencing_complex/5677 SCF_ubiquitin_ligase_complex/19005 telomere_cap_complex/782 nuclear_telomere_cap_complex/783 nucleotide-excision_repair_factor_4_complex/113 THO_complex/347 Sin3_complex/16580 DNA_polymerase_complex/42575 delta_DNA_polymerase_complex/43625 RNA_polymerase_I_upstream_activati…
9 12 14 15 17 18 21 25 26 27 28 29 30 31 32 33	(9, 31, 6.18182), (12, 30, 6.81818), (14, 15, 6.81818), (15, 17, 6.81818), (17, 29, 6.18182), (18, 28, 6.81818), (21, 25, 7.45455), (25, 26, 6.81818), (26, 27, 6.81818), (27, 28, 0.0909091), (28, 29, 12.4091), (29, 30, 7.40909), (30, 31, 7.45455), (31, 32, 6.81818), (32, 33, 10.0909),	11	( MCM_complex/42555 mitochondrial_inner_membrane_protein_insertion_complex/42721 acetolactate_synthase_complex/5948 heterotrimeric_G-protein_complex/5834 snRNA_cap_binding_complex/5846 mitochondrial_processing_peptidase_complex/17087 1,3-beta-glucan_synthase_complex/148 oxoglutarate_dehydrogenase_complex/45252 glycine_cleavage_complex/5960 oxoglutarate_dehydrogenase_complex_{sensu_Eukaryota}/9353…
9 13 14 15 16 17 18 19 20 25 26 27 28 29 30 31	(9, 31, 5.6), (13, 15, 7.05), (14, 15, 7.05), (15, 17, 7.05), (16, 17, 7.05), (17, 29, 7.05), (18, 28, 7.05), (19, 27, 6.35), (20, 26, 7.05), (25, 26, 7.75), (26, 27, 7.05), (27, 28, 1.65), (28, 29, 13.85), (29, 30, 6.35), (30, 31, 7.05),	10	( phosphopyruvate_hydratase_complex/15 nascent_polypeptide-associated_complex/5854 eukaryotic_translation_initiation_factor_3_complex/5852 RNA_polymerase_I_upstream_activating_factor_complex/500 MCM_complex/42555 acetolactate_synthase_complex/5948 heterotrimeric_G-protein_complex/5834 mitochondrial_processing_peptidase_complex/17087 oxoglutarate_dehydrogenase_complex/45252 oxoglutarate_dehydrogen…
10 11 12 13 14 15 16 17 18 19 21 22 23 24 25 26 27 28 29 30 31 32	(10, 12, 12.1111), (11, 12, 9.77778), (12, 30, 9.77778), (13, 15, 9.77778), (14, 15, 9.77778), (15, 17, 9.77778), (16, 17, 9.77778), (17, 29, 9.77778), (18, 28, 9.77778), (19, 27, 9.77778), (21, 25, 9.77778), (22, 24, 9.77778), (23, 24, 9.77778), (24, 25, 9.77778), (25, 26, 9.77778), (26, 27, 9.77778), (27, 28, 9.77778), (28, 29, 9.77778), (29, 30, 9.83333), (30, 31, 10.9444), (31, 32, 10.8889),	9	( delta_DNA_polymerase_complex/43625 AP-3_adaptor_complex/30123 tRNA-intron_endonuclease_complex/214 F-actin_capping_protein_complex/8290 zeta_DNA_polymerase_complex/16035 CCAAT-binding_factor_complex/16602 mRNA_cap_complex/5845 DNA_replication_factor_A_complex/5662 anthranilate_synthase_complex/5950 )
10 11 12 13 14 15 16 17 29 30 31 32	(10, 12, 4.66667), (11, 12, 4.66667), (12, 30, 4.66667), (13, 15, 4.66667), (14, 15, 4.66667), (15, 17, 4.66667), (16, 17, 4.66667), (17, 29, 4.66667), (29, 30, 4.66667), (30, 31, 4.66667), (31, 32, 8.33333),	9	( alpha-1,6-mannosyltransferase_complex/136 succinate_dehydrogenase_complex_{ubiquinone}/45257 respiratory_chain_complex_II/45273 succinate_dehydrogenase_complex/45281 fumarate_reductase_complex/45283 respiratory_chain_complex_II_{sensu_Eukaryota}/5749 6-phosphofructokinase_complex/5945 anthranilate_synthase_complex/5950 telomerase_catalytic_core_complex/333 )
10 11 12 14 15 16 17 29 30 31 32	(10, 12, 4.5), (11, 12, 4.09091), (12, 30, 4.5), (14, 15, 4.5), (15, 17, 4.5), (16, 17, 3.68182), (17, 29, 4.5), (29, 30, 4.5), (30, 31, 5.72727), (31, 32, 4.5),	11	( telomerase_holoenzyme_complex/5697 mRNA_cap_complex/5845 proton-transporting_ATP_synthase,_central_stalk_{sensu_Eukaryota}/5756 mitochondrial_processing_peptidase_complex/17087 oxoglutarate_dehydrogenase_complex/45252 glycine_cleavage_complex/5960 oxoglutarate_dehydrogenase_complex_{sensu_Eukaryota}/9353 6-phosphofructokinase_complex/5945 sulfite_reductase_complex_{NADPH}/9337 anthranilate_synt…
10 12 13 14 15 17 18 27 28 29 30 31	(10, 12, 5.9), (12, 30, 4.55), (13, 15, 5), (14, 15, 5.5), (15, 17, 5.5), (17, 29, 3.85), (18, 28, 0.3), (27, 28, 1.05), (28, 29, 10), (29, 30, 6.15), (30, 31, 7.2),	10	( pore_complex/46930 nuclear_pore/5643 alpha,alpha-trehalose-phosphate_synthase_complex_{UDP-forming}/5946 small_nucleolar_ribonucleoprotein_complex/5732 ribonuclease_P_complex/30677 nucleolar_ribonuclease_P_complex/5655 ribonuclease_MRP_complex/172 histone_deacetylase_complex/118 transcription_factor_TFIID_complex/5669 nucleotide-excision_repair_complex/109 )
11 12 13 14 15 16 17 29 30 31 32	(11, 12, 4.45), (12, 30, 4.45), (13, 15, 4.45), (14, 15, 4.45), (15, 17, 4.45), (16, 17, 4.45), (17, 29, 4.45), (29, 30, 4.45), (30, 31, 4.95), (31, 32, 4.45),	10	( mRNA_cap_complex/5845 transcription_factor_TFIIIC_complex/127 proton-transporting_ATP_synthase,_central_stalk_{sensu_Eukaryota}/5756 mitochondrial_processing_peptidase_complex/17087 oxoglutarate_dehydrogenase_complex/45252 oxoglutarate_dehydrogenase_complex_{sensu_Eukaryota}/9353 signal_recognition_particle_receptor_complex/5785 6-phosphofructokinase_complex/5945 anthranilate_synthase_complex/5…
11 12 13 14 15 16 17 29 30 31 32	(11, 12, 4.25), (12, 30, 4.25), (13, 15, 4.25), (14, 15, 4.25), (15, 17, 4.25), (16, 17, 4.25), (17, 29, 4.25), (29, 30, 4.25), (30, 31, 4.25), (31, 32, 6.75),	10	( succinate_dehydrogenase_complex_{ubiquinone}/45257 respiratory_chain_complex_II/45273 succinate_dehydrogenase_complex/45281 fumarate_reductase_complex/45283 respiratory_chain_complex_II_{sensu_Eukaryota}/5749 oxoglutarate_dehydrogenase_complex_{sensu_Eukaryota}/9353 signal_recognition_particle_receptor_complex/5785 6-phosphofructokinase_complex/5945 anthranilate_synthase_complex/5950 telomerase…
11 12 13 14 15 17 18 28 29 30 31 32 33	(11, 12, 4.59091), (12, 30, 4.59091), (13, 15, 4.86364), (14, 15, 3.59091), (15, 17, 4.95455), (17, 29, 3.95455), (18, 28, 0), (28, 29, 10.9545), (29, 30, 4.13636), (30, 31, 8.40909), (31, 32, 5.95455), (32, 33, 10),	11	( ribosome/5840 hydrogen-translocating_F-type_ATPase_complex/45255 proton-transporting_ATP_synthase_complex/45259 proton-transporting_ATP_synthase_complex_{sensu_Eukaryota}/5753 proton-transporting_two-sector_ATPase_complex/16469 ribonuclease_P_complex/30677 nucleolar_ribonuclease_P_complex/5655 ribonuclease_MRP_complex/172 cytosolic_small_ribosomal_subunit_{sensu_Eukaryota}/5843 eukaryotic_48S_i…
11 12 14 15 16 17 29 30 31 32	(11, 12, 3.94444), (12, 30, 3.94444), (14, 15, 3.94444), (15, 17, 3.94444), (16, 17, 3.5), (17, 29, 3.94444), (29, 30, 3.94444), (30, 31, 4.88889), (31, 32, 3.94444),	9	( telomerase_holoenzyme_complex/5697 mRNA_cap_complex/5845 oxoglutarate_dehydrogenase_complex/45252 glycine_cleavage_complex/5960 oxoglutarate_dehydrogenase_complex_{sensu_Eukaryota}/9353 signal_recognition_particle_receptor_complex/5785 6-phosphofructokinase_complex/5945 anthranilate_synthase_complex/5950 telomerase_catalytic_core_complex/333 )
11 12 14 15 16 17 29 30 31 32	(11, 12, 3.95455), (12, 30, 3.95455), (14, 15, 3.95455), (15, 17, 3.95455), (16, 17, 3.95455), (17, 29, 3.95455), (29, 30, 3.95455), (30, 31, 4.36364), (31, 32, 3.95455),	11	( mRNA_cap_complex/5845 transcription_factor_TFIIIC_complex/127 proton-transporting_ATP_synthase,_central_stalk_{sensu_Eukaryota}/5756 mitochondrial_processing_peptidase_complex/17087 oxoglutarate_dehydrogenase_complex/45252 glycine_cleavage_complex/5960 oxoglutarate_dehydrogenase_complex_{sensu_Eukaryota}/9353 signal_recognition_particle_receptor_complex/5785 6-phosphofructokinase_complex/5945 a…
11 12 14 15 17 25 26 27 28 29 30 31 32	(11, 12, 4.6), (12, 30, 5.4), (14, 15, 5.4), (15, 17, 5.4), (17, 29, 5.4), (25, 26, 5.8), (26, 27, 3.85), (27, 28, 0.2), (28, 29, 11), (29, 30, 5.4), (30, 31, 7.7), (31, 32, 5.85),	10	( ribonuclease_P_complex/30677 nucleolar_ribonuclease_P_complex/5655 transcription_elongation_factor_complex/8023 ribonuclease_MRP_complex/172 SCF_ubiquitin_ligase_complex/19005 mitochondrial_processing_peptidase_complex/17087 1,3-beta-glucan_synthase_complex/148 oxoglutarate_dehydrogenase_complex/45252 glycine_cleavage_complex/5960 oxoglutarate_dehydrogenase_complex_{sensu_Eukaryota}/9353 )
12 13 14 15 16 17 18 19 25 26 27 28 29 30 31 32	(12, 30, 6.16667), (13, 15, 7.88889), (14, 15, 6.61111), (15, 17, 7.61111), (16, 17, 6.94444), (17, 29, 7.44444), (18, 28, 3.83333), (19, 27, 0.0555556), (25, 26, 7.88889), (26, 27, 6.05556), (27, 28, 1.55556), (28, 29, 14), (29, 30, 11.0556), (30, 31, 8.27778), (31, 32, 9.61111),	9	( chromatin_remodeling_complex/16585 snRNP_U5/5682 minor_{U12-dependent}_spliceosome_complex/5689 transcription_factor_complex/5667 mitochondrial_outer_membrane_translocase_complex/5742 SWI/SNF_complex/16514 DNA-directed_RNA_polymerase_II,_core_complex/5665 translocon_complex/5784 mitochondrial_inner_membrane_protein_insertion_complex/42721 )
12 13 14 15 17 18 28 29 30 31	(12, 30, 2.16667), (13, 15, 3.75), (14, 15, 3.70833), (15, 17, 3.83333), (17, 29, 3.54167), (18, 28, 0.125), (28, 29, 8), (29, 30, 6.41667), (30, 31, 4.45833),	12	( chromatin_remodeling_complex/16585 RSC_complex/16586 small_nuclear_ribonucleoprotein_complex/30532 U4/U6_x_U5_tri-snRNP_complex/46540 snRNP_U5/5682 minor_{U12-dependent}_spliceosome_complex/5689 pore_complex/46930 nuclear_pore/5643 small_nucleolar_ribonucleoprotein_complex/5732 histone_acetyltransferase_complex/123 transcription_factor_complex/5667 6-phosphofructokinase_complex/5945 )
12 14 15 17 18 25 26 27 28 29 30 31 32	(12, 30, 5.84615), (14, 15, 5.42308), (15, 17, 5.42308), (17, 29, 5.42308), (18, 28, 5.42308), (25, 26, 5.84615), (26, 27, 5.42308), (27, 28, 0), (28, 29, 10.9231), (29, 30, 5.42308), (30, 31, 5.42308), (31, 32, 5.42308),	13	( serine_C-palmitoyltransferase_complex/17059 eukaryotic_translation_initiation_factor_2_complex/5850 Arp2/3_protein_complex/5885 eukaryotic_translation_initiation_factor_3_complex/5852 MCM_complex/42555 mitochondrial_inner_membrane_protein_insertion_complex/42721 acetolactate_synthase_complex/5948 heterotrimeric_G-protein_complex/5834 mitochondrial_processing_peptidase_complex/17087 1,3-beta-glu…
12 14 15 17 18 25 26 27 28 29 30 31 32	(12, 30, 5.5), (14, 15, 5.5), (15, 17, 5.5), (17, 29, 5.5), (18, 28, 5.5), (25, 26, 5.5), (26, 27, 5.5), (27, 28, 0), (28, 29, 11), (29, 30, 5.5), (30, 31, 5.5), (31, 32, 5.5),	9	( MCM_complex/42555 mitochondrial_inner_membrane_protein_insertion_complex/42721 acetolactate_synthase_complex/5948 heterotrimeric_G-protein_complex/5834 mitochondrial_processing_peptidase_complex/17087 1,3-beta-glucan_synthase_complex/148 oxoglutarate_dehydrogenase_complex/45252 glycine_cleavage_complex/5960 oxoglutarate_dehydrogenase_complex_{sensu_Eukaryota}/9353 )
12 14 15 17 25 26 27 28 29 30 31 32	(12, 30, 5.04545), (14, 15, 4.86364), (15, 17, 4.77273), (17, 29, 4.68182), (25, 26, 5.22727), (26, 27, 4.95455), (27, 28, 0.0454545), (28, 29, 10), (29, 30, 4.22727), (30, 31, 5.5), (31, 32, 5.68182),	11	( ribosome/5840 proteasome_core_complex_{sensu_Eukaryota}/5839 MCM_complex/42555 mitochondrial_inner_membrane_protein_insertion_complex/42721 acetolactate_synthase_complex/5948 heterotrimeric_G-protein_complex/5834 mitochondrial_processing_peptidase_complex/17087 1,3-beta-glucan_synthase_complex/148 oxoglutarate_dehydrogenase_complex/45252 glycine_cleavage_complex/5960 oxoglutarate_dehydrogenase_…
12 16 17 18 19 27 28 29 30	(12, 30, 4.59091), (16, 17, 2.68182), (17, 29, 3.54545), (18, 28, 2.90909), (19, 27, 2.18182), (27, 28, 0.136364), (28, 29, 7), (29, 30, 4.95455),	11	( ribonucleoprotein_complex/30529 proteasome_complex_{sensu_Eukaryota}/502 cytosolic_small_ribosomal_subunit_{sensu_Eukaryota}/5843 eukaryotic_43S_preinitiation_complex/16282 eukaryotic_48S_initiation_complex/16283 transcription_factor_TFIID_complex/5669 chromatin_silencing_complex/5677 transcription_factor_TFIIF_complex/5674 oxoglutarate_dehydrogenase_complex/45252 glycine_cleavage_complex/5960 …
12 17 18 19 25 26 27 28 29 30	(12, 30, 5.35), (17, 29, 4.35), (18, 28, 0.45), (19, 27, 1.35), (25, 26, 4.9), (26, 27, 2.4), (27, 28, 3.85), (28, 29, 8), (29, 30, 5.35),	10	( ribonuclease_MRP_complex/172 transcription_factor_TFIID_complex/5669 DNA-directed_RNA_polymerase_II,_core_complex/5665 nucleotide-excision_repair_complex/109 succinate_dehydrogenase_complex_{ubiquinone}/45257 respiratory_chain_complex_II/45273 succinate_dehydrogenase_complex/45281 fumarate_reductase_complex/45283 respiratory_chain_complex_II_{sensu_Eukaryota}/5749 6-phosphofructokinase_complex/…
12 17 18 19 26 27 28 29 30	(12, 30, 4), (17, 29, 3.25), (18, 28, 2.58333), (19, 27, 1.625), (26, 27, 4.66667), (27, 28, 0.0833333), (28, 29, 7), (29, 30, 4.79167),	12	( alpha,alpha-trehalose-phosphate_synthase_complex_{UDP-forming}/5946 proteasome_complex_{sensu_Eukaryota}/502 DNA-directed_RNA_polymerase_I_complex/5736 transcription_elongation_factor_complex/8023 cyclin-dependent_protein_kinase_holoenzyme_complex/307 cytosolic_small_ribosomal_subunit_{sensu_Eukaryota}/5843 eukaryotic_43S_preinitiation_complex/16282 eukaryotic_48S_initiation_complex/16283 chrom…
12 18 21 25 26 27 28 29 30 31 32	(12, 30, 4.44444), (18, 28, 4.16667), (21, 25, 4.77778), (25, 26, 4.44444), (26, 27, 4.16667), (27, 28, 0), (28, 29, 8.88889), (29, 30, 5), (30, 31, 4.44444), (31, 32, 4.66667),	9	( commitment_complex/243 mitochondrial_inner_membrane_protein_insertion_complex/42721 acetolactate_synthase_complex/5948 heterotrimeric_G-protein_complex/5834 mitochondrial_processing_peptidase_complex/17087 1,3-beta-glucan_synthase_complex/148 oxoglutarate_dehydrogenase_complex/45252 glycine_cleavage_complex/5960 oxoglutarate_dehydrogenase_complex_{sensu_Eukaryota}/9353 )
12 28 29 30 31 32 33	(12, 30, 1.33333), (28, 29, 4.66667), (29, 30, 1.33333), (30, 31, 1.33333), (31, 32, 3.77778), (32, 33, 2.55556),	18	( cAMP-dependent_protein_kinase_complex/5952 alpha,alpha-trehalose-phosphate_synthase_complex_{UDP-forming}/5946 eukaryotic_translation_initiation_factor_4F_complex/16281 SLIK_{SAGA-like}_complex/46695 mRNA_cleavage_factor_complex/5849 histone_deacetylase_complex/118 chromatin_accessibility_complex/8623 protein_kinase_CK2_complex/5956 nucleotide-excision_repair_complex/109 kinesin_complex/5871 al…
13 14 15 16 17 18 28 29	(13, 15, 3.10345), (14, 15, 2.82759), (15, 17, 3.2931), (16, 17, 2.37931), (17, 29, 3.2931), (18, 28, 0.103448), (28, 29, 6),	29	( hydrogen-translocating_F-type_ATPase_complex/45255 proton-transporting_ATP_synthase_complex/45259 proton-transporting_ATP_synthase_complex_{sensu_Eukaryota}/5753 proton-transporting_two-sector_ATPase_complex/16469 transcription_elongation_factor_complex/8023 SLIK_{SAGA-like}_complex/46695 proteasome_core_complex_{sensu_Eukaryota}/5839 ribonuclease_MRP_complex/172 ubiquitin_ligase_complex/151 hi…
13 14 15 17 18 25 26 27 28 29	(13, 15, 4.66667), (14, 15, 4.91667), (15, 17, 4.66667), (17, 29, 3.29167), (18, 28, 0.833333), (25, 26, 5.45833), (26, 27, 4), (27, 28, 0.166667), (28, 29, 8),	12	( ribonucleoprotein_complex/30529 ribosome/5840 small_nucleolar_ribonucleoprotein_complex/5732 transcription_elongation_factor_complex/8023 transcription_factor_complex/5667 proteasome_core_complex_{sensu_Eukaryota}/5839 histone_deacetylase_complex/118 SWI/SNF_complex/16514 cytosolic_small_ribosomal_subunit_{sensu_Eukaryota}/5843 eukaryotic_43S_preinitiation_complex/16282 eukaryotic_48S_initiatio…
13 14 15 17 18 28 29 30	(13, 15, 2.76786), (14, 15, 3.07143), (15, 17, 2.98214), (17, 29, 2.32143), (18, 28, 0.0178571), (28, 29, 6), (29, 30, 3.83929),	28	( ribonucleoprotein_complex/30529 U4/U6_x_U5_tri-snRNP_complex/46540 snRNP_U5/5682 minor_{U12-dependent}_spliceosome_complex/5689 pore_complex/46930 nuclear_pore/5643 small_nucleolar_ribonucleoprotein_complex/5732 protein_serine/threonine_phosphatase_complex/8287 histone_acetyltransferase_complex/123 transcription_factor_complex/5667 SWI/SNF_complex/16514 transcription_factor_TFIID_complex/5669 D…
13 14 15 17 18 28 29 30	(13, 15, 3.05556), (14, 15, 2.83333), (15, 17, 2.44444), (17, 29, 3.16667), (18, 28, 0), (28, 29, 6), (29, 30, 3.5),	9	( chromatin_remodeling_complex/16585 small_nuclear_ribonucleoprotein_complex/30532 proteasome_complex_{sensu_Eukaryota}/502 succinate_dehydrogenase_complex_{ubiquinone}/45257 respiratory_chain_complex_II/45273 succinate_dehydrogenase_complex/45281 fumarate_reductase_complex/45283 respiratory_chain_complex_II_{sensu_Eukaryota}/5749 6-phosphofructokinase_complex/5945 )
13 14 15 17 18 28 29 30 31 32	(13, 15, 3.5), (14, 15, 3.78571), (15, 17, 3.78571), (17, 29, 2.10714), (18, 28, 0), (28, 29, 8), (29, 30, 3.75), (30, 31, 4.64286), (31, 32, 6.42857),	14	( pore_complex/46930 nuclear_pore/5643 small_nucleolar_ribonucleoprotein_complex/5732 cytosolic_small_ribosomal_subunit_{sensu_Eukaryota}/5843 eukaryotic_43S_preinitiation_complex/16282 eukaryotic_48S_initiation_complex/16283 DNA-directed_RNA_polymerase_II,_core_complex/5665 nucleotide-excision_repair_complex/109 succinate_dehydrogenase_complex_{ubiquinone}/45257 respiratory_chain_complex_II/4527…
13 14 15 17 20 22 23 24 25 26 27 28 29 30	(13, 15, 5), (14, 15, 6.25), (15, 17, 5.8), (17, 29, 4.3), (20, 26, 10.4), (22, 24, 6.75), (23, 24, 5.55), (24, 25, 5.1), (25, 26, 5.9), (26, 27, 2.95), (27, 28, 0.15), (28, 29, 12), (29, 30, 7.85),	10	( small_nuclear_ribonucleoprotein_complex/30532 pore_complex/46930 nuclear_pore/5643 small_nucleolar_ribonucleoprotein_complex/5732 protein_phosphatase_type_2A_complex/159 transcription_factor_complex/5667 SWI/SNF_complex/16514 Noc_complex/30689 transcription_factor_TFIID_complex/5669 ISW1_complex/16587 )
13 14 15 17 25 26 27 28 29 30 31	(13, 15, 4.44444), (14, 15, 4.44444), (15, 17, 4.44444), (17, 29, 3.55556), (25, 26, 4.16667), (26, 27, 2.5), (27, 28, 0), (28, 29, 9), (29, 30, 8), (30, 31, 4.44444),	9	( snRNP_U5/5682 minor_{U12-dependent}_spliceosome_complex/5689 small_nucleolar_ribonucleoprotein_complex/5732 DNA-directed_RNA_polymerase_I_complex/5736 transcription_factor_complex/5667 cyclin-dependent_protein_kinase_holoenzyme_complex/307 SWI/SNF_complex/16514 transcription_factor_TFIID_complex/5669 transcription_factor_TFIIF_complex/5674 )
14 15 16 17 18 19 21 22 23 24 25 26 27 28 29 30 31 32	(14, 15, 7.90909), (15, 17, 7.90909), (16, 17, 7.90909), (17, 29, 7.90909), (18, 28, 7.90909), (19, 27, 7.90909), (21, 25, 8.54545), (22, 24, 7.90909), (23, 24, 7.90909), (24, 25, 7.90909), (25, 26, 7.90909), (26, 27, 7.90909), (27, 28, 0), (28, 29, 16), (29, 30, 7.90909), (30, 31, 7.90909), (31, 32, 8.63636),	11	( nucleotide-excision_repair_factor_4_complex/113 alpha-1,6-mannosyltransferase_complex/136 serine_C-palmitoyltransferase_complex/17059 eukaryotic_translation_initiation_factor_2_complex/5850 RNA_polymerase_I_upstream_activating_factor_complex/500 acetolactate_synthase_complex/5948 heterotrimeric_G-protein_complex/5834 mitochondrial_processing_peptidase_complex/17087 oxoglutarate_dehydrogenase_co…
14 15 16 17 18 21 22 23 24 25 26 27 28 29	(14, 15, 6), (15, 17, 6), (16, 17, 6), (17, 29, 6), (18, 28, 6), (21, 25, 6), (22, 24, 6), (23, 24, 6), (24, 25, 6), (25, 26, 6), (26, 27, 6), (27, 28, 0), (28, 29, 12),	11	( serine_C-palmitoyltransferase_complex/17059 eukaryotic_translation_initiation_factor_2_complex/5850 CCR4-NOT_complex/30014 RNA_polymerase_I_upstream_activating_factor_complex/500 mitochondrial_inner_membrane_protein_insertion_complex/42721 acetolactate_synthase_complex/5948 heterotrimeric_G-protein_complex/5834 mitochondrial_processing_peptidase_complex/17087 oxoglutarate_dehydrogenase_complex/…
14 15 16 17 18 27 28 29 30	(14, 15, 4.05556), (15, 17, 4.38889), (16, 17, 3.16667), (17, 29, 2.55556), (18, 28, 0.111111), (27, 28, 1.88889), (28, 29, 7), (29, 30, 4.83333),	9	( pore_complex/46930 nuclear_pore/5643 protein_serine/threonine_phosphatase_complex/8287 histone_acetyltransferase_complex/123 ribonuclease_MRP_complex/172 DNA-directed_RNA_polymerase_II,_core_complex/5665 nucleotide-excision_repair_complex/109 chaperonin-containing_T-complex/5832 6-phosphofructokinase_complex/5945 )
14 15 17 25 26 27 28 29	(14, 15, 3.08333), (15, 17, 3), (17, 29, 2.35417), (25, 26, 3.41667), (26, 27, 3.14583), (27, 28, 0.0208333), (28, 29, 5.97917),	24	( ribonucleoprotein_complex/30529 ribosome/5840 cyclin-dependent_protein_kinase_holoenzyme_complex/307 cytosolic_small_ribosomal_subunit_{sensu_Eukaryota}/5843 eukaryotic_43S_preinitiation_complex/16282 eukaryotic_48S_initiation_complex/16283 nucleotide-excision_repair_complex/109 chromatin_silencing_complex/5677 alpha-1,6-mannosyltransferase_complex/136 serine_C-palmitoyltransferase_complex/1705…
18 19 21 22 23 24 25 26 27 28	(18, 28, 3.88235), (19, 27, 4.14706), (21, 25, 5.20588), (22, 24, 4.14706), (23, 24, 4.14706), (24, 25, 4.14706), (25, 26, 4.14706), (26, 27, 4.14706), (27, 28, 2.02941),	17	( mRNA_cap_complex/5845 signalosome_complex/8180 acetolactate_synthase_complex/5948 heterotrimeric_G-protein_complex/5834 transcription_factor_TFIIIC_complex/127 CCR4-NOT_core_complex/30015 proton-transporting_ATP_synthase,_central_stalk_{sensu_Eukaryota}/5756 snRNA_cap_binding_complex/5846 DNA_replication_factor_A_complex/5662 mitochondrial_processing_peptidase_complex/17087 oxoglutarate_dehydro…
18 19 21 22 23 24 25 26 27 28	(18, 28, 3.9), (19, 27, 4.2), (21, 25, 5.1), (22, 24, 4.2), (23, 24, 4.2), (24, 25, 4.2), (25, 26, 4.2), (26, 27, 4.2), (27, 28, 1.8),	15	( acetolactate_synthase_complex/5948 heterotrimeric_G-protein_complex/5834 transcription_factor_TFIIIC_complex/127 CCR4-NOT_core_complex/30015 proton-transporting_ATP_synthase,_central_stalk_{sensu_Eukaryota}/5756 snRNA_cap_binding_complex/5846 DNA_replication_factor_A_complex/5662 mitochondrial_processing_peptidase_complex/17087 oxoglutarate_dehydrogenase_complex/45252 glycine_cleavage_complex/5…
18 19 21 22 23 24 25 26 27 28	(18, 28, 4.2), (19, 27, 4.2), (21, 25, 5.1), (22, 24, 4.2), (23, 24, 4.2), (24, 25, 4.2), (25, 26, 4.2), (26, 27, 4.2), (27, 28, 1.5),	10	( snRNA_cap_binding_complex/5846 DNA_replication_factor_A_complex/5662 mitochondrial_processing_peptidase_complex/17087 oxoglutarate_dehydrogenase_complex/45252 glycine_cleavage_complex/5960 oxoglutarate_dehydrogenase_complex_{sensu_Eukaryota}/9353 signal_recognition_particle_receptor_complex/5785 sulfite_reductase_complex_{NADPH}/9337 anthranilate_synthase_complex/5950 telomerase_catalytic_core_…
18 19 21 22 23 24 25 26 27 28 29 30 31 32	(18, 28, 5.66667), (19, 27, 3.91667), (21, 25, 6.83333), (22, 24, 6.875), (23, 24, 5.75), (24, 25, 5.5), (25, 26, 5.95833), (26, 27, 5.95833), (27, 28, 0.0416667), (28, 29, 11.9167), (29, 30, 6.54167), (30, 31, 6.33333), (31, 32, 6.70833),	12	( DNA-directed_RNA_polymerase_I_complex/5736 cyclin-dependent_protein_kinase_holoenzyme_complex/307 SCF_ubiquitin_ligase_complex/19005 RNA_polymerase_I_upstream_activating_factor_complex/500 mitochondrial_inner_membrane_protein_insertion_complex/42721 acetolactate_synthase_complex/5948 heterotrimeric_G-protein_complex/5834 mitochondrial_processing_peptidase_complex/17087 1,3-beta-glucan_synthase_…
18 19 21 25 26 27 28 29	(18, 28, 2.55172), (19, 27, 2.2931), (21, 25, 3.89655), (25, 26, 3.2931), (26, 27, 3.12069), (27, 28, 0), (28, 29, 5.84483),	29	( proteasome_complex_{sensu_Eukaryota}/502 DNA-directed_RNA_polymerase_I_complex/5736 transcription_elongation_factor_complex/8023 commitment_complex/243 proteasome_core_complex_{sensu_Eukaryota}/5839 ubiquitin_ligase_complex/151 cyclin-dependent_protein_kinase_holoenzyme_complex/307 cytosolic_small_ribosomal_subunit_{sensu_Eukaryota}/5843 eukaryotic_43S_preinitiation_complex/16282 eukaryotic_48S…
19 20 22 23 24 25 26 27	(19, 27, 2.36111), (20, 26, 5.94444), (22, 24, 3.25), (23, 24, 2.36111), (24, 25, 2.36111), (25, 26, 2.36111), (26, 27, 2.36111),	18	( Noc_complex/30689 proteasome_regulatory_particle,_base_subcomplex_{sensu_Eukaryota}/8540 alpha_DNA_polymerase:primase_complex/5658 nucleotide-excision_repair_factor_3_complex/112 ISW1_complex/16587 proteasome_regulatory_particle,_lid_subcomplex_{sensu_Eukaryota}/8541 DNA_replication_factor_C_complex/5663 transcription_export_complex/346 THO_complex/347 GARP_complex/938 nucleotide-excision_repai…
19 21 22 23 24 25 26 27	(19, 27, 2.41667), (21, 25, 5.9375), (22, 24, 2.97917), (23, 24, 2.41667), (24, 25, 2.41667), (25, 26, 2.41667), (26, 27, 2.41667),	24	( cohesin_complex/8278 nuclear_cohesin_complex/798 Noc_complex/30689 proteasome_regulatory_particle,_base_subcomplex_{sensu_Eukaryota}/8540 alpha_DNA_polymerase:primase_complex/5658 exosome_{RNase_complex}/178 mitochondrial_inner_membrane_presequence_translocase_complex/5744 ISW1_complex/16587 membrane_coat_adaptor_complex/30119 clathrin_adaptor_complex/30131 Cdc73/Paf1_complex/16593 proteasome_r…
20 22 23 24 25 26 27 28 29	(20, 26, 4.95833), (22, 24, 3.70833), (23, 24, 3.5), (24, 25, 3.25), (25, 26, 3.75), (26, 27, 1.91667), (27, 28, 0), (28, 29, 6.91667),	12	( small_nuclear_ribonucleoprotein_complex/30532 snRNP_U5/5682 minor_{U12-dependent}_spliceosome_complex/5689 pore_complex/46930 nuclear_pore/5643 protein_phosphatase_type_2A_complex/159 commitment_complex/243 transcription_factor_TFIID_complex/5669 mitochondrial_processing_peptidase_complex/17087 oxoglutarate_dehydrogenase_complex/45252 glycine_cleavage_complex/5960 oxoglutarate_dehydrogenase_com…
20 22 23 24 25 26 27 28 29 30 31 32	(20, 26, 7.2), (22, 24, 4.65), (23, 24, 4.25), (24, 25, 4.25), (25, 26, 4.65), (26, 27, 2.25), (27, 28, 0), (28, 29, 9.9), (29, 30, 6.1), (30, 31, 5.55), (31, 32, 6.2),	10	( small_nuclear_ribonucleoprotein_complex/30532 snRNP_U5/5682 minor_{U12-dependent}_spliceosome_complex/5689 pore_complex/46930 nuclear_pore/5643 protein_phosphatase_type_2A_complex/159 transcription_factor_TFIID_complex/5669 oxoglutarate_dehydrogenase_complex/45252 glycine_cleavage_complex/5960 oxoglutarate_dehydrogenase_complex_{sensu_Eukaryota}/9353 )
25 26 27 28 29 30 31 32	(25, 26, 2.75), (26, 27, 2.18182), (27, 28, 0), (28, 29, 6), (29, 30, 3.88636), (30, 31, 2.88636), (31, 32, 3.29545),	22	( chromatin_remodeling_complex/16585 small_nuclear_ribonucleoprotein_complex/30532 snRNP_U5/5682 minor_{U12-dependent}_spliceosome_complex/5689 small_nucleolar_ribonucleoprotein_complex/5732 DNA-directed_RNA_polymerase_I_complex/5736 protein_phosphatase_type_2A_complex/159 transcription_factor_complex/5667 SWI/SNF_complex/16514 transcription_factor_TFIID_complex/5669 DNA-directed_RNA_polymerase_I…
