# Supplementary material for: Discovering local patterns of co - evolution: computational aspects and biological examples
Source: BMC Bioinformatics. 2010 Jan 22;11:43. doi: 10.1186/1471-2105-11-43 (PMC3224649; doi:10.1186/1471-2105-11-43)
Supplement: Additional file 4 — Supplementary Table 2. The mammalian signaling pathways analyzed in this work. [file 1471-2105-11-43-S4.XLS]

## Sheet: Antigen_presenting_pathway
Supplementary Table 2: The mammalian signaling pathways analyzed in this work.
Each sheet includes the genes in a different pathway.
Name	Synonyms	Description	Location	Family	Drugs	Entrez Gene ID for Human	Entrez Gene ID for Mouse	Entrez Gene ID for Rat
B2m-Mhc1a			Unknown	complex
B2m-Mhc1a-peptide fragment			Unknown	complex
CALR	Calbindin-57kd, Calregulin, CALRETICULIN, CALRETICULIN ISOFORM 1, CC1QR, CRT, FLJ26680, RO, SSA	calreticulin	Cytoplasm	transcription regulator		811	12317	64202
CD74-Mhc2a-Mhc2b			Unknown	complex
CLIP	CD74 ANTIGEN, CLIP, DHLAG, HLA-DR GAMMA, HLADG, I CHAIN, Ia-associated invariant chain, IA-GAMMA, II, II/CD74, INVARIANT CHAIN, INVG34, MHC Class I IIDG, MHC Class2 Associated Invariant Chain, MIF receptor, p33, protein 41	CD74 molecule, major histocompatibility complex, class II invariant chain	Plasma Membrane	transmembrane receptor		972	16149	25599
CNX	1110069N15Rik, AI988026, CALNEXIN, CNX, D11Ertd153e, FLJ26570, IP90, P90	calnexin	Cytoplasm	other		821	12330	29144
LMP2	Beta 1i, BETA 1I IMMUNOPROTEASOME SUBUNIT, large multifunctional protease 2, LMP-2, MGC70470, proteasome subunit X, RING12	proteasome (prosome, macropain) subunit, beta type, 9 (large multifunctional peptidase 2)	Cytoplasm	peptidase		5698	16912	24967
LMP7	20s proteosome subunit, Beta 5i, BETA 5I IMMUNOPROTEASOME SUBUNIT, D6S216, D6S216E, large multifunctional protease-7, Lmp8, LMP-7, MGC1491, MGC124945, proteasome subunit Y, Rc1, RING10	proteasome (prosome, macropain) subunit, beta type, 8 (large multifunctional peptidase 7)	Cytoplasm	peptidase		5696	16913	24968
LMPX	26s Proteasome Beta 5, BETA 5 PROTEASOME SUBUNIT, Lmp17, LMPX, MB1, MGC104214, MGC118075, Proteasome Subunit RCX, X proteasome subunit	proteasome (prosome, macropain) subunit, beta type, 5	Cytoplasm	peptidase	bortezomib	5693	19173	29425
LMPY	DELTA, Lmp19, LMPY, MGC5169, Mpnd, PROTEASOME SUBUNIT DELTA, Psmb6l	proteasome (prosome, macropain) subunit, beta type, 6	Cytoplasm	peptidase		5694	19175	29666
MHC I-&alpha;	MHC I-alpha		Unknown	group
MHC I-&beta;	BETA-2-MICROGLOBULIN, BETA2-M, Ly-m11	beta-2-microglobulin	Plasma Membrane	transmembrane receptor		567	12010	24223
MHC II-&alpha;	MHC II-&alpha;, MHC II-alpha		Unknown	group
MHC II-&beta;	MHC II-beta		Unknown	group
Mhc2a-Mhc2b-peptide fragment			Unknown	complex
peptide-Tap1-Tap2			Unknown	complex
Psmb5-Psmb6-Psmb8-Psmb9			Unknown	complex
TAP1	ABC17, ABCB2, APT1, Cim, D6S114E, FLJ26666, FLJ41500, Ham-1, MGC124549, MTP1, PSF1, RING4, TAP, TAP1*0102N, TAP1N, TRANSPORTER 1 ATP-BINDING CASSETTE SUBFAMILY B, Y3	transporter 1, ATP-binding cassette, sub-family B (MDR/TAP)	Cytoplasm	transporter		6890	21354	24811
TAP2	ABC18, ABCB3, AI462429, Antigen Peptide Transporter 2, APT2, Cim, D6S217E, Ham-2, jas, MGC108646, MTP2, PSF2, RING11, Y1	transporter 2, ATP-binding cassette, sub-family B (MDR/TAP)	Cytoplasm	transporter		6891	21355	24812
TPN	D17Wsu91e, NGS17, TAPA, TAPASIN, TPN, TPSN	TAP binding protein (tapasin)	Cytoplasm	transporter		6892	21356	25217

## Sheet: appoptosis
Name	Synonyms	Description	Location	Family	Drugs	Entrez Gene ID for Human	Entrez Gene ID for Mouse	Entrez Gene ID for Rat
Acinus	2610036I19Rik, 2610510L13Rik, ACINUS, Acinus S, ACINUS-1, acinusL, ACN, Apoptotic Chromatin Condensation Inducer In The Nucleus, C79325, DKFZp667N107, KIAA0670, mKIAA0670	apoptotic chromatin condensation inducer 1	Nucleus	enzyme		22985	56215	305884
AIF	AIF, AIFsh2, Hq, mAIF, MGC111425, MGC5706, PDCD8	apoptosis-inducing factor, mitochondrion-associated, 1	Cytoplasm	enzyme		9131	26926	83533
Apaf1	6230400I06RIK, APAF1L, CED4, DKFZp781B1145, fog, KIAA0413, mKIAA0413	apoptotic peptidase activating factor 1	Cytoplasm	other		317	11783	78963
Apaf1-Cycs			Unknown	complex
ASK1	7420452D20Rik, ASK, ASK1, MAPKKK5, MEKK5, MGC141518, MGC141519, RGD1306565_predicted	mitogen-activated protein kinase kinase kinase 5	Cytoplasm	kinase		4217	26408	365057
BAD	AI325008, BBC2, BCL2L8, MGC72439	BCL2-antagonist of cell death	Cytoplasm	other		572	12015	64639
BAK	BAK, BAK-LIKE, BCL2L7, CDN1, MGC108627, MGC117255, MGC3887, N-Bak, N-BAK1	BCL2-antagonist/killer 1	Cytoplasm	other		578	12018	116502
BAX	Bax zeta, Bcl2-associated X protein	BCL2-associated X protein	Cytoplasm	other		581	12028	24887
Bcl-2	AW986256, Bcl2 alpha, C430015F12Rik, CED9, D630044D05RIK, D830018M01RIK, ORF16	B-cell CLL/lymphoma 2	Cytoplasm	other	oblimersen, (-)-gossypol	596	12043	24224
Bcl-XL	Bcl(X)L, Bcl-X beta, Bcl-x(L), Bcl-xl, BCL-XL/S, BCL-XS, BCL2L, BCLX, Bclx gamma, DKFZp781P2092, MGC99998, MGC113803	BCL2-like 1	Cytoplasm	other		598	12048	24888
Bfl-1	A1, A1-b, A1-d, ACC-1, ACC-2, BB218357, BCL2A1A, Bcl2a1b, Bcl2a1d, BCL2L5, BFL-1, BFL1/A1, GRS, HBPA1, U23778, U23781	BCL2-related protein A1	Cytoplasm	other		597	12045, 12047, 12044	170929
c-Raf	6430402F14Rik, AA990557, BB129353, C-RAF, C-RAF1, D830050J10Rik, MGC102375, MURINE LEUKEMIA VIRAL ONCOGENE HOMOLOG1, NS5, Raf, RAF KINASE, v-Raf	v-raf-1 murine leukemia viral oncogene homolog 1	Cytoplasm	kinase	sorafenib	5894	110157	24703
CAD	40kDa, 5730477D02Rik, CAD, caspase-activated DNase, CPAN, DFF-40, DFF2, Dff40/cad, Didff	DNA fragmentation factor, 40kDa, beta polypeptide (caspase-activated DNase)	Nucleus	enzyme		1677	13368	84359
Calpain	M calpain protein		Unknown	complex
Caspase 12	Casp12, CASPASE12	caspase 12	Cytoplasm	peptidase			12364	156117
Caspase 2	CASPASE-2, ICH-1, ICH-1L, ICH-1L/1S, NEDD2	caspase 2, apoptosis-related cysteine peptidase (neural precursor cell expressed, developmentally down-regulated 2)	Cytoplasm	peptidase		835	12366	64314
Caspase 3	A830040C14Rik, Apopain, CASPASE-3, CPP32, CPP32B, Cpp32beta, Ice-like cysteine protease, Lice, MGC93645, P17, PROCASPASE 3, SCA-1, YAMA	caspase 3, apoptosis-related cysteine peptidase	Cytoplasm	peptidase	IDN-6556	836	12367	25402
Caspase 6	CASPASE-6, mCASP-6, MCH2, MGC93335	caspase 6, apoptosis-related cysteine peptidase	Cytoplasm	peptidase		839	12368	83584
Caspase 7	AI314680, CASPASE7, CMH-1, ICE-IAP3, ICE-LAP3, mCASP-7, MCH3	caspase 7, apoptosis-related cysteine peptidase	Cytoplasm	peptidase		840	12369	64026
Caspase 8/10			Unknown	group
Caspase 9	AI115399, APAF-3, AW493809, Casp-9-CTD, Casp9 v1, CASPASE-9, CASPASE-9c, ICE-LAP6, MCH6	caspase 9, apoptosis-related cysteine peptidase	Cytoplasm	peptidase		842	12371	58918
Cdc2	CDC28A, Cdc2a, CDK1, DKFZp686L20222, GROWTH-ASSOCIATED HISTONE H1 KINASE, MGC111195, P34, p34cdc2	cell division cycle 2, G1 to S and G2 to M	Nucleus	kinase	flavopiridol	983	12534	54237
cIAP	NAIP		Unknown	group
Cytochrome C	CYC, CYCSA, CYTC, CYTOCHROME C, HCS, LOC672195, LOC690675, MGC93634	cytochrome c, somatic	Cytoplasm	enzyme		54205	13063, 672195	690675
Diablo	0610041G12Rik, AU040403, DIABLO-S, FLJ10537, FLJ25049, MGC105680, SMAC, SMAC3, Smac protein	diablo homolog (Drosophila)	Cytoplasm	other		56616	66593	288753
Endo G	ENDONUCLEASE G, FLJ27463	endonuclease G	Cytoplasm	enzyme		2021	13804	362100
ERK1/2			Unknown	group
Fodrin	(ALPHA)II-SPECTRIN, 2610027H02Rik, A2a, Alpha fodrin, ALPHA SPECTRIN, ALPHA SPECTRIN 2, Alpha-spectorin, AlphaII spectrin, FLJ44613, IPF, Spectrin alpha 2, SPNA2	spectrin, alpha, non-erythrocytic 1 (alpha-fodrin)	Plasma Membrane	other		6709	20740	64159
Gas2	MGC32610, RGD1563167_predicted	growth arrest-specific 2	Cytoplasm	other		2620	14453	499156
HtrA2	AI481710, mnd2, OMI, PARK13, PRSS25	HtrA serine peptidase 2	Cytoplasm	peptidase		27429	64704	297376
ICAD	A330085O09Rik, DFF-45, DFF-45/ICAD, DFF1, DFF35, Dff35/icad s, Dff45/ICAD-L, ICAD, ICAD-L, ICAD-S	DNA fragmentation factor, 45kDa, alpha polypeptide	Nucleus	enzyme		1676	13347	114214
IkB-NfkB	I&kappa;B-NF&kappa;B, IkappaB-NFkappaB		Unknown	complex
IKK	IKKALPHABETA		Unknown	complex
I&kappa;B	I KAPPA B, I&kappa;B		Unknown	group
JNK1	AI849689, C-JUN N-TERMINAL KINASE1, JNK, JNK1, JNK1 ALPHA, JNK1 PROTEIN KINASE, JNK1A2, JNK21B1/2, p46JNK1, p46JNK1 ALPHA, PRKM8, Sapk gamma, SAPK P46, SAPK1, SAPK1/JNK, STRESS-ACTIVATED PROTEIN KINASE-LIKE KINASE	mitogen-activated protein kinase 8	Cytoplasm	kinase	aplidine	5599	26419	116554
Lamin A	CDCD1, CDDC, CMD1A, CMT2B1, EMD2, FPL, FPLD, HGPS, IDC, LAMIN A, LAMIN A/C, Lamin C2, LAMININ A/C, LDP1, LFP, LGMD1B, Lmn, LMN1, LMNC, PRO1	lamin A/C	Nucleus	other		4000	16905	60374
MEK1/2	Mkk 1/2		Unknown	group
MKK4/7	MKK4/7		Unknown	group
NF-&kappa;B	NF-KAPPA B		Unknown	complex
NIK			Unknown	group
p53	bbl, bfy, bhy, Delta N p53, LFS1, MGC112612, P53, TRP53	tumor protein p53 (Li-Fraumeni syndrome)	Nucleus	transcription regulator		7157	22059	24842
p90RSK	HU-1, MAPKAPK1A, p90-RSK 1, p90Rsk, p90S6K, RIBOSOMAL PROTEIN S6 KINASE A, RSK, RSK1, S6K-alpha 1, S6K1	ribosomal protein S6 kinase, 90kDa, polypeptide 1	Cytoplasm	kinase		6195	20111	81771
PARP	5830444G22Rik, Adprp, Adprp1, ADPRT, ADPRT1, AI893648, C80510, MGC93658, PADPRT, pADPRT-1, PARP, PARS, PPOL, sPARP-1	poly (ADP-ribose) polymerase family, member 1	Nucleus	enzyme	INO-1001	142	11545	25591
PKC (&alpha;,&epsilon;,&theta;)	PKC (alpha, epsilon, theta)		Unknown	group
PLC&gamma;	Phospholipase C gamma, PLC&gamma;, PLC-gamma protein, PLCG		Unknown	group
Ras	p21 Ras, p21 Ras protein, Ras protein		Unknown	group
ROCK1	1110055K06Rik, MGC131603, MGC43611, p160 ROCK-1, P160ROCK, Rho-associated protein kinase 1, Rock-I, ROCK2, ROK BETA	Rho-associated, coiled-coil containing protein kinase 1	Cytoplasm	kinase		6093	19877	81762
tBid	2700049M22Rik, AI875481, AU022477, CIF, FP497, MGC15319, MGC42355	BH3 interacting domain death agonist	Cytoplasm	other		637	12122	64625
TNF/FasL			Unknown	group
TNFR/Fas			Unknown	group

## Sheet: B_Cell_Receptor
Name	Synonyms	Description	Location	Family	Drugs	Entrez Gene ID for Human	Entrez Gene ID for Mouse	Entrez Gene ID for Rat
Abl1	ABL, AI325092, bcr/abl, C-ABL, C-ABL 1B, CABL1, E430008G22Rik, JTK7, MGC117749, p145Abl, p150, v-abl	v-abl Abelson murine leukemia viral oncogene homolog 1	Nucleus	kinase	imatinib, temozolomide	25	11350	311860
AKT	Akt protein, AKT/PKB, Akt/pkb protein, B/Akt, Pkb, Protein Kinase B, Protein kinase B protein, Protein kinase B/akt, RAC, RAC-PK, Rac/Pkb		Unknown	group
ATF-2	CRE-BP, CRE-BP1, CREB2, D130078H02Rik, D18875, HB16, MGC105211, MGC105222, MGC111558, mXBP, TREB7	activating transcription factor 2	Nucleus	transcription regulator		1386	11909	81647
BAD	AI325008, BBC2, BCL2L8, MGC72439	BCL2-antagonist of cell death	Cytoplasm	other		572	12015	64639
Bam32	BAM32, Dapp1_predicted, DKFZp667E0716, PHISH	dual adaptor of phosphotyrosine and 3-phosphoinositides	Cytoplasm	other		27071	26377	362046
BCAP	1810044J04Rik, BCAP, Pik3ap1_predicted, RP11-34E5.3	phosphoinositide-3-kinase adaptor protein 1	Cytoplasm	other		118788	83490	294048
Bcl-10	AI132454, B CELL CLL/LYMPHOMA 10, C-E10, C81403, CARMEN, CIPER, CLAP, ME10	B-cell CLL/lymphoma 10	Cytoplasm	transcription regulator		8915	12042	83477
Bcl-6	BCL5, BCL6A, Bcl6_predicted, LAZ3, ZBTB27, zinc finger protein 51, ZNF51	B-cell CLL/lymphoma 6 (zinc finger protein 51)	Nucleus	transcription regulator		604	12053	303836
Bcl-XL	Bcl(X)L, Bcl-X beta, Bcl-x(L), Bcl-xl, BCL-XL/S, BCL-XS, BCL2L, BCLX, Bclx gamma, DKFZp781P2092, MGC113803, MGC99998	BCL2-like 1	Cytoplasm	other		598	12048	24888
Bcl10-Card10-Malt1			Unknown	complex
Bfl-1	A1, A1-b, A1-d, ACC-1, ACC-2, BB218357, BCL2A1A, Bcl2a1b, Bcl2a1d, BCL2L5, BFL-1, BFL1/A1, GRS, HBPA1, U23778, U23781	BCL2-related protein A1	Cytoplasm	other		597	12045, 12047, 12044	170929
BIMP1	AI449026, BIMP1, Card10_predicted, CARMA3, MGC142219	caspase recruitment domain family, member 10	Cytoplasm	other		29775	105844	315120
BLNK	BASH, Bca, BLNK-s, Ly-57, Lyw-57, MGC111051, MGC112831, SLP-65	B-cell linker	Cytoplasm	other		29760	17060	499356
Btk	AGMX1, AI528679, AT, ATK, BPK, IMD1, MGC126261, MGC126262, p77btk, PSCTK1, Xid, XLA	Bruton agammaglobulinemia tyrosine kinase	Cytoplasm	kinase		695	12229	367901
c-Jun	Activator protein 1, AP-1, C-JUN, JUNC, v-Jun	jun oncogene	Nucleus	transcription regulator		3725	16476	24516
c-Raf	6430402F14Rik, AA990557, BB129353, C-RAF, C-RAF1, D830050J10Rik, MGC102375, MURINE LEUKEMIA VIRAL ONCOGENE HOMOLOG1, NS5, Raf, RAF KINASE, v-Raf	v-raf-1 murine leukemia viral oncogene homolog 1	Cytoplasm	kinase	sorafenib	5894	110157	24703
Ca2+	14127-61-8, Ca+2, calcium ion, calcium(+2) cation, calcium, ion (Ca2+)		Unknown	chemical - endogenous mammalian
CaM	Calmodulin protein, CaM		Unknown	group
CaMK II	calmodulin-dependent protein kinase 2, CaM Kinase II, CaMK2, Ccdpk ii		Unknown	complex
CD19	AW495831, B4, CD19 ANTIGEN, MGC109570, MGC12802	CD19 molecule	Plasma Membrane	other	combotox, HD37-dgRTA, MT103	930	12478	365367
CD22	A530093D23, Cd22-beta, Cd22_predicted, FLJ22814, Lyb-8, MGC130020, SIGLEC-2	CD22 molecule	Plasma Membrane	other	epratuzumab, BL22, CMC-544, combotox, RFB4-dgRTA	933	12483	308501
CD45	B220, CD45, CD45R, GP180, L-CA, loc, Ly-5, Lyt-4, RT7, T200	protein tyrosine phosphatase, receptor type, C	Plasma Membrane	phosphatase		5788	19264	24699
CD79A	BCR-IGA, Ig-alpha, IGA, Immunoglobulin sheath alpha, LOC681236, Ly-54, MB-1	CD79a molecule, immunoglobulin-associated alpha	Plasma Membrane	transmembrane receptor		973	12518	681236
CD79B	B29, IG BETA, IGB, Immunoglobulin sheath beta, MGC108607	CD79b molecule, immunoglobulin-associated beta	Plasma Membrane	transmembrane receptor		974	15985	171055
CREB	Creb protein		Unknown	group
CSK	AW212630, MGC112926, MGC117393, p50 Csk	c-src tyrosine kinase	Cytoplasm	kinase		1445	12988	315707
DAG	diacylglycerides, diglyceride		Unknown	chemical - endogenous mammalian
Egr-1	A530045N19Rik, AT225, EGR, ETR103, G0S30, Krox-1, KROX-24, Ngf1, NGF1-A, Ngfi, NGFI-A, TIS8, V5, Zenk, Zfp-6, ZIF-268, ZNF225	early growth response 1	Nucleus	transcription regulator		1958	13653	24330
Elk-1	ELK, p62TCF, RGD:2549, TCF/ELK	ELK1, member of ETS oncogene family	Nucleus	transcription regulator		2002	13712	314436
ERK1/2			Unknown	group
Ets-1	AI196000, AI448617, C-ETS1, D230050P06, Etsoncb, EWSR2, FLJ10768, MGC124638, MGC130355, MGC18571, p42 ETS1, p51 ETS1, Tpl1	v-ets erythroblastosis virus E26 oncogene homolog 1 (avian)	Nucleus	transcription regulator		2113	23871	24356
Fc&gamma;RII	Cd32, FC GAMMA R2, Fc gamma RII, FCGRII		Unknown	group
GAB1/2			Unknown	group
GRB2	AA408164, ASH, EGFRBP-GRB2, GRAB2, MGC108668, MST084, MSTP084	growth factor receptor-bound protein 2	Cytoplasm	other		2885	14784	81504
GSK3	Glycogen synthase kinase 3, GSK3 ALPHA/BETA		Unknown	group
IkB-NfkB	I&kappa;B-NF&kappa;B, IkappaB-NFkappaB		Unknown	complex
IKK	IKKALPHABETA		Unknown	complex
IP3	1,4,5-InsP3, 108340-81-4, 85166-31-0, 88269-39-0, C6H15O15P3, D-myo-inositol 1,4,5-trisphosphate, D-myo-Inositol, 1,4,5-tris(dihydrogen phosphate), inositol 1,4,5-triphosphate, inositol 1,4,5-trisphosphate, Ins(1,4,5)P3, IP3, myo-inositol 1,4,5-trisphosphate, phosphatidylinositol 1,4,5-triphosphate, [(1S,2R,3S,4S,5R,6S)-2,4,5-trihydroxy-3,6-diphosphonooxy-cyclohexyl]oxyphosphonic acid		Unknown	chemical - endogenous mammalian
I&kappa;B	I KAPPA B, I&kappa;B		Unknown	group
JNK1/2	JNK1/2		Unknown	group
Lyn	AA407514, FLJ26625, Hck-2, JTK8, LYN KINASE, p53/56LYN, p53/p56 Lyn, p53/p56 lyn kinase, p59 Lyn, PP59 LYN	v-yes-1 Yamaguchi sarcoma viral related oncogene homolog	Cytoplasm	kinase		4067	17096	81515
MALT1	A630046N12, D430033E09Rik, DKFZp434L132, LYMPHOID TISSUE LYMPHOMA TRANSLOCATION GENE 1, Malt1_predicted, MGC124469, MGC124470, MLT, MLT1, PARACASPASE	mucosa associated lymphoid tissue lymphoma translocation gene 1	Cytoplasm	peptidase		10892	240354	307366
MEK1/2	Mkk 1/2		Unknown	group
MEKKs			Unknown	group
MKK3/4/6			Unknown	group
MKK4/7	MKK4/7		Unknown	group
mTOR	2610315D21Rik, AI327068, Flat, Flat-Top, FLJ44809, FRAP, FRAP2, FRB, MGC118056, MTOR, RAFT1, RAPT1	FK506 binding protein 12-rapamycin associated protein 1	Nucleus	kinase	AP23573, temsirolimus, tacrolimus, everolimus	2475	56717	56718
NF-&kappa;B	NF-KAPPA B		Unknown	complex
NFAT	NF-AT		Unknown	complex
2002-10-01	2-Oct, MGC124154, MGC124155, MGC124156, OCT-2, OCT2A, OCT2B, OTF2	POU class 2 homeobox 2	Nucleus	transcription regulator		5452	18987	117058
p38 MAPK	p38, P38 MAPK protein		Unknown	group
p70 S6K	p70 S6 Kinase, S6K		Unknown	group
PAG	CBP, F730007C19Rik, FLJ37858, MGC138364, PAG	phosphoprotein associated with glycosphingolipid microdomains 1	Plasma Membrane	other		55824	94212
PI3K	Pi 3-kinase		Unknown	complex
PIP2	1,2-diacyl-sn-glycero-3-phospho-(1'-myo-inositol-4',5'-bisphosphate), 1-phosphatidyl-1D-myo-inositol 4,5-bisphosphate, C11H19O19P3R2		Unknown	chemical - endogenous mammalian
PIP3	PI(3,4,5)P3, PtdIns(3,4,5)P3		Unknown	chemical - endogenous mammalian
PKC(&beta;,&theta;)	PKC (beta, theta)		Unknown	group
PLC&gamma;2	1-phosphatidylinositol-4,5-bisphosphate phosphodiesterase gamma 2, MGC38590, PLC GAMMA 2	phospholipase C, gamma 2 (phosphatidylinositol-specific)	Cytoplasm	enzyme		5336	234779	29337
PP2B			Unknown	complex
PTEN	2310035O07RIK, A130070J02Rik, AI463227, BZS, MGC11227, MHAM, Mmac, MMAC1, MUTATED IN MULTIPLE ADVANCED CANCERS, mutated in multiple advanced cancers 1, PTEN1, TEP1	phosphatase and tensin homolog (mutated in multiple advanced cancers 1)	Cytoplasm	phosphatase		5728	19211	50557
Rac/Cdc42			Unknown	group
Ras	p21 Ras, p21 Ras protein, Ras protein		Unknown	group
SHC	FLJ26504, p52SHC, P66, p66SHC, SHC, Shc (46 kDa isoform), Shc p52, Shc p52 isoform, SHC P66, SHC P66 ISOFORM, SHCA	SHC (Src homology 2 domain containing) transforming protein 1	Cytoplasm	other		6464	20416	85385
SHIP			Unknown	group
SHP1	HCP, HCPH, HPTP1C, me, MGC124580, motheaten, PTP-1C, Ptph6, SH-PTP1, SHP-1, SHP-1L	protein tyrosine phosphatase, non-receptor type 6	Cytoplasm	phosphatase		5777	15170	116689
SHP2	2700084A17Rik, AW536184, BPTP3, CFC, MGC14433, Noonan syndrome 1, NS1, PTP-1D, PTP2C, SAP-2, SH-PTP2, SH-PTP3, SHP-2, Src homology protein 2, SYP	protein tyrosine phosphatase, non-receptor type 11 (Noonan syndrome 1)	Cytoplasm	phosphatase		5781	19247	25622
SOS			Unknown	group
Syk	p72 SYK, Ptk72	spleen tyrosine kinase	Cytoplasm	kinase		6850	20963	25155
Vav	Vav protein		Unknown	group

## Sheet: Chemokine
Name	Synonyms	Description	Location	Family	Drugs	Entrez Gene ID for Human	Entrez Gene ID for Mouse	Entrez Gene ID for Rat
c-Fos	C-FOS, D12Rfj1, V-FOS	v-fos FBJ murine osteosarcoma viral oncogene homolog	Nucleus	transcription regulator		2353	14281	314322
c-Jun	Activator protein 1, AP-1, C-JUN, JUNC, v-Jun	jun oncogene	Nucleus	transcription regulator		3725	16476	24516
c-Raf	6430402F14Rik, AA990557, BB129353, C-RAF, C-RAF1, D830050J10Rik, MGC102375, MURINE LEUKEMIA VIRAL ONCOGENE HOMOLOG1, NS5, Raf, RAF KINASE, v-Raf	v-raf-1 murine leukemia viral oncogene homolog 1	Cytoplasm	kinase	sorafenib	5894	110157	24703
Ca2+	14127-61-8, Ca+2, calcium ion, calcium(+2) cation, calcium, ion (Ca2+)		Unknown	chemical - endogenous mammalian
CaM	Calmodulin protein, CaM		Unknown	group
CAMK	Ca2+/calmodulin-dependent protein kinase rattus, Calmodulin Kinase		Unknown	complex
CCR3	CC-CKR-3, CD193, CKR3, Cmkbr1l2, CMKBR3, Eoxtaxin1 Receptor, MGC102841, MGC124265, MGC124266	chemokine (C-C motif) receptor 3	Plasma Membrane	G-protein coupled receptor		1232	12771	117027
CCR5	AM4-7, CC-CKR-5, CCL4 RECEPTOR, CCL5 RECEPTOR, CD195, CKR-5, CMKBR5	chemokine (C-C motif) receptor 5	Plasma Membrane	G-protein coupled receptor	maraviroc, vicriviroc, SCH 351125	1234	12774	117029
Cofilin	AA959946, CFL, Cof, COFILIN, COFILIN 1, COLLIN1	cofilin 1 (non-muscle)	Nucleus	other		1072	12631	29271
CXCR4	CD184, CHEMOKINE RECEPTOR 4, Cmkar4, D2S201E, FB22, FUSIN, HM89, HSY3RR, LAP3, LCR1, LESTR, Leukocyte 7 transmembrane receptor, MGC108696, NPY3R, NPYR, NPYRL, NPYY3R, PB-CKR, PBSF/SDF-1, Sdf1r, WHIM	chemokine (C-X-C motif) receptor 4	Plasma Membrane	G-protein coupled receptor	JM 3100	7852	12767	60628
DAG	diacylglycerides, diglyceride		Unknown	chemical - endogenous mammalian
EOTAXIN	EOTAXIN, EOTAXIN1, MGC22554, SCYA11	chemokine (C-C motif) ligand 11	Extracellular Space	cytokine		6356	20292	29397
EOTAXIN-2	CKb-6, EOTAXIN-2, MPIF-2, SCYA24	chemokine (C-C motif) ligand 24	Extracellular Space	cytokine		6369	56221	288593
ERK1/2			Unknown	group
FAK	FADK, FAK, FAK1, FOCAL ADHESION KINASE, FRNK, KIAA4203, mKIAA4203, p125FAK, PP125FAK	PTK2 protein tyrosine kinase 2	Cytoplasm	kinase		5747	14083	25614
Fos-Jun	Ap1 protein		Unknown	complex
G-&alpha;i	G protein ai, G Protein alpha I, G-&alpha;i, G-protein alpha i protein, Gi, Gi alpha, Gn ALPHA, GNAI		Unknown	group
G-&alpha;q	1110005L02Rik, 6230401I02Rik, AA408290, AW060788, DKFZp686D0521, Dsk1, Dsk10, G PROTEIN ALPHA Q, G PROTEIN ALPHA Q/11, G-ALPHA-Q, GAQ, GQ, Gq protein alpha subunit, Pst receptor	guanine nucleotide binding protein (G protein), q polypeptide	Plasma Membrane	enzyme		2776	14682	81666
IP3	1,4,5-InsP3, 108340-81-4, 85166-31-0, 88269-39-0, C6H15O15P3, D-myo-inositol 1,4,5-trisphosphate, D-myo-Inositol, 1,4,5-tris(dihydrogen phosphate), inositol 1,4,5-triphosphate, inositol 1,4,5-trisphosphate, Ins(1,4,5)P3, IP3, myo-inositol 1,4,5-trisphosphate, phosphatidylinositol 1,4,5-triphosphate, [(1S,2R,3S,4S,5R,6S)-2,4,5-trihydroxy-3,6-diphosphonooxy-cyclohexyl]oxyphosphonic acid		Unknown	chemical - endogenous mammalian
JNK1	AI849689, C-JUN N-TERMINAL KINASE1, JNK, JNK1, JNK1 ALPHA, JNK1 PROTEIN KINASE, JNK1A2, JNK21B1/2, p46JNK1, p46JNK1 ALPHA, PRKM8, Sapk gamma, SAPK P46, SAPK1, SAPK1/JNK, STRESS-ACTIVATED PROTEIN KINASE-LIKE KINASE	mitogen-activated protein kinase 8	Cytoplasm	kinase	aplidine	5599	26419	116554
LIMK			Unknown	group
Mcp-1	Ccl12, Ccl12_predicted, CHEMOKINE C-C MOTIF LIGAND 2, GDCF-2, GDCF-2 HC11, HC11, HSMCR30, JE, MCAF, MCP-1, MCP-5, MGC9434, Monocyte Chemoattractant Protein 5, Scya12, SCYA2, Small inducible cytokine A12, SMC-CF	chemokine (C-C motif) ligand 2	Extracellular Space	cytokine		6347	20293	287562
MCP-3	chemokine ligand 7, FIC, MARC, MCP-3, MGC138463, MGC138465, NC28, SCYA6, SCYA7	chemokine (C-C motif) ligand 7	Extracellular Space	cytokine		6354	20306	287561
MCP-4	AI323594, CCL2, CKb10, HC11, Immediate Early Serum Responsive JE Gene, JE, MCAF, MCP-1, MCP-4, MGC17134, NCC-1, PDGF-inducible gene, SCYA13, Scya2, SCYL1, Sigje, SMC-CF	chemokine (C-C motif) ligand 13	Extracellular Space	cytokine		6357	20296	24770
MEK1/2	Mkk 1/2		Unknown	group
Mip-1&beta;	ACT2, AT744.1, G-26, HC21, LAG1, MGC104418, MGC126025, MGC126026, MIP-1-BETA, MIP-1B, SCYA2, SCYA4	chemokine (C-C motif) ligand 4	Extracellular Space	cytokine		6351	20303	116637
MLC2	CMH10, DKFZp779C0562, MLC-2, MLC2V, MRLC, MRLC2, Mylc2, Mylpc, Myosin light chain 1, slow twitch/ ventricular, Myosin Regulatory Light Chain2 Ventricular Isoform, Rlc2v, SKELETAL MUSCLE MYOSIN P-LIGHT CHAIN	myosin, light chain 2, regulatory, cardiac, slow	Cytoplasm	other		4633	17906	363925
MLCP	myosin light chain phosphatase		Unknown	complex
NOX1	GP91-2, MOX1, NOH-1, NOX1a, NOX1alpha	NADPH oxidase 1	Cytoplasm	ion channel		27035	237038	114243
p38 MAPK	p38, P38 MAPK protein		Unknown	group
PI3K&gamma;	PI3K gamma		Unknown	group
PIP2	1,2-diacyl-sn-glycero-3-phospho-(1'-myo-inositol-4',5'-bisphosphate), 1-phosphatidyl-1D-myo-inositol 4,5-bisphosphate, C11H19O19P3R2		Unknown	chemical - endogenous mammalian
PKC (&alpha;,&beta;)	PKC (&alpha;,&beta;), PKC (alpha, beta), PRKCA/B		Unknown	group
PLC&beta;	Phospholipase C beta, PLC		Unknown	group
PLC&gamma;	Phospholipase C gamma, PLC&gamma;, PLC-gamma protein, PLCG		Unknown	group
PYK2	A6, CADTK, CAKB, CAKBETA, CAK[B], E430023O05Rik, FADK2, FAK2, FAKB, FRNK, MGC124628, PKB, PTK, PYK2, RAFTK	PTK2B protein tyrosine kinase 2 beta	Cytoplasm	kinase		2185	19229	50646
RANTES	D17S136E, MGC17164, MuRantes, RANTES, SCYA5, SISd, TCP228	chemokine (C-C motif) ligand 5	Extracellular Space	cytokine		6352	20304	81780
Ras	p21 Ras, p21 Ras protein, Ras protein		Unknown	group
RhoA	Aplysia ras-related homolog 12, ARH12, ARHA, Arha1, ARHA2, MGC72339, RHO1, RHO12, RHOH12	ras homolog gene family, member A	Cytoplasm	enzyme		387	11848	117273
ROCK2	B230113H15RIK, KIAA0619, mKIAA0619, RHO-KINASE, ROCK-II, Rock2m, ROK, ROK ALPHA, ROKA	Rho-associated, coiled-coil containing protein kinase 2	Cytoplasm	kinase		9475	19878	25537
SDF-1	AI174028, hIRH, PBSF, PBSF/SDF-1, SCYB12, SDF-1, SDF-1A, SDF-1b, SDF1 ALPHA, Stromal cell derived factor 1, TLSF, TLSF-a, TLSF-b, TPAR1	chemokine (C-X-C motif) ligand 12 (stromal cell-derived factor 1)	Extracellular Space	cytokine		6387	20315	24772
Src	ASV, AW259666, C-SRC, NSRC, p60 SRC, p60v-Src, PP60, PP60 SRC, Pp60/c-Src, PP60C-SRC, SRC1, TVHUSC, V-SRC	v-src sarcoma (Schmidt-Ruppin A-2) viral oncogene homolog (avian)	Cytoplasm	kinase	dasatinib, AZM-475271	6714	20779	83805

## Sheet: Complement
Name	Synonyms	Description	Location	Family	Drugs	Entrez Gene ID for Human	Entrez Gene ID for Mouse	Entrez Gene ID for Rat
BFb	AI195813, AI255840, BF, BFD, CFAB, COMPLEMENT FACTOR B, Da1-24, Factor B, FB, GBG, H2-Bf, MGC94594, PBF2, Properdin	complement factor B	Extracellular Space	peptidase		629	14962	294257
C1q			Unknown	complex
C1r	AI132558, C1rb, LOC667277	complement component 1, r subcomponent	Extracellular Space	peptidase		715	50909, 667277	312705
C1s	AA959438, AI255193, AI327365, C1sa, C1sb, EG317677, MGC132830, MGC37773, r-gsp	complement component 1, s subcomponent	Extracellular Space	peptidase		716	50908, 317677	192262
C2	C3/c5 convertase, CO2, DKFZp779M0311	complement component 2	Extracellular Space	peptidase		717	12263	24231
C2-C3-C4b			Unknown	complex
C2-C4b			Unknown	complex
C2b	C2b, LOC494528, Scgb2b3	androgen binding protein zeta	Unknown	other			233090	494528
C3-C3-Cfb			Unknown	complex
C3-Cfb			Unknown	complex
C3a	AI255234, ARMD9, ASP, C3DG, Complement c3, COMPLEMENT COMPONENT 3, CPAMD1, iC3b, Plp	complement component 3	Extracellular Space	peptidase		718	12266	24232
C3AR	AZ3B, C3AR, HNFAG09	complement component 3a receptor 1	Plasma Membrane	G-protein coupled receptor		719	12267	84007
C4			Unknown	group
C4a	C4, C4-1, C4A2, C4A3, C4A4, C4A6, C4S, CO4, CPAMD2, MGC164979, RG, Slp, Slp-w7	complement component 4A (Rodgers blood group)	Extracellular Space	other		720	625018	24233
C4b	C4, C4-2, C4A, C4A13, C4A91, C4B1, C4B12, C4B2, C4B3, C4B5, C4d, C4F, C4l, CH, CO4, CPAMD3, MGC164979, Ss	complement component 4B (Childo blood group)	Extracellular Space	other		721	12268	406161
C4BP	C4bp		Unknown	complex
C5-C6			Unknown	complex
C5-C6-C7			Unknown	complex
C5-C6-C7-C8			Unknown	complex
C5-C6-C7-C8-C9			Unknown	complex
C5a	C5a, C5B, CPAMD4, Hc, He, MGC142298, RGD1561905	complement component 5	Extracellular Space	cytokine	eculizumab	727	15139	362119
C5AR	C5A RECEPTOR, C5AR, C5R1, CD88, D7Msu1, LEUKOTRIENE C5 RECEPTOR	complement component 5a receptor 1	Plasma Membrane	G-protein coupled receptor		728	12273	113959
C6	AW111623	complement component 6	Extracellular Space	other		729	12274	24237
C7	Gm1238	complement component 7	Unknown	other		730	109828	117517
C8	Complement 8		Unknown	complex
C9		complement component 9	Extracellular Space	other		735	12279	117512
CD59	16.3A5, Cd59a, Cd59b, EJ16, EJ30, EL32, G344, MGC2354, MIC11, MIN1, MIN2, MIN3, MSK21, p18-20, PROTECTIN	CD59 molecule, complement regulatory protein	Plasma Membrane	other		966	333883	25407
CR1	C3b/C4b receptor, C3BR, CD35, CD46, Crry, KN, Mcp, mCRY, MGC102484, SCR1	complement component (3b/4b) receptor 1 (Knops blood group)	Plasma Membrane	other		1378	12946
CR2	C3DR, CD21, CD21/35, CD35, Cr-1, Cr2_predicted, EBV receptor, MGC130295, sCR1, SLEB9	complement component (3d/Epstein Barr virus) receptor 2	Plasma Membrane	transmembrane receptor		1380	12902	289395
DAF	CR, DAF, Daf a GPI, Daf-GPI, Daf/cd55, Daf1, Decay accelerating factor-1, GPI-DAF, TC	CD55 molecule, decay accelerating factor for complement (Cromer blood group)	Plasma Membrane	other		1604	13136	64036
DF	ADIPSIN, ADN, Complement Factor D, DF, EVE, FACTOR D, PFD	complement factor D (adipsin)	Extracellular Space	peptidase		1675	11537	54249
HF1	AMBP-1, ARMD4, ARMS1, CFHL3, FACTOR H, FH, FHL1, HF, HF1, HF2, HUS, MGC88246, Mud-1, NOM, Sas-1	complement factor H	Extracellular Space	other		3075	12628	155012
IF	C3b-INA, FACTOR I, FI, IF, KAF	complement factor I	Extracellular Space	peptidase		3426	12630	79126
MASP1	AW048060, CCPII, CRARF, CRARF1, DKFZp686I01199, FLJ26383, MASP, MASP1/3, Masp3, MGC126283, MGC126284, PRSS5, RaRF	mannan-binding lectin serine peptidase 1 (C4/C2 activating component of Ra-reactive factor)	Extracellular Space	peptidase		5648	17174	64023
MASP2	MAP19, SMAP	mannan-binding lectin serine peptidase 2	Extracellular Space	peptidase		10747	17175	64459
MBL	COLEC1, HSMBPC, L-MBP, MBL, MBL-C, MBP, MBP-C, MBP1, MGC116832, MGC116833	mannose-binding lectin (protein C) 2, soluble (opsonic defect)	Extracellular Space	other		4153	17195	64668
MCP	CD46 antigen, MCP, MGC26544, MIC10, TLX, TRA2.10	CD46 molecule, complement regulatory protein	Plasma Membrane	other		4179	17221	29333
Mg2+	7439-95-4, magnesium, Mg		Unknown	chemical - endogenous mammalian
SERPING1	C1 INHIBITOR, C1-INH, C1IN, C1NH, Complement C1 Inhibitor, HAE1, HAE2, MGC72585, PLASMA PROTEASE C1 INHIBITOR	serpin peptidase inhibitor, clade G (C1 inhibitor), member 1, (angioedema, hereditary)	Extracellular Space	other		710	12258	295703

## Sheet: DR
Name	Synonyms	Description	Location	Family	Drugs	Entrez Gene ID for Human	Entrez Gene ID for Mouse	Entrez Gene ID for Rat
BFb	AI195813, AI255840, BF, BFD, CFAB, COMPLEMENT FACTOR B, Da1-24, Factor B, FB, GBG, H2-Bf, MGC94594, PBF2, Properdin	complement factor B	Extracellular Space	peptidase		629	14962	294257
C1q			Unknown	complex
C1r	AI132558, C1rb, LOC667277	complement component 1, r subcomponent	Extracellular Space	peptidase		715	50909, 667277	312705
C1s	AA959438, AI255193, AI327365, C1sa, C1sb, EG317677, MGC132830, MGC37773, r-gsp	complement component 1, s subcomponent	Extracellular Space	peptidase		716	50908, 317677	192262
C2	C3/c5 convertase, CO2, DKFZp779M0311	complement component 2	Extracellular Space	peptidase		717	12263	24231
C2-C3-C4b			Unknown	complex
C2-C4b			Unknown	complex
C2b	C2b, LOC494528, Scgb2b3	androgen binding protein zeta	Unknown	other			233090	494528
C3-C3-Cfb			Unknown	complex
C3-Cfb			Unknown	complex
C3a	AI255234, ARMD9, ASP, C3DG, Complement c3, COMPLEMENT COMPONENT 3, CPAMD1, iC3b, Plp	complement component 3	Extracellular Space	peptidase		718	12266	24232
C3AR	AZ3B, C3AR, HNFAG09	complement component 3a receptor 1	Plasma Membrane	G-protein coupled receptor		719	12267	84007
C4			Unknown	group
C4a	C4, C4-1, C4A2, C4A3, C4A4, C4A6, C4S, CO4, CPAMD2, MGC164979, RG, Slp, Slp-w7	complement component 4A (Rodgers blood group)	Extracellular Space	other		720	625018	24233
C4b	C4, C4-2, C4A, C4A13, C4A91, C4B1, C4B12, C4B2, C4B3, C4B5, C4d, C4F, C4l, CH, CO4, CPAMD3, MGC164979, Ss	complement component 4B (Childo blood group)	Extracellular Space	other		721	12268	406161
C4BP	C4bp		Unknown	complex
C5-C6			Unknown	complex
C5-C6-C7			Unknown	complex
C5-C6-C7-C8			Unknown	complex
C5-C6-C7-C8-C9			Unknown	complex
C5a	C5a, C5B, CPAMD4, Hc, He, MGC142298, RGD1561905	complement component 5	Extracellular Space	cytokine	eculizumab	727	15139	362119
C5AR	C5A RECEPTOR, C5AR, C5R1, CD88, D7Msu1, LEUKOTRIENE C5 RECEPTOR	complement component 5a receptor 1	Plasma Membrane	G-protein coupled receptor		728	12273	113959
C6	AW111623	complement component 6	Extracellular Space	other		729	12274	24237
C7	Gm1238	complement component 7	Unknown	other		730	109828	117517
C8	Complement 8		Unknown	complex
C9		complement component 9	Extracellular Space	other		735	12279	117512
CD59	16.3A5, Cd59a, Cd59b, EJ16, EJ30, EL32, G344, MGC2354, MIC11, MIN1, MIN2, MIN3, MSK21, p18-20, PROTECTIN	CD59 molecule, complement regulatory protein	Plasma Membrane	other		966	333883	25407
CR1	C3b/C4b receptor, C3BR, CD35, CD46, Crry, KN, Mcp, mCRY, MGC102484, SCR1	complement component (3b/4b) receptor 1 (Knops blood group)	Plasma Membrane	other		1378	12946
CR2	C3DR, CD21, CD21/35, CD35, Cr-1, Cr2_predicted, EBV receptor, MGC130295, sCR1, SLEB9	complement component (3d/Epstein Barr virus) receptor 2	Plasma Membrane	transmembrane receptor		1380	12902	289395
DAF	CR, DAF, Daf a GPI, Daf-GPI, Daf/cd55, Daf1, Decay accelerating factor-1, GPI-DAF, TC	CD55 molecule, decay accelerating factor for complement (Cromer blood group)	Plasma Membrane	other		1604	13136	64036
DF	ADIPSIN, ADN, Complement Factor D, DF, EVE, FACTOR D, PFD	complement factor D (adipsin)	Extracellular Space	peptidase		1675	11537	54249
HF1	AMBP-1, ARMD4, ARMS1, CFHL3, FACTOR H, FH, FHL1, HF, HF1, HF2, HUS, MGC88246, Mud-1, NOM, Sas-1	complement factor H	Extracellular Space	other		3075	12628	155012
IF	C3b-INA, FACTOR I, FI, IF, KAF	complement factor I	Extracellular Space	peptidase		3426	12630	79126
MASP1	AW048060, CCPII, CRARF, CRARF1, DKFZp686I01199, FLJ26383, MASP, MASP1/3, Masp3, MGC126283, MGC126284, PRSS5, RaRF	mannan-binding lectin serine peptidase 1 (C4/C2 activating component of Ra-reactive factor)	Extracellular Space	peptidase		5648	17174	64023
MASP2	MAP19, SMAP	mannan-binding lectin serine peptidase 2	Extracellular Space	peptidase		10747	17175	64459
MBL	COLEC1, HSMBPC, L-MBP, MBL, MBL-C, MBP, MBP-C, MBP1, MGC116832, MGC116833	mannose-binding lectin (protein C) 2, soluble (opsonic defect)	Extracellular Space	other		4153	17195	64668
MCP	CD46 antigen, MCP, MGC26544, MIC10, TLX, TRA2.10	CD46 molecule, complement regulatory protein	Plasma Membrane	other		4179	17221	29333
Mg2+	7439-95-4, magnesium, Mg		Unknown	chemical - endogenous mammalian
SERPING1	C1 INHIBITOR, C1-INH, C1IN, C1NH, Complement C1 Inhibitor, HAE1, HAE2, MGC72585, PLASMA PROTEASE C1 INHIBITOR	serpin peptidase inhibitor, clade G (C1 inhibitor), member 1, (angioedema, hereditary)	Extracellular Space	other		710	12258	295703

## Sheet: EGF
Name	Synonyms	Description	Location	Family	Drugs	Entrez Gene ID for Human	Entrez Gene ID for Mouse	Entrez Gene ID for Rat
c-Fos	C-FOS, D12Rfj1, V-FOS	v-fos FBJ murine osteosarcoma viral oncogene homolog	Nucleus	transcription regulator		2353	14281	314322
c-Jun	Activator protein 1, AP-1, C-JUN, JUNC, v-Jun	jun oncogene	Nucleus	transcription regulator		3725	16476	24516
c-Raf	6430402F14Rik, AA990557, BB129353, C-RAF, C-RAF1, D830050J10Rik, MGC102375, MURINE LEUKEMIA VIRAL ONCOGENE HOMOLOG1, NS5, Raf, RAF KINASE, v-Raf	v-raf-1 murine leukemia viral oncogene homolog 1	Cytoplasm	kinase	sorafenib	5894	110157	24703
Ca2+	14127-61-8, Ca+2, calcium ion, calcium(+2) cation, calcium, ion (Ca2+)		Unknown	chemical - endogenous mammalian
CK2	Casein kinase 2, Casein Kinase II, CKII		Unknown	complex
DAG	diacylglycerides, diglyceride		Unknown	chemical - endogenous mammalian
EGF	AI790464, EGF-1, URG	epidermal growth factor (beta-urogastrone)	Extracellular Space	growth factor		1950	13645	25313
EGFR	9030024J15RIK, AI552599, EGF RECEPTOR, EGF-TK, EGFR1, EGFRec, ER2, ERBB, ERBB1, Errp, HER1, MENA, PIG61, wa-2, Wa5	epidermal growth factor receptor (erythroblastic leukemia viral (v-erb-b) oncogene homolog, avian)	Plasma Membrane	kinase	cetuximab, AEE 788, panitumumab, BMS-599626, ARRY-334543, XL647, canertinib, gefitinib, HKI-272, PD 153035, lapatinib, vandetanib, erlotinib	1956	13649	24329
Elk-1	ELK, p62TCF, RGD:2549, TCF/ELK	ELK1, member of ETS oncogene family	Nucleus	transcription regulator		2002	13712	314436
ERK1/2			Unknown	group
GRB2	AA408164, ASH, EGFRBP-GRB2, GRAB2, MGC108668, MST084, MSTP084	growth factor receptor-bound protein 2	Cytoplasm	other		2885	14784	81504
hRas	c-bas/has, C-H-RAS, C-HA-RAS, C-HA-RAS-1, c-rasHa, CTLO, HA-RAS, Harvey-ras, HRAS1, K-ras, Kras2, N-ras, RAS, RAS HA, RASH1, V-H-RAS	v-Ha-ras Harvey rat sarcoma viral oncogene homolog	Plasma Membrane	enzyme		3265	15461	293621
IP3	1,4,5-InsP3, 108340-81-4, 85166-31-0, 88269-39-0, C6H15O15P3, D-myo-inositol 1,4,5-trisphosphate, D-myo-Inositol, 1,4,5-tris(dihydrogen phosphate), inositol 1,4,5-triphosphate, inositol 1,4,5-trisphosphate, Ins(1,4,5)P3, IP3, myo-inositol 1,4,5-trisphosphate, phosphatidylinositol 1,4,5-triphosphate, [(1S,2R,3S,4S,5R,6S)-2,4,5-trihydroxy-3,6-diphosphonooxy-cyclohexyl]oxyphosphonic acid		Unknown	chemical - endogenous mammalian
ITPR	Inositol 1,4,5-triphosphate receptor, Inositol Triphosphate Receptor, Insp3 receptor, INSP3R, IP3 Receptor, Ip3r		Unknown	group
JAK1	AA960307, C130039L05Rik, JAK1A, JAK1B, MGC37919	Janus kinase 1 (a protein tyrosine kinase)	Cytoplasm	kinase		3716	16451	84598
JNK1	AI849689, C-JUN N-TERMINAL KINASE1, JNK, JNK1, JNK1 ALPHA, JNK1 PROTEIN KINASE, JNK1A2, JNK21B1/2, p46JNK1, p46JNK1 ALPHA, PRKM8, Sapk gamma, SAPK P46, SAPK1, SAPK1/JNK, STRESS-ACTIVATED PROTEIN KINASE-LIKE KINASE	mitogen-activated protein kinase 8	Cytoplasm	kinase	aplidine	5599	26419	116554
MEK1	Map Kinase Kinase, MAPKK1, Mek, MEK1, MEKK1, MKK1, Mkp1, PRKMK1	mitogen-activated protein kinase kinase 1	Cytoplasm	kinase	PD 0325901	5604	26395	170851
MEKK1	MAPK, MAPKKK1, MEK KINASE, MEKK, MEKK1, Raf	mitogen-activated protein kinase kinase kinase 1	Cytoplasm	kinase		4214	26401	116667
MKK4	JNKK, JNKK1, MAPKK4, MEK4, MKK4, PRKMK4, SAPKK1, SEK1, SERK1	mitogen-activated protein kinase kinase 4	Cytoplasm	kinase		6416	26398	287398
MKK7	5930412N11Rik, JNKK2, MAPK2K7, MAPKK7, Mapkk7 protein 2, MEK7, MKK7, Mkk7 beta1, PRKMK7, Sek2	mitogen-activated protein kinase kinase 7	Cytoplasm	kinase		5609	26400	363855
PI3K	Pi 3-kinase		Unknown	complex
PIP2	1,2-diacyl-sn-glycero-3-phospho-(1'-myo-inositol-4',5'-bisphosphate), 1-phosphatidyl-1D-myo-inositol 4,5-bisphosphate, C11H19O19P3R2		Unknown	chemical - endogenous mammalian
PKC&alpha;	AAG6, LOC146784, MGC129900, MGC129901, PKC ALPHA, PKCA, PKRCA, PRKACA	protein kinase C, alpha	Cytoplasm	kinase	L-threo-safingol	5578	18750	24680
PLCG1	AI894140, CDED, PLC Gamma, PLC-GAMMA1, PLC-II, PLC1, PLC148, PPLCA	phospholipase C, gamma 1	Cytoplasm	enzyme		5335	18803	25738
Ras GAP	CM-AVM, DKFZp434N071, GAP, GAPX, MGC7759, P120GAP, P120RASGAP, PKWS, RASA, RASGAP	RAS p21 protein activator (GTPase activating protein) 1	Cytoplasm	transporter		5921	218397	25676
SHC	FLJ26504, p52SHC, P66, p66SHC, SHC, Shc (46 kDa isoform), Shc p52, Shc p52 isoform, SHC P66, SHC P66 ISOFORM, SHCA	SHC (Src homology 2 domain containing) transforming protein 1	Cytoplasm	other		6464	20416	85385
SOS			Unknown	group
SRF	AW049942, AW240594, MCM1, p67SRF, RGD1559787, Sfr, Srf_predicted	serum response factor (c-fos serum response element-binding transcription factor)	Nucleus	transcription regulator		6722	20807	501099
STAT1	2010005J02Rik, AA408197, DKFZp686B04100, ISGF-3, p91, STAT1 ALPHA, Stat1 beta, Stat1 p91, STAT91	signal transducer and activator of transcription 1, 91kDa	Nucleus	transcription regulator		6772	20846	25124
Stat1-Stat3			Unknown	complex
STAT3	1110034C02Rik, acute-phase response factor, APRF, AW109958, FLJ20882, MGC128731, MGC16063, MGC93551, Stat1, Stat3 alpha isoform, Stat3 beta isoform, Stat3 delta	signal transducer and activator of transcription 3 (acute-phase response factor)	Nucleus	transcription regulator		6774	20848	25125
Stat3 dimer			Unknown	complex

## Sheet: Fc_epsilon_RI
Name	Synonyms	Description	Location	Family	Drugs	Entrez Gene ID for Human	Entrez Gene ID for Mouse	Entrez Gene ID for Rat
AA	(5Z,8Z,11Z,14Z)-icosa-5,8,11,14-tetraenoic acid, 20:4n-6, 5,8,11,14-eicosatetraenoic acid, (all-Z)-, 506-32-1, 5Z,8Z,11Z,14Z-arachidonic acid, arachidonate, C20:4(n-6), C20H32O2, eicosa-5Z,8Z,11Z,14Z-tetraenoic acid, sodium arachidonate		Unknown	chemical - endogenous mammalian
AKT	Akt protein, AKT/PKB, Akt/pkb protein, B/Akt, Pkb, Protein Kinase B, Protein kinase B protein, Protein kinase B/akt, RAC, RAC-PK, Rac/Pkb		Unknown	group
BTK	AGMX1, AI528679, AT, ATK, BPK, IMD1, MGC126261, MGC126262, p77btk, PSCTK1, Xid, XLA	Bruton agammaglobulinemia tyrosine kinase	Cytoplasm	kinase		695	12229	367901
c-Raf	6430402F14Rik, AA990557, BB129353, C-RAF, C-RAF1, D830050J10Rik, MGC102375, MURINE LEUKEMIA VIRAL ONCOGENE HOMOLOG1, NS5, Raf, RAF KINASE, v-Raf	v-raf-1 murine leukemia viral oncogene homolog 1	Cytoplasm	kinase	sorafenib	5894	110157	24703
Ca2+	14127-61-8, Ca+2, calcium ion, calcium(+2) cation, calcium, ion (Ca2+)		Unknown	chemical - endogenous mammalian
cPLA2	Cpla2 protein		Unknown	group
DAG	diacylglycerides, diglyceride		Unknown	chemical - endogenous mammalian
ERK1/2			Unknown	group
FCER1A	FC ALPHA RECEPTOR 1, Fc Epsilon R1, FC EPSILON R1 ALPHA, FC EPSILON RI, FCE1A, FcERI, Fcr-5, Iger01, IGERA, RATIGER01	Fc fragment of IgE, high affinity I, receptor for; alpha polypeptide	Plasma Membrane	transmembrane receptor		2205	14125	25047
FCER1B	APY, ATOPY, CD20, Fc epsilon ri beta, Fce1b, FCER1B, FCERI, FCIGA, FCMR I BETA CHAIN, FCR BETA, FcRB, IGEL, IGER, IGHER, MS4A1	membrane-spanning 4-domains, subfamily A, member 2 (Fc fragment of IgE, high affinity I, receptor for; beta polypeptide)	Plasma Membrane	transmembrane receptor		2206	14126	25316
FCER1G	AI573376, CD23, Fc epsilon R1 gamma, Fc epsilon r1 gamma2, FC GAMMA RECEPTOR 1, FCE1G, Fcerg, FceRI gamma, FCR-GAMMA, FcR[g], GAMMA CHAIN, Ly-50	Fc fragment of IgE, high affinity I, receptor for; gamma polypeptide	Plasma Membrane	transmembrane receptor		2207	14127	25441
Fcer1a-Fcer1g-Ms4a2			Unknown	complex
FYN	AI448320, AW552119, B-FYN, C-FYN, MGC115870, MGC45350, p59 Fyn B, p59FYN, SLK, SRC-LIKE KINASE, SYN	FYN oncogene related to SRC, FGR, YES	Plasma Membrane	kinase	dasatinib	2534	14360	25150
GAB	AA408973, AW107238, Gab1, Gab1_predicted, GRB2-ASSOCIATED BINDER-1	GRB2-associated binding protein 1	Cytoplasm	other		2549	14388	361388
GADS	GADS, GRB2L, GRBLG, GrbX, GRF40, GRID, GRPL, MGC125066, MONA, P38	GRB2-related adaptor protein 2	Cytoplasm	other		9402	17444	366962
GM-CSF	Csfgm, GM-CSF, MGC131935, MGC138897, MGC151255, MGC151257, MGI-IGM, NIF	colony stimulating factor 2 (granulocyte-macrophage)	Extracellular Space	cytokine		1437	12981	116630
GRB2	AA408164, ASH, EGFRBP-GRB2, GRAB2, MGC108668, MST084, MSTP084	growth factor receptor-bound protein 2	Cytoplasm	other		2885	14784	81504
IgE	IgE protein, IgE S2		Unknown	complex
IL-13	ALRH, BHR1, MGC116786, MGC116788, MGC116789, P600	interleukin 13	Extracellular Space	cytokine		3596	16163	116553
IL-3	BPA, Csfmu, ERYTHROID COLONY POTENTIATING FACTOR, HCGF, INTERLEUKIN 3, MCGF, MGC79398, MGC79399, MULTI-CSF, PSF	interleukin 3 (colony-stimulating factor, multiple)	Extracellular Space	cytokine		3562	16187	24495
IL-4	BSF1, IgG1, Il4e12, INTERLEUKIN 4, MGC79402	interleukin 4	Extracellular Space	cytokine		3565	16189	287287
IL-5	EDF, TRF	interleukin 5 (colony-stimulating factor, eosinophil)	Extracellular Space	cytokine		3567	16191	24497
IP3	1,4,5-InsP3, 108340-81-4, 85166-31-0, 88269-39-0, C6H15O15P3, D-myo-inositol 1,4,5-trisphosphate, D-myo-Inositol, 1,4,5-tris(dihydrogen phosphate), inositol 1,4,5-triphosphate, inositol 1,4,5-trisphosphate, Ins(1,4,5)P3, IP3, myo-inositol 1,4,5-trisphosphate, phosphatidylinositol 1,4,5-triphosphate, [(1S,2R,3S,4S,5R,6S)-2,4,5-trihydroxy-3,6-diphosphonooxy-cyclohexyl]oxyphosphonic acid		Unknown	chemical - endogenous mammalian
JNK	Jnk (55 kDa isoform), Jnk p46, Jnk p46 isoform, Jnk p54, Jnk p54 isoform, Jnk p56, Jnk protein, Jnk/Sapk, p40, p46 jnk/sapk, p47, p54 jnk/sapk, Sapk/Jnk		Unknown	group
LAT	LAT1, MGC108666, PP36	linker for activation of T cells	Plasma Membrane	other		27040	16797	81511
LYN	AA407514, FLJ26625, Hck-2, JTK8, LYN KINASE, p53/56LYN, p53/p56 Lyn, p53/p56 lyn kinase, p59 Lyn, PP59 LYN	v-yes-1 Yamaguchi sarcoma viral related oncogene homolog	Cytoplasm	kinase		4067	17096	81515
MEK1/2	Mkk 1/2		Unknown	group
MKK3/6	Mkk3/6 (mitogen activated protein kinase kinase 3/6), MKK3/MKK6		Unknown	group
MKK4/7	MKK4/7		Unknown	group
p38 MAPK	p38, P38 MAPK protein		Unknown	group
PDK1	MGC20087, MGC35290, PkB-like, PkB-like 1, PRO0461	3-phosphoinositide dependent protein kinase-1	Cytoplasm	kinase		5170	18607	81745
PI3K	Pi 3-kinase		Unknown	complex
PIP2	1,2-diacyl-sn-glycero-3-phospho-(1'-myo-inositol-4',5'-bisphosphate), 1-phosphatidyl-1D-myo-inositol 4,5-bisphosphate, C11H19O19P3R2		Unknown	chemical - endogenous mammalian
PIP3	PI(3,4,5)P3, PtdIns(3,4,5)P3		Unknown	chemical - endogenous mammalian
PKC	Cnpkc, Pkc, PKC protein, Pkm, Protein kinase c		Unknown	group
PLC&gamma;	Phospholipase C gamma, PLC&gamma;, PLC-gamma protein, PLCG		Unknown	group
Rac	Rac protein		Unknown	group
Ras	p21 Ras, p21 Ras protein, Ras protein		Unknown	group
SHIP			Unknown	group
SHP-2	2700084A17Rik, AW536184, BPTP3, CFC, MGC14433, Noonan syndrome 1, NS1, PTP-1D, PTP2C, SAP-2, SH-PTP2, SH-PTP3, SHP-2, Src homology protein 2, SYP	protein tyrosine phosphatase, non-receptor type 11 (Noonan syndrome 1)	Cytoplasm	phosphatase		5781	19247	25622
SLP-76	AI323664, BB161688, SLP-76, twm	lymphocyte cytosolic protein 2 (SH2 domain containing leukocyte protein of 76kDa)	Cytoplasm	other		3937	16822	155918
SOS			Unknown	group
SYK	p72 SYK, Ptk72	spleen tyrosine kinase	Cytoplasm	kinase		6850	20963	25155
TNF	AT-TNF, DIF, Differentiation-induced Factor, MGC124630, MGC151434, RATTNF, TMTNF, TNF-ALPHA, TNFA, Tnfsf1a, TNFSF2	tumor necrosis factor (TNF superfamily, member 2)	Extracellular Space	cytokine	adalimumab, etanercept, infliximab, CDP870, golimumab, thalidomide	7124	21926	24835
Vav	Vav protein		Unknown	group

## Sheet: Integrin
Name	Synonyms	Description	Location	Family	Drugs	Entrez Gene ID for Human	Entrez Gene ID for Mouse	Entrez Gene ID for Rat
Abl1	ABL, AI325092, bcr/abl, C-ABL, C-ABL 1B, CABL1, E430008G22Rik, JTK7, MGC117749, p145Abl, p150, v-abl	v-abl Abelson murine leukemia viral oncogene homolog 1	Nucleus	kinase	imatinib, temozolomide	25	11350	311860
ACK	ACK, ACK1, AW552477, Cdgip, FLJ44758, FLJ45547, MGC37479, MGC94214, p21cdc42Hs, Pyk1	tyrosine kinase, non-receptor, 2	Cytoplasm	kinase		10188	51789	303882
Actin			Unknown	group
AKT	Akt protein, AKT/PKB, Akt/pkb protein, B/Akt, Pkb, Protein Kinase B, Protein kinase B protein, Protein kinase B/akt, RAC, RAC-PK, Rac/Pkb		Unknown	group
AND-34	AI131758, AND-34, Bcar3_predicted, KIAA0554, NSP2, SH2D3B	breast cancer anti-estrogen resistance 3	Unknown	other		8412	29815	310838
Arf			Unknown	group
Arp2/3	Arp2-3, ARP2-3 (Actin-related protein complex), Arp2-3 complex		Unknown	complex
ASAP1	AMAP1, ASAP1, AV239055, CENTB4, Ddef1_predicted, KIAA1249, mKIAA1249, PAG2, PAP, s19, ZG14P	development and differentiation enhancing factor 1	Plasma Membrane	other		50807	13196	314961
B-Raf	9930012E13RIK, AA120551, AA387315, AA473386, AI447469, B-raf 1, Braf-2, C230098H17, C87398, D6Ertd631e, MGC126806, MGC138284, Rafb, RAFB1	v-raf murine sarcoma viral oncogene homolog B1	Cytoplasm	enzyme	sorafenib	673	109880	114486
c-Raf	6430402F14Rik, AA990557, BB129353, C-RAF, C-RAF1, D830050J10Rik, MGC102375, MURINE LEUKEMIA VIRAL ONCOGENE HOMOLOG1, NS5, Raf, RAF KINASE, v-Raf	v-raf-1 murine leukemia viral oncogene homolog 1	Cytoplasm	kinase	sorafenib	5894	110157	24703
C3G	4932418O06Rik, C3G, C3G-1, C3G-2, DKFZp781P1719, GRF2	Rap guanine nucleotide exchange factor (GEF) 1	Cytoplasm	other		2889	107746	63881
Calpain	M calpain protein		Unknown	complex
CAS	AI385681, CAS, CRKAS, p130, P130CAS	breast cancer anti-estrogen resistance 1	Plasma Membrane	other		9564	12927	25414
Caveolin	CAV, CAVEOLIN, CAVEOLIN-1, MSTP085, VIP21	caveolin 1, caveolae protein, 22kDa	Plasma Membrane	other		857	12389	25404
Cdc42	AI747189, AU018915, CDC42HS, CELLULAR GROWTH REGULATING PROTEIN, G25K	cell division cycle 42 (GTP binding protein, 25kDa)	Cytoplasm	enzyme		998	12540	64465
CRKL	1110025F07Rik, AA589403, AI325100, Crkol, mgc94609	v-crk sarcoma virus CT10 oncogene homolog (avian)-like	Cytoplasm	kinase		1399	12929	287942
DOCK180	9130006G06Rik, AI854900, ced5, D630004B07Rik, DOCK180, RGD1566072_predicted	dedicator of cytokinesis 1	Cytoplasm	other		1793	330662	309081
ERK1/2			Unknown	group
FAK	FADK, FAK, FAK1, FOCAL ADHESION KINASE, FRNK, KIAA4203, mKIAA4203, p125FAK, PP125FAK	PTK2 protein tyrosine kinase 2	Cytoplasm	kinase		5747	14083	25614
Fyn	AI448320, AW552119, B-FYN, C-FYN, MGC115870, MGC45350, p59 Fyn B, p59FYN, SLK, SRC-LIKE KINASE, SYN	FYN oncogene related to SRC, FGR, YES	Plasma Membrane	kinase	dasatinib	2534	14360	25150
GIT1	CAT-1, p95Cat, p95PKL	G protein-coupled receptor kinase interactor 1	Nucleus	other		28964	216963	83709
Graf	1810044B20RIK, 2610010G17RIK, 4933432P15RIK, AI853435, Arhgap26_predicted, FLJ42530, GRAF, GTPASE REGULATOR ASSOCIATED WITH FOCAL ADHESION KINASE PP125(FAK), KIAA0621, mKIAA0621, OLIGOPHRENIN-1 LIKE PROTEIN, OPHN1L, OPHN1L1	Rho GTPase activating protein 26	Cytoplasm	other		23092	71302	307459
GRB2	AA408164, ASH, EGFRBP-GRB2, GRAB2, MGC108668, MST084, MSTP084	growth factor receptor-bound protein 2	Cytoplasm	other		2885	14784	81504
GRB7	KIAA4028, MGC78181, MGC93307, mKIAA4028	growth factor receptor-bound protein 7	Plasma Membrane	other		2886	14786	84427
GSK-3&beta;	7330414F15Rik, 8430431H08Rik, C86142, GSK-3, GSK-3BETA, Tpk1	glycogen synthase kinase 3 beta	Nucleus	kinase	enzastaurin	2932	56637	84027
ILK	AA511515, DKFZp686F1765, ESTM24, ILK1, P59	integrin-linked kinase	Plasma Membrane	kinase		3611	16202	170922
ILKAP	0710007A14Rik, 1600009O09Rik, AF095927, DKFZP434J2031, FLJ10181, MGC4846, PP2C-DELTA	integrin-linked kinase-associated serine/threonine phosphatase 2C	Cytoplasm	phosphatase		80895	67444	64538
Integrin	Integrin protein(s)		Unknown	complex
JNK1	AI849689, C-JUN N-TERMINAL KINASE1, JNK, JNK1, JNK1 ALPHA, JNK1 PROTEIN KINASE, JNK1A2, JNK21B1/2, p46JNK1, p46JNK1 ALPHA, PRKM8, Sapk gamma, SAPK P46, SAPK1, SAPK1/JNK, STRESS-ACTIVATED PROTEIN KINASE-LIKE KINASE	mitogen-activated protein kinase 8	Cytoplasm	kinase	aplidine	5599	26419	116554
MEK1/2	Mkk 1/2		Unknown	group
MKK4	JNKK, JNKK1, MAPKK4, MEK4, MKK4, PRKMK4, SAPKK1, SEK1, SERK1	mitogen-activated protein kinase kinase 4	Cytoplasm	kinase		6416	26398	287398
MLCK	MLCK, Mylk		Unknown	group
MLCP	myosin light chain phosphatase		Unknown	complex
MLK3	2610017K16RIK, MGC17114, MLK-3, PTK1, RHOE, SPRK	mitogen-activated protein kinase kinase kinase 11	Cytoplasm	kinase		4296	26403	309168
MRLC			Unknown	group
NCK2	4833426I10RIK, GRB4, NCK BETA, Nck2_predicted	NCK adaptor protein 2	Cytoplasm	kinase		8440	17974	316369
PAK	p21 Activated Protein Kinase		Unknown	group
Parvin-&alpha;	2010012A22Rik, 5430400F08Rik, ACTOPAXIN, Actp, AI225929, ALPHA PARVIN, AU042898, CH-ILKBP, FLJ10793, FLJ12254, MXRA2, Parvin	parvin, alpha	Cytoplasm	other		55742	57342	57341
Parvin-&beta;	AI595373, AW742462, CGI-56, D15Gsk1, Parvb_predicted	parvin, beta	Cytoplasm	other		29780	170736	362973
Paxillin	AW108311, AW123232, FLJ16691, FLJ23042, PAX, PAXILLIN	paxillin	Cytoplasm	other		5829	19303	360820
PI3K	Pi 3-kinase		Unknown	complex
PINCH1	2310016J22Rik, 4921524A02Rik, AI507642, AU021743, AW551584, C430041B13RIK, Lims1l, PINCH, PINCH1, RGD1560732_predicted	LIM and senescent cell antigen-like domains 1	Plasma Membrane	other		3987	110829	499443
PIX	Beta Pix-a, BETA-PIX, Beta-Pix Cool, betaPix-b, betaPix-c, Cool, COOL1, DKFZp761K1021, KIAA0142, KIAA0412, mKIAA0142, Nbla10314, P50, P50BP, P85, P85 beta pix, P85COOL1, P85SPR, PAK-INTERACTING EXCHANGE FACTOR BETA, PAK3, Pak3bp, PIX, PIXB	Rho guanine nucleotide exchange factor (GEF) 7	Cytoplasm	other		8874	54126	114559
PLC&gamma;	Phospholipase C gamma, PLC&gamma;, PLC-gamma protein, PLCG		Unknown	group
PTEN	2310035O07RIK, A130070J02Rik, AI463227, BZS, MGC11227, MHAM, Mmac, MMAC1, MUTATED IN MULTIPLE ADVANCED CANCERS, mutated in multiple advanced cancers 1, PTEN1, TEP1	phosphatase and tensin homolog (mutated in multiple advanced cancers 1)	Cytoplasm	phosphatase		5728	19211	50557
R-Ras	AI573426, MGC129444, MGC129445, Rras_predicted	related RAS viral (r-ras) oncogene homolog	Cytoplasm	enzyme		6237	20130	361568
Rac	Rac protein		Unknown	group
Ral			Unknown	group
RAP			Unknown	group
Ras	p21 Ras, p21 Ras protein, Ras protein		Unknown	group
Rho	Rho, RHO GTPASE, Rho-like Gtpase		Unknown	group
RhoGAP5	AU014947, GFI2, LRRGT00098, p190, P190-B, p190RHOGAP, Rho GTPase Activating Protein 5, RhoGAP5	Rho GTPase activating protein 5	Cytoplasm	enzyme		394	11855	299012
ROCK1	1110055K06Rik, MGC131603, MGC43611, p160 ROCK-1, P160ROCK, Rho-associated protein kinase 1, Rock-I, ROCK2, ROK BETA	Rho-associated, coiled-coil containing protein kinase 1	Cytoplasm	kinase		6093	19877	81762
SHC	FLJ26504, p52SHC, P66, p66SHC, SHC, Shc (46 kDa isoform), Shc p52, Shc p52 isoform, SHC P66, SHC P66 ISOFORM, SHCA	SHC (Src homology 2 domain containing) transforming protein 1	Cytoplasm	other		6464	20416	85385
SOS			Unknown	group
Src	ASV, AW259666, C-SRC, NSRC, p60 SRC, p60v-Src, PP60, PP60 SRC, Pp60/c-Src, PP60C-SRC, SRC1, TVHUSC, V-SRC	v-src sarcoma (Schmidt-Ruppin A-2) viral oncogene homolog (avian)	Cytoplasm	kinase	dasatinib, AZM-475271	6714	20779	83805
Talin			Unknown	group
TSPAN	TETRASPAN, TRANSMEMBRANE 4 SUPERFAMILY PROTEIN		Unknown	group
VASP	AA107290, MGC127789, Vasp_predicted	vasodilator-stimulated phosphoprotein	Plasma Membrane	other		7408	22323	361517
Vinculin	9430097D22, AA571387, AI462105, AW545629, CMD1W, MVCL, Vcl_predicted, VINCULIN	vinculin	Plasma Membrane	enzyme		7414	22330	305679
WASP			Unknown	group
Zyxin	9530098H06Rik, ESP-2, HED-2, R75157, ZIXIN, ZYXIN	zyxin	Plasma Membrane	other		7791	22793	114636
&alpha;-Integrin	&alpha;-Integrin, Alpha integrin, Cd11, Integrin alpha		Unknown	group
&alpha;-actinin	&alpha;-actinin, ACTININ, Actinin Alpha, ACTN, Alpha actinin protein		Unknown	group
&beta;-Integrin	&beta;-Integrin, Beta integrin, Integrin beta		Unknown	group

## Sheet: Interferon
Name	Synonyms	Description	Location	Family	Drugs	Entrez Gene ID for Human	Entrez Gene ID for Mouse	Entrez Gene ID for Rat
DRIP150	9930001L01RIK, AU041628, CRSP150, CRSP2, CSRP, CXorf4, DRIP150, ENSMUSG00000073278, EXLM1, Gm641, MGC104513, ORF1, RGD1560170_predicted, RGR1, TRAP170	mediator complex subunit 14	Nucleus	transcription regulator		9282	26896	317343
GIP2			Unknown	other
GIP3			Unknown	other
IFI35	2010008K16Rik, AW986054, FLJ21753, IFP35, IPF35, MGC108976	interferon-induced protein 35	Nucleus	other		3430	70110	287719
IFIT1	2010002M12Rik, AW412491, G10P1, GARG-16, IFI-56, IFI56-K, Ifit1_predicted, IFN STIMULATED GENE 56, IFN/TETRA1, IFN56K, IFNAI1, INTERFERON INDUCIBLE 56KD PROTEIN, INTERFERON INDUCIBLE PROTEIN, ISG56, p56, RNM561	interferon-induced protein with tetratricopeptide repeats 1	Cytoplasm	other		3434	112419	294090
IFIT3	CIG-41, CIG-49, GARG-49, IFI-60K, Ifi49, IFI60, IFIT4, IRG2, ISG-561, ISG60, LOC667370, MGC107331, MGC94037, RIG-G	interferon-induced protein with tetratricopeptide repeats 3	Cytoplasm	other		3437	15959, 667370	309526
IFITM1	1110036C17Rik, 9-27, CD225, HUM927A, IFI17, IFI9-27, Ifitm1_predicted, IFN9-27, ISG9-27, LEU13, MGC107121, Mil2	interferon induced transmembrane protein 1 (9-27)	Plasma Membrane	other		8519	68713	293618
IFN&alpha;/&beta;	IFN alpha/beta		Unknown	group
IFNAR1	ALPHA CHAIN OF TYPE I IFNR, AVP, BETA R1, CD118, Ifar, IFN-ALPHA-REC, IFNalpha/betaR, IFNAR, Ifnar1_predicted, IFNBR, IFRC, Infar, INFAR1, Interferon Receptor, LOC284829, Type I infr	interferon (alpha, beta and omega) receptor 1	Plasma Membrane	transmembrane receptor	interferon beta-1a, interferon alfa-2b, interferon alfacon-1, PEG-interferon alfa-2a, interferon alfa-2a/ribavirin, pegintron, interferon beta-1b, IFNA2A	3454	15975	288264
IFNAR2	AI747302, BETA SUBUNIT OF TYPE I IFNR, IFN-alpha-REC, IFN-R, IFNABR, IFNARB	interferon (alpha, beta and omega) receptor 2	Plasma Membrane	transmembrane receptor	interferon beta-1a, interferon alfa-2b, interferon alfacon-1, PEG-interferon alfa-2a, interferon alfa-2a/ribavirin, pegintron, interferon beta-1b, IFNA2A	3455	15976
IFN&gamma;	IFG, IFI, IFN-GAMMA, IFNG2, INTERFERON GAMMA	interferon, gamma	Extracellular Space	cytokine		3458	15978	25712
IFN&gamma;R&alpha;	CD119, FLJ45734, Ifgr, IFN GAMMA R ALPHA, IFN-gamma R, IFN-GAMMA RECEPTOR, IFNGR, IFNGRA, INTERFERON GAMMA RECEPTOR ALPHA CHAIN, MAF receptor, Nktar	interferon gamma receptor 1	Plasma Membrane	transmembrane receptor	interferon gamma-1b	3459	15979	116465
IFN&gamma;R&beta;	AF-1, IFGR2, Ifgt, IFNgammaRbeta, Ifngr2_predicted, IFNGRB, IFNGT1	interferon gamma receptor 2 (interferon gamma transducer 1)	Plasma Membrane	transmembrane receptor	interferon gamma-1b	3460	15980	360697
IRF1	AU020929, IFN REGULATORY FACTOR1, LSIR, MAR	interferon regulatory factor 1	Nucleus	transcription regulator		3659	16362	24508
IRF9	INTERFERON-STIMULATING TRANSCRIPTION FACTOR 3 GAMMA, ISGF3, ISGF3G, P48	interferon regulatory factor 9	Nucleus	transcription regulator		10379	16391	305896
JAK1	AA960307, C130039L05Rik, JAK1A, JAK1B, MGC37919	Janus kinase 1 (a protein tyrosine kinase)	Cytoplasm	kinase		3716	16451	84598
JAK2	AI504024, C81284, FD17	Janus kinase 2 (a protein tyrosine kinase)	Cytoplasm	kinase		3717	16452	24514
MX1	AI528743, IFI-78K, IFI78, MX, Mx2, Mx2 + Mx3, Mx3, MXA, MYX1, p78	myxovirus (influenza virus) resistance 1, interferon-inducible protein p78 (mouse)	Nucleus	enzyme		4599	17858	286918
OAS1	2',5'-oligoadenylate synthetase, 2'-5' OLIGO A SYNTHETASE E, 2'5' OLIGOADENYLATE SYNTHETASE1, 2-5A SYNTHETASE, AI449562, IFI-4, L2, L3, MGC93097, Mmu-L, Mmu-L2, Oas1a, Oas1c, Oas1g, OIAS, Oias-1, OIASI	2',5'-oligoadenylate synthetase 1, 40/46kDa	Cytoplasm	enzyme		4938	246730, 23960	192281
PIAS1	2900068C24Rik, DDXBP1, GBP, GU/RH-II, MGC141878, MGC141879, Pias1_predicted, ZMIZ3	protein inhibitor of activated STAT, 1	Nucleus	transcription regulator		8554	56469	300772
PSMB8	20s proteosome subunit, Beta 5i, BETA 5I IMMUNOPROTEASOME SUBUNIT, D6S216, D6S216E, large multifunctional protease-7, LMP-7, Lmp8, MGC124945, MGC1491, proteasome subunit Y, Rc1, RING10	proteasome (prosome, macropain) subunit, beta type, 8 (large multifunctional peptidase 7)	Cytoplasm	peptidase		5696	16913	24968
SOCS1	CIS1, CISH1, Cish7, JAB, JBP, SSI-1, STAT INDUCED STAT INHIBITOR-1, TIP3	suppressor of cytokine signaling 1	Cytoplasm	other		8651	12703	252971
STAT1	2010005J02Rik, AA408197, DKFZp686B04100, ISGF-3, p91, STAT1 ALPHA, Stat1 beta, Stat1 p91, STAT91	signal transducer and activator of transcription 1, 91kDa	Nucleus	transcription regulator		6772	20846	25124
Stat1 dimer			Unknown	complex
Stat1-Stat2			Unknown	complex
STAT2	1600010G07Rik, AW496480, ISGF-3, MGC59816, P113, STAT113	signal transducer and activator of transcription 2, 113kDa	Nucleus	transcription regulator		6773	20847	288774
TAP1	ABC17, ABCB2, APT1, Cim, D6S114E, FLJ26666, FLJ41500, Ham-1, MGC124549, MTP1, PSF1, RING4, TAP, TAP1*0102N, TAP1N, TRANSPORTER 1 ATP-BINDING CASSETTE SUBFAMILY B, Y3	transporter 1, ATP-binding cassette, sub-family B (MDR/TAP)	Cytoplasm	transporter		6890	21354	24811
TC-PTP	AI325124, PTPase, Ptps, PTPT, T CELL PTPASE, TC-PTP, Tc45, TCELLPTP	protein tyrosine phosphatase, non-receptor type 2	Cytoplasm	phosphatase		5771	19255	117063
TYK2	JTK1, Tyk2_predicted	tyrosine kinase 2	Plasma Membrane	kinase		7297	54721	298706

[truncated: 75 more sheets: leukocyte, lps_il1, NK, TCR, Aryl_signaling, Axonal_signaling, calcium, cAMP, Cardiac_beta, Cell_Cycle_G1S_CP, Cell_Cycle_G2M_CP, Carmide, Circadian_Rhythm, Coagulation, Dopamine, Eicosanoid, ER, Ephrin, ERK_MAPK, Estrogen_R …]
