# Supplementary material for: Discovering local patterns of co - evolution: computational aspects and biological examples
Source: BMC Bioinformatics. 2010 Jan 22;11:43. doi: 10.1186/1471-2105-11-43 (PMC3224649; doi:10.1186/1471-2105-11-43)
Supplement: Additional file 5 — Supplementary Table 3. The result patterns of co-evolution for the small fungi dN/dS dataset. [file 1471-2105-11-43-S5.XLS]

## Sheet: Small_Fungi_D1_ER
Supplementary Table 3:Co-evolutionary Patterns for the small fngi ER dataset. Each sheet corresponds to a different measure of co-evolution.
.First column: The tree nodes of each solution
.Second column: The mean pattern of evolution of the solution
.Third column: The number of OLs in the solution
At least 40 OLs
.Forth column: The genes (S. cerevisea) in each solution
.Fifth-sixth column: The name of the GO function that are enriched in each solution with upper bound on the enrichment p-values for the solution
The groups size corresponds to the Number of OL while the gene groups correspond to the
S. cerevisiae genes (the representatives of the OLs in S. cerevisiae genomes).
As there are cases where not all the OL have a representative(s) in the genome of S. cerevisiae the gene groups <= the group.
Nodes	Average vector	Group size	Genes groups	GO description and p-values
1 2 3 4 10 11 12	(1, 10, 83.1333), (2, 10, 102.467), (3, 11, 107.267), (4, 12, 98.4667), (10, 11, 100.467), (11, 12, 107.356),	45	( YLR306W YDL052C YGR080W YKL019W YIL019W YHR038W YPL040C YOR056C YDR320C YOR004W YOR069W YML012W YPL146C YKL016C YMR078C YML104C YAL035W YOR296W YFL027C YPR180W YNR030W YOR206W YKL033W YNL048W YIL110W YDR097C YMR023C YKR088C YML103C YBR070C YEL002C YGL016W YIL128W YOR111W YNL252C YGR103W YNL251C YDL195W YNR038W YLR336C YHR197W YKL073W YDR137W YLR192C YDL150W )	0.00025
1 2 3 4 10 11 12	(1, 10, 96.3214), (2, 10, 95.1429), (3, 11, 108.429), (4, 12, 101.304), (10, 11, 105.018), (11, 12, 88.75),	56	( YLR306W YDL052C YGR171C YIL019W YHR038W YEL053C YDR320C YOR004W YPR025C YOR069W YNL315C YLR097C YML097C YPL146C YMR078C YGL241W YAL035W YDR165W YOR174W YHR169W YKL033W YDL060W YHR075C YMR218C YIL110W YDL212W YMR023C YML103C YBR070C YEL002C YPR049C YDR126W YER127W YGL016W YDL120W YIL128W YNL092W YEL042W YDR148C YNL252C YCR036W YDL195W YNR038W YDR254W YGR198W YHR197W YKL073W YDR137W YDL148C YER14…	0.00027
1 2 3 4 10 11 12	(1, 10, 96), (2, 10, 97.4651), (3, 11, 108.605), (4, 12, 102.256), (10, 11, 103.628), (11, 12, 90.5116),	43	( YLR306W YDL052C YGR171C YIL019W YHR038W YOR004W YOR069W YPL146C YMR078C YGL241W YAL035W YPR180W YOR174W YKL033W YHR075C YMR218C YIL110W YDL212W YMR023C YML103C YBR070C YEL002C YPR049C YDR126W YER127W YGL016W YDL120W YIL128W YNL092W YNL252C YDL195W YNR038W YDR254W YGR198W YHR197W YKL073W YDR137W YER140W YHR102W YGL145W YIL157C YDL150W YPL107W )	0.000309
1 2 3 4 10 11 12	(1, 10, 28.6047), (2, 10, 46.7209), (3, 11, 76.9302), (4, 12, 85.4651), (10, 11, 109.93), (11, 12, 37.3721),	43	( YGL119W YJL130C YOR176W YJR139C YPR088C YIL125W YBR143C YPL093W YLR303W YGR094W YDL143W YDL198C YKL120W YHR170W YMR120C YEL051W YBR291C YPL122C YOR335C YER178W YLR259C YJL111W YGL078C YPR110C YHR068W YNL220W YDR129C YLR304C YEL024W YLR197W YOL097C YER136W YHR128W YLR216C YGR060W YGR048W YGR264C YOR046C YMR189W YDR258C YMR125W YJR064W YMR049C )	0.000309
			GO:0009308	amine metabolic process	The chemical reactions and pathways involving any organic compound that is weakly basic in character and contains an amino or a substituted amino group. Amines are called primary, secondary, or tertiary according to whether one, two, or three carbon atoms are attached to the nitrogen atom.
			GO:0006082	organic acid metabolic process	The chemical reactions and pathways involving organic acids, any acidic compound containing carbon in covalent linkage.
			GO:0019752	carboxylic acid metabolic process	The chemical reactions and pathways involving carboxylic acids, any organic acid containing one or more carboxyl (COOH) groups or anions (COO-).
			GO:0006457	protein folding	The process of assisting in the covalent and noncovalent assembly of single chain polypeptides or multisubunit complexes into the correct tertiary structure.
			GO:0006519	amino acid and derivative metabolic process	The chemical reactions and pathways involving amino acids, organic acids containing one or more amino substituents, and compounds derived from amino acids.
			GO:0006520	amino acid metabolic process	The chemical reactions and pathways involving amino acids, organic acids containing one or more amino substituents.
			GO:0042645	mitochondrial nucleoid	The region of a mitochondrion to which the DNA is confined.
			GO:0009295	nucleoid	The region of a bacterial cell, mitochondrion or chloroplast to which the DNA is confined.
1 2 3 4 10 11 12	(1, 10, 33.3721), (2, 10, 54.6744), (3, 11, 89.3953), (4, 12, 91.8837), (10, 11, 113.605), (11, 12, 49.1628),	43	( YGL119W YOR310C YOR176W YPR088C YIL125W YPL093W YMR217W YBR247C YGR094W YMR290C YDL143W YGR061C YNL248C YMR015C YHR170W YPL231W YMR120C YJL034W YBR121C YBR291C YOR335C YDL031W YMR241W YGL078C YPR110C YDR496C YHR068W YNL220W YDR129C YLR304C YIR034C YEL024W YGR231C YOL097C YHR128W YER043C YGR060W YGR048W YOR046C YMR189W YDR258C YOR361C YMR049C )	0.000309
			GO:0008152	metabolic process	Processes that cause many of the chemical changes in living organisms, including anabolism and catabolism. Metabolic processes typically transform small molecules, but also include macromolecular processes such as DNA repair and replication, and protein synthesis and degradation.
			GO:0006519	amino acid and derivative metabolic process	The chemical reactions and pathways involving amino acids, organic acids containing one or more amino substituents, and compounds derived from amino acids.
1 2 3 4 10 11 12	(1, 10, 35.3696), (2, 10, 55.5), (3, 11, 92.3261), (4, 12, 94.6304), (10, 11, 113.674), (11, 12, 47.0652),	46	( YGL119W YOR310C YMR108W YPR088C YLR058C YIL125W YPL093W YMR217W YBR247C YGR094W YMR290C YHR025W YDL143W YNL248C YMR015C YHR170W YPL231W YMR120C YJL034W YBR121C YBR291C YOR335C YDL031W YMR241W YGL078C YPR110C YHR068W YNL220W YDR129C YLR304C YIR034C YEL024W YGR231C YIL078W YDR060W YOL097C YHR128W YER043C YGR060W YGR048W YOR046C YMR189W YDR258C YOR361C YDR333C YMR049C )	0.000201
			GO:0009308	amine metabolic process	The chemical reactions and pathways involving any organic compound that is weakly basic in character and contains an amino or a substituted amino group. Amines are called primary, secondary, or tertiary according to whether one, two, or three carbon atoms are attached to the nitrogen atom.
			GO:0006082	organic acid metabolic process	The chemical reactions and pathways involving organic acids, any acidic compound containing carbon in covalent linkage.
			GO:0019752	carboxylic acid metabolic process	The chemical reactions and pathways involving carboxylic acids, any organic acid containing one or more carboxyl (COOH) groups or anions (COO-).
			GO:0006807	nitrogen compound metabolic process	The chemical reactions and pathways involving various organic and inorganic nitrogenous compounds; includes nitrogen fixation, nitrification, denitrification, assimilatory/dissimilatory nitrate reduction and the interconversion of nitrogenous organic matter and ammonium.
			GO:0006519	amino acid and derivative metabolic process	The chemical reactions and pathways involving amino acids, organic acids containing one or more amino substituents, and compounds derived from amino acids.
			GO:0006520	amino acid metabolic process	The chemical reactions and pathways involving amino acids, organic acids containing one or more amino substituents.
1 2 3 4 10 11 12	(1, 10, 96.5833), (2, 10, 95.8125), (3, 11, 107.875), (4, 12, 100.312), (10, 11, 105.646), (11, 12, 87.2292),	48	( YDL052C YGR171C YIL019W YHR038W YEL053C YOR004W YOR069W YLR097C YPL146C YMR078C YGL241W YAL035W YDR165W YOR174W YKL033W YDL060W YHR075C YMR218C YIL110W YDL212W YMR023C YML103C YBR070C YEL002C YPR049C YDR126W YER127W YGL016W YDL120W YIL128W YNL092W YEL042W YNL252C YCR036W YDL195W YNR038W YDR254W YGR198W YHR197W YKL073W YDR137W YDL148C YER140W YHR102W YGL145W YIL157C YDL150W YPL107W )	0.000254
1 2 3 4 10 11 12	(1, 10, 96.9623), (2, 10, 94.0566), (3, 11, 108.943), (4, 12, 100.868), (10, 11, 105.906), (11, 12, 86.2642),	53	( YDL052C YGR171C YIL019W YHR038W YEL053C YDR320C YOR004W YPR025C YOR069W YNL315C YLR097C YPL146C YBR271W YMR078C YGL241W YML104C YAL035W YDR165W YLR340W YKL033W YLR393W YDL060W YHR075C YMR218C YIL110W YDL212W YMR023C YML103C YBR070C YEL002C YPR049C YDR126W YER127W YGL016W YDL120W YIL128W YNL092W YEL042W YDR148C YNL252C YGR103W YCR036W YNR038W YDR254W YGR198W YKL073W YDR137W YDL148C YER140W YHR10…	0.000212
1 2 3 4 10 11 12	(1, 10, 94.2083), (2, 10, 95.3958), (3, 11, 107.667), (4, 12, 99.6667), (10, 11, 105.708), (11, 12, 88.7292),	48	( YDL052C YGR171C YIL019W YHR038W YEL053C YOR056C YOR004W YOR069W YLR097C YML097C YPL146C YMR078C YGL241W YAL035W YOR174W YHR169W YKL033W YDL060W YHR075C YMR218C YIL110W YDL212W YMR023C YML103C YEL002C YPR049C YDR126W YER127W YGL016W YDL120W YIL128W YNL092W YNL252C YCR036W YDL195W YNR038W YDR254W YGR198W YHR197W YKL073W YDR137W YDL148C YER140W YHR102W YGL145W YIL157C YDL150W YPL107W )	0.000254
1 2 3 4 10 11 12	(1, 10, 97.1702), (2, 10, 94.9574), (3, 11, 109.128), (4, 12, 101.426), (10, 11, 104.66), (11, 12, 86.7872),	47	( YDL052C YGR171C YIL019W YHR038W YEL053C YDR320C YOR004W YPR025C YOR069W YNL315C YLR097C YPL146C YMR078C YGL241W YML104C YAL035W YDR165W YKL033W YDL060W YHR075C YMR218C YIL110W YDL212W YMR023C YML103C YBR070C YEL002C YPR049C YDR126W YER127W YGL016W YDL120W YIL128W YNL092W YEL042W YNL252C YNR038W YDR254W YGR198W YKL073W YDR137W YDL148C YER140W YHR102W YGL145W YIL157C YPL107W )	0.000186
1 2 3 4 10 11 12	(1, 10, 98.0465), (2, 10, 95.6279), (3, 11, 109.302), (4, 12, 102.372), (10, 11, 105.767), (11, 12, 85.9767),	43	( YDL052C YGR171C YIL019W YHR038W YEL053C YDR320C YOR004W YOR069W YNL315C YPL146C YMR078C YGL241W YAL035W YDR165W YKL033W YDL060W YHR075C YMR218C YIL110W YDL212W YMR023C YML103C YBR070C YPR049C YDR126W YER127W YGL016W YDL120W YIL128W YNL092W YEL042W YNL252C YNR038W YDR254W YGR198W YKL073W YDR137W YDL148C YER140W YHR102W YGL145W YIL157C YPL107W )	0.000309
1 2 3 4 10 11 12	(1, 10, 97.413), (2, 10, 94.7609), (3, 11, 108.478), (4, 12, 101.239), (10, 11, 106.37), (11, 12, 84.9565),	46	( YDL052C YGR171C YIL019W YHR038W YEL053C YDR320C YOR004W YOR069W YNL315C YLR097C YPL146C YMR078C YGL241W YAL035W YDR165W YHR169W YKL033W YDL060W YHR075C YMR218C YIL110W YDL212W YMR023C YML103C YBR070C YPR049C YDR126W YER127W YGL016W YDL120W YIL128W YNL092W YEL042W YNL252C YCR036W YNR038W YDR254W YGR198W YKL073W YDR137W YDL148C YER140W YHR102W YGL145W YIL157C YPL107W )	0.000201
1 2 3 4 10 11 12	(1, 10, 96.5962), (2, 10, 94.6731), (3, 11, 109.308), (4, 12, 101.885), (10, 11, 105.692), (11, 12, 87.3462),	52	( YDL052C YGR171C YIL019W YHR038W YEL053C YDR320C YOR004W YPR025C YOR069W YNL315C YLR097C YPL146C YMR078C YGL241W YML104C YAL035W YDR165W YHR169W YKL033W YDL060W YHR075C YMR218C YIL110W YDL212W YMR023C YML103C YBR070C YEL002C YPR049C YDR126W YER127W YGL016W YDL120W YIL128W YNL092W YEL042W YDR148C YNL252C YCR036W YNR038W YDR254W YGR198W YHR197W YKL073W YDR137W YDL148C YER140W YHR102W YGL145W YIL15…	0.000201
1 2 3 4 10 11 12	(1, 10, 88.7619), (2, 10, 94.0714), (3, 11, 107.667), (4, 12, 90.4048), (10, 11, 101.833), (11, 12, 105.214),	42	( YDL052C YKL019W YHR038W YGR054W YPL040C YEL053C YOR004W YOR069W YLR097C YOL144W YPL146C YMR078C YPL260W YDR165W YPR031W YDL046W YPR180W YNR030W YOR206W YKL009W YDR527W YDL060W YHR075C YIL110W YMR023C YML103C YBR070C YEL002C YOL147C YDR126W YER127W YGL016W YIL128W YDR116C YOR111W YNL252C YGR103W YNL251C YDL195W YNR038W YHR102W YLR192C )	0.00014
1 2 3 4 10 11 12	(1, 10, 79.0227), (2, 10, 98.1818), (3, 11, 115.409), (4, 12, 109.295), (10, 11, 105.818), (11, 12, 94.1136),	44	( YGR080W YIL019W YKR082W YDR320C YOR004W YOR069W YBL047C YGL219C YMR259C YMR078C YML104C YAL035W YFL027C YER141W YNR030W YHR190W YGR193C YDL060W YKL003C YDR257C YML103C YOL147C YNL182C YBL076C YDL120W YOR111W YNL092W YNL252C YJR117W YNL251C YNR038W YAL021C YGR198W YDL020C YML031W YER128W YHR197W YLR438W YKR071C YDL003W YER140W YGR235C YLR192C YDL150W )	0.000181
1 2 3 4 10 11 12	(1, 10, 101.854), (2, 10, 44.7805), (3, 11, 54.9756), (4, 12, 54.439), (10, 11, 44.561), (11, 12, 95.878),	41	( YBR267W YNL062C YFL001W YGR187C YHR148W YBR097W YHR111W YGL234W YPR108W YKR038C YDR465C YER156C YDR456W YKL041W YBR260C YNL227C YDL168W YGL097W YCR017C YJL010C YBL011W YMR292W YHR113W YEL052W YML086C YLR002C YLR419W YGR255C YIR022W YOR125C YDR481C YGR090W YGL125W YML080W YAR015W YNR043W YHL004W YGL244W YMR216C YKR029C YOL098C )	0.000286
1 2 3 4 10 11 12	(1, 10, 101.366), (2, 10, 44.5854), (3, 11, 55.6098), (4, 12, 54.7317), (10, 11, 45.439), (11, 12, 97),	41	( YBR267W YNL062C YFL001W YGR187C YHR148W YBR097W YHR111W YGL234W YNL175C YPR108W YKR038C YDR465C YER156C YKL041W YBR260C YNL227C YDL168W YGL097W YCR017C YJL010C YBL011W YMR292W YHR113W YEL052W YML086C YLR002C YLR419W YGR255C YIR022W YOR125C YDR481C YGR090W YGL125W YML080W YAR015W YNR043W YHL004W YGL244W YMR216C YKR029C YOL098C )	0.000286
1 2 3 4 10 11 12	(1, 10, 53.561), (2, 10, 113.659), (3, 11, 78.2439), (4, 12, 69.3659), (10, 11, 56.561), (11, 12, 68.561),	41	( YOR209C YJR036C YML067C YLR285W YOL008W YDR398W YDL072C YJL031C YOL096C YKR023W YPL065W YGR123C YDL116W YOL146W YPR176C YDR244W YJL087C YGR227W YLR055C YPL109C YJL069C YKL178C YOR241W YLR425W YBL035C YOR261C YNL223W YDR407C YJR062C YLR023C YJL059W YMR224C YGL172W YNL256W YJL180C YOR245C YLR319C YOR035C YBR087W YCL010C YJR052W )	0.000286
1 2 3 4 10 11 12	(1, 10, 88.381), (2, 10, 29.9762), (3, 11, 35.5952), (4, 12, 37.2381), (10, 11, 28.7381), (11, 12, 64.8571),	42	( YOL021C YDR128W YMR239C YGL194C YOR202W YGL234W YML128C YPR108W YIL108W YGL073W YOR157C YDR456W YDR292C YLR289W YGL011C YPL203W YMR300C YER016W YHR113W YIL153W YGL180W YNL115C YJR033C YLR133W YOR125C YFR048W YHR194W YBR061C YER107C YCR072C YML080W YGR202C YPR056W YLR351C YBR129C YMR216C YMR092C YJL074C YBR234C YOR014W YIR012W YKL179C )	0.00014
1 2 3 4 10 11 12	(1, 10, 43.9574), (2, 10, 64.8511), (3, 11, 103.426), (4, 12, 98.766), (10, 11, 116.404), (11, 12, 62.766),	47	( YGR054W YOR310C YDR429C YPR069C YMR108W YDL147W YNL037C YNL064C YPL093W YMR217W YBR247C YGR094W YMR290C YGR061C YPL091W YOR232W YML126C YPL260W YNL248C YMR015C YPL231W YHR169W YJL034W YBR121C YKR081C YOR335C YDL031W YMR241W YDR234W YGL078C YPR110C YDR496C YNL220W YDR129C YNR050C YER091C YBL076C YGR231C YIL078W YKL160W YLR244C YOL097C YHR128W YGL245W YER043C YGR103W YGR048W )	0.000186
			GO:0016876	ligase activity, forming aminoacyl-tRNA and related compounds	Catalysis of the ligation of two substances via a carbon-oxygen bond with concomitant breakage of a diphosphate linkage, usually in a nucleoside triphosphate, to form aminoacyl-tRNA or a related compound.
			GO:0016875	ligase activity, forming carbon-oxygen bonds	Catalysis of the ligation of two substances via a carbon-oxygen bond with concomitant breakage of a diphosphate linkage, usually in a nucleoside triphosphate.
			GO:0004812	aminoacyl-tRNA ligase activity	Catalysis of the formation of aminoacyl-tRNA from ATP, amino acid, and tRNA with the release of pyrophosphate and AMP.
			GO:0016874	ligase activity	Catalysis of the ligation of two substances with concomitant breaking of a diphosphate linkage, usually in a nucleoside triphosphate. Ligase is the systematic name for any enzyme of EC class 6.
			GO:0044249	cellular biosynthetic process	The chemical reactions and pathways resulting in the formation of substances, carried out by individual cells.
			GO:0009308	amine metabolic process	The chemical reactions and pathways involving any organic compound that is weakly basic in character and contains an amino or a substituted amino group. Amines are called primary, secondary, or tertiary according to whether one, two, or three carbon atoms are attached to the nitrogen atom.
			GO:0006082	organic acid metabolic process	The chemical reactions and pathways involving organic acids, any acidic compound containing carbon in covalent linkage.
			GO:0019752	carboxylic acid metabolic process	The chemical reactions and pathways involving carboxylic acids, any organic acid containing one or more carboxyl (COOH) groups or anions (COO-).
			GO:0006807	nitrogen compound metabolic process	The chemical reactions and pathways involving various organic and inorganic nitrogenous compounds; includes nitrogen fixation, nitrification, denitrification, assimilatory/dissimilatory nitrate reduction and the interconversion of nitrogenous organic matter and ammonium.
			GO:0006519	amino acid and derivative metabolic process	The chemical reactions and pathways involving amino acids, organic acids containing one or more amino substituents, and compounds derived from amino acids.
			GO:0006520	amino acid metabolic process	The chemical reactions and pathways involving amino acids, organic acids containing one or more amino substituents.
			GO:0044238	primary metabolic process	Reactions involving those compounds which are formed as a part of the normal anabolic and catabolic processes. These processes take place in most, if not all, cells of the organism.
1 2 3 4 10 11 12	(1, 10, 44.7111), (2, 10, 66.0444), (3, 11, 103.467), (4, 12, 98.4667), (10, 11, 116.622), (11, 12, 62.4889),	45	( YGR054W YOR310C YDR429C YPR069C YMR108W YDL147W YNL064C YPL093W YMR217W YBR247C YGR094W YGR061C YPL091W YOR232W YML126C YPL260W YNL248C YMR015C YPL231W YHR169W YJL034W YBR121C YKR081C YOR335C YDL031W YMR241W YDR234W YGL078C YPR110C YDR496C YNL220W YDR129C YNR050C YER091C YBL076C YGR231C YIL078W YKL160W YLR244C YOL097C YHR128W YGL245W YER043C YGR103W YGR048W )	0.00025
			GO:0016876	ligase activity, forming aminoacyl-tRNA and related compounds	Catalysis of the ligation of two substances via a carbon-oxygen bond with concomitant breakage of a diphosphate linkage, usually in a nucleoside triphosphate, to form aminoacyl-tRNA or a related compound.
			GO:0016875	ligase activity, forming carbon-oxygen bonds	Catalysis of the ligation of two substances via a carbon-oxygen bond with concomitant breakage of a diphosphate linkage, usually in a nucleoside triphosphate.
			GO:0004812	aminoacyl-tRNA ligase activity	Catalysis of the formation of aminoacyl-tRNA from ATP, amino acid, and tRNA with the release of pyrophosphate and AMP.
			GO:0016874	ligase activity	Catalysis of the ligation of two substances with concomitant breaking of a diphosphate linkage, usually in a nucleoside triphosphate. Ligase is the systematic name for any enzyme of EC class 6.
			GO:0044249	cellular biosynthetic process	The chemical reactions and pathways resulting in the formation of substances, carried out by individual cells.
			GO:0009308	amine metabolic process	The chemical reactions and pathways involving any organic compound that is weakly basic in character and contains an amino or a substituted amino group. Amines are called primary, secondary, or tertiary according to whether one, two, or three carbon atoms are attached to the nitrogen atom.
			GO:0006082	organic acid metabolic process	The chemical reactions and pathways involving organic acids, any acidic compound containing carbon in covalent linkage.
			GO:0019752	carboxylic acid metabolic process	The chemical reactions and pathways involving carboxylic acids, any organic acid containing one or more carboxyl (COOH) groups or anions (COO-).
			GO:0043038	amino acid activation	The modification of an amino acid to an active form, for incorporation into a peptide, protein or other macromolecule.
			GO:0043039	tRNA aminoacylation	The synthesis of aminoacyl tRNA by the formation of an ester bond between the 3'-hydroxyl group of the most 3' adenosine of the tRNA, usually catalyzed by the cognate aminoacyl-tRNA ligase. A given aminoacyl-tRNA ligase aminoacylates all species of an isoaccepting group of tRNA molecules.
			GO:0006807	nitrogen compound metabolic process	The chemical reactions and pathways involving various organic and inorganic nitrogenous compounds; includes nitrogen fixation, nitrification, denitrification, assimilatory/dissimilatory nitrate reduction and the interconversion of nitrogenous organic matter and ammonium.
			GO:0006519	amino acid and derivative metabolic process	The chemical reactions and pathways involving amino acids, organic acids containing one or more amino substituents, and compounds derived from amino acids.
			GO:0006520	amino acid metabolic process	The chemical reactions and pathways involving amino acids, organic acids containing one or more amino substituents.
			GO:0006418	tRNA aminoacylation for protein translation	The synthesis of aminoacyl tRNA by the formation of an ester bond between the 3'-hydroxyl group of the most 3' adenosine of the tRNA, to be used in ribosome-mediated polypeptide synthesis.
1 2 3 4 10 11 12	(1, 10, 104.095), (2, 10, 29.0476), (3, 11, 33.7381), (4, 12, 36.1905), (10, 11, 27.5714), (11, 12, 63.0238),	42	( YJL062W YGL234W YML128C YPR108W YIL108W YNL207W YGL073W YHR069C YDR456W YKL041W YNL151C YIL075C YLR193C YGL246C YFL016C YDL168W YHL010C YDR427W YPL169C YER016W YHR113W YGL180W YML086C YNL115C YJR033C YLR133W YOR125C YFR048W YHR194W YAR008W YER107C YML080W YHL013C YPR056W YLR351C YBR129C YMR216C YLR085C YJL074C YBR234C YOR014W YPL249C )	0.00014
1 3 4 10 11 12 13	(1, 10, 43.1667), (3, 11, 54.2143), (4, 12, 47.2381), (10, 11, 65.4762), (11, 12, 46.619), (12, 13, 30.6429),	42	( YGL119W YGR262C YDR293C YKL210W YBR217W YER126C YNL022C YPR024W YAL036C YOL010W YLR276C YOR207C YBL105C YLR384C YNL218W YAL041W YBR135W YOL140W YNL007C YHR024C YHR113W YBR026C YNL277W YBR003W YLL034C YJR065C YDL117W YBR166C YFR028C YPL042C YIL143C YDR190C YJL125C YOR259C YLR420W YMR125W YDL145C YHR065C YJR064W YLR371W YMR131C YOR014W )	0.00014
1 3 4 10 11 12 13	(1, 10, 78.6341), (3, 11, 85.439), (4, 12, 80.7561), (10, 11, 100.488), (11, 12, 94.1463), (12, 13, 54.7073),	41	( YOR272W YMR211W YPL040C YOR160W YOR069W YBL047C YBR170C YLR051C YBR142W YPL146C YMR290C YMR078C YPL050C YNR030W YIL116W YHR108W YPR112C YDL060W YNL048W YIL110W YER127W YGL016W YGR231C YNL256W YLR435W YPL043W YKL087C YGL169W YDL236W YFR050C YGR103W YDL195W YNR038W YLR336C YNL313C YLR438W YDL148C YHR102W YDL150W YPL107W YLR314C )	0.000286
			GO:0016072	rRNA metabolic process	The chemical reactions and pathways involving rRNA, ribosomal RNA, a structural constituent of ribosomes.
			GO:0006364	rRNA processing	Any process involved in the conversion of a primary ribosomal RNA (rRNA) transcript into one or more mature rRNA molecules.
			GO:0005730	nucleolus	A small, dense body one or more of which are present in the nucleus of eukaryotic cells. It is rich in RNA and protein, is not bounded by a limiting membrane, and is not seen during mitosis. Its prime function is the transcription of the nucleolar DNA into 45S ribosomal-precursor RNA, the processing of this RNA into 5.8S, 18S, and 28S components of ribosomal RNA, and the association of these comp…
2 3 4 10 11 12 13	(2, 10, 94.4634), (3, 11, 82.5854), (4, 12, 84.122), (10, 11, 92.5122), (11, 12, 94.9512), (12, 13, 58.6341),	41	( YIL097W YKL019W YGR171C YHR038W YPL040C YLR418C YPR025C YOR160W YOR069W YOL145C YBL047C YBR170C YLR051C YPL146C YOL096C YLR330W YGL221C YMR078C YEL050C YPR176C YIL116W YKL205W YHR108W YPR112C YBR252W YIL110W YDR097C YJR062C YGL016W YNL256W YBL007C YPR033C YGL169W YDL195W YNR038W YLR336C YDR359C YML127W YPL107W YLR314C YDR141C )	0.000286
			GO:0032182	small conjugating protein binding	Interacting selectively and non-covalently with a small conjugating protein such as ubiquitin or a ubiquitin-like protein.
			GO:0043130	ubiquitin binding	Interacting selectively and non-covalently with ubiquitin, a protein that when covalently bound to other cellular proteins marks them for proteolytic degradation.
2 3 4 10 11 12 13	(2, 10, 40.0465), (3, 11, 66.0233), (4, 12, 64.8837), (10, 11, 93.3256), (11, 12, 48.6977), (12, 13, 33.0465),	43	( YGL119W YJL130C YOR223W YER126C YKL125W YGL171W YPR024W YPR088C YBR143C YAL036C YOL010W YOR027W YMR290C YDL143W YKL120W YBL105C YBR291C YAL041W YJL014W YOR116C YNL007C YHR024C YHR113W YJL111W YOL022C YLL034C YFR010W YPL028W YPR143W YPR060C YDL117W YER026C YGL037C YFR050C YLR216C YOR271C YDR258C YGR158C YMR125W YPR113W YJR064W YMR131C YMR049C )	0.000309
			GO:0051082	unfolded protein binding	Interacting selectively with an unfolded protein.
			GO:0006457	protein folding	The process of assisting in the covalent and noncovalent assembly of single chain polypeptides or multisubunit complexes into the correct tertiary structure.
			GO:0005832	chaperonin-containing T-complex	A multisubunit ring-shaped complex that mediates protein folding in the cytosol without a cofactor.
2 3 4 10 11 12 13	(2, 10, 40), (3, 11, 58.8163), (4, 12, 63.1429), (10, 11, 91.6735), (11, 12, 49.4898), (12, 13, 33.3469),	49	( YGL119W YGL120C YKL210W YJL130C YOR223W YER126C YGL099W YGL171W YPR024W YPR088C YBR143C YAL036C YOL010W YOR027W YOR207C YDL143W YOR145C YKL120W YBL105C YGL026C YHR122W YBR291C YAL041W YJL014W YOR116C YNL007C YHR024C YHR113W YKL212W YJL111W YKL001C YOL022C YBR003W YLL034C YFR010W YPL028W YPR143W YPR060C YER095W YDL117W YER026C YGL037C YFR050C YLR216C YDR258C YMR125W YPR113W YJR064W YMR131C )	0.000167
			GO:0051082	unfolded protein binding	Interacting selectively with an unfolded protein.
			GO:0006457	protein folding	The process of assisting in the covalent and noncovalent assembly of single chain polypeptides or multisubunit complexes into the correct tertiary structure.
			GO:0005832	chaperonin-containing T-complex	A multisubunit ring-shaped complex that mediates protein folding in the cytosol without a cofactor.
2 3 4 10 11 12 13	(2, 10, 77.4667), (3, 11, 104.511), (4, 12, 106.067), (10, 11, 107.178), (11, 12, 47.9333), (12, 13, 107.356),	45	( YLR191W YDR322W YOR310C YPL063W YDR429C YMR108W YLR058C YKL099C YMR217W YLR330W YGL241W YMR015C YOR075W YOR174W YJL034W YJR099W YER178W YCR066W YKR016W YMR241W YKL003C YHR063C YMR218C YJL194W YGL078C YPR110C YIR034C YBR037C YDL120W YIL078W YDR060W YKL011C YNL092W YEL042W YER043C YGR060W YIL010W YCR036W YPL167C YFL029C YDR333C YMR274C YER140W YGL145W YIL157C )	0.00025
2 3 4 10 11 12 13	(2, 10, 77.0213), (3, 11, 103.872), (4, 12, 106.362), (10, 11, 106.894), (11, 12, 47.8085), (12, 13, 107.383),	47	( YLR191W YDR322W YOR310C YPL063W YDR429C YMR108W YLR058C YKL099C YMR217W YLR330W YGL241W YMR015C YOR075W YOR174W YJL034W YJR099W YER178W YCR066W YKR016W YMR241W YKL003C YHR063C YMR218C YJL194W YGL078C YPR110C YLR304C YIR034C YBR037C YGL172W YDL120W YIL078W YDR060W YKL011C YNL092W YEL042W YER043C YGR060W YIL010W YCR036W YPL167C YFL029C YDR333C YMR274C YER140W YGL145W YIL157C )	0.000186
2 3 4 10 11 12 13	(2, 10, 78.4884), (3, 11, 105.093), (4, 12, 107.14), (10, 11, 107.744), (11, 12, 48.3721), (12, 13, 107.023),	43	( YLR191W YDR322W YOR310C YPL063W YDR429C YMR108W YLR058C YKL099C YMR217W YLR330W YGL241W YMR015C YOR174W YJL034W YJR099W YER178W YCR066W YKR016W YMR241W YKL003C YHR063C YMR218C YJL194W YGL078C YPR110C YIR034C YBR037C YDL120W YIL078W YKL011C YNL092W YEL042W YER043C YGR060W YIL010W YCR036W YPL167C YFL029C YDR333C YMR274C YER140W YGL145W YIL157C )	0.000309
2 3 4 10 11 12 13	(2, 10, 75.3333), (3, 11, 103.392), (4, 12, 105.98), (10, 11, 107.235), (11, 12, 46.8235), (12, 13, 107.706),	51	( YLR191W YDR322W YOR310C YPL063W YDR429C YMR108W YLR058C YKL099C YMR217W YLR330W YGL241W YMR015C YOR075W YOR174W YMR120C YJL034W YJR099W YER178W YBR196C YCR066W YKR016W YMR241W YKL003C YHR063C YMR218C YJL194W YGL078C YPR110C YDR129C YLR304C YIR034C YBR037C YGL172W YGR216C YDL120W YIL078W YDR060W YKL011C YNL092W YEL042W YER043C YGR060W YIL010W YCR036W YPL167C YFL029C YDR333C YMR274C YER140W YGL14…	0.000172
2 3 4 10 11 12 13	(2, 10, 26.1852), (3, 11, 43.5926), (4, 12, 38.1667), (10, 11, 35.9815), (11, 12, 38.7222), (12, 13, 31.7222),	54	( YDR293C YOL021C YDR390C YGL194C YML128C YGL048C YNL021W YMR277W YAL036C YFL046W YOR090C YOR157C YDR456W YJR116W YIL075C YLR193C YLR289W YGR047C YKR068C YOR119C YFL016C YHL010C YAL041W YOR211C YPL169C YDR394W YMR300C YHR113W YCL017C YPL218W YNL277W YBR003W YKL170W YKL113C YGR046W YNL320W YJR065C YFR048W YHR194W YFR028C YPL042C YER107C YIL143C YDR190C YPR056W YMR216C YEL032W YLR085C YPR119W YLR02…	0.000134
2 3 4 10 11 12 13	(2, 10, 24.2), (3, 11, 44.4545), (4, 12, 37.6727), (10, 11, 36.2182), (11, 12, 35.7636), (12, 13, 34.2364),	55	( YDR293C YOL021C YDR390C YGL194C YML059C YML128C YGL048C YNL021W YMR277W YAL036C YNL059C YFL046W YOR090C YOR157C YER171W YDR456W YIL075C YLR289W YGR047C YKR068C YOR119C YFL016C YHL010C YAL041W YOR211C YNL123W YPL169C YDR394W YMR300C YER094C YHR113W YCL017C YPL218W YNL277W YKL170W YKL113C YGR046W YNL320W YJR065C YFR048W YFR028C YPL042C YER107C YIL143C YDR190C YPR056W YMR216C YEL032W YLR085C YPR11…	0.000237
			GO:0016787	hydrolase activity	Catalysis of the hydrolysis of various bonds, e.g. C-O, C-N, C-C, phosphoric anhydride bonds, etc. Hydrolase is the systematic name for any enzyme of EC class 3.
2 3 4 10 11 12 13	(2, 10, 85.3095), (3, 11, 113.738), (4, 12, 113.167), (10, 11, 91.8095), (11, 12, 75.4048), (12, 13, 107),	42	( YIL019W YKR082W YDR322W YOR310C YPL063W YEL053C YOR149C YGR232W YNL315C YKL024C YLR330W YPL076W YML104C YMR276W YKL012W YAL033W YCR066W YKR016W YKL003C YMR218C YDR145W YPR049C YNR021W YGR216C YPL120W YNL326C YOR111W YDR180W YNL092W YEL042W YLR423C YER043C YLR038C YAL034W-A YGR198W YML031W YFL029C YPR139C YPR085C YMR274C YIL157C YNL128W )	0.00014
2 3 4 10 11 12 13	(2, 10, 85.5366), (3, 11, 113.024), (4, 12, 113.415), (10, 11, 91.6098), (11, 12, 73.4878), (12, 13, 108.122),	41	( YIL019W YKR082W YDR322W YOR310C YPL063W YEL053C YOR149C YGR232W YNL315C YKL024C YLR330W YPL076W YMR276W YKL012W YCR066W YKR016W YKL003C YMR218C YDR145W YPR049C YNR021W YGR216C YPL120W YNL326C YOR111W YDR180W YNL092W YEL042W YLR423C YER043C YLR038C YAL034W-A YGR198W YML031W YFL029C YOR035C YPR139C YPR085C YMR274C YIL157C YNL128W )	0.000286
2 3 4 10 11 12 13	(2, 10, 24.2391), (3, 11, 40.3913), (4, 12, 38.2609), (10, 11, 33.7174), (11, 12, 37.6304), (12, 13, 31.5652),	46	( YOL021C YDR390C YGL194C YGR172C YIL106W YAL036C YLL001W YFL046W YOR090C YOR157C YDR456W YIL075C YOL038W YLR289W YKR068C YOR119C YFL016C YHL010C YAL041W YOR211C YPL169C YDR394W YGR252W YMR300C YLR243W YHR113W YCL017C YNL277W YKL170W YGR046W YDR211W YFR048W YHR194W YFR028C YPL042C YER107C YIL143C YDR190C YPR056W YMR216C YEL032W YLR085C YHR065C YNL201C YOR014W YIR012W )	0.000201
			GO:0007096	regulation of exit from mitosis	Any process involved in the progression from anaphase/telophase to G1 that is associated with a conversion from high to low mitotic CDK activity.
			GO:0010458	exit from mitosis	The cell cycle process where a cell leaves M phase. M phase is the part of the mitotic cell cycle during which mitosis and cytokinesis take place.
3 4 5 10 11 12 13 14	(3, 11, 108.22), (4, 12, 112.073), (5, 14, 108.39), (10, 11, 102.976), (11, 12, 50.8293), (12, 13, 106.39), (14, 13, 79.2439),	41	( YLR191W YOR310C YGR095C YPL063W YNL061W YDR429C YMR108W YGR232W YLR058C YPL093W YMR217W YJL031C YLR330W YNL248C YMR015C YDR289C YJL034W YJR099W YFR044C YKR081C YBR196C YCR066W YKR016W YMR241W YMR218C YJL194W YPR110C YFL045C YLR304C YGL172W YGR216C YDL120W YIL078W YCL009C YER043C YGR198W YML031W YOR035C YMR274C YER140W YIL157C )	0.000286
3 4 5 11 12 13 14	(3, 11, 109.855), (4, 12, 114.032), (5, 14, 105.645), (11, 12, 55.0645), (12, 13, 108.79), (14, 13, 76.7419),	62	( YPL078C YKR082W YDR121W YOR310C YGR095C YPL063W YDR429C YPR069C YMR108W YGR232W YLR058C YMR217W YJL031C YLR330W YPL076W YGL241W YNL248C YGL187C YMR015C YDR289C YDR388W YKL012W YMR120C YJL034W YJR099W YER157W YFR044C YKR081C YBR196C YCR066W YDR255C YKR016W YMR241W YKL003C YHR063C YMR218C YJL194W YDR145W YPR110C YFL045C YLR304C YPR049C YHR019C YGL172W YGR216C YDL120W YIL078W YCL009C YKL011C YHL01…	0.000184
3 4 5 11 12 13 14	(3, 11, 104.038), (4, 12, 106.943), (5, 14, 98.7547), (11, 12, 42.0189), (12, 13, 95.5849), (14, 13, 92.1887),	53	( YLR191W YPR097W YDR121W YOR310C YPL063W YNL061W YDR429C YMR108W YGR232W YIL125W YPL093W YMR217W YJL031C YGR094W YLR330W YJR016C YPL076W YMR015C YKR023W YDR289C YOR075W YPL231W YJL034W YOR103C YGL027C YER157W YKR081C YBR196C YJR002W YCR066W YDR255C YMR241W YMR218C YJL194W YGL078C YFL045C YLR304C YIR034C YGR216C YIL078W YMR097C YCL009C YKL011C YEL026W YGR060W YIL010W YOR046C YDR333C YNL260C YER14…	0.000212
3 4 5 11 12 13 14	(3, 11, 109.113), (4, 12, 113.532), (5, 14, 105.629), (11, 12, 53.629), (12, 13, 109), (14, 13, 76.4677),	62	( YKR082W YDR121W YOR310C YGR095C YPL063W YMR002W YDR429C YPR069C YMR108W YGR232W YLR058C YMR217W YJL031C YLR330W YPL076W YGL241W YNL248C YGL187C YMR015C YDR289C YDR388W YKL012W YMR120C YJL034W YJR099W YER157W YFR044C YKR081C YBR196C YCR066W YDR255C YKR016W YMR241W YKL003C YHR063C YMR218C YJL194W YDR145W YPR110C YFL045C YLR304C YEL024W YPR049C YHR019C YGL172W YGR216C YDL120W YIL078W YCL009C YKL01…	0.000184
3 4 5 11 12 13 14	(3, 11, 110.316), (4, 12, 113.754), (5, 14, 105.825), (11, 12, 54.5789), (12, 13, 108.93), (14, 13, 75.807),	57	( YDR121W YOR310C YGR095C YPL063W YDR429C YPR069C YMR108W YGR232W YLR058C YMR217W YJL031C YLR330W YPL076W YGL241W YNL248C YGL187C YMR015C YDR289C YDR388W YKL012W YMR120C YJL034W YJR099W YFR044C YKR081C YBR196C YCR066W YDR255C YKR016W YMR241W YKL003C YHR063C YMR218C YJL194W YDR145W YPR110C YFL045C YLR304C YPR049C YHR019C YGR216C YDL120W YIL078W YCL009C YHL015W YEL042W YGL245W YLR423C YER043C YLR03…	0.000178
3 4 6 11 12 13 14	(3, 11, 73.2), (4, 12, 68.4222), (6, 14, 57.5556), (11, 12, 67.4), (12, 13, 43.3111), (14, 13, 97.0889),	45	( YGR262C YGL022W YNL062C YOR209C YOR243C YOL145C YOL010W YOR027W YBR170C YPL029W YMR290C YGR253C YDL143W YOR145C YPL050C YBL105C YMR061W YHR169W YPR176C YIL116W YKL193C YDL031W YDR454C YLR259C YPR112C YDR496C YOR095C YNL220W YOL022C YLR023C YPL188W YPL028W YGR231C YPL043W YCL054W YNR012W YPR048W YOL097C YFR050C YHL004W YNL181W YML014W YML127W YMR131C YIR012W )	0.00025
			GO:0042254	ribosome biogenesis and assembly	The process of the formation of the constituents of the ribosome subunits, their assembly, and their transport to the sites of protein synthesis.
3 4 6 11 12 13 14	(3, 11, 101.068), (4, 12, 93.9091), (6, 14, 88.1136), (11, 12, 98.1591), (12, 13, 99.4091), (14, 13, 61.2045),	44	( YPR097W YKR082W YDR484W YGL129C YFR052W YDR398W YOL041C YOR069W YLR066W YJL031C YPL243W YLR330W YMR078C YPR031W YIL093C YDL116W YKL012W YDL201W YPR180W YER141W YNR030W YHR188C YPL104W YMR281W YPL001W YOR206W YGR258C YKL009W YDR308C YNL048W YDR145W YBL035C YPR110C YEL002C YNR021W YJR073C YIR022W YLR423C YLR038C YGR198W YML031W YDR270W YIL157C YDL065C )	0.000181
			GO:0012505	endomembrane system	A collection of membranous structures involved in transport within the cell. The main components of the endomembrane system are endoplasmic reticulum, Golgi bodies, vesicles, cell membrane and nuclear envelope. Members of the endomembrane system pass materials through each other or though the use of vesicles.
3 4 6 11 12 13 14	(3, 11, 104.558), (4, 12, 97.2791), (6, 14, 87.8837), (11, 12, 94.7907), (12, 13, 102.535), (14, 13, 64.8372),	43	( YPR097W YKR082W YDR484W YDR398W YOL041C YOR069W YLR066W YMR217W YJL031C YPL243W YLR330W YPL076W YMR078C YPR031W YFL027C YIL093C YDL116W YKL012W YDL201W YPR180W YER141W YNR030W YPL104W YMR281W YPL001W YOR206W YGR258C YKL009W YDR308C YDR527W YDR145W YPR110C YNR021W YPL120W YJR073C YIR022W YDR180W YLR423C YLR038C YGR198W YML031W YCR092C YDR270W )	0.000309
3 4 10 11 12 13 14	(3, 11, 107.047), (4, 12, 99.9302), (10, 11, 75.4186), (11, 12, 88.1395), (12, 13, 101.023), (14, 13, 88.9535),	43	( YIL097W YPR097W YKR082W YDR322W YDR256C YFR052W YDR398W YGR232W YNL315C YDR182W YKL024C YJL031C YLR330W YPL076W YMR078C YML104C YDR165W YPR031W YDL116W YKL012W YAL033W YGL195W YCR066W YOR168W YDR145W YEL002C YMR220W YJR062C YNR021W YJL059W YNL326C YJR073C YOR111W YLR423C YIL010W YLR038C YGR198W YML031W YCR092C YPR085C YDL146W YDL065C YDR141C )	0.000309
3 4 10 11 12 13 14	(3, 11, 52.4048), (4, 12, 46.3333), (10, 11, 62.6429), (11, 12, 35.5476), (12, 13, 29.119), (14, 13, 25.5714),	42	( YGL119W YER126C YGL194C YNL022C YPR024W YGL048C YAL036C YOR207C YIL075C YNL218W YFL016C YLR410W YEL051W YAL041W YOR211C YOR116C YPL122C YDR394W YNL007C YHR024C YHR113W YOR039W YBR026C YDL108W YBR003W YBL023C YJR065C YFR048W YAL009W YFR028C YPL042C YER107C YER026C YIL143C YDR190C YLR216C YPR056W YHR065C YJR064W YLR371W YOR014W YML098W )	0.00014
			GO:0022403	cell cycle phase	A cell cycle process comprising the steps by which a cell progresses through one of the biochemical and morphological phases and events that occur during successive cell replication or nuclear replication events.
			GO:0007049	cell cycle	The progression of biochemical and morphological phases and events that occur in a cell during successive cell replication or nuclear replication events. Canonically, the cell cycle comprises the replication and segregation of genetic material followed by the division of the cell, but in endocycles or syncytial cells nuclear replication or nuclear division may not be followed by cell division.
			GO:0005675	holo TFIIH complex	A complex that contains kinase activity directed towards the C-terminal Domain (CTD) of the largest subunit of RNA polymerase II and is essential for initiation at RNA polymerase II promoters in vitro. In S. cerevisiae, it is composed of the 5-subunit core (Rad3p, Tfb1p, Tfb2p, Ssl1p and Tfb4p), Ssl2p, and TFIIK (Kin28p, Ccl1p, and Tfb3p). All of the subunits have equivalents in humans: the 5 sub…
3 4 10 11 12 13 14	(3, 11, 108.6), (4, 12, 112.822), (10, 11, 95.1778), (11, 12, 56.2889), (12, 13, 106.067), (14, 13, 90.9111),	45	( YLR191W YIL019W YKR082W YDR121W YDR322W YOR310C YPL063W YNL061W YDR429C YGR232W YNL315C YMR217W YLR330W YPL076W YMR015C YDR289C YOR075W YER157W YER178W YCR066W YKR016W YKL003C YMR218C YJL194W YPR049C YGL172W YGR216C YDL120W YIL078W YKL011C YNL092W YEL042W YLR423C YER043C YIL010W YLR038C YAL034W-A YGR198W YML031W YFL029C YOR035C YMR274C YER140W YGL145W YNL128W )	0.00025
3 4 10 11 12 13 14	(3, 11, 112.548), (4, 12, 114.81), (10, 11, 93.4524), (11, 12, 68.1429), (12, 13, 108.405), (14, 13, 84.9762),	42	( YGR080W YIL019W YKR082W YDR322W YOR310C YPL063W YOR149C YGR232W YNL315C YMR217W YLR330W YPL076W YMR015C YGL110C YDR289C YMR276W YKL012W YCR066W YKR016W YKL003C YMR218C YJL194W YDR145W YPR049C YNR021W YGR216C YNL326C YDR180W YNL092W YEL042W YLR423C YER043C YLR038C YAL034W-A YGR198W YML031W YFL029C YOR035C YPR139C YMR274C YIL157C YNL128W )	0.00014
3 4 11 12 13 14 15	(3, 11, 51.7556), (4, 12, 47.3556), (11, 12, 37.1556), (12, 13, 29.5111), (13, 15, 55.9111), (14, 13, 26.7111),	45	( YGL119W YDR293C YKL210W YER126C YGL194C YPR024W YGL048C YAL036C YOR207C YDR456W YIL075C YNL218W YFL016C YLR410W YEL051W YAL041W YOR211C YOR116C YPL122C YDR394W YNL007C YHR024C YHR113W YOR039W YBR026C YDL108W YNL277W YBR003W YBL023C YJR065C YFR048W YAL009W YFR028C YPL042C YER107C YER026C YIL143C YDR190C YLR216C YPR056W YDL145C YHR065C YJR064W YLR371W YOR014W )	0.00025
			GO:0005675	holo TFIIH complex	A complex that contains kinase activity directed towards the C-terminal Domain (CTD) of the largest subunit of RNA polymerase II and is essential for initiation at RNA polymerase II promoters in vitro. In S. cerevisiae, it is composed of the 5-subunit core (Rad3p, Tfb1p, Tfb2p, Ssl1p and Tfb4p), Ssl2p, and TFIIK (Kin28p, Ccl1p, and Tfb3p). All of the subunits have equivalents in humans: the 5 sub…
3 4 11 12 13 14 15	(3, 11, 51.8837), (4, 12, 47.2093), (11, 12, 36.2326), (12, 13, 29.4884), (13, 15, 55.9535), (14, 13, 26.9535),	43	( YGL119W YKL210W YER126C YGL194C YPR024W YGL048C YAL036C YOR207C YDR456W YIL075C YNL218W YFL016C YLR410W YEL051W YAL041W YOR211C YOR116C YPL122C YDR394W YNL007C YHR024C YHR113W YOR039W YBR026C YDL108W YNL277W YBR003W YBL023C YJR065C YFR048W YAL009W YFR028C YPL042C YER107C YER026C YIL143C YDR190C YLR216C YPR056W YHR065C YJR064W YLR371W YOR014W )	0.000309
			GO:0022403	cell cycle phase	A cell cycle process comprising the steps by which a cell progresses through one of the biochemical and morphological phases and events that occur during successive cell replication or nuclear replication events.
			GO:0005675	holo TFIIH complex	A complex that contains kinase activity directed towards the C-terminal Domain (CTD) of the largest subunit of RNA polymerase II and is essential for initiation at RNA polymerase II promoters in vitro. In S. cerevisiae, it is composed of the 5-subunit core (Rad3p, Tfb1p, Tfb2p, Ssl1p and Tfb4p), Ssl2p, and TFIIK (Kin28p, Ccl1p, and Tfb3p). All of the subunits have equivalents in humans: the 5 sub…
			GO:0000443	SSL2-core TFIIH complex portion of holo TFIIH complex	The SSL2-core TFIIH complex when it is part of the general transcription factor TFIIH. It is composed of the tightly associated five subunit core TFIIH subcomplex plus one additional, less tighly associated subunit. The subunits are well conserved from yeast to humans. In S. cerevisiae, the 5-subunit core is composed of Rad3, Tfb1, Tfb2, Ssl1, Tfb4 and the loosely associated subunit is Ssl2p (als…
			GO:0000442	SSL2-core TFIIH complex portion of NEF3 complex	The SSL2-core TFIIH complex when it is part of the nucleotide-excision repair factor 3 (NEF3). It is composed of the tightly associated 5 subunit core TFIIH subcomplex plus one additional, less tighly associated subunit. The subunits are well conserved from yeast to humans. In S. cerevisiae, the 5-subunit core is composed of Rad3, Tfb1, Tfb2, Ssl1, Tfb4 and the loosely associated subunit is Ssl2p…
			GO:0000441	SSL2-core TFIIH complex	A complex which is part of both the general transcription factor TFIIH and the nucleotide-excision repair factor 3 complex. It is composed of the tightly associated 5 subunit core TFIIH subcomplex plus one additional, more loosely associated subunit. The subunits are well conserved from yeast to humans. In S. cerevisiae, the 5-subunit core is composed of Rad3, Tfb1, Tfb2, Ssl1, Tfb4 and the loose…
3 4 11 12 13 14 15	(3, 11, 52.0476), (4, 12, 47.1905), (11, 12, 35.9048), (12, 13, 28.7143), (13, 15, 56.0952), (14, 13, 26.5952),	42	( YGL119W YER126C YGL194C YPR024W YGL048C YAL036C YOR207C YDR456W YIL075C YNL218W YFL016C YLR410W YEL051W YAL041W YOR211C YOR116C YPL122C YDR394W YNL007C YHR024C YHR113W YOR039W YBR026C YDL108W YNL277W YBR003W YBL023C YJR065C YFR048W YAL009W YFR028C YPL042C YER107C YER026C YIL143C YDR190C YLR216C YPR056W YHR065C YJR064W YLR371W YOR014W )	0.00014
			GO:0005675	holo TFIIH complex	A complex that contains kinase activity directed towards the C-terminal Domain (CTD) of the largest subunit of RNA polymerase II and is essential for initiation at RNA polymerase II promoters in vitro. In S. cerevisiae, it is composed of the 5-subunit core (Rad3p, Tfb1p, Tfb2p, Ssl1p and Tfb4p), Ssl2p, and TFIIK (Kin28p, Ccl1p, and Tfb3p). All of the subunits have equivalents in humans: the 5 sub…
3 5 10 11 12 13 14	(3, 11, 100.953), (5, 14, 96.907), (10, 11, 89.9535), (11, 12, 45.0698), (12, 13, 102.186), (14, 13, 88.186),	43	( YLR191W YPR097W YOR310C YGR095C YNL061W YDR429C YMR108W YGR232W YOR216C YMR217W YJL031C YDR248C YMR015C YNL119W YKR023W YDR289C YPL065W YOR174W YJL034W YER157W YKR081C YOR249C YCR066W YDR255C YMR241W YMR218C YJL194W YGL078C YDR145W YPR110C YDR129C YLR304C YGR216C YDL087C YDR060W YMR097C YKL011C YER043C YOR046C YDR333C YOR035C YER140W YJR118C )	0.000309
3 5 10 11 12 13 14	(3, 11, 101), (5, 14, 95.119), (10, 11, 89.9048), (11, 12, 45.8571), (12, 13, 104.571), (14, 13, 87.119),	42	( YLR191W YPR097W YOR310C YGR095C YNL061W YDR429C YMR108W YGR232W YOR216C YJL031C YDR248C YGL241W YMR015C YNL119W YKR023W YDR289C YPL065W YOR174W YJL034W YER157W YKR081C YBR196C YOR249C YJR002W YCR066W YDR255C YMR241W YMR218C YJL194W YDR145W YPR110C YDR129C YLR304C YGR216C YDL087C YDR060W YER043C YOR046C YCR036W YDR333C YOR035C YER140W )	0.00014
3 5 11 12 13 14 15	(3, 11, 49.9615), (5, 14, 47.9615), (11, 12, 38.8077), (12, 13, 34.4038), (13, 15, 63.9038), (14, 13, 28.0385),	52	( YDR293C YKL210W YER126C YDL072C YPR024W YPR088C YNL021W YMR277W YNL059C YHR074W YLR276C YOR157C YDR456W YIL075C YML010W YDR228C YOR262W YFL016C YLR410W YEL051W YGR031W YBR291C YAL041W YOR211C YPL122C YPL169C YNL007C YPL266W YHR024C YOR093C YOR039W YBR026C YMR146C YBL023C YFR048W YAL009W YGR135W YDL117W YBR166C YFR028C YPL042C YER026C YIL143C YDR190C YPR056W YEL032W YPR119W YNL192W YDL145C YFL02…	0.000201
1 3 4 10 11 12 13	(1, 10, 63.8095), (3, 11, 66.5), (4, 12, 58.4286), (10, 11, 73.9048), (11, 12, 77.3095), (12, 13, 50.3571),	42	( YMR308C YBR267W YOR209C YOR243C YOL008W YNL084C YPR024W YOL145C YJL060W YBR170C YLR276C YOL096C YPL091W YOR145C YBL105C YIL094C YLR384C YGL173C YPL172C YPR176C YCR017C YIL116W YGR227W YBL011W YPR112C YJL033W YDR496C YOL022C YLR023C YLL034C YPL043W YCL054W YKL087C YNR012W YBR166C YFR050C YHL004W YNL181W YLR336C YDL145C YBR087W YDL148C )	0.00014
1 3 4 10 11 12 13	(1, 10, 58.9512), (3, 11, 52.8537), (4, 12, 47.439), (10, 11, 52.2439), (11, 12, 47.1951), (12, 13, 29.7805),	41	( YGR262C YGL022W YDR293C YOL021C YKL210W YNL022C YOL008W YNL084C YLR389C YDR354W YAL036C YFL046W YOR157C YDR301W YLR384C YDR244W YAL041W YOL140W YLR055C YMR300C YHR024C YHR113W YOR261C YBR026C YPR018W YNL277W YBR003W YJL095W YFR048W YDL117W YKL160W YFR028C YPL042C YIL143C YDR190C YJL125C YLR420W YEL032W YJR064W YLR371W YOR014W )	0.000286
2 3 4 10 11 12 13	(2, 10, 54.4565), (3, 11, 56.0435), (4, 12, 46.6522), (10, 11, 54.1522), (11, 12, 90.3261), (12, 13, 30.6087),	46	( YMR308C YOR209C YDL166C YNL185C YGR187C YNL022C YHR119W YJR068W YNL175C YLR276C YNL003C YDR456W YBR260C YPL211W YIL094C YGR123C YKL021C YNL227C YMR062C YKL002W YPL172C YDL168W YGL097W YJL010C YDR212W YJL069C YHR113W YKL212W YOR261C YLR196W YML086C YLR002C YOL022C YBR003W YGR090W YBR061C YBR166C YCR072C YML080W YHL004W YGL244W YNL181W YMR216C YHR027C YJR052W YPL115C )	0.000201
			GO:0022613	ribonucleoprotein complex biogenesis and assembly	The cellular process by which a complex containing RNA and proteins, is synthesized, aggregates, and bonds together.
			GO:0042254	ribosome biogenesis and assembly	The process of the formation of the constituents of the ribosome subunits, their assembly, and their transport to the sites of protein synthesis.
2 3 4 10 11 12 13	(2, 10, 54.7727), (3, 11, 55.5), (4, 12, 46.7045), (10, 11, 52.6136), (11, 12, 91.4545), (12, 13, 31.7273),	44	( YMR308C YOR209C YDL166C YNL185C YGR187C YNL022C YHR119W YJR068W YNL175C YKR038C YLR276C YNL003C YDR456W YBR260C YPL211W YGR123C YKL021C YNL227C YMR062C YKL002W YPL172C YDL168W YGL097W YCR017C YJL010C YDR212W YJL069C YHR113W YLR196W YML086C YLR002C YOL022C YBR003W YGR090W YBR061C YBR166C YML080W YHL004W YGL244W YNL181W YMR216C YHR027C YJR052W YPL115C )	0.000181
			GO:0022613	ribonucleoprotein complex biogenesis and assembly	The cellular process by which a complex containing RNA and proteins, is synthesized, aggregates, and bonds together.
			GO:0042254	ribosome biogenesis and assembly	The process of the formation of the constituents of the ribosome subunits, their assembly, and their transport to the sites of protein synthesis.
2 3 4 10 11 12 13	(2, 10, 54.8837), (3, 11, 55.6279), (4, 12, 47.6977), (10, 11, 53.8605), (11, 12, 92.093), (12, 13, 30.9767),	43	( YMR308C YOR209C YDL166C YNL185C YGR187C YNL022C YHR119W YJR068W YNL175C YKR038C YLR276C YNL003C YBR260C YPL211W YGR123C YKL021C YNL227C YMR062C YKL002W YPL172C YDL168W YGL097W YCR017C YJL010C YDR212W YJL069C YHR113W YKL212W YLR196W YML086C YLR002C YOL022C YBR003W YGR090W YBR061C YBR166C YML080W YHL004W YGL244W YMR216C YHR027C YJR052W YPL115C )	0.000309
			GO:0022613	ribonucleoprotein complex biogenesis and assembly	The cellular process by which a complex containing RNA and proteins, is synthesized, aggregates, and bonds together.
			GO:0042254	ribosome biogenesis and assembly	The process of the formation of the constituents of the ribosome subunits, their assembly, and their transport to the sites of protein synthesis.
2 3 4 10 11 12 13	(2, 10, 60.6444), (3, 11, 63.5556), (4, 12, 54.0222), (10, 11, 68.7111), (11, 12, 85.5333), (12, 13, 42.6222),	45	( YMR308C YBR267W YOR209C YGR187C YOR243C YPR024W YNL175C YJL060W YBR170C YLR276C YOL096C YPL091W YIL094C YGR123C YLR384C YKL021C YNL227C YPL172C YPR176C YGL097W YCR017C YIL116W YGR227W YJL010C YDR212W YBL011W YOR194C YPR112C YJL069C YJL033W YKL212W YLR196W YOL022C YLR023C YLL034C YGR090W YPL043W YCL054W YNR012W YBR166C YHL004W YNL181W YMR216C YLR336C YHR027C )	0.00025
			GO:0022613	ribonucleoprotein complex biogenesis and assembly	The cellular process by which a complex containing RNA and proteins, is synthesized, aggregates, and bonds together.
			GO:0042254	ribosome biogenesis and assembly	The process of the formation of the constituents of the ribosome subunits, their assembly, and their transport to the sites of protein synthesis.
			GO:0005730	nucleolus	A small, dense body one or more of which are present in the nucleus of eukaryotic cells. It is rich in RNA and protein, is not bounded by a limiting membrane, and is not seen during mitosis. Its prime function is the transcription of the nucleolar DNA into 45S ribosomal-precursor RNA, the processing of this RNA into 5.8S, 18S, and 28S components of ribosomal RNA, and the association of these comp…
2 3 4 10 11 12 13	(2, 10, 74.6818), (3, 11, 86.0227), (4, 12, 84.9091), (10, 11, 99.8636), (11, 12, 94.0909), (12, 13, 48.9773),	44	( YKL019W YGR178C YLR418C YOR069W YOL145C YBL047C YLR051C YPL146C YOL096C YMR290C YGR061C YMR078C YEL050C YDL234C YOR254C YGR096W YLR100W YHR108W YPR112C YIL110W YPL188W YDR126W YPL028W YGL016W YGR231C YNL256W YBL007C YLR435W YNR012W YGL169W YOL077C YDR237W YOL097C YHR147C YFR050C YDL195W YLR336C YDR359C YML127W YPL066W YDL148C YBR257W YPL107W YLR314C )	0.000181
2 3 4 10 11 12 13	(2, 10, 72.0667), (3, 11, 82.5778), (4, 12, 83.7333), (10, 11, 99.1333), (11, 12, 92.8889), (12, 13, 47.5778),	45	( YKL019W YGR178C YKL125W YGL171W YLR418C YOR160W YOR069W YOL145C YBL047C YLR051C YPL146C YOL096C YMR290C YGR061C YPL050C YEL050C YDL234C YIL116W YOR254C YLR100W YHR108W YPR112C YIL110W YPL188W YPL028W YGL016W YGR231C YNL256W YBL007C YLR435W YNR012W YGL169W YOL077C YOL097C YHR147C YFR050C YDL195W YLR336C YDR359C YML127W YPL066W YDL148C YBR257W YPL107W YLR314C )	0.00025
3 4 5 11 12 13 14	(3, 11, 41.3036), (4, 12, 37.1786), (5, 14, 31.9286), (11, 12, 40.3393), (12, 13, 30.2143), (14, 13, 32.2857),	56	( YGL119W YOL021C YFL039C YGL194C YNL021W YLR241W YNL059C YGL116W YHR074W YOR207C YFL046W YFL028C YOR157C YDR301W YIL075C YML010W YOR119C YFL016C YPL096W YHR122W YLR410W YEL051W YGR031W YAL041W YOR211C YJL014W YPL169C YNL007C YMR300C YHR024C YHR113W YOR093C YBR026C YDL108W YBR003W YBL023C YHL031C YFR048W YDL117W YFR028C YPL042C YER107C YIL143C YPR056W YDR258C YFL008W YPR119W YNL192W YDL145C YHR06…	0.00027
			GO:0022403	cell cycle phase	A cell cycle process comprising the steps by which a cell progresses through one of the biochemical and morphological phases and events that occur during successive cell replication or nuclear replication events.
			GO:0022402	cell cycle process	A cellular process that is involved in the progression of biochemical and morphological phases and events that occur in a cell during successive cell replication or nuclear replication events.
			GO:0007049	cell cycle	The progression of biochemical and morphological phases and events that occur in a cell during successive cell replication or nuclear replication events. Canonically, the cell cycle comprises the replication and segregation of genetic material followed by the division of the cell, but in endocycles or syncytial cells nuclear replication or nuclear division may not be followed by cell division.
			GO:0050789	regulation of biological process	Any process that modulates the frequency, rate or extent of a biological process. Biological processes are regulated by many means; examples include the control of gene expression, protein modification or interaction with a protein or substrate molecule.
			GO:0050794	regulation of cellular process	Any process that modulates the frequency, rate or extent of cellular processes, those that are carried out at the cellular level, but are not necessarily restricted to a single cell. For example, cell communication occurs among more than one cell, but occurs at the cellular level.
			GO:0005654	nucleoplasm	That part of the nuclear content other than the chromosomes or the nucleolus.
			GO:0044451	nucleoplasm part	Any constituent part of the nucleoplasm, that part of the nuclear content other than the chromosomes or the nucleolus.
			GO:0005667	transcription factor complex	Any complex, distinct from RNA polymerase, including one or more polypeptides capable of binding DNA at promoters or at cis-acting regulatory sequences, and regulating transcription.
3 4 5 11 12 13 14	(3, 11, 52.5116), (4, 12, 46.3023), (5, 14, 46.3953), (11, 12, 40.6047), (12, 13, 29.3488), (14, 13, 28.3023),	43	( YGL119W YKL210W YER126C YNL022C YPR024W YAL036C YOR207C YDR456W YIL075C YNL218W YLR410W YEL051W YAL041W YOR211C YOR116C YNL007C YHR024C YHR113W YOR039W YBR026C YDL108W YNL277W YBR003W YLL034C YBL023C YJR065C YFR048W YAL009W YFR028C YPL042C YER107C YER026C YML080W YIL143C YDR190C YLR216C YPR056W YPR119W YDL145C YHR065C YJR064W YLR371W YOR014W )	0.000309
3 4 5 11 12 13 14	(3, 11, 46.5111), (4, 12, 47.8889), (5, 14, 36.0889), (11, 12, 37.0889), (12, 13, 38.0444), (14, 13, 35.6889),	45	( YGL119W YOL021C YER126C YPR088C YLR241W YNL059C YLL001W YOR207C YFL046W YBR127C YIL075C YML010W YOR119C YDL111C YFL016C YHR122W YLR410W YEL051W YAL041W YOR211C YPL169C YNL007C YHR024C YOR241W YBR026C YBR003W YAL009W YFR028C YPL042C YER107C YIL143C YDR190C YKR002W YPR056W YEL032W YJR058C YMR125W YDL145C YLR319C YHR065C YER122C YEL062W YJR064W YLR371W YOR014W )	0.00025
3 4 5 11 12 13 14	(3, 11, 53.1915), (4, 12, 42.6383), (5, 14, 44.1489), (11, 12, 34.1702), (12, 13, 32.383), (14, 13, 30.9574),	47	( YGL119W YKL210W YJL130C YER126C YPR024W YOR207C YDR456W YIL075C YML010W YNL218W YOR119C YOR262W YFL016C YLR410W YEL051W YAL041W YOR211C YPL254W YOR116C YPL122C YPL169C YDR394W YNL007C YHR024C YHR113W YOR039W YBR026C YDL108W YBR003W YLL034C YBL023C YAL009W YFR028C YPL042C YER107C YER026C YIL143C YDR190C YLR216C YPR056W YEL032W YHR065C YJR064W YOL061W YLR371W YOR014W YML098W )	0.000186
			GO:0022403	cell cycle phase	A cell cycle process comprising the steps by which a cell progresses through one of the biochemical and morphological phases and events that occur during successive cell replication or nuclear replication events.
			GO:0022402	cell cycle process	A cellular process that is involved in the progression of biochemical and morphological phases and events that occur in a cell during successive cell replication or nuclear replication events.
			GO:0007049	cell cycle	The progression of biochemical and morphological phases and events that occur in a cell during successive cell replication or nuclear replication events. Canonically, the cell cycle comprises the replication and segregation of genetic material followed by the division of the cell, but in endocycles or syncytial cells nuclear replication or nuclear division may not be followed by cell division.
			GO:0005654	nucleoplasm	That part of the nuclear content other than the chromosomes or the nucleolus.
			GO:0005675	holo TFIIH complex	A complex that contains kinase activity directed towards the C-terminal Domain (CTD) of the largest subunit of RNA polymerase II and is essential for initiation at RNA polymerase II promoters in vitro. In S. cerevisiae, it is composed of the 5-subunit core (Rad3p, Tfb1p, Tfb2p, Ssl1p and Tfb4p), Ssl2p, and TFIIK (Kin28p, Ccl1p, and Tfb3p). All of the subunits have equivalents in humans: the 5 sub…
			GO:0044451	nucleoplasm part	Any constituent part of the nucleoplasm, that part of the nuclear content other than the chromosomes or the nucleolus.
3 4 5 11 12 13 14	(3, 11, 46.9388), (4, 12, 42.9592), (5, 14, 51.449), (11, 12, 53.449), (12, 13, 33.6939), (14, 13, 30.4694),	49	( YGL119W YOL021C YKL210W YER126C YNL022C YPR024W YDR354W YLR241W YAL036C YHR074W YLR276C YOR207C YFL046W YOR157C YDR456W YIL075C YLR384C YHR122W YLR410W YJL014W YOR116C YNL007C YLR055C YJL069C YHR024C YHR113W YBR026C YBR003W YLL034C YDL117W YDL090C YBR166C YFR028C YPL042C YER026C YML080W YIL143C YDR190C YPR056W YDR258C YFL008W YEL032W YDL145C YFL024C YJR064W YDL148C YJL101C YOR014W YBR058C )	0.000167
3 4 5 11 12 13 14	(3, 11, 99.0238), (4, 12, 105.952), (5, 14, 95.881), (11, 12, 62.8571), (12, 13, 102.048), (14, 13, 90.3571),	42	( YLR191W YPR097W YIL019W YKR082W YJR036C YOR310C YPL063W YNL061W YDR429C YMR108W YGR232W YMR217W YJL031C YLR330W YPL076W YMR015C YKR023W YDL116W YDR388W YOR075W YPL231W YGR258C YCR066W YMR241W YMR218C YDR145W YPR110C YPR049C YJL059W YDL087C YIL078W YKL011C YEL042W YGL245W YMR012W YCR092C YDR333C YOR035C YER140W YIL157C YDL146W YBR073W )	0.00014
3 4 5 11 12 13 14	(3, 11, 54.3333), (4, 12, 47.2857), (5, 14, 40.7619), (11, 12, 34.6429), (12, 13, 83.7619), (14, 13, 62.3095),	42	( YKL172W YML059C YOR196C YJR139C YGR207C YGR200C YJL060W YOR217W YDR465C YML093W YHR073W YPL214C YIL075C YLR289W YHR170W YKR068C YPL065W YDL205C YDR036C YFL036W YGL173C YGL027C YLR272C YNL123W YER090W YPL109C YOR241W YCL004W YMR028W YPL125W YGL238W YNL329C YNL293W YPL268W YBR289W YOR245C YMR125W YAR018C YLR319C YGR125W YNL102W YMR100W )	0.00014
3 4 5 11 12 13 14	(3, 11, 53.2979), (4, 12, 45.8511), (5, 14, 41.1702), (11, 12, 34.1277), (12, 13, 82.2128), (14, 13, 61.3404),	47	( YKL172W YML059C YOR196C YJR139C YGR207C YGR200C YKL078W YJL060W YOR217W YDR465C YML093W YHR073W YPL214C YIL075C YLR289W YHR170W YKR068C YPL065W YDL205C YDR036C YOR119C YFL036W YGL173C YGL027C YLR272C YNL123W YER090W YPL266W YLL031C YPL109C YOR241W YCL004W YMR028W YPL125W YGL238W YNL329C YNL293W YPL268W YBR289W YOR245C YMR125W YAR018C YLR319C YGR125W YNL102W YMR100W YDR264C )	0.000186
3 4 6 11 12 13 14	(3, 11, 40.4912), (4, 12, 38.6316), (6, 14, 36), (11, 12, 57.6667), (12, 13, 27.1754), (14, 13, 34.4211),	57	( YMR308C YKL210W YGL194C YHR119W YML128C YLR241W YBR081C YHR074W YLR276C YFL046W YOR157C YDR456W YDR301W YOL038W YDL111C YOR262W YPL096W YPL172C YHR122W YLR410W YAL041W YOR211C YJL014W YLR208W YOR116C YPL169C YMR300C YHR024C YKL212W YOR261C YBR026C YLL034C YBL023C YPR137W YDL117W YDL090C YFR028C YPL042C YPL217C YCR072C YML080W YIL143C YDR190C YIR008C YPR056W YDR258C YFL008W YMR216C YOR239W YHR06…	0.000178
3 4 6 11 12 13 14	(3, 11, 40.4912), (4, 12, 38.6316), (6, 14, 36), (11, 12, 57.6667), (12, 13, 27.1754), (14, 13, 34.4211),	57	( YMR308C YKL210W YGL194C YHR119W YML128C YLR241W YBR081C YHR074W YLR276C YFL046W YOR157C YDR456W YDR301W YOL038W YDL111C YOR262W YPL096W YPL172C YHR122W YLR410W YAL041W YOR211C YJL014W YLR208W YOR116C YPL169C YMR300C YHR024C YKL212W YOR261C YBR026C YLL034C YBL023C YPR137W YDL117W YDL090C YFR028C YPL042C YPL217C YCR072C YML080W YIL143C YDR190C YIR008C YPR056W YDR258C YFL008W YMR216C YOR239W YHR06…	0.000178
3 4 6 11 12 13 14	(3, 11, 42.9455), (4, 12, 39.5091), (6, 14, 37.2909), (11, 12, 56.1636), (12, 13, 27.2), (14, 13, 35.1273),	55	( YMR308C YKL210W YGL194C YDR477W YHR119W YML128C YLR241W YBR081C YHR074W YLR276C YOR207C YFL046W YOR157C YDR456W YDR301W YDL111C YOR262W YPL172C YHR122W YLR410W YAL041W YOR211C YJL014W YLR208W YOR116C YPL169C YMR300C YHR024C YKL212W YOR261C YBR026C YLL034C YBL023C YPR137W YDL117W YDL090C YFR028C YPL042C YPL217C YCR072C YML080W YIL143C YDR190C YPR056W YDR258C YFL008W YMR216C YOR239W YHR065C YOR04…	0.000237
3 4 10 11 12 13 14	(3, 11, 102.049), (4, 12, 115.024), (10, 11, 107.463), (11, 12, 59.2683), (12, 13, 111.683), (14, 13, 88.8049),	41	( YLR191W YIL019W YOR310C YPL063W YDR429C YOR149C YGR232W YNL064C YNL315C YLR058C YMR217W YGL068W YLR330W YGL241W YMR015C YDR388W YMR276W YOR075W YPL231W YMR120C YCR066W YLR393W YKL003C YPR110C YLR304C YEL024W YPR049C YBR037C YGL172W YOL080C YKL011C YNL092W YEL042W YER043C YML031W YFL029C YMR274C YER140W YGL145W YIL157C YNL128W )	0.000286
3 4 10 11 12 13 14	(3, 11, 102.122), (4, 12, 114.805), (10, 11, 107.293), (11, 12, 59.878), (12, 13, 110.951), (14, 13, 89.1463),	41	( YLR191W YIL019W YOR310C YPL063W YEL053C YDR429C YOR149C YGR232W YNL064C YNL315C YLR058C YMR217W YGL068W YLR330W YGL241W YMR015C YDR388W YMR276W YOR075W YPL231W YMR120C YCR066W YKL003C YPR110C YLR304C YEL024W YPR049C YBR037C YGL172W YOL080C YKL011C YNL092W YEL042W YER043C YML031W YFL029C YMR274C YER140W YGL145W YIL157C YNL128W )	0.000286
3 4 10 11 12 13 14	(3, 11, 46.8511), (4, 12, 43.9362), (10, 11, 55.1915), (11, 12, 66.0213), (12, 13, 34.2128), (14, 13, 32.4468),	47	( YMR308C YOL021C YKL210W YNL022C YHR119W YPR024W YML128C YDR354W YLR241W YHR074W YLR276C YOR157C YDR456W YGR123C YLR384C YNL292W YPL172C YHR122W YLR410W YAL041W YOR211C YJL014W YNL007C YJL069C YHR024C YHR113W YJL033W YKL212W YBR026C YBR003W YLL034C YBR166C YFR028C YPL042C YPL217C YML080W YIL143C YPR056W YFL008W YMR216C YDL145C YJR064W YBR087W YHR027C YJR053W YOR014W YPL115C )	0.000186
3 4 10 11 12 13 14	(3, 11, 53.5581), (4, 12, 51.186), (10, 11, 70.8605), (11, 12, 81.1395), (12, 13, 27.3721), (14, 13, 32.9767),	43	( YMR308C YDL166C YKL125W YBR236C YHR119W YPR024W YDR354W YLR276C YPL091W YBR260C YIL094C YGR123C YNL292W YKL021C YKL002W YPL172C YGL097W YJL014W YJL069C YHR024C YPR173C YHR113W YJL033W YKL212W YKL001C YOR261C YBR003W YLL034C YPR137W YGR090W YDL090C YBR166C YML080W YDL236W YPR056W YMR216C YLR336C YDL145C YJR064W YDL148C YHR027C YJL101C YPL115C )	0.000309
3 4 10 11 12 13 15	(3, 11, 40.1455), (4, 12, 28.0727), (10, 11, 33.7273), (11, 12, 41.5818), (12, 13, 80.7455), (13, 15, 54.3818),	55	( YPL002C YKL210W YDR390C YDR128W YML059C YOR196C YOL054W YGR200C YKL078W YDR457W YNL021W YOR217W YJL168C YOR124C YIL075C YLR289W YER087W YGR047C YGL232W YMR061W YPL065W YLR384C YGL173C YHL010C YLR410W YIL118W YPR118W YJR134C YLL031C YPL109C YKR087C YGR163W YMR028W YNL223W YOR022C YLR133W YJR125C YGL238W YDR214W YAR008W YHR164C YAL010C YNL153C YGR267C YNL293W YHR186C YLR420W YJL072C YBR289W YBR12…	0.000237
3 4 10 11 12 13 15	(3, 11, 53.3023), (4, 12, 55.8372), (10, 11, 72.3256), (11, 12, 74.8837), (12, 13, 33.3488), (13, 15, 43.6744),	43	( YMR308C YDR293C YBR236C YGL171W YDL072C YPR024W YJL060W YBR170C YLR276C YKL138C YDR456W YBL105C YIL094C YGR123C YLR384C YNL292W YKL021C YNL227C YPR176C YGR145W YIL116W YAL041W YJL014W YGR227W YDR212W YJL033W YLR196W YOL022C YBR003W YLL034C YFR010W YPL043W YPR067W YCL054W YDL090C YBR166C YCR072C YHL004W YPR056W YBR213W YDL145C YHR027C YMR131C )	0.000309
3 5 6 11 12 13 14	(3, 11, 44.1311), (5, 14, 37.2131), (6, 14, 46.6393), (11, 12, 40.7705), (12, 13, 36.8689), (14, 13, 37.459),	61	( YOL021C YER126C YGR172C YPR088C YLR241W YNL207W YNL059C YGL116W YLR276C YOR207C YFL046W YDL143W YFL028C YBR127C YDR301W YIL075C YML010W YLR384C YOR119C YDL111C YFL016C YHR122W YLR410W YEL051W YGR031W YAL041W YOR211C YJL014W YKL080W YOR335C YPL169C YER069W YLR055C YHR024C YOR241W YHR205W YOR093C YBR026C YAL009W YAL010C YDL117W YFR028C YPL042C YER107C YDR190C YPR056W YDR258C YFL008W YEL032W YPR11…	0.000217
			GO:0016887	ATPase activity	Catalysis of the reaction: ATP + H2O = ADP + phosphate. May or may not be coupled to another reaction.
			GO:0022403	cell cycle phase	A cell cycle process comprising the steps by which a cell progresses through one of the biochemical and morphological phases and events that occur during successive cell replication or nuclear replication events.
3 5 6 11 12 13 14	(3, 11, 44.5484), (5, 14, 37.2097), (6, 14, 46.6129), (11, 12, 40.6452), (12, 13, 37.7742), (14, 13, 37.3871),	62	( YOL021C YER126C YGR172C YPR088C YLR241W YNL207W YNL059C YGL116W YLR276C YOR207C YFL046W YDL143W YFL028C YBR127C YDR301W YIL075C YML010W YLR384C YOR119C YDL111C YFL016C YHR122W YLR410W YEL051W YGR031W YAL041W YOR211C YJL014W YKL080W YOR335C YPL169C YER069W YLR055C YHR024C YOR241W YHR205W YOR093C YBR026C YAL009W YAL010C YDL117W YFR028C YPL042C YER107C YDR190C YPR056W YDR258C YFL008W YEL032W YOR24…	0.000184
			GO:0016887	ATPase activity	Catalysis of the reaction: ATP + H2O = ADP + phosphate. May or may not be coupled to another reaction.
3 5 6 11 12 13 14	(3, 11, 39.3673), (5, 14, 32.7755), (6, 14, 43.2653), (11, 12, 38.9388), (12, 13, 32.898), (14, 13, 31.6122),	49	( YOL021C YFL039C YNL021W YNL207W YNL059C YGL116W YHR074W YOR207C YFL046W YFL028C YOR157C YDR301W YIL075C YML010W YOR119C YFL016C YHR122W YLR410W YEL051W YGR031W YAL041W YOR211C YPL169C YNL007C YLR055C YHR024C YOR093C YBR026C YBR003W YBL023C YHL031C YDL117W YFR028C YPL042C YER107C YIL143C YPR056W YFL008W YJR058C YPR119W YNL192W YDL145C YHR065C YER122C YJR064W YOL061W YLR371W YOR014W YML098W )	0.000167
			GO:0022403	cell cycle phase	A cell cycle process comprising the steps by which a cell progresses through one of the biochemical and morphological phases and events that occur during successive cell replication or nuclear replication events.
			GO:0000278	mitotic cell cycle	Progression through the phases of the mitotic cell cycle, the most common eukaryotic cell cycle, which canonically comprises four successive phases called G1, S, G2, and M and includes replication of the genome and the subsequent segregation of chromosomes into daughter cells. In some variant cell cycles nuclear replication or nuclear division may not be followed by cell division, or G1 and G2 ph…
			GO:0007049	cell cycle	The progression of biochemical and morphological phases and events that occur in a cell during successive cell replication or nuclear replication events. Canonically, the cell cycle comprises the replication and segregation of genetic material followed by the division of the cell, but in endocycles or syncytial cells nuclear replication or nuclear division may not be followed by cell division.
			GO:0005654	nucleoplasm	That part of the nuclear content other than the chromosomes or the nucleolus.
			GO:0044451	nucleoplasm part	Any constituent part of the nucleoplasm, that part of the nuclear content other than the chromosomes or the nucleolus.
3 5 6 11 12 13 14	(3, 11, 43.9767), (5, 14, 33.5349), (6, 14, 43.3023), (11, 12, 32.9302), (12, 13, 68.3721), (14, 13, 56.907),	43	( YOL021C YML059C YLR241W YJL060W YGL116W YML093W YOR207C YDL226C YHR073W YIL075C YGR047C YKR068C YML010W YDL205C YDR036C YOR119C YGL027C YLR272C YKL080W YNL123W YLL031C YPL109C YOR241W YHR205W YCL004W YPL125W YGL238W YAL010C YER107C YLR409C YKR002W YOR141C YBR289W YOR245C YMR125W YAR018C YLR319C YGR125W YKL149C YEL062W YMR100W YPR105C YOL078W )	0.000309
4 5 6 11 12 13 14	(4, 12, 107.07), (5, 14, 99.2791), (6, 14, 87.9302), (11, 12, 50.2326), (12, 13, 109.07), (14, 13, 78.8372),	43	( YLR191W YOR310C YGR095C YPL063W YMR108W YGR232W YGR207C YLR303W YMR217W YJL031C YLR330W YDR289C YOR075W YOR174W YMR120C YJL034W YJR099W YPL001W YFR044C YKR081C YGR258C YKR016W YMR241W YMR218C YJL194W YDR145W YPR110C YEL024W YDR047W YGR216C YIL078W YOL080C YCL009C YEL042W YER043C YCR036W YMR012W YML031W YNL139C YOR035C YER140W YFR011C YPL249C )	0.000309
4 5 6 11 12 13 14	(4, 12, 62.9545), (5, 14, 50.25), (6, 14, 53.4545), (11, 12, 73.8864), (12, 13, 39.3636), (14, 13, 100.614),	44	( YGR262C YGL022W YNL062C YOR243C YNL084C YOL145C YGR200C YBR154C YOL010W YJL109C YDL143W YCR047C YPL050C YDR204W YBL105C YMR301C YPL152W YOR250C YHR169W YPR176C YIL116W YER049W YDL031W YDR212W YOL140W YDR454C YLR100W YPR112C YLR196W YLR419W YLR023C YPL188W YOL124C YCL054W YNR012W YGL169W YOL097C YHR147C YHL004W YML014W YMR092C YLL029W YMR131C YIR012W )	0.000181
			GO:0001510	RNA methylation	Posttranscriptional addition of a methyl group to either a nucleotide or 2'-O ribose in an polyribonucleotide. Usually uses S-adenosylmethionine as a cofactor.
4 5 6 11 12 13 14	(4, 12, 45.2333), (5, 14, 36.6667), (6, 14, 38.0167), (11, 12, 57.2167), (12, 13, 32.8667), (14, 13, 42.4333),	60	( YOL021C YLR241W YJL060W YBR081C YHR074W YOR207C YFL046W YPL091W YBR127C YDR301W YBR260C YBL105C YML010W YNL218W YOR119C YDL111C YOR262W YMR062C YPL172C YGL097W YLR410W YCR017C YIL116W YAL041W YOR211C YJL014W YLR208W YPL169C YHR024C YOR241W YKL212W YBR026C YML086C YLR002C YER021W YBL023C YPR137W YAL009W YDL117W YFR028C YPL042C YPL217C YER107C YDR190C YKR002W YDL236W YJR069C YPR056W YDR258C YFL00…	0.000306
4 5 6 11 12 13 14	(4, 12, 45.0377), (5, 14, 35.7736), (6, 14, 38.7925), (11, 12, 55.4151), (12, 13, 31.5849), (14, 13, 41.4717),	53	( YOL021C YLR241W YHR074W YOR207C YFL046W YPL091W YBR127C YDR301W YBL105C YML010W YNL218W YOR119C YDL111C YOR262W YMR062C YPL172C YCR017C YAL041W YOR211C YJL014W YLR208W YPL169C YHR024C YOR241W YKL212W YBR026C YML086C YLR002C YER021W YBL023C YPR137W YAL009W YDL117W YFR028C YPL042C YPL217C YER107C YDR190C YDL236W YJR069C YPR056W YDR258C YFL008W YMR125W YOR239W YGR217W YOR048C YJR064W YBR087W YOL06…	0.000212
4 5 6 11 12 13 14	(4, 12, 50.0435), (5, 14, 34.7826), (6, 14, 35.3696), (11, 12, 51.8043), (12, 13, 36.3478), (14, 13, 42.2609),	46	( YLR241W YJL060W YHR074W YOR207C YDL226C YPL091W YBR127C YML010W YNL218W YOR119C YDL111C YOR262W YPL172C YGL097W YLR410W YCR017C YIL116W YAL041W YOR211C YJL014W YLR208W YHR024C YOR241W YKL212W YBR026C YLR002C YER021W YBL023C YAL009W YFR028C YPL042C YPL217C YER107C YDR190C YKR002W YDL236W YJR069C YPR056W YMR125W YOR239W YEL062W YJR064W YBR087W YOL061W YLR371W YJL101C )	0.000201
4 5 6 11 12 13 14	(4, 12, 50.25), (5, 14, 35.8409), (6, 14, 35.9545), (11, 12, 52.7955), (12, 13, 34.3864), (14, 13, 42.75),	44	( YJL060W YHR074W YOR207C YDL226C YPL091W YBR127C YDR301W YBR260C YML010W YOR119C YDL111C YOR262W YPL172C YCR017C YIL116W YAL041W YOR211C YJL014W YLR208W YHR024C YKL212W YBR026C YLR002C YER021W YBL023C YAL009W YFR028C YPL042C YPL217C YER107C YDR190C YKR002W YDL236W YJR069C YPR056W YFL008W YMR125W YOR239W YER122C YJR064W YBR087W YOL061W YLR371W YJL101C )	0.000181
4 5 6 12 13 14 15	(4, 12, 75.0652), (5, 14, 64.8696), (6, 14, 74.2391), (12, 13, 71.7826), (13, 15, 70.8043), (14, 13, 79.8043),	46	( YOR128C YDR484W YGR187C YPL040C YOR243C YGL099W YGR207C YOL145C YKL078W YDR348C YDR465C YMR078C YOR145C YPL050C YKR023W YHR170W YDL116W YDL201W YDR036C YHR120W YFL036W YGL173C YPR176C YBR279W YLR272C YDR454C YNL048W YBL035C YLR116W YLR419W YGR231C YGL238W YHR164C YJR138W YOL097C YJR132W YML094W YGR103W YHL004W YOR046C YOR141C YDL195W YNR038W YGR125W YDR333C YDR141C )	0.000201
4 5 6 12 13 14 15	(4, 12, 45.5246), (5, 14, 34.2459), (6, 14, 50.918), (12, 13, 34.9672), (13, 15, 50), (14, 13, 42.6066),	61	( YOL021C YER126C YML128C YLR241W YJL060W YGL116W YHR074W YPR103W YPL091W YDR301W YIL075C YDL103C YBL105C YML010W YLR384C YOR119C YDL111C YOR262W YPL172C YLR410W YCR017C YAL041W YOR211C YJL014W YER049W YLR208W YPL169C YBL011W YER069W YMR292W YHR062C YHR024C YBR026C YDL108W YLR002C YER021W YBR003W YBL023C YAL009W YGR135W YBR166C YFR028C YPL042C YPL217C YER107C YCR072C YIL143C YDR190C YKR002W YDL23…	0.000217
			GO:0007096	regulation of exit from mitosis	Any process involved in the progression from anaphase/telophase to G1 that is associated with a conversion from high to low mitotic CDK activity.
			GO:0022403	cell cycle phase	A cell cycle process comprising the steps by which a cell progresses through one of the biochemical and morphological phases and events that occur during successive cell replication or nuclear replication events.
			GO:0010458	exit from mitosis	The cell cycle process where a cell leaves M phase. M phase is the part of the mitotic cell cycle during which mitosis and cytokinesis take place.
4 5 6 12 13 14 15	(4, 12, 38.9756), (5, 14, 35.7073), (6, 14, 46.7805), (12, 13, 29.1951), (13, 15, 69.6341), (14, 13, 35.561),	41	( YLR241W YNL059C YHR074W YLR276C YPL091W YOR157C YDR301W YML010W YOR262W YPL096W YPL172C YLR410W YAL041W YLR208W YER069W YNL007C YHR024C YJL033W YKL212W YBR026C YDL108W YBL023C YPR137W YAL009W YDL117W YBR166C YFR028C YPL042C YIL143C YDR190C YDL236W YPR056W YFL008W YPR119W YDL145C YOR239W YGR217W YOR048C YOL061W YJR053W YBR058C )	0.000286
			GO:0003678	DNA helicase activity	Catalysis of the unwinding of a DNA duplex.
			GO:0004003	ATP-dependent DNA helicase activity	Catalysis of the reaction: ATP + H2O = ADP + phosphate, driving the unwinding of the DNA helix.
			GO:0004386	helicase activity	Catalysis of the unwinding of a DNA or RNA duplex.
			GO:0008026	ATP-dependent helicase activity	Catalysis of the reaction: ATP + H2O = ADP + phosphate to drive the unwinding of a DNA or RNA helix.
			GO:0050789	regulation of biological process	Any process that modulates the frequency, rate or extent of a biological process. Biological processes are regulated by many means; examples include the control of gene expression, protein modification or interaction with a protein or substrate molecule.
			GO:0050794	regulation of cellular process	Any process that modulates the frequency, rate or extent of cellular processes, those that are carried out at the cellular level, but are not necessarily restricted to a single cell. For example, cell communication occurs among more than one cell, but occurs at the cellular level.
4 5 7 12 13 14 15	(4, 12, 112.738), (5, 14, 104.238), (7, 15, 106.548), (12, 13, 105.357), (13, 15, 37.2619), (14, 13, 83.4524),	42	( YPL078C YLR191W YJR121W YOR310C YMR002W YNL061W YDR429C YMR108W YNL064C YIL125W YLR303W YMR217W YOL144W YLR009W YPL243W YPL076W YMR015C YDR388W YPL231W YLR378C YMR120C YJR099W YMR281W YBR196C YDR308C YMR241W YJL194W YFL045C YLR304C YBR025C YIR022W YDL087C YOR111W YEL026W YGL245W YKL151C YNL139C YHR197W YMR039C YMR274C YIL157C YJR043C )	0.00014
			GO:0006163	purine nucleotide metabolic process	The chemical reactions and pathways involving a purine nucleotide, a compound consisting of nucleoside (a purine base linked to a deoxyribose or ribose sugar) esterified with a phosphate moiety at either the 3' or 5'-hydroxyl group of its glycose moiety.
			GO:0009150	purine ribonucleotide metabolic process	The chemical reactions and pathways involving a purine ribonucleotide, a compound consisting of ribonucleoside (a purine base linked to a ribose sugar) esterified with a phosphate moiety at either the 3' or 5'-hydroxyl group of its glycose moiety.
			GO:0009259	ribonucleotide metabolic process	The chemical reactions and pathways involving a ribonucleotide, a compound consisting of ribonucleoside (a base linked to a ribose sugar) esterified with a phosphate moiety at either the 3' or 5'-hydroxyl group of its glycose moiety.
			GO:0045047	protein targeting to ER	The process of directing proteins towards the endoplasmic reticulum (ER) using signals contained within the protein. One common mechanism uses a 16- to 30-residue signal sequence, typically located at the N-terminus of the protein and containing positively charged amino acids followed by a continuous stretch of hydrophobic residues, which directs the ribosome to the ER membrane and initiates tran…
4 5 7 12 13 14 15	(4, 12, 112.738), (5, 14, 104.238), (7, 15, 106.548), (12, 13, 105.357), (13, 15, 37.2619), (14, 13, 83.4524),	42	( YPL078C YLR191W YJR121W YOR310C YMR002W YNL061W YDR429C YMR108W YNL064C YIL125W YLR303W YMR217W YOL144W YLR009W YPL243W YPL076W YMR015C YDR388W YPL231W YLR378C YMR120C YJR099W YMR281W YBR196C YDR308C YMR241W YJL194W YFL045C YLR304C YBR025C YIR022W YDL087C YOR111W YEL026W YGL245W YKL151C YNL139C YHR197W YMR039C YMR274C YIL157C YJR043C )	0.00014
			GO:0006163	purine nucleotide metabolic process	The chemical reactions and pathways involving a purine nucleotide, a compound consisting of nucleoside (a purine base linked to a deoxyribose or ribose sugar) esterified with a phosphate moiety at either the 3' or 5'-hydroxyl group of its glycose moiety.
			GO:0009150	purine ribonucleotide metabolic process	The chemical reactions and pathways involving a purine ribonucleotide, a compound consisting of ribonucleoside (a purine base linked to a ribose sugar) esterified with a phosphate moiety at either the 3' or 5'-hydroxyl group of its glycose moiety.
			GO:0009259	ribonucleotide metabolic process	The chemical reactions and pathways involving a ribonucleotide, a compound consisting of ribonucleoside (a base linked to a ribose sugar) esterified with a phosphate moiety at either the 3' or 5'-hydroxyl group of its glycose moiety.
			GO:0045047	protein targeting to ER	The process of directing proteins towards the endoplasmic reticulum (ER) using signals contained within the protein. One common mechanism uses a 16- to 30-residue signal sequence, typically located at the N-terminus of the protein and containing positively charged amino acids followed by a continuous stretch of hydrophobic residues, which directs the ribosome to the ER membrane and initiates tran…
4 5 7 12 13 14 15	(4, 12, 112.366), (5, 14, 105.171), (7, 15, 105.854), (12, 13, 104.146), (13, 15, 36.9512), (14, 13, 87.0732),	41	( YPL078C YLR191W YJR121W YOR310C YMR002W YNL061W YDR429C YMR108W YNL064C YIL125W YLR303W YMR217W YOL144W YLR009W YGR094W YPL076W YMR015C YDR388W YPL231W YLR378C YMR120C YJR099W YMR281W YBR196C YDR308C YMR241W YJL194W YFL045C YLR304C YBR025C YIR022W YDL087C YOR111W YEL026W YGL245W YKL151C YNL139C YHR197W YMR039C YLR192C YJR043C )	0.000286
			GO:0006163	purine nucleotide metabolic process	The chemical reactions and pathways involving a purine nucleotide, a compound consisting of nucleoside (a purine base linked to a deoxyribose or ribose sugar) esterified with a phosphate moiety at either the 3' or 5'-hydroxyl group of its glycose moiety.
			GO:0009150	purine ribonucleotide metabolic process	The chemical reactions and pathways involving a purine ribonucleotide, a compound consisting of ribonucleoside (a purine base linked to a ribose sugar) esterified with a phosphate moiety at either the 3' or 5'-hydroxyl group of its glycose moiety.
			GO:0009259	ribonucleotide metabolic process	The chemical reactions and pathways involving a ribonucleotide, a compound consisting of ribonucleoside (a base linked to a ribose sugar) esterified with a phosphate moiety at either the 3' or 5'-hydroxyl group of its glycose moiety.
4 5 7 12 13 14 15	(4, 12, 112), (5, 14, 104.444), (7, 15, 105.756), (12, 13, 102.378), (13, 15, 36.9556), (14, 13, 88.3333),	45	( YPL078C YLR191W YJR036C YJR121W YOR310C YMR002W YNL061W YDR429C YMR108W YNL064C YIL125W YLR303W YMR217W YOL144W YLR009W YGR094W YPL076W YMR015C YDR388W YPL231W YLR378C YMR120C YJR099W YMR281W YGR096W YBR196C YDR308C YMR241W YJL194W YFL045C YLR304C YBR037C YBR025C YIR022W YDL087C YOR111W YEL026W YGL245W YNL251C YKL151C YNL139C YHR197W YMR039C YLR192C YJR043C )	0.00025
			GO:0006163	purine nucleotide metabolic process	The chemical reactions and pathways involving a purine nucleotide, a compound consisting of nucleoside (a purine base linked to a deoxyribose or ribose sugar) esterified with a phosphate moiety at either the 3' or 5'-hydroxyl group of its glycose moiety.
			GO:0009150	purine ribonucleotide metabolic process	The chemical reactions and pathways involving a purine ribonucleotide, a compound consisting of ribonucleoside (a purine base linked to a ribose sugar) esterified with a phosphate moiety at either the 3' or 5'-hydroxyl group of its glycose moiety.
			GO:0009259	ribonucleotide metabolic process	The chemical reactions and pathways involving a ribonucleotide, a compound consisting of ribonucleoside (a base linked to a ribose sugar) esterified with a phosphate moiety at either the 3' or 5'-hydroxyl group of its glycose moiety.
4 5 7 12 13 14 15	(4, 12, 112.286), (5, 14, 103.833), (7, 15, 105.643), (12, 13, 100.667), (13, 15, 39.4048), (14, 13, 86.6905),	42	( YPL078C YJR036C YJR121W YOR310C YMR002W YNL061W YDR429C YMR108W YIL125W YMR217W YOL144W YLR009W YGR094W YDL198C YPL076W YMR015C YAL035W YDR388W YPL231W YLR378C YMR120C YJR099W YMR281W YGR096W YBR196C YDR308C YMR241W YJL194W YFL045C YLR304C YBR025C YIR022W YDL087C YOR111W YEL026W YGL245W YKL151C YNL139C YHR197W YMR039C YLR192C YJR043C )	0.00014
			GO:0006163	purine nucleotide metabolic process	The chemical reactions and pathways involving a purine nucleotide, a compound consisting of nucleoside (a purine base linked to a deoxyribose or ribose sugar) esterified with a phosphate moiety at either the 3' or 5'-hydroxyl group of its glycose moiety.
			GO:0009150	purine ribonucleotide metabolic process	The chemical reactions and pathways involving a purine ribonucleotide, a compound consisting of ribonucleoside (a purine base linked to a ribose sugar) esterified with a phosphate moiety at either the 3' or 5'-hydroxyl group of its glycose moiety.
			GO:0009259	ribonucleotide metabolic process	The chemical reactions and pathways involving a ribonucleotide, a compound consisting of ribonucleoside (a base linked to a ribose sugar) esterified with a phosphate moiety at either the 3' or 5'-hydroxyl group of its glycose moiety.
4 5 7 12 13 14 15	(4, 12, 113.095), (5, 14, 99.6905), (7, 15, 108.167), (12, 13, 99.8333), (13, 15, 46.0238), (14, 13, 81.6905),	42	( YPL078C YDR121W YJR036C YJR121W YMR002W YNL061W YDR429C YMR108W YIL125W YMR217W YOL144W YLR009W YGR094W YPL243W YDL198C YPL076W YAL035W YDL116W YDR388W YPL231W YNR030W YLR378C YMR120C YJR099W YMR281W YDR308C YMR241W YMR218C YBL035C YFL045C YLR304C YBR025C YDL087C YOR111W YEL026W YGL245W YKL151C YNL139C YHR197W YMR039C YMR274C YJR043C )	0.00014
			GO:0006163	purine nucleotide metabolic process	The chemical reactions and pathways involving a purine nucleotide, a compound consisting of nucleoside (a purine base linked to a deoxyribose or ribose sugar) esterified with a phosphate moiety at either the 3' or 5'-hydroxyl group of its glycose moiety.
			GO:0009150	purine ribonucleotide metabolic process	The chemical reactions and pathways involving a purine ribonucleotide, a compound consisting of ribonucleoside (a purine base linked to a ribose sugar) esterified with a phosphate moiety at either the 3' or 5'-hydroxyl group of its glycose moiety.
			GO:0009259	ribonucleotide metabolic process	The chemical reactions and pathways involving a ribonucleotide, a compound consisting of ribonucleoside (a base linked to a ribose sugar) esterified with a phosphate moiety at either the 3' or 5'-hydroxyl group of its glycose moiety.
4 5 7 12 13 14 15	(4, 12, 106.705), (5, 14, 103.568), (7, 15, 108.432), (12, 13, 82.5682), (13, 15, 79.0909), (14, 13, 104.455),	44	( YOR128C YNL061W YAL043C YOR004W YJL091C YJL090C YHR089C YPL029W YMR290C YJR016C YPL076W YOR145C YAL035W YPL160W YPL094C YDR289C YER003C YPL231W YMR203W YEL055C YKR081C YKL033W YJR140C YCR066W YOR168W YER044C YKL178C YMR218C YGL078C YDR158W YNR050C YHR019C YNL071W YGL016W YIL078W YLR435W YLL018C YGL245W YOR361C YCR092C YPR139C YNL260C YGL145W YDL146W )	0.000181
			GO:0016876	ligase activity, forming aminoacyl-tRNA and related compounds	Catalysis of the ligation of two substances via a carbon-oxygen bond with concomitant breakage of a diphosphate linkage, usually in a nucleoside triphosphate, to form aminoacyl-tRNA or a related compound.
			GO:0016875	ligase activity, forming carbon-oxygen bonds	Catalysis of the ligation of two substances via a carbon-oxygen bond with concomitant breakage of a diphosphate linkage, usually in a nucleoside triphosphate.
			GO:0004812	aminoacyl-tRNA ligase activity	Catalysis of the formation of aminoacyl-tRNA from ATP, amino acid, and tRNA with the release of pyrophosphate and AMP.
4 5 7 12 13 14 15	(4, 12, 48.0435), (5, 14, 38.4348), (7, 15, 38.7391), (12, 13, 31.3043), (13, 15, 63.0435), (14, 13, 37.5217),	46	( YPR024W YHR074W YLR276C YPL091W YDR301W YBR260C YIL075C YDL103C YPL126W YML010W YGR123C YDL111C YOR262W YMR062C YPL172C YGL097W YLR410W YCR017C YAL041W YER049W YLR208W YER069W YMR292W YNL007C YHR062C YHR024C YOR241W YKL212W YBR026C YDL108W YBR003W YBL023C YPR137W YAL009W YBR166C YFR028C YPL042C YIL143C YDR190C YDL236W YPR056W YPR119W YDL145C YOR239W YOR048C YBR058C )	0.000201
4 5 10 11 12 13 14	(4, 12, 114.278), (5, 14, 107.519), (10, 11, 108.481), (11, 12, 48.463), (12, 13, 111.222), (14, 13, 81.8889),	54	( YLR191W YIL019W YOR310C YPL063W YDR429C YMR108W YOR149C YLR058C YMR217W YLR330W YGL241W YMR015C YMR276W YOR075W YOR174W YMR120C YJL034W YJR099W YMR235C YFR044C YKR081C YBR196C YOR249C YKR016W YMR241W YKL003C YMR218C YJL194W YPR110C YGL123W YLR304C YEL024W YPR049C YDR047W YBR037C YBR025C YHR019C YGR216C YDL120W YIL078W YCL009C YKL011C YHL015W YGL245W YER043C YCR036W YML031W YNL139C YDR333C YJR08…	0.000134
4 5 10 11 12 13 14	(4, 12, 114.923), (5, 14, 108.154), (10, 11, 108.212), (11, 12, 47.9038), (12, 13, 112.077), (14, 13, 82.5385),	52	( YLR191W YIL019W YOR310C YPL063W YDR429C YMR108W YOR149C YLR058C YMR217W YLR330W YGL241W YMR015C YMR276W YOR075W YOR174W YMR120C YJL034W YJR099W YMR235C YFR044C YKR081C YBR196C YOR249C YKR016W YMR241W YKL003C YMR218C YJL194W YPR110C YGL123W YLR304C YEL024W YPR049C YDR047W YBR037C YBR025C YHR019C YGR216C YDL120W YIL078W YCL009C YKL011C YHL015W YGL245W YER043C YCR036W YML031W YNL139C YJR084W YMR27…	0.000201
4 5 10 11 12 13 14	(4, 12, 90.4091), (5, 14, 79.7727), (10, 11, 71.2045), (11, 12, 98.5), (12, 13, 80.5227), (14, 13, 64.1818),	44	( YPR097W YOR128C YDR484W YGL129C YMR211W YDR398W YOR069W YJL090C YLR066W YBL047C YJL031C YGR061C YMR078C YGL026C YPR031W YDL116W YDL201W YNR030W YHR120W YBR279W YPR169W YDR168W YDR427W YKL095W YGR258C YHR108W YNL048W YDR145W YIL110W YLR116W YEL037C YPL012W YNR021W YJL059W YIR022W YNL256W YPL195W YBL007C YNR038W YDR189W YPL066W YGR261C YDR270W YDR141C )	0.000181
			GO:0006896	Golgi to vacuole transport	The directed movement of substances from the Golgi to the vacuole.
			GO:0006892	post-Golgi vesicle-mediated transport	The directed movement of substances from the Golgi to other parts of the cell, including organelles and the plasma membrane, mediated by small transport vesicles.
4 5 10 11 12 13 14	(4, 12, 90.8889), (5, 14, 79.8444), (10, 11, 72.7111), (11, 12, 99.6667), (12, 13, 79.1556), (14, 13, 65.5778),	45	( YPR097W YOR128C YJR036C YDR484W YGL129C YMR211W YPL040C YDR398W YOR069W YJL090C YLR066W YBL047C YGR061C YMR078C YGL026C YPR031W YDL116W YDL201W YNR030W YHR120W YBR279W YPR169W YDR168W YKL095W YGR258C YHR108W YNL048W YDR145W YIL110W YLR116W YEL037C YPL012W YNR021W YIR011C YJL059W YIR022W YNL256W YPL195W YBL007C YNR038W YDR189W YPL066W YGR261C YDR270W YDR141C )	0.00025
			GO:0006896	Golgi to vacuole transport	The directed movement of substances from the Golgi to the vacuole.
			GO:0006892	post-Golgi vesicle-mediated transport	The directed movement of substances from the Golgi to other parts of the cell, including organelles and the plasma membrane, mediated by small transport vesicles.
4 5 11 12 13 14 15	(4, 12, 48.7647), (5, 14, 35.4902), (11, 12, 66.451), (12, 13, 35.549), (13, 15, 45.5098), (14, 13, 46.9216),	51	( YOL021C YER126C YBR236C YML128C YJL060W YPR103W YPL091W YBR260C YIL075C YBL105C YML010W YLR384C YKL021C YGL246C YOR119C YDL111C YPL172C YCR017C YAL041W YOR211C YJL014W YER049W YLR208W YOR335C YPL169C YBL011W YMR292W YHR062C YHR024C YBR026C YLR002C YER021W YBR003W YBL023C YCL054W YFR028C YPL042C YPL217C YER107C YCR072C YDR190C YKR002W YDL236W YPR056W YEL032W YDL145C YOR239W YJR064W YBR087W YJL10…	0.000172
			GO:0007096	regulation of exit from mitosis	Any process involved in the progression from anaphase/telophase to G1 that is associated with a conversion from high to low mitotic CDK activity.
			GO:0010458	exit from mitosis	The cell cycle process where a cell leaves M phase. M phase is the part of the mitotic cell cycle during which mitosis and cytokinesis take place.
4 5 11 12 13 14 15	(4, 12, 38.3409), (5, 14, 34.9318), (11, 12, 54.6364), (12, 13, 28.9545), (13, 15, 70.1818), (14, 13, 35.0909),	44	( YLR241W YNL059C YHR074W YLR276C YPL091W YOR157C YDR301W YML010W YOR262W YPL096W YPL172C YLR410W YAL041W YLR208W YER069W YNL007C YMR300C YHR024C YJL033W YKL212W YOR039W YBR026C YDL108W YBL023C YPR137W YAL009W YDL117W YBR166C YFR028C YPL042C YIL143C YDR190C YDL236W YPR056W YFL008W YPR119W YNL192W YDL145C YOR239W YGR217W YOR048C YOL061W YJR053W YBR058C )	0.000181
			GO:0003678	DNA helicase activity	Catalysis of the unwinding of a DNA duplex.
			GO:0004003	ATP-dependent DNA helicase activity	Catalysis of the reaction: ATP + H2O = ADP + phosphate, driving the unwinding of the DNA helix.
			GO:0004386	helicase activity	Catalysis of the unwinding of a DNA or RNA duplex.
			GO:0008026	ATP-dependent helicase activity	Catalysis of the reaction: ATP + H2O = ADP + phosphate to drive the unwinding of a DNA or RNA helix.
			GO:0050789	regulation of biological process	Any process that modulates the frequency, rate or extent of a biological process. Biological processes are regulated by many means; examples include the control of gene expression, protein modification or interaction with a protein or substrate molecule.
			GO:0050794	regulation of cellular process	Any process that modulates the frequency, rate or extent of cellular processes, those that are carried out at the cellular level, but are not necessarily restricted to a single cell. For example, cell communication occurs among more than one cell, but occurs at the cellular level.
4 5 12 13 14 15 16	(4, 12, 45.186), (5, 14, 50.0465), (12, 13, 37.3023), (13, 15, 63.1628), (14, 13, 37.6047), (16, 15, 69.186),	43	( YMR308C YKL210W YER126C YPR024W YLR241W YLR276C YPL091W YDR456W YDR301W YBR260C YIL075C YDL103C YPL126W YML010W YGR123C YDL111C YPL172C YGL097W YLR410W YOR332W YNL007C YPL266W YHR024C YJL033W YBR026C YLL034C YBL023C YPR137W YAL009W YBR166C YFR028C YPL042C YIL143C YDR190C YPR056W YFL008W YEL032W YDL145C YOR239W YOL032W YGR217W YJR053W YBR058C )	0.000309
			GO:0016887	ATPase activity	Catalysis of the reaction: ATP + H2O = ADP + phosphate. May or may not be coupled to another reaction.
4 5 12 13 14 15 16	(4, 12, 48.8913), (5, 14, 36.6087), (12, 13, 40.8913), (13, 15, 41.5435), (14, 13, 41.7826), (16, 15, 74.3696),	46	( YOL021C YER126C YML128C YJL060W YOR207C YDL226C YPL091W YBR127C YIL075C YDL103C YBL105C YML010W YLR384C YOR119C YDL111C YPL172C YLR410W YCR017C YOR332W YAL041W YOR211C YJL014W YLR208W YPL169C YBL011W YMR292W YHR062C YBR026C YLR002C YER021W YBR003W YBL023C YFR048W YFR028C YPL042C YPL217C YER107C YKR002W YPR056W YEL032W YDL145C YOR239W YJR064W YBR087W YJL101C YJR053W )	0.000201
			GO:0007096	regulation of exit from mitosis	Any process involved in the progression from anaphase/telophase to G1 that is associated with a conversion from high to low mitotic CDK activity.
			GO:0010458	exit from mitosis	The cell cycle process where a cell leaves M phase. M phase is the part of the mitotic cell cycle during which mitosis and cytokinesis take place.
4 6 7 12 13 14 15	(4, 12, 111), (6, 14, 86.8049), (7, 15, 106.098), (12, 13, 104.829), (13, 15, 94.9512), (14, 13, 81.6341),	41	( YKR082W YDR398W YGR207C YJL091C YMR190C YLR066W YMR217W YJL031C YGL068W YJR016C YPL076W YAL035W YKL012W YHR120W YMR203W YKR081C YOR298C-A YGR258C YJR140C YMR218C YML103C YDR047W YJL059W YHR019C YGR216C YDL120W YIL128W YCL009C YDR180W YEL042W YGL245W YDR148C YMR012W YLR421C YML031W YNL139C YKL073W YOR221C YNL260C YDL146W YLR166C )	0.000286
4 6 7 12 13 14 15	(4, 12, 114.52), (6, 14, 105.7), (7, 15, 106.18), (12, 13, 103.28), (13, 15, 69.5), (14, 13, 104.9),	50	( YKR082W YNL061W YMR108W YBR060C YNL064C YIL125W YKL024C YOL144W YJR016C YPL076W YMR015C YAL035W YGR205W YPL160W YDR289C YDR388W YPL231W YLR378C YMR235C YER157W YJL085W YKL033W YJR140C YMR241W YMR218C YML077W YBR025C YHR019C YIL078W YIL128W YKL011C YDR325W YEL042W YGL245W YBR263W YMR289W YKL122C YML031W YCR092C YOR077W YHR197W YOR221C YOR035C YER165W YMR297W YPR139C YMR060C YNL260C YGL145W YFL02…	0.000279
4 6 12 13 14 15 16	(4, 12, 39.8095), (6, 14, 34.3571), (12, 13, 24.5714), (13, 15, 68.5952), (14, 13, 36.6905), (16, 15, 71.5952),	42	( YMR308C YLR241W YHR074W YLR276C YOR157C YDR301W YBR260C YML010W YOR262W YMR062C YPL172C YGL097W YLR410W YAL041W YLR208W YHR030C YMR300C YHR024C YOR261C YBR026C YBR109C YLL034C YBL023C YPR137W YAL009W YGR135W YFR028C YPL042C YIL143C YDR190C YIR008C YDL236W YER086W YFL008W YNL192W YOR239W YGR217W YOR048C YOL061W YLR371W YHR027C YBR058C )	0.00014
4 6 12 13 14 15 16	(4, 12, 42.7021), (6, 14, 37.5745), (12, 13, 25.9787), (13, 15, 65.3617), (14, 13, 35.2128), (16, 15, 71.7021),	47	( YMR308C YKL210W YKL125W YLR241W YHR074W YLR276C YPL091W YDR456W YDR301W YBR260C YML010W YGR123C YOR262W YMR062C YPL172C YGL097W YLR410W YAL041W YLR208W YHR030C YHR024C YKL212W YOR261C YBR026C YBR109C YLL034C YBL023C YPR137W YAL009W YGR135W YFR028C YPL042C YIL143C YDR190C YIR008C YDL236W YIL004C YPR056W YFL008W YOR239W YGR217W YOR048C YOL061W YLR371W YHR027C YJL101C YBR058C )	0.000186
4 7 8 12 13 15 16	(4, 12, 44.9783), (7, 15, 26.1087), (8, 16, 27.0435), (12, 13, 31.5435), (13, 15, 39.4348), (16, 15, 75.3913),	46	( YDR293C YKL210W YNL288W YGR172C YDR372C YPR024W YIL106W YER171W YIL075C YML069W YBL105C YIL094C YGR123C YAR003W YOR119C YOL094C YLR410W YOR332W YOR211C YER049W YBR200W YDL031W YEL052W YDR496C YBR026C YER009W YBR003W YKL170W YBL023C YFR048W YHR194W YNR012W YFR028C YPL217C YER107C YER026C YCR072C YDR190C YDR392W YKL184W YPR056W YEL032W YFL024C YBR087W YJL101C YFL005W )	0.000201
4 7 8 12 13 15 16	(4, 12, 45.0652), (7, 15, 25.1304), (8, 16, 26.1304), (12, 13, 30.5), (13, 15, 39.7609), (16, 15, 75.0217),	46	( YDR293C YKL210W YNL288W YGR172C YDR372C YPR024W YIL106W YER171W YML069W YBL105C YIL094C YGR123C YAR003W YOR119C YOL094C YLR410W YOR332W YOR211C YER049W YLR208W YHR030C YDL031W YEL052W YDR496C YBR026C YER009W YBR003W YKL170W YBL023C YFR048W YHR194W YNR012W YFR028C YPL217C YER107C YER026C YCR072C YDR190C YDR392W YKL184W YPR056W YEL032W YFL024C YBR087W YJL101C YFL005W )	0.000201
4 7 8 12 13 15 16	(4, 12, 54.2222), (7, 15, 30.8444), (8, 16, 29.8444), (12, 13, 59.3778), (13, 15, 40.5556), (16, 15, 86.2444),	45	( YKL210W YOL018C YBL036C YLR274W YNL288W YPR024W YKL078W YJL060W YBR170C YDL226C YIL075C YPL050C YBL105C YLR289W YHR170W YPR176C YLR410W YOR332W YOR211C YPR118W YDR168W YDL031W YBL011W YGR028W YHR205W YDR496C YNL220W YKL170W YBL023C YDR211W YER006W YHR194W YNR012W YPL217C YER107C YDR330W YJR132W YKR002W YGR149W YPR056W YLR420W YNR029C YGR125W YEL062W YBR087W )	0.00025
4 7 10 11 12 13 15	(4, 12, 56.3659), (7, 15, 47.7805), (10, 11, 70.878), (11, 12, 84.4634), (12, 13, 36.2439), (13, 15, 46.878),	41	( YMR308C YOR272W YBR236C YPR024W YBR170C YLR276C YIL094C YNL280C YGR123C YNL292W YKL021C YDL111C YNL227C YPR176C YGL097W YNL219C YER049W YGR227W YDL031W YBL011W YLR100W YEL052W YDR496C YBR026C YLR196W YLR002C YLR419W YOL022C YDR087C YPL188W YPL043W YCL054W YDL090C YNR012W YBR166C YHL004W YPR056W YMR092C YNL313C YBR087W YLL029W )	0.000286
			GO:0016628	oxidoreductase activity, acting on the CH-CH group of donors, NAD or NADP as acceptor	Catalysis of an oxidation-reduction (redox) reaction in which a CH-CH group acts as a hydrogen or electron donor and reduces NAD or NADP.
			GO:0022613	ribonucleoprotein complex biogenesis and assembly	The cellular process by which a complex containing RNA and proteins, is synthesized, aggregates, and bonds together.
			GO:0042254	ribosome biogenesis and assembly	The process of the formation of the constituents of the ribosome subunits, their assembly, and their transport to the sites of protein synthesis.
4 7 12 13 14 15 16	(4, 12, 47.0732), (7, 15, 23.7073), (12, 13, 30.7073), (13, 15, 39.8293), (14, 13, 40.1951), (16, 15, 81.122),	41	( YDR293C YKL210W YGR172C YDR372C YPR024W YJL060W YIL106W YIL075C YML069W YBL105C YIL094C YMR062C YOL094C YLR410W YOR332W YOR211C YJL014W YER049W YHR030C YDL031W YDR496C YBR026C YER009W YBR003W YKL170W YBL023C YHR194W YNR012W YFR028C YER107C YER026C YCR072C YDR177W YDR190C YDR392W YKL184W YPR056W YEL032W YBR087W YJL101C YFL005W )	0.000286
			GO:0005657	replication fork	The Y-shaped region of a replicating DNA molecule, resulting from the separation of the DNA strands and in which the synthesis of new strands takes place. Also includes associated protein complexes.
4 7 12 13 14 15 16	(4, 12, 41.8889), (7, 15, 37.5778), (12, 13, 31.0667), (13, 15, 41.9778), (14, 13, 36.2889), (16, 15, 70.9778),	45	( YKL210W YJL130C YPR024W YML128C YIL106W YBR081C YLR276C YOR207C YER171W YDR456W YIL075C YLR384C YNL292W YOR262W YLR410W YAL041W YOR211C YJL014W YLR208W YHR030C YPL169C YMR292W YHR024C YBR026C YBR003W YLL034C YKL170W YBL023C YGR090W YGR135W YDL090C YFR028C YER107C YCR072C YIL143C YDR190C YKR002W YPR056W YEL032W YOR239W YHR065C YFL024C YJR064W YJL101C YFL005W )	0.00025
			GO:0003678	DNA helicase activity	Catalysis of the unwinding of a DNA duplex.
			GO:0004003	ATP-dependent DNA helicase activity	Catalysis of the reaction: ATP + H2O = ADP + phosphate, driving the unwinding of the DNA helix.
			GO:0004386	helicase activity	Catalysis of the unwinding of a DNA or RNA duplex.
			GO:0008026	ATP-dependent helicase activity	Catalysis of the reaction: ATP + H2O = ADP + phosphate to drive the unwinding of a DNA or RNA helix.
			GO:0044451	nucleoplasm part	Any constituent part of the nucleoplasm, that part of the nuclear content other than the chromosomes or the nucleolus.
5 6 7 12 13 14 15	(5, 14, 97.8654), (6, 14, 94.1923), (7, 15, 113.231), (12, 13, 99.3269), (13, 15, 94.2885), (14, 13, 103.558),	52	( YDL052C YGR080W YOR128C YKR082W YHR038W YNL061W YAL043C YDR320C YOR004W YJL090C YHR089C YPL183C YOR216C YKL024C YOR278W YJL031C YPL029W YJR016C YAL035W YIL093C YDR289C YOR174W YJL126W YER157W YKR081C YKL033W YOR249C YGL195W YJR140C YHR201C YOR168W YDR386W YBR265W YMR218C YGL078C YNL071W YGR216C YGL016W YLL018C YEL042W YDR254W YCR092C YOR026W YOR221C YOR035C YER014W YPR139C YMR060C YNL260C YBR25…	0.000201
5 6 7 12 13 14 15	(5, 14, 96.8571), (6, 14, 93.5714), (7, 15, 113.918), (12, 13, 99.4694), (13, 15, 95.102), (14, 13, 103.327),	49	( YDL052C YGR080W YOR128C YKR082W YHR038W YAL043C YDR320C YOR004W YJL090C YHR089C YPL183C YOR216C YOR278W YJL031C YPL029W YJR016C YAL035W YIL093C YDR289C YOR174W YJL126W YER157W YKR081C YKL033W YOR249C YGL195W YJR140C YHR201C YOR168W YDR386W YBR265W YMR218C YGL078C YNL071W YGR216C YGL016W YEL042W YDR254W YCR092C YOR026W YOR221C YOR035C YER014W YPR139C YMR060C YNL260C YBR257W YBR073W YDR141C )	0.000167
5 6 7 12 13 14 15	(5, 14, 95.2667), (6, 14, 88.7556), (7, 15, 113.711), (12, 13, 95.9111), (13, 15, 92.4889), (14, 13, 103.978),	45	( YDL052C YOR128C YKR082W YNL061W YAL043C YOR004W YJL091C YJL090C YHR089C YOR216C YOR278W YJL031C YPL029W YJR016C YAL035W YIL093C YDR289C YJL126W YKR081C YKL033W YOR249C YGL195W YJR140C YHR201C YOR168W YDR386W YBR265W YMR218C YGL078C YNL071W YGR216C YGL016W YEL042W YNR038W YDR254W YML127W YCR092C YER014W YPR139C YMR060C YNL260C YBR257W YDL146W YBR073W YDR141C )	0.00025
5 6 7 12 13 14 15	(5, 14, 97.7963), (6, 14, 92.3333), (7, 15, 113.315), (12, 13, 98.5741), (13, 15, 93.8148), (14, 13, 103.074),	54	( YDL052C YGR080W YOR128C YKR082W YHR038W YNL061W YAL043C YDR320C YOR004W YJL091C YJL090C YHR089C YOR216C YKL024C YOR278W YJL031C YPL029W YJR016C YAL035W YIL093C YDR289C YOR174W YJL126W YER157W YKR081C YKL033W YOR249C YGL195W YJR140C YHR201C YOR168W YDR386W YBR265W YMR218C YGL078C YNL071W YGR216C YGL016W YLL018C YEL042W YDR254W YML127W YCR092C YOR026W YOR221C YOR035C YER014W YPR139C YMR060C YNL26…	0.000134
5 6 7 13 14 15 16	(5, 14, 22.1111), (6, 14, 24.9333), (7, 15, 41.3778), (13, 15, 69.4444), (14, 13, 76.6), (16, 15, 65.8),	45	( YGR246C YDR331W YML059C YMR190C YGR200C YKR038C YNL021W YLR241W YHR028C YDR301W YPL022W YAR003W YMR062C YBR235W YGL003C YIL116W YLR272C YCR009C YER090W YMR300C YLL031C YER078C YPL109C YLR243W YKR087C YPL125W YPL023C YOR022C YOR368W YNL256W YER095W YIL142W YLR253W YLR409C YCR072C YJR069C YLR277C YER086W YKL184W YGR125W YLL019C YBR088C YDR267C YDL006W YDR105C )	0.00025
5 6 7 13 14 15 16	(5, 14, 22.1111), (6, 14, 24.9333), (7, 15, 41.3778), (13, 15, 69.4444), (14, 13, 76.6), (16, 15, 65.8),	45	( YGR246C YDR331W YML059C YMR190C YGR200C YKR038C YNL021W YLR241W YHR028C YDR301W YPL022W YAR003W YMR062C YBR235W YGL003C YIL116W YLR272C YCR009C YER090W YMR300C YLL031C YER078C YPL109C YLR243W YKR087C YPL125W YPL023C YOR022C YOR368W YNL256W YER095W YIL142W YLR253W YLR409C YCR072C YJR069C YLR277C YER086W YKL184W YGR125W YLL019C YBR088C YDR267C YDL006W YDR105C )	0.00025
5 6 7 13 14 15 16	(5, 14, 22.8085), (6, 14, 25.5106), (7, 15, 41.5532), (13, 15, 69.2766), (14, 13, 76.7872), (16, 15, 65.4255),	47	( YGR246C YDR331W YML059C YMR190C YGR200C YKR038C YNL021W YLR241W YHR028C YDR301W YBL105C YPL022W YAR003W YMR062C YBR235W YGL003C YIL116W YLR272C YCR009C YER090W YMR300C YLL031C YER078C YPL109C YLR243W YKR087C YPL125W YPL023C YOR022C YOR368W YNL256W YER095W YIL142W YLR253W YLR409C YCR072C YJR069C YLR277C YER086W YKL184W YGR125W YLL019C YBR088C YDR267C YDL006W YJL071W YDR105C )	0.000186
5 6 7 13 14 15 16	(5, 14, 22.9318), (6, 14, 25.7273), (7, 15, 42.8864), (13, 15, 70.5227), (14, 13, 77.8409), (16, 15, 64.9545),	44	( YGR246C YDR331W YML059C YMR190C YGR200C YKR038C YLR241W YHR028C YDR301W YPL022W YAR003W YMR062C YBR235W YGL003C YIL116W YLR272C YER090W YMR300C YLL031C YER078C YPL109C YLR243W YKR087C YPL125W YPL023C YOR022C YOR368W YNL256W YER095W YIL142W YLR253W YLR409C YCR072C YJR069C YLR277C YER086W YKL184W YGR125W YLL019C YBR088C YDR267C YDL006W YJL071W YDR105C )	0.000181
5 6 7 13 14 15 16	(5, 14, 36.75), (6, 14, 49.5909), (7, 15, 28.8409), (13, 15, 47.1364), (14, 13, 42), (16, 15, 81.8636),	44	( YOL021C YLR274W YGR172C YGL234W YJL060W YGL116W YIL039W YDL226C YFL028C YPL091W YIL075C YML069W YBL105C YML010W YDL111C YOR262W YCR017C YJL014W YOR257W YBR200W YKL080W YNL123W YOR335C YBL011W YER069W YOR241W YHR205W YJL033W YLR002C YER021W YKL170W YBL023C YFR028C YPL217C YKR002W YLR209C YPR056W YPR119W YDL145C YGL095C YBR087W YJL101C YPR089W YDR264C )	0.000181
5 6 7 13 14 15 16	(5, 14, 36.1702), (6, 14, 46.6809), (7, 15, 33), (13, 15, 64.8085), (14, 13, 37.5532), (16, 15, 76.234),	47	( YLR274W YGR172C YNL021W YLR241W YGL116W YER005W YPL091W YBR260C YIL075C YML010W YGR123C YDL111C YOR262W YPL172C YCR017C YIL116W YOR257W YER049W YKL080W YNL123W YER069W YHR024C YOR241W YHR205W YJL033W YOR093C YKL212W YOR163W YGR255C YBL023C YPR137W YAL010C YLR025W YFR028C YPL042C YDL236W YKL194C YLR209C YPR056W YOR245C YPR119W YNL192W YDL145C YGL095C YBR087W YLR371W YDR264C )	0.000186
5 6 7 13 14 15 16	(5, 14, 33.5094), (6, 14, 34.6604), (7, 15, 34.4717), (13, 15, 49.1887), (14, 13, 37.717), (16, 15, 78.2642),	53	( YLR274W YML059C YML128C YNL021W YJL060W YNL207W YBR081C YIL039W YDL226C YFL028C YIL075C YML069W YLR289W YML010W YDL111C YOR262W YLR410W YOR211C YOR257W YLR208W YKL080W YPL169C YMR300C YLL031C YPL109C YMR150C YHR205W YOR093C YBR026C YGR255C YBL023C YGR135W YLR025W YFR028C YPL042C YPL217C YER107C YCR072C YIL143C YKR002W YDL236W YPR056W YOR245C YNL192W YOR239W YOR048C YDL215C YJR064W YGL095C YBR08…	0.000212
5 6 7 13 14 15 16	(5, 14, 37.2917), (6, 14, 49.3125), (7, 15, 32.1667), (13, 15, 63.0208), (14, 13, 38.0625), (16, 15, 76.5),	48	( YLR274W YGR172C YPR024W YGL234W YNL021W YLR241W YGL116W YER005W YPL091W YBR260C YIL075C YDL103C YML010W YGR123C YDL111C YOR262W YPL172C YCR017C YIL116W YOR257W YER049W YKL080W YNL123W YER069W YHR024C YOR241W YHR205W YJL033W YOR093C YKL212W YOR163W YGR255C YBL023C YPR137W YLR025W YFR028C YPL042C YDL236W YKL194C YLR209C YPR056W YOR245C YPR119W YNL192W YDL145C YGL095C YBR087W YDR264C )	0.000254
5 7 8 13 14 15 16	(5, 14, 36.1778), (7, 15, 36.4889), (8, 16, 40.6), (13, 15, 82.6222), (14, 13, 39.8667), (16, 15, 70.2444),	45	( YGL236C YHR148W YJL167W YOR160W YNL021W YLR241W YNL059C YLR276C YGL085W YBR260C YDR292C YLR193C YNL215W YPL096W YPL172C YOR257W YKL080W YER069W YNL007C YPL170W YHR024C YPR173C YHR205W YJL033W YOR093C YKL212W YDR097C YGR255C YPR137W YPL120W YAL010C YLR025W YLR244C YDL236W YKL194C YJR069C YLR209C YLR277C YER086W YGR202C YPR056W YOR245C YOL061W YLR371W YDR270W )	0.00025
5 7 8 13 14 15 16	(5, 14, 36.7174), (7, 15, 35.5217), (8, 16, 39.6304), (13, 15, 81.6739), (14, 13, 38.6522), (16, 15, 70.913),	46	( YGL236C YHR148W YJL167W YOR160W YNL021W YLR241W YNL059C YLR276C YGL085W YOR157C YBR260C YDR292C YLR193C YNL215W YPL096W YPL172C YOR257W YKL080W YER069W YNL007C YPL170W YHR024C YPR173C YHR205W YJL033W YOR093C YKL212W YDR097C YGR255C YPR137W YPL120W YAL010C YLR025W YFR028C YLR244C YDL236W YKL194C YJR069C YLR209C YLR277C YER086W YPR056W YOR245C YOL061W YLR371W YDR270W )	0.000201
5 7 8 13 14 15 16	(5, 14, 37.0714), (7, 15, 36.1905), (8, 16, 41.1429), (13, 15, 82.5476), (14, 13, 39.0714), (16, 15, 70.9524),	42	( YGL236C YHR148W YJL167W YOR160W YNL021W YLR241W YNL059C YLR276C YGL085W YBR260C YDR292C YLR193C YNL215W YPL096W YPL172C YOR257W YKL080W YER069W YNL007C YPL170W YHR024C YPR173C YHR205W YJL033W YOR093C YKL212W YDR097C YGR255C YPR137W YPL120W YAL010C YLR025W YLR244C YDL236W YKL194C YJR069C YLR209C YLR277C YPR056W YOL061W YLR371W YDR270W )	0.00014
5 7 8 13 14 15 16	(5, 14, 38.2222), (7, 15, 35.2444), (8, 16, 40.7778), (13, 15, 80.6222), (14, 13, 38.4222), (16, 15, 72.3778),	45	( YGL236C YHR148W YJL167W YOR160W YPR088C YNL021W YLR241W YNL059C YLR276C YER005W YGL085W YBR260C YDR292C YIL075C YLR193C YPL096W YPL172C YOR257W YKL080W YER069W YNL007C YPL170W YHR024C YPR173C YHR205W YJL033W YOR093C YKL212W YDR097C YGR255C YPR137W YPL120W YAL010C YLR025W YFR028C YLR244C YDL236W YKL194C YJR069C YLR209C YLR277C YPR056W YOL061W YLR371W YDR270W )	0.00025
5 7 8 13 14 15 16	(5, 14, 38.4419), (7, 15, 35.2326), (8, 16, 41.5349), (13, 15, 80.4884), (14, 13, 38.7442), (16, 15, 72.8837),	43	( YGL236C YHR148W YJL167W YOR160W YPR088C YNL021W YLR241W YNL059C YLR276C YGL085W YBR260C YDR292C YIL075C YLR193C YPL096W YPL172C YOR257W YKL080W YER069W YNL007C YPL170W YHR024C YPR173C YHR205W YJL033W YOR093C YKL212W YDR097C YGR255C YPR137W YPL120W YAL010C YLR025W YFR028C YLR244C YDL236W YKL194C YJR069C YLR209C YLR277C YPR056W YLR371W YDR270W )	0.000309
5 7 8 13 14 15 16	(5, 14, 38.3958), (7, 15, 37.75), (8, 16, 40.9792), (13, 15, 78.875), (14, 13, 38.6667), (16, 15, 70.5208),	48	( YGL236C YHR148W YJL167W YOR160W YNL021W YLR241W YNL059C YLR276C YER005W YGL085W YBR260C YDR292C YIL075C YLR193C YNL215W YDL111C YPL096W YPL172C YOR257W YKL080W YER069W YNL007C YPL170W YHR024C YPR173C YOR241W YHR205W YJL033W YOR093C YKL212W YDR097C YGR255C YPR137W YPL120W YAL010C YLR025W YFR028C YLR244C YDL236W YKL194C YJR069C YLR209C YLR277C YPR056W YOR245C YLR371W YDR270W YBR058C )	0.000254
			GO:0016787	hydrolase activity	Catalysis of the hydrolysis of various bonds, e.g. C-O, C-N, C-C, phosphoric anhydride bonds, etc. Hydrolase is the systematic name for any enzyme of EC class 3.
5 7 8 13 14 15 16	(5, 14, 36.8302), (7, 15, 35.6226), (8, 16, 38.5849), (13, 15, 80.8302), (14, 13, 37.9811), (16, 15, 74.1887),	53	( YGL236C YHR148W YJL167W YOR160W YPR088C YNL021W YLR241W YNL059C YLR276C YER005W YGL085W YOR157C YBR260C YDR292C YIL075C YLR193C YNL215W YPL096W YPL172C YOR257W YKL080W YNL123W YER069W YNL007C YPL170W YHR024C YPR173C YOR241W YHR205W YHR113W YJL033W YOR093C YKL212W YDR097C YGR255C YPR137W YPL120W YAL010C YLR025W YFR028C YLR244C YDL236W YKL194C YJR069C YLR209C YLR277C YER086W YPR056W YOR245C YPR11…	0.000212
			GO:0016787	hydrolase activity	Catalysis of the hydrolysis of various bonds, e.g. C-O, C-N, C-C, phosphoric anhydride bonds, etc. Hydrolase is the systematic name for any enzyme of EC class 3.
5 7 9 13 14 15 16	(5, 14, 39.2222), (7, 15, 42.8444), (9, 16, 49.1111), (13, 15, 45.1778), (14, 13, 38.8889), (16, 15, 67.7333),	45	( YDR293C YDR128W YOR272W YML059C YML128C YDR348C YBR081C YOR207C YDL226C YER005W YOR124C YDR301W YIL075C YLR384C YDL111C YOR262W YOR211C YJL014W YNR007C YLR208W YKL080W YOR335C YPL169C YER069W YHR205W YBR026C YPR190C YBR003W YGR255C YLR025W YFR028C YDR190C YKR002W YPR056W YOR245C YJL029C YHR065C YDL215C YJR064W YGL095C YBR290W YJL101C YDR164C YDR270W YDR264C )	0.00025
5 7 12 13 14 15 16	(5, 14, 35.0588), (7, 15, 25.4706), (12, 13, 45.8039), (13, 15, 47.9804), (14, 13, 35.3529), (16, 15, 88.8235),	51	( YDR293C YLR274W YGR172C YGL234W YNL021W YJL060W YNL207W YDL226C YFL028C YPL091W YIL075C YML069W YLR289W YLR362W YIL094C YHR170W YML010W YOR262W YLR410W YOR332W YOR211C YOR257W YLR208W YOR335C YBL011W YER069W YPL109C YHR205W YJL033W YGR255C YBL023C YGR135W YFR028C YPL042C YPL217C YER107C YCR072C YOL077C YKR002W YDL236W YLR005W YPR056W YPR119W YNL192W YDL145C YGL095C YBR087W YJL101C YFL005W YDR16…	0.000172
3 4 6 11 12 13 14	(3, 11, 52.25), (4, 12, 50.5455), (6, 14, 44.8182), (11, 12, 84.9091), (12, 13, 30.4773), (14, 13, 36.9318),	44	( YMR308C YOR272W YKL125W YDR477W YHR119W YML021C YBR081C YBR142W YLR276C YPL091W YDR456W YKL041W YBR260C YGR123C YDL111C YPL172C YGL097W YCR017C YIL116W YDR244W YJL014W YLR208W YJL069C YHR024C YKL212W YML086C YLL034C YFR010W YPR137W YPL217C YML080W YIR008C YDL236W YPR056W YFL008W YMR216C YOR239W YGR217W YOR048C YBR087W YDL148C YHR027C YJL101C YDR175C )	0.000181
3 4 6 11 12 13 14	(3, 11, 59.9762), (4, 12, 54.6429), (6, 14, 44.2143), (11, 12, 89.7143), (12, 13, 56.5714), (14, 13, 68),	42	( YMR308C YGR187C YPL040C YNL316C YJR068W YOL145C YLR241W YJL060W YBR170C YBR142W YPL091W YBL105C YDL234C YMR301C YDL111C YMR062C YPL172C YDL168W YGL097W YCR017C YIL116W YDR168W YPR112C YJL033W YDR496C YDR097C YML086C YLR002C YDR334W YLR419W YNL256W YPL043W YNR012W YPL217C YLR409C YJR132W YDL195W YMR135C YMR125W YBR087W YOL098C YKL179C )	0.00014
3 4 6 11 12 13 14	(3, 11, 44.1154), (4, 12, 41.5962), (6, 14, 33.2308), (11, 12, 35.8077), (12, 13, 32.1346), (14, 13, 33.9423),	52	( YKL210W YGL194C YGL048C YGL116W YHR074W YOR207C YDL226C YFL046W YOR157C YBR127C YDR301W YOL038W YML010W YNL218W YOR119C YDL111C YOR262W YFL016C YLR410W YBR291C YAL041W YOR211C YPL254W YOR116C YPL169C YHR024C YOR093C YOR261C YBR026C YLL034C YBL023C YHL031C YAL009W YDL117W YFR028C YPL042C YER107C YIL143C YDR190C YFL008W YMR125W YNL192W YHR065C YER122C YEL062W YDR486C YJR064W YOL061W YLR371W YJL10…	0.000201
3 4 6 11 12 13 14	(3, 11, 44.6327), (4, 12, 37.7551), (6, 14, 33.1633), (11, 12, 33.898), (12, 13, 30.7143), (14, 13, 32.8367),	49	( YKL210W YGL194C YGL048C YGL116W YHR074W YOR207C YFL046W YOR157C YBR127C YDR301W YOL038W YML010W YNL218W YOR119C YOR262W YFL016C YLR410W YAL041W YOR211C YPL254W YOR116C YPL169C YHR024C YOR093C YOR261C YBR026C YLL034C YBL023C YHL031C YAL009W YDL117W YFR028C YPL042C YER107C YIL143C YDR190C YIL004C YFL008W YMR125W YNL192W YHR065C YER122C YEL062W YJR064W YOL061W YLR371W YJL101C YBR058C YML098W )	0.000167
3 4 6 11 12 13 14	(3, 11, 43.898), (4, 12, 44.551), (6, 14, 34.4082), (11, 12, 35.2245), (12, 13, 32.6531), (14, 13, 37),	49	( YKL210W YER126C YGL194C YGL048C YLR241W YHR074W YOR207C YDL226C YFL046W YBR127C YDR301W YIL075C YOL038W YML010W YNL218W YOR119C YDL111C YOR262W YFL016C YLR410W YAL041W YOR211C YOR116C YPL169C YMR300C YHR024C YBR026C YLL034C YBL023C YAL009W YDL117W YFR028C YPL042C YER107C YIL143C YDR190C YJR069C YFL008W YMR125W YHR065C YER122C YEL062W YDR486C YJR064W YOL061W YLR371W YJL101C YBR058C YML098W )	0.000167
			GO:0016787	hydrolase activity	Catalysis of the hydrolysis of various bonds, e.g. C-O, C-N, C-C, phosphoric anhydride bonds, etc. Hydrolase is the systematic name for any enzyme of EC class 3.
3 5 6 11 12 13 14	(3, 11, 50.7174), (5, 14, 46.913), (6, 14, 39.2609), (11, 12, 34.4348), (12, 13, 34.413), (14, 13, 31.7609),	46	( YKL210W YJL130C YER126C YGL194C YNL021W YLR241W YMR277W YBR143C YOR207C YFL028C YDR456W YKL120W YIL075C YML010W YNL218W YOR119C YFL016C YLR410W YEL051W YBR291C YAL041W YOR211C YPL254W YOR116C YPL169C YLR055C YHR024C YBR026C YLL034C YBL023C YAL009W YDL117W YFR028C YPL042C YER107C YIL143C YDR190C YIL004C YFL008W YPR119W YNL192W YHR065C YJR064W YLR371W YBR058C YML098W )	0.000201
			GO:0065007	biological regulation	Any process that modulates the frequency, rate or extent of any biological process, quality or function.
			GO:0050789	regulation of biological process	Any process that modulates the frequency, rate or extent of a biological process. Biological processes are regulated by many means; examples include the control of gene expression, protein modification or interaction with a protein or substrate molecule.
			GO:0050794	regulation of cellular process	Any process that modulates the frequency, rate or extent of cellular processes, those that are carried out at the cellular level, but are not necessarily restricted to a single cell. For example, cell communication occurs among more than one cell, but occurs at the cellular level.
			GO:0005654	nucleoplasm	That part of the nuclear content other than the chromosomes or the nucleolus.
			GO:0044451	nucleoplasm part	Any constituent part of the nucleoplasm, that part of the nuclear content other than the chromosomes or the nucleolus.
4 5 7 12 13 14 15	(4, 12, 53.3659), (5, 14, 41), (7, 15, 27.439), (12, 13, 39.2683), (13, 15, 46.6585), (14, 13, 62.6585),	41	( YLR241W YJL060W YGL116W YGR061C YIL075C YPL050C YBL105C YHR170W YML010W YAR003W YOR119C YDL111C YCR017C YIL116W YER049W YOR335C YDR454C YEL052W YDR496C YDR339C YNL277W YER021W YLR419W YPL188W YKL170W YBL023C YPL043W YCL054W YNR012W YFR028C YPL217C YER107C YCR072C YDR190C YJR069C YKL184W YPR056W YEL032W YDL145C YBR087W YJL101C )	0.000286
4 6 12 13 14 15 16	(4, 12, 44.3273), (6, 14, 32.6), (12, 13, 32.0545), (13, 15, 44), (14, 13, 36.7818), (16, 15, 69.4909),	55	( YMR308C YKL210W YER126C YNL288W YML128C YGL048C YJL060W YBR081C YDL226C YFL028C YER171W YBR127C YDR456W YDR301W YML069W YML010W YOR119C YDL111C YOR262W YGL097W YLR410W YAL041W YOR211C YJL014W YLR208W YPL254W YHR030C YPL169C YHR024C YOR261C YBR026C YBR109C YER021W YLL034C YBL023C YAL009W YGR135W YDL090C YFR028C YPL042C YPL217C YER107C YCR072C YDR177W YIL143C YDR190C YKR002W YDL236W YIL004C YPR05…	0.000237
			GO:0005654	nucleoplasm	That part of the nuclear content other than the chromosomes or the nucleolus.
			GO:0044451	nucleoplasm part	Any constituent part of the nucleoplasm, that part of the nuclear content other than the chromosomes or the nucleolus.
4 6 12 13 14 15 16	(4, 12, 44.8478), (6, 14, 34.6522), (12, 13, 29.0217), (13, 15, 43.8913), (14, 13, 37.587), (16, 15, 71.2609),	46	( YKL210W YOR272W YER126C YML128C YGL048C YBR081C YDL226C YBR127C YDR456W YML069W YML010W YDL111C YOR262W YGL097W YLR410W YAL041W YOR211C YJL014W YLR208W YHR030C YPL169C YHR024C YOR261C YBR026C YER021W YLL034C YBL023C YAL009W YGR135W YDL090C YFR028C YPL042C YPL217C YER107C YCR072C YDR177W YDR190C YDL236W YIL004C YPR056W YOR239W YOR048C YJR064W YBR087W YJL101C YBR058C )	0.000201
			GO:0006996	organelle organization and biogenesis	A process that is carried out at the cellular level which results in the formation, arrangement of constituent parts, or disassembly of any organelle within a cell.
4 6 12 13 14 15 16	(4, 12, 45.9362), (6, 14, 34.9362), (12, 13, 29.1064), (13, 15, 43.5957), (14, 13, 37.2553), (16, 15, 71.5106),	47	( YKL210W YOR272W YER126C YML128C YGL048C YBR081C YDL226C YFL028C YBR127C YDR456W YML069W YML010W YDL111C YOR262W YGL097W YLR410W YAL041W YOR211C YJL014W YLR208W YHR030C YPL169C YHR024C YOR261C YBR026C YER021W YLL034C YBL023C YAL009W YGR135W YDL090C YFR028C YPL042C YPL217C YER107C YCR072C YDR177W YDR190C YDL236W YIL004C YPR056W YOR239W YOR048C YJR064W YBR087W YJL101C YBR058C )	0.000186
			GO:0006996	organelle organization and biogenesis	A process that is carried out at the cellular level which results in the formation, arrangement of constituent parts, or disassembly of any organelle within a cell.
4 6 12 13 14 15 16	(4, 12, 44.8222), (6, 14, 33.6), (12, 13, 30.4667), (13, 15, 43.7333), (14, 13, 37.3778), (16, 15, 69.1556),	45	( YKL210W YER126C YML128C YGL048C YBR081C YDL226C YBR127C YDR456W YML010W YOR119C YDL111C YOR262W YGL097W YLR410W YAL041W YOR211C YJL014W YLR208W YHR030C YPL169C YHR024C YOR261C YBR026C YBR109C YER021W YLL034C YBL023C YAL009W YGR135W YDL090C YFR028C YPL042C YPL217C YER107C YCR072C YDR177W YDR190C YDL236W YIL004C YPR056W YOR239W YJR064W YBR087W YJL101C YBR058C )	0.00025
			GO:0006996	organelle organization and biogenesis	A process that is carried out at the cellular level which results in the formation, arrangement of constituent parts, or disassembly of any organelle within a cell.
			GO:0007049	cell cycle	The progression of biochemical and morphological phases and events that occur in a cell during successive cell replication or nuclear replication events. Canonically, the cell cycle comprises the replication and segregation of genetic material followed by the division of the cell, but in endocycles or syncytial cells nuclear replication or nuclear division may not be followed by cell division.
4 6 12 13 14 15 16	(4, 12, 45.0217), (6, 14, 32.9783), (12, 13, 29.6304), (13, 15, 43.2174), (14, 13, 35.6957), (16, 15, 70.3043),	46	( YKL210W YER126C YML128C YGL048C YBR081C YDL226C YFL028C YBR127C YDR456W YML069W YML010W YDL111C YOR262W YGL097W YLR410W YAL041W YOR211C YLR208W YPL254W YHR030C YPL169C YOR261C YBR026C YBR109C YER021W YLL034C YBL023C YAL009W YGR135W YDL090C YFR028C YPL042C YPL217C YER107C YCR072C YDR177W YIL143C YDR190C YDL236W YIL004C YPR056W YOR239W YJR064W YBR087W YJL101C YBR058C )	0.000201
4 6 12 13 14 15 16	(4, 12, 43.8367), (6, 14, 32.1429), (12, 13, 30.0816), (13, 15, 43.5102), (14, 13, 35.3673), (16, 15, 69.5306),	49	( YKL210W YER126C YML128C YGL048C YBR081C YDL226C YFL028C YER171W YBR127C YDR456W YDR301W YML069W YML010W YDL111C YOR262W YGL097W YLR410W YAL041W YOR211C YLR208W YPL254W YHR030C YPL169C YOR261C YBR026C YBR109C YER021W YLL034C YBL023C YAL009W YGR135W YDL090C YFR028C YPL042C YPL217C YER107C YCR072C YDR177W YIL143C YDR190C YDL236W YIL004C YPR056W YOR239W YFL024C YJR064W YBR087W YJL101C YBR058C )	0.000167
			GO:0005654	nucleoplasm	That part of the nuclear content other than the chromosomes or the nucleolus.
			GO:0044451	nucleoplasm part	Any constituent part of the nucleoplasm, that part of the nuclear content other than the chromosomes or the nucleolus.
4 7 8 12 13 15 16	(4, 12, 51.3725), (7, 15, 24.2549), (8, 16, 27.5098), (12, 13, 29.4118), (13, 15, 42.451), (16, 15, 72.7451),	51	( YDR293C YBL036C YPR024W YIL106W YPR103W YIL075C YBL105C YIL094C YGR123C YAR003W YMR062C YPR176C YOL094C YLR410W YIL116W YOR332W YOR211C YJL014W YER049W YLR208W YHR030C YPR118W YOR335C YDL031W YER094C YEL052W YJL111W YDR496C YBR026C YBR003W YFR010W YKL170W YBL023C YGR195W YFR048W YDR074W YHR194W YCL054W YNR012W YFR028C YER107C YCR072C YDR190C YDR392W YKL184W YPR056W YFL024C YJR064W YBR087W YJL10…	0.000172
4 7 8 12 13 15 16	(4, 12, 40.2281), (7, 15, 28.9649), (8, 16, 21.6316), (12, 13, 50.0526), (13, 15, 45.614), (16, 15, 79.9825),	57	( YDR293C YKL210W YOL018C YCR053W YBL036C YLR274W YML059C YGR210C YGR172C YCR057C YPR024W YKL078W YNL021W YJL060W YBR170C YGL116W YIL039W YFL028C YIL075C YPL050C YBL105C YLR289W YLR362W YHR170W YAR003W YPR176C YGL003C YLR410W YIL116W YOR332W YOR211C YCR009C YPR118W YDL031W YPL109C YHR205W YOR093C YBR026C YML110C YBL023C YER006W YHR194W YNR012W YFR028C YER107C YCR072C YKR002W YAR015W YKL184W YLR00…	0.000178
			GO:0043085	positive regulation of catalytic activity	Any process that activates or increases the activity of an enzyme.
			GO:0050790	regulation of catalytic activity	Any process that modulates the activity of an enzyme.
			GO:0065009	regulation of molecular function	Any process that modulates the frequency, rate or extent of molecular functions. Molecular functions are elemental biological activities occurring at the molecular level, such as catalysis or binding.
4 7 9 12 13 15 16	(4, 12, 106.362), (7, 15, 103.511), (9, 16, 79.1702), (12, 13, 88.2766), (13, 15, 36.0851), (16, 15, 101.894),	47	( YJR121W YOR310C YDR256C YMR108W YJR139C YGR285C YNL037C YNL064C YHR089C YLR058C YIL125W YMR217W YLR009W YGR094W YMR290C YDL198C YDL014W YMR015C YAL035W YHR072W-A YPL231W YLR378C YMR120C YBR121C YFR044C YDR044W YMR241W YNL048W YIL110W YDR158W YFL045C YDR129C YLR304C YIR034C YKL035W YBR025C YNL071W YPL028W YIR022W YOR111W YEL026W YJR132W YGL245W YDR511W YOR361C YNR035C YLR438W )	0.000186
			GO:0016491	oxidoreductase activity	Catalysis of an oxidation-reduction (redox) reaction, a reversible chemical reaction in which the oxidation state of an atom or atoms within a molecule is altered. One substrate acts as a hydrogen or electron donor and becomes oxidized, while the other acts as hydrogen or electron acceptor and becomes reduced.
			GO:0009308	amine metabolic process	The chemical reactions and pathways involving any organic compound that is weakly basic in character and contains an amino or a substituted amino group. Amines are called primary, secondary, or tertiary according to whether one, two, or three carbon atoms are attached to the nitrogen atom.
			GO:0051187	cofactor catabolic process	The chemical reactions and pathways resulting in the breakdown of a cofactor, a substance that is required for the activity of an enzyme or other protein.
			GO:0006082	organic acid metabolic process	The chemical reactions and pathways involving organic acids, any acidic compound containing carbon in covalent linkage.
			GO:0019752	carboxylic acid metabolic process	The chemical reactions and pathways involving carboxylic acids, any organic acid containing one or more carboxyl (COOH) groups or anions (COO-).
			GO:0006807	nitrogen compound metabolic process	The chemical reactions and pathways involving various organic and inorganic nitrogenous compounds; includes nitrogen fixation, nitrification, denitrification, assimilatory/dissimilatory nitrate reduction and the interconversion of nitrogenous organic matter and ammonium.
			GO:0009109	coenzyme catabolic process	The chemical reactions and pathways resulting in the breakdown of coenzymes, any of various nonprotein organic cofactors that are required, in addition to an enzyme and a substrate, for an enzymatic reaction to proceed.
			GO:0006519	amino acid and derivative metabolic process	The chemical reactions and pathways involving amino acids, organic acids containing one or more amino substituents, and compounds derived from amino acids.
			GO:0006520	amino acid metabolic process	The chemical reactions and pathways involving amino acids, organic acids containing one or more amino substituents.
			GO:0005732	small nucleolar ribonucleoprotein complex	A complex composed of RNA of the small nucleolar RNA (snoRNA) and protein, found in the nucleolus of a eukaryotic cell. Most are involved in a step of processing of rRNA: cleavage, 2'-O-methylation, or pseudouridylation. The majority, though not all, fall into one of two classes, box C/D type or box H/ACA type.
			GO:0031428	box C/D snoRNP complex	A ribonucleoprotein complex containing small nucleolar RNA of the box C/D type.
4 7 11 12 13 15 16	(4, 12, 49.9811), (7, 15, 26.4151), (11, 12, 56.3208), (12, 13, 34.3962), (13, 15, 42.2075), (16, 15, 82.8491),	53	( YDR293C YOL021C YKL210W YOR176W YPR024W YLR241W YJL060W YIL106W YOL010W YOR027W YGL116W YBR247C YFL028C YIL075C YBL105C YLR362W YIL094C YPL152W YOR119C YLR410W YIL116W YER049W YPR118W YDL031W YGR252W YDR454C YOR261C YDR496C YBR026C YBR171W YNL277W YBR003W YPL188W YLR133W YBL023C YFR048W YPR060C YHR194W YCL054W YDL090C YFR028C YPL217C YER107C YER026C YCR072C YKL184W YPR056W YLR420W YDL145C YFL02…	0.000212
4 7 11 12 13 15 16	(4, 12, 47.6905), (7, 15, 27.3571), (11, 12, 44.7619), (12, 13, 34.6429), (13, 15, 53.381), (16, 15, 75.119),	42	( YDR293C YKL210W YBL036C YPR024W YLR241W YIL106W YGL116W YIL075C YBL105C YLR289W YML010W YOR119C YLR410W YIL116W YER049W YOR335C YDL031W YOL140W YGR252W YDR454C YNL007C YHR024C YOR093C YBR026C YNL277W YBL023C YFR048W YHR194W YCL054W YKL160W YFR028C YPL042C YER107C YER026C YIL143C YDR190C YPR056W YEL032W YDL145C YEL062W YFL024C YJL101C )	0.00014
4 7 11 12 13 15 16	(4, 12, 46.4634), (7, 15, 25.7561), (11, 12, 57.6585), (12, 13, 36.439), (13, 15, 42.0244), (16, 15, 83.5122),	41	( YDR293C YOL021C YKL013C YKL210W YPR024W YLR241W YJL060W YOL010W YGL116W YIL075C YBL105C YLR362W YLR410W YER049W YPR118W YDL031W YGR252W YDR454C YOR261C YDR496C YBR026C YBR171W YBR003W YPL188W YLR133W YFR048W YPR060C YHR194W YPL043W YCL054W YFR028C YPL217C YER107C YER026C YCR072C YKL184W YPR056W YLR420W YDL145C YFL024C YJL101C )	0.000286
4 7 12 13 14 15 16	(4, 12, 41.439), (7, 15, 24.0732), (12, 13, 55.0488), (13, 15, 41.0732), (14, 13, 34.5366), (16, 15, 76.4146),	41	( YKL210W YJL130C YOL018C YLR274W YNL288W YGR172C YPR024W YGL234W YKL078W YNL021W YIL039W YOR207C YDL226C YFL028C YNR032W YIL075C YBL105C YLR289W YLR410W YOR332W YOR211C YPR118W YPL122C YNL007C YHR205W YOR093C YDR496C YML110C YBR003W YKL170W YBL023C YER006W YFR028C YER107C YKR002W YLR005W YPR056W YFL024C YDL215C YBR087W YJL101C )	0.000286
			GO:0045896	regulation of transcription, mitotic	A cell cycle process that modulates the frequency, rate or extent of transcription during mitosis.
			GO:0007070	negative regulation of transcription from RNA polymerase II promoter, mitotic	Any process that stops, prevents or reduces the frequency, rate or extent of transcription from an RNA polymerase II promoter during mitosis.
			GO:0007068	negative regulation of transcription, mitotic	Any process that stops, prevents or reduces the frequency, rate or extent of transcription during mitosis.
			GO:0046021	regulation of transcription from RNA polymerase II promoter, mitotic	A cell cycle process that modulates the frequency, rate or extent of transcription from an RNA polymerase II promoter during mitosis.
			GO:0006355	regulation of transcription, DNA-dependent	Any process that modulates the frequency, rate or extent of DNA-dependent transcription.
			GO:0000443	SSL2-core TFIIH complex portion of holo TFIIH complex	The SSL2-core TFIIH complex when it is part of the general transcription factor TFIIH. It is composed of the tightly associated five subunit core TFIIH subcomplex plus one additional, less tighly associated subunit. The subunits are well conserved from yeast to humans. In S. cerevisiae, the 5-subunit core is composed of Rad3, Tfb1, Tfb2, Ssl1, Tfb4 and the loosely associated subunit is Ssl2p (als…
			GO:0000442	SSL2-core TFIIH complex portion of NEF3 complex	The SSL2-core TFIIH complex when it is part of the nucleotide-excision repair factor 3 (NEF3). It is composed of the tightly associated 5 subunit core TFIIH subcomplex plus one additional, less tighly associated subunit. The subunits are well conserved from yeast to humans. In S. cerevisiae, the 5-subunit core is composed of Rad3, Tfb1, Tfb2, Ssl1, Tfb4 and the loosely associated subunit is Ssl2p…
			GO:0000441	SSL2-core TFIIH complex	A complex which is part of both the general transcription factor TFIIH and the nucleotide-excision repair factor 3 complex. It is composed of the tightly associated 5 subunit core TFIIH subcomplex plus one additional, more loosely associated subunit. The subunits are well conserved from yeast to humans. In S. cerevisiae, the 5-subunit core is composed of Rad3, Tfb1, Tfb2, Ssl1, Tfb4 and the loose…
5 6 7 12 13 14 15	(5, 14, 48.9565), (6, 14, 55.8478), (7, 15, 41.8043), (12, 13, 69.1957), (13, 15, 48.6087), (14, 13, 61.9348),	46	( YOL018C YGR187C YML059C YHR111W YDR283C YOR160W YOR069W YKL078W YJL060W YDR348C YOR217W YDR465C YIL039W YDL226C YIL075C YDL103C YBL105C YGL026C YHR170W YPL065W YDL111C YGL173C YPR176C YIL116W YDR168W YNL123W YBL011W YPL109C YNL048W YHR205W YDR496C YDR097C YLR419W YKL170W YNL256W YGL238W YJR132W YKR002W YNL293W YDL145C YGR125W YGL095C YBR087W YPL209C YDR270W YDR264C )	0.000201
5 6 7 12 13 14 15	(5, 14, 45.4898), (6, 14, 52.6531), (7, 15, 39.9388), (12, 13, 67.0612), (13, 15, 51.1633), (14, 13, 60.2245),	49	( YOL018C YGR187C YML059C YHR111W YDR283C YOR160W YOR069W YKL078W YLR241W YJL060W YOR217W YDR465C YGL116W YIL039W YDL226C YHR028C YIL075C YDL103C YBL105C YLR289W YHR170W YDL111C YGL173C YPR176C YCR017C YIL116W YKL080W YDR168W YNL123W YBL011W YPL109C YNL048W YHR205W YDR496C YLR419W YKL170W YNL256W YGL238W YJR132W YKR002W YJR069C YNL293W YDL145C YGR125W YGL095C YBR087W YPL209C YDR270W YDR264C )	0.000167
5 6 7 12 13 14 15	(5, 14, 46.383), (6, 14, 53.5745), (7, 15, 39.7447), (12, 13, 67.3404), (13, 15, 49.5957), (14, 13, 61.4894),	47	( YOL018C YGR187C YML059C YHR111W YDR283C YOR160W YOR069W YKL078W YLR241W YJL060W YOR217W YDR465C YGL116W YIL039W YDL226C YHR028C YIL075C YDL103C YBL105C YGL026C YHR170W YDL111C YGL173C YPR176C YCR017C YIL116W YDR168W YNL123W YBL011W YPL109C YNL048W YHR205W YDR496C YLR419W YKL170W YNL256W YGL238W YJR132W YKR002W YNL293W YDL145C YGR125W YGL095C YBR087W YPL209C YDR270W YDR264C )	0.000186
5 6 7 12 13 14 15	(5, 14, 44.9524), (6, 14, 49.5476), (7, 15, 41.2381), (12, 13, 63.0476), (13, 15, 47.6429), (14, 13, 64.4286),	42	( YOL018C YGR187C YML059C YDR283C YOR069W YLR241W YJL060W YOR217W YBR170C YGL116W YIL039W YDL226C YHR028C YIL075C YBL105C YGL026C YHR170W YMR061W YPL065W YDL111C YGL173C YPR176C YIL116W YKL080W YDR168W YNL123W YBL011W YPL109C YNL048W YHR205W YDR496C YLR002C YLR419W YKL170W YNL256W YNR012W YJR132W YKR002W YLR127C YGR125W YNR039C YBR087W )	0.00014
5 6 7 13 14 15 16	(5, 14, 35.7708), (6, 14, 44.4583), (7, 15, 36.2917), (13, 15, 48.9167), (14, 13, 35.6667), (16, 15, 72.1875),	48	( YLR274W YML059C YGR172C YOR160W YGL234W YNL021W YIL039W YDL226C YER005W YFL028C YIL075C YML069W YBL105C YDL111C YPL096W YLR410W YOR211C YOR257W YNR007C YBR200W YLR208W YKL080W YOR335C YPL169C YBL011W YER069W YPL109C YMR150C YHR205W YBR026C YPR190C YGR255C YBL023C YFR048W YLR025W YFR028C YKR002W YKL194C YPR056W YOR245C YPR119W YHR065C YDL215C YGL095C YBR087W YJL101C YDR164C YDR264C )	0.000254
5 6 7 13 14 15 16	(5, 14, 34.4524), (6, 14, 41.1667), (7, 15, 35.6905), (13, 15, 46.2381), (14, 13, 34.5952), (16, 15, 69.0238),	42	( YLR274W YML059C YGR172C YGL234W YNL021W YIL039W YDL226C YIL075C YML069W YBL105C YLR262C YDL111C YPL096W YLR410W YOR211C YNR007C YBR200W YLR208W YKL080W YOR335C YPL169C YHR024C YMR150C YHR205W YBR026C YPR190C YGR255C YBL023C YFR048W YLR025W YFR028C YKR002W YPR056W YOR245C YHR065C YDL215C YGL095C YBR087W YJL101C YDR164C YPR089W YDR264C )	0.00014
5 6 7 13 14 15 16	(5, 14, 33.8537), (6, 14, 43.5854), (7, 15, 36.1463), (13, 15, 46.8537), (14, 13, 33.5854), (16, 15, 66.0976),	41	( YLR274W YGR172C YGL234W YIL039W YDL226C YIL075C YML069W YBL105C YLR262C YDL111C YPL096W YLR410W YOR211C YNR007C YBR200W YLR208W YKL080W YOR335C YPL169C YHR024C YMR150C YHR205W YBR026C YPR190C YBL023C YFR048W YAL010C YLR025W YFR028C YKR002W YKL194C YPR056W YOR245C YJL029C YHR065C YDL215C YGL095C YBR087W YJL101C YPR089W YDR264C )	0.000286
5 7 8 13 14 15 16	(5, 14, 32.9111), (7, 15, 39.3333), (8, 16, 45.6667), (13, 15, 51.0444), (14, 13, 66.6444), (16, 15, 63.6667),	45	( YML059C YDR283C YNR020C YOR160W YOR069W YKL078W YPR107C YLR241W YIL039W YDL226C YHR028C YKL110C YBL105C YNL280C YMR061W YPL065W YKL021C YAR003W YMR062C YIL116W YER049W YKL080W YPL109C YKR087C YEL052W YDR496C YPL023C YLR419W YKL170W YNL256W YGL238W YKL114C YNR012W YFR028C YCR072C YKR002W YLR277C YKL184W YGR149W YGR202C YPR056W YLR127C YGR125W YJL101C YDR264C )	0.00025
5 8 9 13 14 15 16	(5, 14, 100.062), (8, 16, 81.6042), (9, 16, 79.2083), (13, 15, 38.2083), (14, 13, 76.9792), (16, 15, 97.3125),	48	( YJR121W YOR310C YMR108W YNL064C YHR089C YLR058C YIL125W YPL093W YLR303W YMR217W YBR247C YGR094W YMR290C YDL198C YML126C YAL035W YGL026C YPL231W YLR378C YMR120C YJL034W YCL059C YBR121C YFR044C YML004C YDR454C YDR044W YBR252W YOR261C YDR496C YDR339C YNL220W YFL045C YDR129C YLR304C YBR025C YPL028W YBR160W YPR033C YLR197W YJR132W YDR190C YNR053C YCR036W YOR361C YBR213W YDR189W YLR314C )	0.000254
			GO:0006163	purine nucleotide metabolic process	The chemical reactions and pathways involving a purine nucleotide, a compound consisting of nucleoside (a purine base linked to a deoxyribose or ribose sugar) esterified with a phosphate moiety at either the 3' or 5'-hydroxyl group of its glycose moiety.
			GO:0009150	purine ribonucleotide metabolic process	The chemical reactions and pathways involving a purine ribonucleotide, a compound consisting of ribonucleoside (a purine base linked to a ribose sugar) esterified with a phosphate moiety at either the 3' or 5'-hydroxyl group of its glycose moiety.
			GO:0006753	nucleoside phosphate metabolic process	The chemical reactions and pathways involving any phosphorylated nucleoside.
			GO:0009117	nucleotide metabolic process	The chemical reactions and pathways involving a nucleotide, a nucleoside that is esterified with (ortho)phosphate or an oligophosphate at any hydroxyl group on the glycose moiety; may be mono-, di- or triphosphate; this definition includes cyclic nucleotides (nucleoside cyclic phosphates).
			GO:0009259	ribonucleotide metabolic process	The chemical reactions and pathways involving a ribonucleotide, a compound consisting of ribonucleoside (a base linked to a ribose sugar) esterified with a phosphate moiety at either the 3' or 5'-hydroxyl group of its glycose moiety.
5 8 9 13 14 15 16	(5, 14, 99.3696), (8, 16, 81.7826), (9, 16, 79.3696), (13, 15, 38.4783), (14, 13, 79.3478), (16, 15, 97),	46	( YJR121W YOR310C YMR108W YNL064C YHR089C YLR058C YIL125W YPL093W YLR303W YMR217W YBR247C YGR094W YMR290C YDL198C YML126C YAL035W YGL026C YPL231W YLR378C YMR120C YJL034W YBR121C YFR044C YML004C YDR454C YDR044W YBR252W YDR496C YDR339C YNL220W YFL045C YDR129C YLR304C YBR025C YPL028W YBR160W YPR033C YLR197W YJR132W YDR190C YNR053C YCR036W YOR361C YBR213W YDR189W YLR314C )	0.000201
			GO:0006163	purine nucleotide metabolic process	The chemical reactions and pathways involving a purine nucleotide, a compound consisting of nucleoside (a purine base linked to a deoxyribose or ribose sugar) esterified with a phosphate moiety at either the 3' or 5'-hydroxyl group of its glycose moiety.
			GO:0009150	purine ribonucleotide metabolic process	The chemical reactions and pathways involving a purine ribonucleotide, a compound consisting of ribonucleoside (a purine base linked to a ribose sugar) esterified with a phosphate moiety at either the 3' or 5'-hydroxyl group of its glycose moiety.
			GO:0006753	nucleoside phosphate metabolic process	The chemical reactions and pathways involving any phosphorylated nucleoside.
			GO:0009117	nucleotide metabolic process	The chemical reactions and pathways involving a nucleotide, a nucleoside that is esterified with (ortho)phosphate or an oligophosphate at any hydroxyl group on the glycose moiety; may be mono-, di- or triphosphate; this definition includes cyclic nucleotides (nucleoside cyclic phosphates).
			GO:0009259	ribonucleotide metabolic process	The chemical reactions and pathways involving a ribonucleotide, a compound consisting of ribonucleoside (a base linked to a ribose sugar) esterified with a phosphate moiety at either the 3' or 5'-hydroxyl group of its glycose moiety.
6 7 8 13 14 15 16	(6, 14, 34.2745), (7, 15, 24.3333), (8, 16, 26.7647), (13, 15, 42.451), (14, 13, 32.3333), (16, 15, 79.5098),	51	( YKL013C YKL210W YLR274W YGR172C YNL021W YJL060W YIL106W YNL207W YIL039W YDL226C YFL028C YIL075C YML069W YBL105C YLR289W YLR262C YOR262W YLR410W YOR211C YLR208W YPR118W YGR028W YER094C YHR205W YOR093C YDR496C YBR026C YFR010W YGR255C YBL023C YOR125C YHR194W YGR135W YLR025W YFR028C YPL042C YPL217C YER107C YCR072C YDR190C YKR002W YDR392W YIL004C YLR005W YGR264C YPR056W YNL192W YDL215C YGL095C YBR08…	0.000172
6 7 8 13 14 15 16	(6, 14, 34.8261), (7, 15, 25.4348), (8, 16, 25.1739), (13, 15, 42.6304), (14, 13, 33.8043), (16, 15, 79.5),	46	( YKL210W YLR274W YGR172C YNL021W YJL060W YIL106W YIL039W YDL226C YFL028C YIL075C YML069W YBL105C YLR289W YLR262C YOR262W YLR410W YOR211C YLR208W YER094C YHR205W YOR093C YDR496C YBR026C YFR010W YGR255C YBL023C YOR125C YHR194W YGR135W YFR028C YPL042C YPL217C YER107C YCR072C YKR002W YDR392W YIL004C YLR005W YGR264C YPR056W YNL192W YDL215C YGL095C YBR087W YJL101C YDR264C )	0.000201
6 7 8 13 14 15 16	(6, 14, 32.8939), (7, 15, 27.6667), (8, 16, 28.5909), (13, 15, 46.803), (14, 13, 34), (16, 15, 76.9091),	66	( YKL210W YLR274W YGR172C YNL021W YJL060W YIL106W YNL207W YGL116W YIL039W YDL226C YFL028C YDR292C YIL075C YML069W YBL105C YLR289W YLR362W YLR262C YML010W YDL111C YLR059C YOR262W YPL096W YLR410W YIL116W YOR211C YNR007C YLR208W YKL080W YHR030C YGR028W YMR197C YPL109C YER094C YHR205W YOR093C YDR496C YBR026C YGR255C YBL023C YPR137W YOR125C YHR194W YGR135W YLR025W YFR028C YPL042C YPL217C YER107C YKR00…	0.000211
			GO:0065007	biological regulation	Any process that modulates the frequency, rate or extent of any biological process, quality or function.
6 7 8 13 14 15 16	(6, 14, 35.625), (7, 15, 25.5), (8, 16, 26.3125), (13, 15, 42.0625), (14, 13, 33.875), (16, 15, 79.2083),	48	( YKL210W YLR274W YGR172C YNL021W YJL060W YIL106W YIL039W YDL226C YFL028C YIL075C YML069W YBL105C YLR289W YLR262C YOR262W YLR410W YOR211C YLR208W YPR118W YER094C YHR205W YOR093C YDR496C YBR026C YFR010W YGR255C YKL170W YBL023C YOR125C YHR194W YGR135W YFR028C YPL042C YPL217C YER107C YCR072C YKR002W YDR392W YIL004C YLR005W YGR264C YPR056W YNL192W YDL215C YGL095C YBR087W YJL101C YDR264C )	0.000254
6 7 8 13 14 15 16	(6, 14, 35.0426), (7, 15, 25.5532), (8, 16, 26.6596), (13, 15, 42.2128), (14, 13, 34.383), (16, 15, 79.3404),	47	( YKL210W YLR274W YGR172C YNL021W YJL060W YIL106W YIL039W YDL226C YFL028C YIL075C YML069W YBL105C YLR289W YLR262C YOR262W YLR410W YOR211C YLR208W YER094C YHR205W YOR093C YDR496C YBR026C YFR010W YGR255C YKL170W YBL023C YOR125C YHR194W YGR135W YFR028C YPL042C YPL217C YER107C YCR072C YKR002W YDR392W YIL004C YLR005W YGR264C YPR056W YNL192W YDL215C YGL095C YBR087W YJL101C YDR264C )	0.000186
6 7 8 13 14 15 16	(6, 14, 35.0426), (7, 15, 25.5532), (8, 16, 26.6596), (13, 15, 42.2128), (14, 13, 34.383), (16, 15, 79.3404),	47	( YKL210W YLR274W YGR172C YNL021W YJL060W YIL106W YIL039W YDL226C YFL028C YIL075C YML069W YBL105C YLR289W YLR262C YOR262W YLR410W YOR211C YLR208W YER094C YHR205W YOR093C YDR496C YBR026C YFR010W YGR255C YKL170W YBL023C YOR125C YHR194W YGR135W YFR028C YPL042C YPL217C YER107C YCR072C YKR002W YDR392W YIL004C YLR005W YGR264C YPR056W YNL192W YDL215C YGL095C YBR087W YJL101C YDR264C )	0.000186
6 7 8 13 14 15 16	(6, 14, 35), (7, 15, 25.9167), (8, 16, 27.0833), (13, 15, 42.9792), (14, 13, 34.4792), (16, 15, 79.1042),	48	( YKL210W YLR274W YGR172C YNL021W YJL060W YIL106W YIL039W YDL226C YFL028C YIL075C YML069W YBL105C YLR289W YLR262C YOR262W YLR410W YOR211C YLR208W YER094C YHR205W YOR093C YDR496C YBR026C YFR010W YGR255C YKL170W YBL023C YOR125C YHR194W YGR135W YLR025W YFR028C YPL042C YPL217C YER107C YCR072C YKR002W YDR392W YIL004C YLR005W YGR264C YPR056W YNL192W YDL215C YGL095C YBR087W YJL101C YDR264C )	0.000254
6 7 8 13 14 15 16	(6, 14, 35), (7, 15, 25.9167), (8, 16, 27.0833), (13, 15, 42.9792), (14, 13, 34.4792), (16, 15, 79.1042),	48	( YKL210W YLR274W YGR172C YNL021W YJL060W YIL106W YIL039W YDL226C YFL028C YIL075C YML069W YBL105C YLR289W YLR262C YOR262W YLR410W YOR211C YLR208W YER094C YHR205W YOR093C YDR496C YBR026C YFR010W YGR255C YKL170W YBL023C YOR125C YHR194W YGR135W YLR025W YFR028C YPL042C YPL217C YER107C YCR072C YKR002W YDR392W YIL004C YLR005W YGR264C YPR056W YNL192W YDL215C YGL095C YBR087W YJL101C YDR264C )	0.000254
6 7 8 13 14 15 16	(6, 14, 34.5192), (7, 15, 27.3654), (8, 16, 28.7692), (13, 15, 45.4423), (14, 13, 35.2308), (16, 15, 77.75),	52	( YKL210W YLR274W YGR172C YNL021W YJL060W YIL106W YIL039W YDL226C YFL028C YDR292C YIL075C YML069W YBL105C YLR289W YLR262C YOR262W YLR410W YOR211C YLR208W YKL080W YPL109C YER094C YHR205W YOR093C YDR496C YBR026C YGR255C YKL170W YBL023C YPR137W YOR125C YHR194W YGR135W YLR025W YFR028C YPL042C YPL217C YER107C YCR072C YKR002W YDR392W YIL004C YLR005W YGR264C YPR056W YNL192W YFL024C YDL215C YGL095C YBR08…	0.000201
6 7 8 13 14 15 16	(6, 14, 33.5), (7, 15, 27.8621), (8, 16, 29.6034), (13, 15, 43.5), (14, 13, 33.431), (16, 15, 76.3448),	58	( YKL210W YLR274W YGR172C YNL021W YJL060W YIL106W YNL207W YGL116W YIL039W YDL226C YFL028C YDR292C YIL075C YML069W YBL105C YLR289W YLR262C YML010W YDL111C YLR059C YOR262W YLR410W YOR211C YNR007C YLR208W YKL080W YGR028W YMR197C YHR205W YOR093C YDR496C YBR026C YGR255C YKL170W YBL023C YOR125C YHR194W YGR135W YLR025W YFR028C YPL042C YPL217C YER107C YKR002W YDR392W YIL004C YLR005W YGR264C YPR056W YHR18…	0.000247
			GO:0065007	biological regulation	Any process that modulates the frequency, rate or extent of any biological process, quality or function.
6 7 12 13 14 15 16	(6, 14, 36.4186), (7, 15, 26.6512), (12, 13, 43.7209), (13, 15, 45.9767), (14, 13, 33.4419), (16, 15, 72.9302),	43	( YKL210W YLR274W YGR172C YNL021W YIL106W YGL116W YIL039W YDL226C YFL028C YDR292C YIL075C YML069W YBL105C YLR289W YLR262C YOR262W YLR410W YOR211C YOR257W YLR208W YKL080W YHR030C YPR118W YER094C YHR205W YOR093C YDR496C YBR026C YKL170W YBL023C YPR137W YHR194W YGR135W YFR028C YKR002W YDR392W YIL004C YLR005W YPR056W YDL215C YGL095C YBR087W YJL101C )	0.000309
6 8 9 13 14 15 16	(6, 14, 89.2791), (8, 16, 85.5116), (9, 16, 80.4186), (13, 15, 33.1163), (14, 13, 78.2791), (16, 15, 99.7674),	43	( YHR193C YJR121W YOR310C YMR108W YJR139C YNL064C YHR089C YLR058C YIL125W YPL093W YBR247C YGR094W YML126C YDL014W YGL026C YLR378C YMR120C YJL034W YCL059C YBR121C YFR044C YML004C YDR454C YDR044W YBR252W YDR339C YNL220W YFL045C YDR129C YLR304C YPL188W YBR025C YKL170W YPL028W YBR160W YPR033C YLR197W YNR053C YCR036W YOR361C YBR213W YDR189W YLR314C )	0.000309
			GO:0006163	purine nucleotide metabolic process	The chemical reactions and pathways involving a purine nucleotide, a compound consisting of nucleoside (a purine base linked to a deoxyribose or ribose sugar) esterified with a phosphate moiety at either the 3' or 5'-hydroxyl group of its glycose moiety.
			GO:0055086	nucleobase, nucleoside and nucleotide metabolic process	The chemical reactions and pathways involving nucleobases, nucleosides and nucleotides.
			GO:0006753	nucleoside phosphate metabolic process	The chemical reactions and pathways involving any phosphorylated nucleoside.
			GO:0009117	nucleotide metabolic process	The chemical reactions and pathways involving a nucleotide, a nucleoside that is esterified with (ortho)phosphate or an oligophosphate at any hydroxyl group on the glycose moiety; may be mono-, di- or triphosphate; this definition includes cyclic nucleotides (nucleoside cyclic phosphates).
			GO:0005732	small nucleolar ribonucleoprotein complex	A complex composed of RNA of the small nucleolar RNA (snoRNA) and protein, found in the nucleolus of a eukaryotic cell. Most are involved in a step of processing of rRNA: cleavage, 2'-O-methylation, or pseudouridylation. The majority, though not all, fall into one of two classes, box C/D type or box H/ACA type.
			GO:0031428	box C/D snoRNP complex	A ribonucleoprotein complex containing small nucleolar RNA of the box C/D type.
			GO:0044452	nucleolar part	Any constituent part of a nucleolus, a small, dense body one or more of which are present in the nucleus of eukaryotic cells. It is rich in RNA and protein, is not bounded by a limiting membrane, and is not seen during mitosis.
7 8 9 12 13 15 16	(7, 15, 104.22), (8, 16, 95.3902), (9, 16, 91.8537), (12, 13, 109.22), (13, 15, 80.878), (16, 15, 30.3902),	41	( YPL078C YDL052C YOR128C YBR097W YDR398W YOR004W YNL250W YJL091C YMR190C YPL183C YGL068W YHL030W YPL076W YOR145C YDL004W YGL241W YOR296W YKL034W YFL036W YOR206W YER157W YLL035W YPL210C YGL078C YJR033C YOR368W YDR115W YIL128W YDR180W YDR325W YIL090W YEL042W YPR185W YNL139C YJR084W YPR139C YMR274C YGR261C YDL146W YEL015W YLR166C )	0.000286
7 8 9 12 13 15 16	(7, 15, 55.3415), (8, 16, 44.878), (9, 16, 43.122), (12, 13, 66.1707), (13, 15, 73.8537), (16, 15, 68.7561),	41	( YOL129W YJR036C YML059C YLR389C YOR164C YGR200C YPR108W YMR277W YIL108W YDL226C YER005W YOR067C YBR235W YGL097W YKL205W YKL080W YER078C YMR150C YBR026C YDR097C YPL023C YLR023C YOL124C YGR255C YPR137W YNL256W YDR211W YDR074W YAL010C YLR025W YKL194C YNL181W YGR149W YOR245C YMR092C YGL084C YGR125W YCR092C YNL305C YFL024C YJL071W )	0.000286
7 8 9 12 13 15 16	(7, 15, 44.9077), (8, 16, 28.1385), (9, 16, 26.8154), (12, 13, 57.6), (13, 15, 57.1692), (16, 15, 95.8769),	65	( YDR390C YOL018C YBL036C YML059C YOR202W YKL078W YNL021W YMR277W YOR217W YNL059C YBR170C YDR361C YML065W YIL075C YMR201C YLR289W YLR362W YDL234C YML010W YPL065W YPL022W YAR003W YOR262W YOR175C YGL173C YOR103C YGL003C YHL010C YNL123W YKL017C YBL011W YHR205W YBR026C YDR097C YNL223W YPL023C YGR255C YDR211W YNR012W YFR028C YPL042C YLR409C YKL059C YLR216C YER082C YKL184W YGR149W YHR186C YNR029C YEL03…	0.000102
7 8 9 12 13 15 16	(7, 15, 44.9273), (8, 16, 27.4182), (9, 16, 26.7091), (12, 13, 59.4), (13, 15, 54.8182), (16, 15, 94.5455),	55	( YDR390C YOL018C YBL036C YML059C YKL078W YNL021W YMR277W YOR217W YNL059C YBR170C YDR361C YML065W YIL075C YMR201C YLR289W YLR362W YML010W YPL065W YPL022W YAR003W YOR262W YOR175C YGL173C YOR103C YGL003C YHL010C YNL123W YBL011W YHR205W YBR026C YDR097C YNL223W YPL023C YGR255C YDR211W YNR012W YFR028C YKL059C YER082C YKL184W YGR149W YHR186C YEL032W YPR119W YLR026C YMR309C YGR125W YBR065C YNL317W YLL01…	0.000237
7 8 9 12 13 15 16	(7, 15, 44.5156), (8, 16, 27.7188), (9, 16, 26.8906), (12, 13, 57.2656), (13, 15, 57.0469), (16, 15, 95.8438),	64	( YDR390C YOL018C YBL036C YML059C YOR202W YKL078W YNL021W YMR277W YOR217W YNL059C YBR170C YDR361C YML065W YIL075C YMR201C YLR289W YLR362W YDL234C YML010W YPL065W YPL022W YAR003W YOR262W YOR175C YGL173C YOR103C YGL003C YHL010C YNL123W YKL017C YBL011W YHR205W YBR026C YDR097C YNL223W YPL023C YGR255C YDR211W YNR012W YFR028C YPL042C YKL059C YLR216C YER082C YKL184W YGR149W YHR186C YNR029C YEL032W YPR11…	0.000234
7 8 9 12 13 15 16	(7, 15, 54.3478), (8, 16, 32.2391), (9, 16, 33.087), (12, 13, 68.9348), (13, 15, 53.1304), (16, 15, 100.913),	46	( YOL018C YBL036C YML059C YLR427W YDL040C YMR277W YOR217W YIL108W YNL059C YBR170C YDR361C YML065W YMR201C YLR362W YDL234C YGL213C YPL065W YLR384C YPL022W YOR175C YGL173C YOR103C YHL010C YGR227W YKL017C YBL011W YBR026C YDR097C YNL223W YPL120W YHR132C YNR012W YGR149W YHR186C YNR029C YPR119W YLR026C YMR309C YBR065C YNL317W YLL019C YJL074C YLR006C YGL095C YPL209C YDR164C )	0.000201
7 8 9 12 13 15 16	(7, 15, 46.4048), (8, 16, 25.9048), (9, 16, 23.9524), (12, 13, 53.6429), (13, 15, 59.2143), (16, 15, 83.7857),	42	( YBL036C YML059C YOR202W YKL078W YNL021W YMR277W YOR217W YNL059C YBR170C YIL075C YNL280C YOR067C YPL022W YAR003W YOR103C YGL003C YMR091C YER069W YHR205W YOR093C YBR026C YPL023C YDR211W YFR028C YJR069C YKL059C YKL184W YGR149W YHR186C YEL032W YOR245C YPR119W YMR309C YGR125W YBR065C YLL019C YOR048C YBR088C YGL095C YDL006W YPL209C YDR364C )	0.00014
7 8 9 12 13 15 16	(7, 15, 100.523), (8, 16, 87.8182), (9, 16, 87.1364), (12, 13, 76.6818), (13, 15, 92), (16, 15, 107.591),	44	( YGR207C YNL037C YHR089C YML012W YKL024C YBR142W YKL016C YGR094W YJR016C YOR232W YML126C YAL035W YPL160W YKR080W YDR228C YMR203W YJL126W YPL237W YKR081C YOR168W YHR108W YGL078C YDR158W YLR116W YMR023C YNR050C YDR047W YHR019C YNL071W YBL076C YIL078W YGR257C YGL169W YLL018C YOL005C YPL098C YER136W YDR148C YGR060W YOR271C YPL244C YNR038W YBR263W YER140W )	0.000181
			GO:0016876	ligase activity, forming aminoacyl-tRNA and related compounds	Catalysis of the ligation of two substances via a carbon-oxygen bond with concomitant breakage of a diphosphate linkage, usually in a nucleoside triphosphate, to form aminoacyl-tRNA or a related compound.
			GO:0016875	ligase activity, forming carbon-oxygen bonds	Catalysis of the ligation of two substances via a carbon-oxygen bond with concomitant breakage of a diphosphate linkage, usually in a nucleoside triphosphate.
			GO:0004812	aminoacyl-tRNA ligase activity	Catalysis of the formation of aminoacyl-tRNA from ATP, amino acid, and tRNA with the release of pyrophosphate and AMP.
			GO:0044249	cellular biosynthetic process	The chemical reactions and pathways resulting in the formation of substances, carried out by individual cells.
7 8 9 13 14 15 16	(7, 15, 107.643), (8, 16, 96.3095), (9, 16, 95.9286), (13, 15, 92.9762), (14, 13, 104.286), (16, 15, 33.5238),	42	( YPL078C YDL052C YOR128C YMR239C YOR004W YIL129C YJL091C YBR060C YMR190C YPL183C YGL068W YPL029W YPL076W YOR145C YDL004W YGL241W YKL034W YER003C YDR362C YER157W YGR159C YOR249C YHR201C YGL078C YDR407C YJR033C YGL016W YIL128W YEL042W YHR147C YGR175C YNL279W YML127W YKL073W YPR139C YHR102W YDL146W YNL128W YOR078W YLR166C YDR221W YDR141C )	0.00014
7 8 9 13 14 15 16	(7, 15, 57.4348), (8, 16, 32.0217), (9, 16, 30.0217), (13, 15, 79.3043), (14, 13, 60.1087), (16, 15, 91.9565),	46	( YOL129W YLR290C YML059C YOR202W YLR389C YGR200C YPR108W YNL021W YMR277W YOR217W YIL108W YNL059C YBR170C YDR361C YML096W YOR330C YCR042C YDL234C YPL022W YFL016C YGL003C YKL017C YLR055C YDL060W YDR097C YPL023C YGR255C YPR137W YPL120W YLR409C YIR008C YJR069C YKL059C YLR216C YFL008W YEL032W YOR245C YMR092C YLR085C YAL021C YPR119W YMR309C YGR125W YLL019C YOR048C YHR098C )	0.000201
7 8 9 13 14 15 16	(7, 15, 56.1277), (8, 16, 32.9362), (9, 16, 30.8936), (13, 15, 83.8936), (14, 13, 63.2128), (16, 15, 92.4255),	47	( YOL129W YGL236C YLR290C YDR268W YOR202W YLR389C YPR108W YNL021W YMR277W YOR217W YIL108W YNL059C YBR170C YDR361C YML096W YOR330C YPR189W YDL234C YPL022W YBR235W YFL016C YGL003C YJL087C YKL017C YLR055C YER078C YDL060W YKL212W YDR097C YPL023C YPR137W YPL120W YIR008C YJR069C YKL059C YLR216C YLR277C YFL008W YOR245C YLR085C YAL021C YPR119W YMR309C YGR125W YLL019C YCR092C YHR098C )	0.000186
			GO:0000217	DNA secondary structure binding	Interacting selectively with DNA containing secondary structure elements such as four-way junctions, bubbles, loops, Y-form DNA, or double-strand/single-strand junctions.
7 8 9 13 14 15 16	(7, 15, 50.4528), (8, 16, 34.1132), (9, 16, 31.4528), (13, 15, 76.0943), (14, 13, 60.5849), (16, 15, 96.0566),	53	( YGL236C YDR268W YML059C YOR202W YLR389C YNL021W YMR277W YOR217W YIL108W YNL059C YBR170C YDR361C YDR435C YML096W YOR330C YCR042C YLR362W YDL234C YPL022W YBR235W YFL016C YOR103C YGL003C YJL087C YKL017C YLR055C YER078C YKL212W YBR026C YDR097C YNL223W YPL023C YGR255C YPR137W YPL120W YLR025W YLR409C YKL059C YLR216C YGR149W YHR186C YOR245C YLR085C YGL084C YAL021C YPR119W YLR026C YMR309C YCR079W YGR12…	0.000212
7 8 9 13 14 15 16	(7, 15, 40.1765), (8, 16, 26.8824), (9, 16, 28.2353), (13, 15, 71.902), (14, 13, 60.7647), (16, 15, 97.3725),	51	( YGL236C YDR268W YBL036C YOR202W YNL021W YMR277W YOR217W YNL059C YBR170C YDR361C YML096W YOR330C YIL075C YLR289W YLR362W YDL234C YMR301C YML010W YOR262W YBR235W YOR103C YGL003C YNL123W YKL017C YBL011W YJL033W YKL212W YIL153W YDR097C YNL223W YPL023C YPR040W YMR224C YPR137W YPL120W YFR028C YPL042C YDL236W YJR069C YKL059C YLR216C YGR149W YHR186C YPR119W YLR026C YNL192W YMR309C YGR125W YBR065C YEL06…	0.000172
7 8 9 13 14 15 16	(7, 15, 99.1136), (8, 16, 87.0909), (9, 16, 88.2045), (13, 15, 93.9545), (14, 13, 89.1364), (16, 15, 107.477),	44	( YGR207C YNL037C YHR089C YML012W YKL024C YBR142W YKL016C YJR016C YOR232W YML126C YAL035W YPL160W YKR080W YIL093C YDR228C YMR203W YJL126W YPL237W YKR081C YOR168W YHR108W YGL078C YDR158W YLR116W YMR023C YNR050C YDR047W YNL071W YBL076C YIL078W YCL009C YGR257C YGL169W YLL018C YPL098C YER136W YDR148C YGR060W YOR271C YPL244C YNR038W YBR263W YOR026W YER140W )	0.000181
			GO:0044249	cellular biosynthetic process	The chemical reactions and pathways resulting in the formation of substances, carried out by individual cells.
7 8 12 13 14 15 16	(7, 15, 24.4583), (8, 16, 23.1875), (12, 13, 48.6042), (13, 15, 43.3333), (14, 13, 31.875), (16, 15, 78.2708),	48	( YDR293C YKL210W YLR274W YGR172C YPR024W YGL234W YKL078W YNL021W YIL106W YIL039W YDL226C YFL028C YIL075C YBL105C YLR289W YIL094C YLR410W YOR332W YOR211C YPR118W YOR335C YDR427W YER069W YGR028W YNL007C YHR205W YOR093C YDR496C YBR026C YML110C YBR003W YFR010W YBL023C YER006W YGR135W YFR028C YER107C YCR072C YKR002W YIL004C YLR005W YPR056W YNL192W YFL024C YDL215C YGL095C YBR087W YJL101C )	0.000254
7 8 12 13 14 15 16	(7, 15, 104.829), (8, 16, 87.7073), (12, 13, 79.6341), (13, 15, 37.5366), (14, 13, 89.6341), (16, 15, 96.7317),	41	( YJR121W YNL061W YJR006W YMR108W YJR139C YNL037C YNL064C YHR089C YLR058C YIL125W YMR217W YKL016C YLR009W YGR094W YMR290C YDL198C YDL014W YAL035W YLR201C YPL231W YHR169W YLR378C YMR120C YBR121C YGR096W YMR241W YIL110W YFL045C YDR129C YNL115C YPL028W YIR022W YGR231C YNR006W YEL026W YGL245W YNL251C YOR361C YOR115C YLR438W YHR012W )	0.000286
7 8 12 13 14 15 16	(7, 15, 105.024), (8, 16, 89.3902), (12, 13, 83.2683), (13, 15, 36.561), (14, 13, 87.6098), (16, 15, 98.7805),	41	( YJR121W YMR002W YNL061W YJR006W YMR108W YJR139C YNL037C YNL064C YHR089C YLR058C YIL125W YMR217W YKL016C YLR009W YGR094W YMR290C YDL198C YDL014W YLR201C YHR169W YLR378C YMR120C YBR121C YGR096W YMR241W YIL110W YFL045C YDR129C YLR304C YNL115C YBR025C YPL028W YIR022W YGR231C YEL026W YGL245W YNL251C YOR361C YOR115C YNL313C YHR012W )	0.000286
			GO:0006163	purine nucleotide metabolic process	The chemical reactions and pathways involving a purine nucleotide, a compound consisting of nucleoside (a purine base linked to a deoxyribose or ribose sugar) esterified with a phosphate moiety at either the 3' or 5'-hydroxyl group of its glycose moiety.
			GO:0009150	purine ribonucleotide metabolic process	The chemical reactions and pathways involving a purine ribonucleotide, a compound consisting of ribonucleoside (a purine base linked to a ribose sugar) esterified with a phosphate moiety at either the 3' or 5'-hydroxyl group of its glycose moiety.
			GO:0006100	tricarboxylic acid cycle intermediate metabolic process	The chemical reactions and pathways involving intermediates of the tricarboxylic acid cycle.
			GO:0006099	tricarboxylic acid cycle	A nearly universal metabolic pathway in which the acetyl group of acetyl coenzyme A is effectively oxidized to two C02 and four pairs of electrons are transferred to coenzymes. The acetyl group combines with oxaloacetate to form citrate, which undergoes successive transformations to isocitrate, 2-oxoglutarate, succinyl-CoA, succinate, fumarate, malate, and oxaloacetate again, thus completing the …
			GO:0009259	ribonucleotide metabolic process	The chemical reactions and pathways involving a ribonucleotide, a compound consisting of ribonucleoside (a base linked to a ribose sugar) esterified with a phosphate moiety at either the 3' or 5'-hydroxyl group of its glycose moiety.
			GO:0046356	acetyl-CoA catabolic process	The chemical reactions and pathways resulting in the breakdown of acetyl-CoA, a derivative of coenzyme A in which the sulfhydryl group is acetylated.
			GO:0042645	mitochondrial nucleoid	The region of a mitochondrion to which the DNA is confined.
			GO:0009295	nucleoid	The region of a bacterial cell, mitochondrion or chloroplast to which the DNA is confined.
7 8 12 13 14 15 16	(7, 15, 105.024), (8, 16, 89.3902), (12, 13, 83.2683), (13, 15, 36.561), (14, 13, 87.6098), (16, 15, 98.7805),	41	( YJR121W YMR002W YNL061W YJR006W YMR108W YJR139C YNL037C YNL064C YHR089C YLR058C YIL125W YMR217W YKL016C YLR009W YGR094W YMR290C YDL198C YDL014W YLR201C YHR169W YLR378C YMR120C YBR121C YGR096W YMR241W YIL110W YFL045C YDR129C YLR304C YNL115C YBR025C YPL028W YIR022W YGR231C YEL026W YGL245W YNL251C YOR361C YOR115C YNL313C YHR012W )	0.000286
			GO:0006163	purine nucleotide metabolic process	The chemical reactions and pathways involving a purine nucleotide, a compound consisting of nucleoside (a purine base linked to a deoxyribose or ribose sugar) esterified with a phosphate moiety at either the 3' or 5'-hydroxyl group of its glycose moiety.
			GO:0009150	purine ribonucleotide metabolic process	The chemical reactions and pathways involving a purine ribonucleotide, a compound consisting of ribonucleoside (a purine base linked to a ribose sugar) esterified with a phosphate moiety at either the 3' or 5'-hydroxyl group of its glycose moiety.
			GO:0006100	tricarboxylic acid cycle intermediate metabolic process	The chemical reactions and pathways involving intermediates of the tricarboxylic acid cycle.
			GO:0006099	tricarboxylic acid cycle	A nearly universal metabolic pathway in which the acetyl group of acetyl coenzyme A is effectively oxidized to two C02 and four pairs of electrons are transferred to coenzymes. The acetyl group combines with oxaloacetate to form citrate, which undergoes successive transformations to isocitrate, 2-oxoglutarate, succinyl-CoA, succinate, fumarate, malate, and oxaloacetate again, thus completing the …
			GO:0009259	ribonucleotide metabolic process	The chemical reactions and pathways involving a ribonucleotide, a compound consisting of ribonucleoside (a base linked to a ribose sugar) esterified with a phosphate moiety at either the 3' or 5'-hydroxyl group of its glycose moiety.
			GO:0046356	acetyl-CoA catabolic process	The chemical reactions and pathways resulting in the breakdown of acetyl-CoA, a derivative of coenzyme A in which the sulfhydryl group is acetylated.
			GO:0042645	mitochondrial nucleoid	The region of a mitochondrion to which the DNA is confined.
			GO:0009295	nucleoid	The region of a bacterial cell, mitochondrion or chloroplast to which the DNA is confined.
7 8 12 13 14 15 16	(7, 15, 106), (8, 16, 88.9756), (12, 13, 82.6098), (13, 15, 35.6341), (14, 13, 87.0976), (16, 15, 98.9268),	41	( YJR121W YMR002W YNL061W YJR006W YMR108W YJR139C YNL037C YNL064C YHR089C YLR058C YIL125W YMR217W YKL016C YLR009W YGR094W YMR290C YDL198C YDL014W YLR201C YHR169W YLR378C YMR120C YBR121C YGR096W YLR259C YMR241W YIL110W YFL045C YDR129C YLR304C YNL115C YBR025C YPL028W YIR022W YGR231C YEL026W YGL245W YNL251C YOR361C YOR115C YHR012W )	0.000286
			GO:0006163	purine nucleotide metabolic process	The chemical reactions and pathways involving a purine nucleotide, a compound consisting of nucleoside (a purine base linked to a deoxyribose or ribose sugar) esterified with a phosphate moiety at either the 3' or 5'-hydroxyl group of its glycose moiety.
			GO:0009150	purine ribonucleotide metabolic process	The chemical reactions and pathways involving a purine ribonucleotide, a compound consisting of ribonucleoside (a purine base linked to a ribose sugar) esterified with a phosphate moiety at either the 3' or 5'-hydroxyl group of its glycose moiety.
			GO:0006100	tricarboxylic acid cycle intermediate metabolic process	The chemical reactions and pathways involving intermediates of the tricarboxylic acid cycle.
			GO:0006099	tricarboxylic acid cycle	A nearly universal metabolic pathway in which the acetyl group of acetyl coenzyme A is effectively oxidized to two C02 and four pairs of electrons are transferred to coenzymes. The acetyl group combines with oxaloacetate to form citrate, which undergoes successive transformations to isocitrate, 2-oxoglutarate, succinyl-CoA, succinate, fumarate, malate, and oxaloacetate again, thus completing the …
			GO:0009259	ribonucleotide metabolic process	The chemical reactions and pathways involving a ribonucleotide, a compound consisting of ribonucleoside (a base linked to a ribose sugar) esterified with a phosphate moiety at either the 3' or 5'-hydroxyl group of its glycose moiety.
			GO:0046356	acetyl-CoA catabolic process	The chemical reactions and pathways resulting in the breakdown of acetyl-CoA, a derivative of coenzyme A in which the sulfhydryl group is acetylated.
			GO:0042645	mitochondrial nucleoid	The region of a mitochondrion to which the DNA is confined.
			GO:0009295	nucleoid	The region of a bacterial cell, mitochondrion or chloroplast to which the DNA is confined.
7 8 12 13 14 15 16	(7, 15, 105), (8, 16, 89.2381), (12, 13, 83.1905), (13, 15, 37.4286), (14, 13, 87.7143), (16, 15, 99.1905),	42	( YJR121W YMR002W YNL061W YJR006W YMR108W YJR139C YNL037C YNL064C YHR089C YLR058C YIL125W YMR217W YKL016C YLR009W YGR094W YMR290C YDL198C YDL014W YAL035W YLR201C YHR169W YLR378C YMR120C YBR121C YGR096W YMR241W YIL110W YFL045C YDR129C YLR304C YNL115C YBR025C YPL028W YIR022W YGR231C YEL026W YGL245W YNL251C YOR361C YOR115C YNL313C YHR012W )	0.00014
			GO:0006163	purine nucleotide metabolic process	The chemical reactions and pathways involving a purine nucleotide, a compound consisting of nucleoside (a purine base linked to a deoxyribose or ribose sugar) esterified with a phosphate moiety at either the 3' or 5'-hydroxyl group of its glycose moiety.
			GO:0009150	purine ribonucleotide metabolic process	The chemical reactions and pathways involving a purine ribonucleotide, a compound consisting of ribonucleoside (a purine base linked to a ribose sugar) esterified with a phosphate moiety at either the 3' or 5'-hydroxyl group of its glycose moiety.
			GO:0009259	ribonucleotide metabolic process	The chemical reactions and pathways involving a ribonucleotide, a compound consisting of ribonucleoside (a base linked to a ribose sugar) esterified with a phosphate moiety at either the 3' or 5'-hydroxyl group of its glycose moiety.
7 10 11 12 13 14 15	(7, 15, 106.143), (10, 11, 88.5476), (11, 12, 75.6667), (12, 13, 104.619), (13, 15, 88.3333), (14, 13, 98.9762),	42	( YPL078C YOR128C YOR004W YJL091C YPL183C YKL024C YJL031C YGL068W YHL030W YJR016C YPL076W YAL035W YPR189W YPL160W YKL034W YMR203W YKR081C YGR159C YKL033W YOR249C YGR258C YHR201C YBR265W YMR218C YGL078C YJR033C YPR049C YJL059W YHR019C YIL078W YEL042W YGL245W YDR148C YBR263W YNL139C YCR092C YPR139C YDL146W YBR073W YNL128W YLR166C YDR141C )	0.00014
3 4 10 11 12 13 14	(3, 11, 44.74), (4, 12, 44.14), (10, 11, 40.5), (11, 12, 48.78), (12, 13, 28.5), (14, 13, 27.04),	50	( YDR293C YOL021C YKL210W YDL166C YNL022C YGL048C YDR354W YAL036C YHR074W YDL226C YFL046W YOR157C YDR456W YIL075C YDL111C YFL016C YPL096W YLR410W YAL041W YOR211C YPL169C YGR252W YLR055C YMR300C YJL069C YHR024C YHR113W YOR261C YBR026C YNL277W YBR003W YJR065C YFR048W YAL009W YHR194W YDL117W YFR028C YPL042C YIL143C YDR190C YPR056W YFL008W YMR216C YEL032W YHR065C YFL024C YLR371W YJL101C YOR014W YBR05…	0.000279
			GO:0016787	hydrolase activity	Catalysis of the hydrolysis of various bonds, e.g. C-O, C-N, C-C, phosphoric anhydride bonds, etc. Hydrolase is the systematic name for any enzyme of EC class 3.
3 4 10 11 12 13 14	(3, 11, 44.74), (4, 12, 44.14), (10, 11, 40.5), (11, 12, 48.78), (12, 13, 28.5), (14, 13, 27.04),	50	( YDR293C YOL021C YKL210W YDL166C YNL022C YGL048C YDR354W YAL036C YHR074W YDL226C YFL046W YOR157C YDR456W YIL075C YDL111C YFL016C YPL096W YLR410W YAL041W YOR211C YPL169C YGR252W YLR055C YMR300C YJL069C YHR024C YHR113W YOR261C YBR026C YNL277W YBR003W YJR065C YFR048W YAL009W YHR194W YDL117W YFR028C YPL042C YIL143C YDR190C YPR056W YFL008W YMR216C YEL032W YHR065C YFL024C YLR371W YJL101C YOR014W YBR05…	0.000279
			GO:0016787	hydrolase activity	Catalysis of the hydrolysis of various bonds, e.g. C-O, C-N, C-C, phosphoric anhydride bonds, etc. Hydrolase is the systematic name for any enzyme of EC class 3.
3 4 10 11 12 13 15	(3, 11, 61.0488), (4, 12, 53.7317), (10, 11, 68.0244), (11, 12, 87.0732), (12, 13, 34.2439), (13, 15, 42.1707),	41	( YMR308C YGR187C YBR236C YBR170C YLR276C YPL146C YPL091W YDR204W YBL105C YIL094C YNL280C YGR123C YLR384C YKL021C YNL227C YKL002W YPR176C YGL097W YOR332W YGR227W YJL010C YDR212W YBL011W YOR261C YLR196W YLR419W YOL022C YBR003W YLR023C YLL034C YGR090W YCL054W YDL090C YNR012W YBR166C YHL004W YDR392W YHR027C YLL029W YJL101C YPL115C )	0.000286
3 4 10 11 12 13 15	(3, 11, 44.75), (4, 12, 38.0417), (10, 11, 31.9167), (11, 12, 37.6458), (12, 13, 39.75), (13, 15, 45.6042),	48	( YOL021C YKL210W YDR390C YER126C YML059C YML128C YLR241W YMR277W YIL106W YGL116W YER171W YDR456W YJR116W YDR301W YIL075C YLR289W YLR262C YMR061W YML010W YOR119C YDL111C YHL010C YLR410W YAL041W YOR211C YKL193C YPL169C YPL218W YBR026C YNL277W YLR133W YKL170W YDR211W YGR195W YFR048W YAL009W YIL142W YFR028C YER107C YIL143C YDR190C YKL184W YPR056W YEL032W YLR026C YNL192W YFL024C YOR014W )	0.000254
			GO:0007096	regulation of exit from mitosis	Any process involved in the progression from anaphase/telophase to G1 that is associated with a conversion from high to low mitotic CDK activity.
			GO:0000279	M phase	Progression through M phase, the part of the cell cycle comprising nuclear division.
			GO:0007088	regulation of mitosis	Any process that modulates the frequency, rate or extent of mitosis.
			GO:0010458	exit from mitosis	The cell cycle process where a cell leaves M phase. M phase is the part of the mitotic cell cycle during which mitosis and cytokinesis take place.
3 4 10 11 12 13 15	(3, 11, 74.087), (4, 12, 66.3043), (10, 11, 89.6304), (11, 12, 84.3913), (12, 13, 43.3913), (13, 15, 41.7609),	46	( YGR178C YBR236C YPR024W YBR170C YPL146C YMR290C YGR061C YPL091W YKL138C YPL050C YBL105C YGL026C YIL094C YLR384C YNL292W YKL021C YNR030W YPR176C YIL116W YGR227W YDL031W YBL011W YGR096W YOR194C YLR100W YBR252W YNL048W YDR496C YNL220W YLR196W YOL022C YDR087C YPL188W YLL034C YFR010W YPL028W YPL043W YCL054W YNR012W YBR166C YOL077C YDL145C YPL066W YNL313C YLL029W YLR314C )	0.000201
3 4 11 12 13 14 15	(3, 11, 51.2619), (4, 12, 51.3333), (11, 12, 54.2143), (12, 13, 30.1429), (13, 15, 41.0952), (14, 13, 31.5476),	42	( YDR293C YOL021C YKL013C YKL210W YML067C YER126C YGL099W YDL072C YPR024W YML128C YFL028C YDR456W YIL075C YIL094C YLR384C YNL292W YLR410W YBR291C YAL041W YJL014W YPL169C YER069W YOR261C YBR026C YBR171W YBR003W YLL034C YBL023C YFR048W YDL090C YFR028C YPL217C YER026C YIL143C YKL184W YPR056W YDL145C YHR065C YFL024C YJR064W YNL263C YJL101C )	0.00014
3 4 11 12 13 14 15	(3, 11, 50.1463), (4, 12, 45.0976), (11, 12, 46.6098), (12, 13, 28.4878), (13, 15, 42.9512), (14, 13, 28.1463),	41	( YDR293C YKL013C YKL210W YER126C YPR024W YAL036C YDR456W YIL075C YNL292W YLR410W YAL041W YOR211C YPL169C YGR252W YNL007C YHR024C YOR261C YBR026C YBR171W YBR003W YLL034C YBL023C YFR048W YHR194W YDL090C YFR028C YPL042C YER107C YER026C YDR177W YIL143C YDR190C YPR056W YEL032W YOR239W YHR065C YFL024C YJR064W YJL101C YOR014W YBR058C )	0.000286
3 4 11 12 13 14 15	(3, 11, 52.5122), (4, 12, 42.3415), (11, 12, 33.9024), (12, 13, 36.2195), (13, 15, 37.5366), (14, 13, 32.9024),	41	( YKL210W YJL130C YER126C YNL288W YGL099W YPR024W YGL048C YBR143C YOR207C YDR456W YIL075C YLR262C YOR119C YLR410W YBR291C YAL041W YOR211C YPL254W YOR116C YPL169C YBR026C YBR003W YLL034C YBL023C YFR048W YFR028C YPL042C YER107C YER026C YIL143C YDR190C YPR037C YIL004C YPR056W YEL032W YPR119W YNL192W YHR065C YFL024C YJR064W YOR014W )	0.000286
			GO:0017111	nucleoside-triphosphatase activity	Catalysis of the reaction: a nucleoside triphosphate + H2O = nucleoside diphosphate + phosphate.
			GO:0005654	nucleoplasm	That part of the nuclear content other than the chromosomes or the nucleolus.
			GO:0044451	nucleoplasm part	Any constituent part of the nucleoplasm, that part of the nuclear content other than the chromosomes or the nucleolus.
3 5 11 12 13 14 15	(3, 11, 50.4), (5, 14, 47.7333), (11, 12, 36.5778), (12, 13, 34.4222), (13, 15, 48.5111), (14, 13, 31.1111),	45	( YDR293C YKL210W YER126C YDL072C YPR024W YNL021W YNL059C YGL116W YDR456W YIL075C YLR289W YML010W YOR262W YLR410W YBR291C YAL041W YOR211C YPL254W YPL169C YNL007C YHR024C YBR026C YBR003W YLL034C YBL023C YFR048W YAL009W YGR135W YFR028C YPL042C YER107C YER026C YIL143C YDR190C YPR037C YIL004C YPR056W YEL032W YPR119W YLR026C YNL192W YDL145C YHR065C YFL024C YJR064W )	0.00025
			GO:0003678	DNA helicase activity	Catalysis of the unwinding of a DNA duplex.
			GO:0004003	ATP-dependent DNA helicase activity	Catalysis of the reaction: ATP + H2O = ADP + phosphate, driving the unwinding of the DNA helix.
			GO:0044451	nucleoplasm part	Any constituent part of the nucleoplasm, that part of the nuclear content other than the chromosomes or the nucleolus.
3 5 11 12 13 14 15	(3, 11, 46.9333), (5, 14, 47.2889), (11, 12, 40.1778), (12, 13, 33.8222), (13, 15, 58.4444), (14, 13, 29.3111),	45	( YDR293C YKL210W YER126C YDL072C YPR024W YNL021W YMR277W YNL059C YGL116W YDR456W YDR301W YIL075C YML010W YDR228C YOR262W YFL016C YLR410W YGR031W YBR291C YAL041W YPL169C YNL007C YHR024C YOR093C YBR026C YBR003W YBL023C YFR048W YAL009W YGR135W YDL117W YBR166C YFR028C YPL042C YER026C YIL143C YDR190C YPR056W YEL032W YPR119W YNL192W YDL145C YFL024C YJR064W YBR058C )	0.00025
			GO:0003678	DNA helicase activity	Catalysis of the unwinding of a DNA duplex.
			GO:0004003	ATP-dependent DNA helicase activity	Catalysis of the reaction: ATP + H2O = ADP + phosphate, driving the unwinding of the DNA helix.
			GO:0005654	nucleoplasm	That part of the nuclear content other than the chromosomes or the nucleolus.
			GO:0044451	nucleoplasm part	Any constituent part of the nucleoplasm, that part of the nuclear content other than the chromosomes or the nucleolus.
3 5 11 12 13 14 15	(3, 11, 51.1333), (5, 14, 48.8889), (11, 12, 36.6889), (12, 13, 36.4), (13, 15, 49.8444), (14, 13, 32.0889),	45	( YKL210W YER126C YDL072C YPR024W YNL021W YNL059C YGL116W YDR456W YIL075C YLR289W YML010W YDR228C YOR262W YLR410W YBR291C YAL041W YOR211C YPL254W YOR116C YOR335C YPL169C YNL007C YHR024C YBR026C YBR003W YLL034C YBL023C YFR048W YAL009W YGR135W YFR028C YPL042C YER107C YER026C YIL143C YDR190C YPR037C YPR056W YEL032W YPR119W YLR026C YNL192W YDL145C YFL024C YJR064W )	0.00025
			GO:0003678	DNA helicase activity	Catalysis of the unwinding of a DNA duplex.
			GO:0004003	ATP-dependent DNA helicase activity	Catalysis of the reaction: ATP + H2O = ADP + phosphate, driving the unwinding of the DNA helix.
			GO:0005654	nucleoplasm	That part of the nuclear content other than the chromosomes or the nucleolus.
			GO:0044451	nucleoplasm part	Any constituent part of the nucleoplasm, that part of the nuclear content other than the chromosomes or the nucleolus.
4 5 10 11 12 13 14	(4, 12, 105.341), (5, 14, 102.756), (10, 11, 103.22), (11, 12, 41.7561), (12, 13, 106.561), (14, 13, 89.1463),	41	( YLR191W YOR310C YPL063W YMR108W YJR139C YGR207C YNL250W YLR330W YGL241W YMR015C YDR289C YMR276W YOR075W YOR174W YMR120C YJL034W YBR196C YOR249C YMR241W YMR218C YJL194W YGL078C YPR110C YLR304C YIR034C YEL024W YDR047W YBR025C YHR019C YGR216C YIL078W YDR060W YCL009C YKL011C YER043C YIL010W YOR046C YCR036W YDR333C YER140W YLR166C )	0.000286
			GO:0030554	adenyl nucleotide binding	Interacting selectively with adenyl nucleotides, any compound consisting of adenosine esterified with (ortho)phosphate.
4 5 10 11 12 13 14	(4, 12, 105.341), (5, 14, 102.756), (10, 11, 103.22), (11, 12, 41.7561), (12, 13, 106.561), (14, 13, 89.1463),	41	( YLR191W YOR310C YPL063W YMR108W YJR139C YGR207C YNL250W YLR330W YGL241W YMR015C YDR289C YMR276W YOR075W YOR174W YMR120C YJL034W YBR196C YOR249C YMR241W YMR218C YJL194W YGL078C YPR110C YLR304C YIR034C YEL024W YDR047W YBR025C YHR019C YGR216C YIL078W YDR060W YCL009C YKL011C YER043C YIL010W YOR046C YCR036W YDR333C YER140W YLR166C )	0.000286
			GO:0030554	adenyl nucleotide binding	Interacting selectively with adenyl nucleotides, any compound consisting of adenosine esterified with (ortho)phosphate.
4 8 11 12 13 15 16	(4, 12, 38.3023), (8, 16, 37.2326), (11, 12, 45.7442), (12, 13, 38.0698), (13, 15, 72.7442), (16, 15, 78.3721),	43	( YGL119W YDR293C YOR202W YPR024W YOR164C YLR241W YMR277W YNL059C YLR276C YLL001W YOR157C YDR301W YPL152W YPL096W YGL003C YLR410W YKL080W YPL122C YNL007C YMR300C YPL109C YHR024C YOR093C YBR026C YLR023C YDR074W YAL010C YFR028C YPL042C YIL143C YML094W YDR190C YJR069C YOR271C YKL184W YFL008W YEL032W YLR085C YGR125W YEL062W YLL019C YFL024C YBR058C )	0.000309
5 6 8 13 14 15 16	(5, 14, 53.7619), (6, 14, 55.5238), (8, 16, 50.7143), (13, 15, 77.4286), (14, 13, 85.5), (16, 15, 48.119),	42	( YJR036C YMR239C YDR331W YPL040C YOL145C YGR200C YGL065C YLR241W YDL213C YJL168C YOR145C YDR301W YBR260C YMR061W YKR062W YFL036W YIL116W YLR272C YKL205W YER049W YGR258C YLR243W YLR023C YOL124C YDR481C YNL082W YNL256W YHR164C YDR325W YOR141C YMR092C YGR276C YGL084C YLR127C YAR018C YML127W YGR125W YNL139C YDR267C YJL071W YOL098C YLR166C )	0.00014
5 7 8 13 14 15 16	(5, 14, 45.3111), (7, 15, 39.4444), (8, 16, 25.7556), (13, 15, 49.2889), (14, 13, 38.9111), (16, 15, 89.8),	45	( YKL210W YOL018C YLR274W YML059C YPR024W YGL234W YKL078W YNL021W YIL108W YNL059C YBR170C YLR276C YDL226C YIL075C YML069W YLR289W YLR362W YGL213C YOR262W YLR410W YOR332W YOR211C YDR168W YKL095W YBL011W YPL109C YHR205W YBR026C YGR255C YBL023C YFR028C YKL059C YKL184W YLR005W YPR056W YHR186C YEL032W YPR119W YMR309C YGL095C YBR087W YPL209C YJL101C YDR164C YDR264C )	0.00025
			GO:0045859	regulation of protein kinase activity	Any process that modulates the frequency, rate or extent of protein kinase activity.
			GO:0022402	cell cycle process	A cellular process that is involved in the progression of biochemical and morphological phases and events that occur in a cell during successive cell replication or nuclear replication events.
			GO:0043549	regulation of kinase activity	Any process that modulates the frequency, rate or extent of kinase activity, the catalysis of the transfer of a phosphate group, usually from ATP, to a substrate molecule.
			GO:0007049	cell cycle	The progression of biochemical and morphological phases and events that occur in a cell during successive cell replication or nuclear replication events. Canonically, the cell cycle comprises the replication and segregation of genetic material followed by the division of the cell, but in endocycles or syncytial cells nuclear replication or nuclear division may not be followed by cell division.
			GO:0042555	MCM complex	A hexameric protein complex required for the initiation and regulation of DNA replication.
5 7 8 13 14 15 16	(5, 14, 44.766), (7, 15, 40.9149), (8, 16, 25.8298), (13, 15, 49.8723), (14, 13, 38.8511), (16, 15, 89.6383),	47	( YKL210W YOL018C YLR274W YML059C YPR024W YGL234W YKL078W YNL021W YIL108W YNL059C YBR170C YLR276C YDL226C YIL075C YML069W YLR289W YLR362W YGL213C YOR262W YLR410W YOR332W YOR211C YDR168W YKL095W YBL011W YPL109C YHR205W YBR026C YGR255C YBL023C YFR028C YKL059C YKL184W YLR005W YPR056W YHR186C YEL032W YOR245C YPR119W YMR309C YOR048C YGL095C YBR087W YPL209C YJL101C YDR164C YDR264C )	0.000186
			GO:0045859	regulation of protein kinase activity	Any process that modulates the frequency, rate or extent of protein kinase activity.
			GO:0022402	cell cycle process	A cellular process that is involved in the progression of biochemical and morphological phases and events that occur in a cell during successive cell replication or nuclear replication events.
			GO:0043549	regulation of kinase activity	Any process that modulates the frequency, rate or extent of kinase activity, the catalysis of the transfer of a phosphate group, usually from ATP, to a substrate molecule.
			GO:0007049	cell cycle	The progression of biochemical and morphological phases and events that occur in a cell during successive cell replication or nuclear replication events. Canonically, the cell cycle comprises the replication and segregation of genetic material followed by the division of the cell, but in endocycles or syncytial cells nuclear replication or nuclear division may not be followed by cell division.
			GO:0042555	MCM complex	A hexameric protein complex required for the initiation and regulation of DNA replication.
5 7 12 13 14 15 16	(5, 14, 48.8444), (7, 15, 45.6667), (12, 13, 70.8), (13, 15, 48.4444), (14, 13, 49.8889), (16, 15, 99.2667),	45	( YIL097W YKL210W YOL018C YGR187C YML059C YPL215W YLR427W YKL078W YNL021W YJL060W YIL039W YDL226C YIL075C YLR289W YHR170W YLR384C YGL173C YHL010C YDR168W YNL123W YDR427W YKL095W YBL011W YPL109C YNL048W YHR205W YDR496C YDR097C YLR002C YGL238W YPL217C YLR409C YJR132W YKR002W YKL059C YHR186C YBR289W YEL032W YDL145C YEL062W YGL095C YBR087W YPL209C YDR164C YDR264C )	0.00025
5 7 12 13 14 15 16	(5, 14, 47.6341), (7, 15, 47.0732), (12, 13, 72.1463), (13, 15, 47.2195), (14, 13, 49.6585), (16, 15, 96.7073),	41	( YKL210W YOL018C YML059C YPL215W YLR427W YKL078W YNL021W YJL060W YIL039W YDL226C YIL075C YLR289W YHR170W YLR384C YGL173C YHL010C YDR168W YNL123W YDR427W YKL095W YBL011W YPL109C YNL048W YHR205W YLR002C YPR190C YGL238W YPL217C YLR409C YJR132W YKR002W YHR186C YBR289W YEL032W YEL062W YNL102W YGL095C YBR087W YPL209C YDR164C YDR264C )	0.000286
5 8 9 13 14 15 16	(5, 14, 95.3256), (8, 16, 82.9535), (9, 16, 76.5116), (13, 15, 37.3953), (14, 13, 88.6279), (16, 15, 99.814),	43	( YGL022W YOR310C YDR256C YMR108W YJR139C YNL064C YIL125W YPL093W YMR217W YBR247C YGR094W YMR290C YDL143W YDL198C YML126C YAL035W YGL026C YPL231W YLR378C YMR120C YJL034W YBR121C YMR235C YFR044C YDR454C YDR044W YLR259C YBR252W YDR339C YNL220W YFL045C YDR129C YLR304C YPL188W YBR025C YPL028W YHR132C YBR160W YLR197W YEL026W YGL245W YOR046C YLR314C )	0.000309
			GO:0006163	purine nucleotide metabolic process	The chemical reactions and pathways involving a purine nucleotide, a compound consisting of nucleoside (a purine base linked to a deoxyribose or ribose sugar) esterified with a phosphate moiety at either the 3' or 5'-hydroxyl group of its glycose moiety.
			GO:0055086	nucleobase, nucleoside and nucleotide metabolic process	The chemical reactions and pathways involving nucleobases, nucleosides and nucleotides.
			GO:0006753	nucleoside phosphate metabolic process	The chemical reactions and pathways involving any phosphorylated nucleoside.
			GO:0009117	nucleotide metabolic process	The chemical reactions and pathways involving a nucleotide, a nucleoside that is esterified with (ortho)phosphate or an oligophosphate at any hydroxyl group on the glycose moiety; may be mono-, di- or triphosphate; this definition includes cyclic nucleotides (nucleoside cyclic phosphates).
			GO:0031428	box C/D snoRNP complex	A ribonucleoprotein complex containing small nucleolar RNA of the box C/D type.
5 8 9 13 14 15 16	(5, 14, 38.6066), (8, 16, 28.918), (9, 16, 23.5738), (13, 15, 51.3443), (14, 13, 35.3607), (16, 15, 85.1639),	61	( YKL210W YLR274W YGR172C YLR427W YGL234W YKL078W YNL021W YIL108W YNL059C YDL226C YPR103W YFL028C YDR456W YIL075C YML069W YLR289W YLR362W YNL280C YLR384C YOR262W YPL096W YHL010C YLR410W YOR211C YMR091C YBL011W YER069W YNL007C YHR205W YOR093C YBR026C YGR255C YBL023C YPR137W YLR025W YFR028C YPL042C YCR072C YOL077C YIL143C YKR002W YKL184W YLR005W YPR056W YHR186C YFL008W YEL032W YOR245C YPR119W YNL19…	0.000217
			GO:0005657	replication fork	The Y-shaped region of a replicating DNA molecule, resulting from the separation of the DNA strands and in which the synthesis of new strands takes place. Also includes associated protein complexes.
6 8 9 13 14 15 16	(6, 14, 41.2373), (8, 16, 24.9831), (9, 16, 21.0678), (13, 15, 48.1864), (14, 13, 34.661), (16, 15, 80.0169),	59	( YKL210W YLR274W YGR172C YLR427W YGL234W YKL078W YNL021W YIL106W YDL226C YPR103W YFL028C YDR456W YDR292C YIL075C YML069W YBL105C YLR289W YNL280C YLR384C YOR262W YPL096W YLR410W YOR211C YHR030C YPR118W YMR091C YER069W YER094C YHR205W YOR093C YBR026C YBR003W YGR255C YBL023C YPR137W YGR135W YLR025W YFR028C YPL042C YCR072C YIL143C YKR002W YKL184W YLR005W YGR264C YPR056W YHR186C YEL032W YOR245C YPR11…	7.6e-05
7 8 9 12 13 15 16	(7, 15, 42.0714), (8, 16, 32.2857), (9, 16, 32.7381), (12, 13, 27.119), (13, 15, 90.3333), (16, 15, 89.7381),	42	( YGL119W YOR202W YLR389C YPR108W YMR277W YNL059C YLR276C YOR157C YML096W YNL023C YFL016C YGL003C YNL007C YLR055C YER078C YDL060W YHR024C YHR113W YKL212W YOR039W YDL108W YLR023C YPR137W YDR074W YPL042C YEL020W-A YOL097C YLR203C YIR008C YDL236W YJR069C YLR216C YLR277C YFL008W YMR216C YLR085C YAL021C YNL192W YMR309C YCR079W YLL019C YHR098C )	0.00014
7 8 9 12 13 15 16	(7, 15, 42.9286), (8, 16, 33.119), (9, 16, 33.1667), (12, 13, 26.7857), (13, 15, 89.2619), (16, 15, 90.5714),	42	( YGL119W YOR202W YLR389C YOR164C YPR108W YMR277W YNL059C YLR276C YOR157C YML096W YNL023C YFL016C YGL003C YNL007C YLR055C YER078C YDL060W YHR024C YHR113W YKL212W YOR039W YDL108W YLR023C YPR137W YDR074W YPL042C YEL020W-A YOL097C YLR203C YIR008C YDL236W YJR069C YLR216C YLR277C YFL008W YLR085C YAL021C YNL192W YMR309C YCR079W YLL019C YHR098C )	0.00014
7 8 9 12 13 15 16	(7, 15, 42.7778), (8, 16, 29.9778), (9, 16, 33.3556), (12, 13, 28.9333), (13, 15, 87.8222), (16, 15, 91.0222),	45	( YGL119W YMR308C YOR202W YLR389C YOR164C YMR277W YNL059C YLR276C YLL001W YOR090C YOR157C YML096W YFL016C YGL003C YLR055C YMR300C YER078C YDL060W YHR024C YHR113W YKL212W YOR039W YDR097C YDL108W YLR023C YPR137W YDR074W YPL042C YEL020W-A YOL097C YIR008C YDL236W YJR069C YLR216C YLR277C YFL008W YMR216C YLR085C YAL021C YPR119W YNL192W YMR309C YCR079W YLL019C YHR098C )	0.00025
			GO:0016787	hydrolase activity	Catalysis of the hydrolysis of various bonds, e.g. C-O, C-N, C-C, phosphoric anhydride bonds, etc. Hydrolase is the systematic name for any enzyme of EC class 3.
			GO:0016791	phosphoric monoester hydrolase activity	Catalysis of the hydrolysis of phosphoric monoesters, releasing inorganic phosphate.
			GO:0042578	phosphoric ester hydrolase activity	Catalysis of the reaction: RPO-R' + H2O = RPOOH + R'H. This reaction is the hydrolysis of any phosphoric ester bond, any ester formed from orthophosphoric acid, O=P(OH)3.
7 8 9 12 13 15 16	(7, 15, 47.0455), (8, 16, 41.2045), (9, 16, 28.4545), (12, 13, 30.3182), (13, 15, 89.0909), (16, 15, 91.7727),	44	( YGL119W YDR477W YNL022C YOR202W YLR389C YOR164C YPR108W YMR277W YML097C YDR361C YML096W YML065W YPL260W YOL038W YPL152W YNL023C YFL016C YPL096W YGL003C YPL122C YNL007C YLR055C YER078C YDL060W YKL212W YOR039W YLR023C YPR137W YDR074W YEL020W-A YIR008C YDL236W YJR069C YLR216C YLR277C YNL181W YFL008W YLR085C YAL021C YNL192W YMR309C YEL062W YLL019C YHR098C )	0.000181
7 8 9 12 13 15 16	(7, 15, 47.0455), (8, 16, 41.2045), (9, 16, 28.4545), (12, 13, 30.3182), (13, 15, 89.0909), (16, 15, 91.7727),	44	( YGL119W YDR477W YNL022C YOR202W YLR389C YOR164C YPR108W YMR277W YML097C YDR361C YML096W YML065W YPL260W YOL038W YPL152W YNL023C YFL016C YPL096W YGL003C YPL122C YNL007C YLR055C YER078C YDL060W YKL212W YOR039W YLR023C YPR137W YDR074W YEL020W-A YIR008C YDL236W YJR069C YLR216C YLR277C YNL181W YFL008W YLR085C YAL021C YNL192W YMR309C YEL062W YLL019C YHR098C )	0.000181
7 8 9 12 13 15 16	(7, 15, 46.9302), (8, 16, 41.4186), (9, 16, 28.4651), (12, 13, 30), (13, 15, 88.7907), (16, 15, 91.2558),	43	( YGL119W YDR477W YNL022C YOR202W YLR389C YOR164C YPR108W YMR277W YML097C YDR361C YML096W YML065W YPL260W YOL038W YPL152W YNL023C YPL096W YGL003C YPL122C YNL007C YLR055C YER078C YDL060W YKL212W YOR039W YLR023C YPR137W YDR074W YEL020W-A YIR008C YDL236W YJR069C YLR216C YLR277C YNL181W YFL008W YLR085C YAL021C YNL192W YMR309C YEL062W YLL019C YHR098C )	0.000309
7 8 9 12 13 15 16	(7, 15, 52.25), (8, 16, 32.4375), (9, 16, 41.7292), (12, 13, 69.0417), (13, 15, 55.3958), (16, 15, 94.9167),	48	( YMR308C YOL018C YGR187C YBL036C YML059C YLR427W YKL078W YNL021W YMR277W YOR217W YNL059C YBR170C YDL226C YDR361C YIL075C YDL234C YHR170W YLR384C YOR067C YPL022W YOR175C YOR103C YHL010C YDR168W YKL017C YBL011W YPL109C YNL048W YDR097C YPL023C YDR211W YGL238W YLR409C YOR251C YJR132W YKL059C YGR149W YHR186C YNR029C YBR289W YEL032W YLR026C YGR125W YBR065C YLL019C YGL095C YPL209C YDR164C )	0.000254
7 8 9 12 13 15 16	(7, 15, 60.119), (8, 16, 53.5476), (9, 16, 63.9762), (12, 13, 66.6667), (13, 15, 82.119), (16, 15, 47.3095),	42	( YGL155W YOR209C YMR239C YPL040C YHR090C YDR283C YBL104C YOL145C YGR200C YLR241W YHR028C YHR171W YMR061W YDR036C YDL111C YPL096W YKL080W YER078C YBR175W YMR150C YFL044C YMR293C YEL037C YPL023C YHR156C YOR022C YOL124C YNL256W YAL010C YML094W YKL194C YOR141C YGR276C YMR135C YLR127C YLR336C YAR018C YOL032W YNL305C YJL071W YOL098C YKL179C )	0.00014
7 8 9 12 13 15 16	(7, 15, 65.5), (8, 16, 51.6087), (9, 16, 60.4348), (12, 13, 77.4565), (13, 15, 67.6522), (16, 15, 50.5435),	46	( YJR036C YDR128W YMR239C YHR090C YDR283C YGR200C YJL168C YDL226C YER005W YHR028C YDR165W YHR171W YMR061W YOR067C YDR036C YDL111C YLR272C YKL080W YLL031C YMR150C YEL037C YHR156C YOR022C YGR255C YNL256W YJR125C YGL238W YHR164C YAL010C YKL114C YLR409C YOR251C YKL194C YOR141C YBR289W YOR245C YGR276C YMR135C YLR127C YLR336C YAR018C YNL305C YJL071W YOL098C YHR004C YKL179C )	0.000201
7 8 9 12 13 15 16	(7, 15, 75.9091), (8, 16, 63.2727), (9, 16, 54.5909), (12, 13, 91.6818), (13, 15, 79.25), (16, 15, 41.0227),	44	( YDR128W YMR239C YBR097W YBL104C YMR190C YGR200C YDR176W YKL007W YJL168C YPL243W YER005W YHL030W YNL215W YDR165W YHR171W YKL034W YDR036C YFL036W YHR188C YPL010W YKL205W YGR258C YJR002W YEL037C YJR033C YOR022C YNL325C YNL082W YDR489W YHR164C YAL010C YIL090W YKL194C YOR141C YJL072C YPL167C YGR276C YCL039W YAR018C YCR092C YNL305C YBR288C YJL071W YOL098C )	0.000181
7 8 9 12 13 15 16	(7, 15, 39.1395), (8, 16, 31.5814), (9, 16, 27.0465), (12, 13, 30.2326), (13, 15, 41.6744), (16, 15, 69),	43	( YPL247C YGR210C YJR014W YGR172C YNR020C YPR107C YFL028C YKL138C YDR456W YML065W YBL105C YLR362W YNL280C YLR384C YAR003W YGL003C YLR410W YER049W YBR200W YMR091C YDL031W YEL052W YBR026C YML110C YBR003W YBL023C YDR211W YGR195W YFR048W YHR194W YDL090C YNR012W YFR028C YCR072C YKL184W YLR005W YGR149W YPR056W YOR239W YFL024C YDL006W YJL101C YDR364C )	0.000309
			GO:0045859	regulation of protein kinase activity	Any process that modulates the frequency, rate or extent of protein kinase activity.
			GO:0043549	regulation of kinase activity	Any process that modulates the frequency, rate or extent of kinase activity, the catalysis of the transfer of a phosphate group, usually from ATP, to a substrate molecule.
			GO:0050790	regulation of catalytic activity	Any process that modulates the activity of an enzyme.
			GO:0051338	regulation of transferase activity	Any process that modulates the frequency, rate or extent of transferase activity, the catalysis of the transfer of a group, e.g. a methyl group, glycosyl group, acyl group, phosphorus-containing, or other groups, from one compound (generally regarded as the donor) to another compound (generally regarded as the acceptor). Transferase is the systematic name for any enzyme of EC class 2.
			GO:0065009	regulation of molecular function	Any process that modulates the frequency, rate or extent of molecular functions. Molecular functions are elemental biological activities occurring at the molecular level, such as catalysis or binding.
7 8 9 13 14 15 16	(7, 15, 48.6047), (8, 16, 33.4186), (9, 16, 33.5349), (13, 15, 90.5581), (14, 13, 34.0233), (16, 15, 91.7907),	43	( YOL129W YMR308C YGL236C YPR024W YNL021W YMR277W YIL108W YNL059C YLR276C YDR435C YML096W YIL034C YFL016C YPL122C YLR055C YCR068W YHR024C YJL033W YKL212W YDR097C YDL108W YBL050W YEL002C YMR224C YGR255C YPR137W YNL325C YPL120W YLR025W YLR244C YIR008C YDL236W YKL059C YLR216C YLR277C YFL008W YOR245C YAL021C YPR119W YCR079W YHR098C YDL148C YNL200C )	0.000309
			GO:0016787	hydrolase activity	Catalysis of the hydrolysis of various bonds, e.g. C-O, C-N, C-C, phosphoric anhydride bonds, etc. Hydrolase is the systematic name for any enzyme of EC class 3.
7 8 9 13 14 15 16	(7, 15, 42.3617), (8, 16, 33.0638), (9, 16, 36.7447), (13, 15, 88.9787), (14, 13, 32.7447), (16, 15, 90.5957),	47	( YOL129W YMR308C YGL236C YPR024W YNL021W YMR277W YIL108W YNL059C YLR276C YDR435C YML096W YOR262W YFL016C YPL122C YER069W YNL007C YEL058W YLR055C YCR068W YHR024C YJL033W YKL212W YDR097C YDL108W YEL002C YMR224C YPR137W YPL120W YLR025W YPL042C YEL020W-A YLR203C YIR008C YDL236W YKL059C YLR216C YLR277C YFL008W YOR245C YAL021C YPR119W YNL192W YCR079W YAL039C YPL151C YHR098C YDL148C )	0.000186
7 8 9 13 14 15 16	(7, 15, 42.0217), (8, 16, 33.3261), (9, 16, 37.0652), (13, 15, 89.5217), (14, 13, 32.6522), (16, 15, 90.3043),	46	( YOL129W YMR308C YGL236C YPR024W YNL021W YMR277W YIL108W YNL059C YLR276C YDR435C YML096W YOR262W YFL016C YPL122C YER069W YNL007C YEL058W YLR055C YCR068W YHR024C YJL033W YKL212W YDR097C YDL108W YEL002C YMR224C YPR137W YPL120W YLR025W YPL042C YEL020W-A YLR203C YIR008C YDL236W YKL059C YLR216C YLR277C YFL008W YOR245C YAL021C YNL192W YCR079W YAL039C YPL151C YHR098C YDL148C )	0.000201
7 8 9 13 14 15 16	(7, 15, 42.25), (8, 16, 33.4792), (9, 16, 36.4583), (13, 15, 88.7083), (14, 13, 32.7917), (16, 15, 89.9583),	48	( YOL129W YMR308C YGL236C YPR024W YNL021W YMR277W YIL108W YNL059C YLR276C YDR435C YML096W YOR262W YFL016C YPL096W YPL122C YER069W YNL007C YEL058W YLR055C YCR068W YHR024C YJL033W YKL212W YDR097C YDL108W YEL002C YMR224C YPR137W YPL120W YLR025W YPL042C YEL020W-A YLR203C YIR008C YDL236W YKL059C YLR216C YLR277C YFL008W YOR245C YAL021C YPR119W YNL192W YCR079W YAL039C YPL151C YHR098C YDL148C )	0.000254
7 8 9 13 14 15 16	(7, 15, 41.4815), (8, 16, 32.3148), (9, 16, 35.4815), (13, 15, 87.9259), (14, 13, 33.0741), (16, 15, 91.0926),	54	( YOL129W YMR308C YGL236C YLR389C YNL021W YMR277W YIL108W YNL059C YLR276C YLL001W YDR435C YML096W YIL075C YOR262W YFL016C YPL104W YPL122C YER069W YNL007C YEL058W YLR055C YCR068W YHR024C YOR241W YJL033W YKL212W YDR097C YDL108W YEL002C YMR224C YPR137W YNL325C YPL120W YPL195W YLR025W YFR028C YPL042C YLR244C YEL020W-A YLR203C YIR008C YDL236W YKL059C YLR216C YFL008W YOR245C YAL021C YPR119W YNL192W YCR…	0.000134
7 8 9 13 14 15 16	(7, 15, 41.1296), (8, 16, 31.2963), (9, 16, 34.9444), (13, 15, 87.8889), (14, 13, 32.7593), (16, 15, 91.0556),	54	( YOL129W YMR308C YGL236C YLR389C YNL021W YMR277W YIL108W YNL059C YLR276C YLL001W YDR435C YML096W YIL075C YIL034C YOR262W YFL016C YPL122C YER069W YNL007C YEL058W YLR055C YCR068W YHR024C YOR241W YJL033W YKL212W YDR097C YDL108W YEL002C YMR224C YPR137W YNL325C YPL120W YPL195W YLR025W YFR028C YPL042C YLR244C YEL020W-A YLR203C YIR008C YDL236W YKL059C YLR216C YFL008W YOR245C YAL021C YPR119W YNL192W YCR…	0.000134
7 8 9 13 14 15 16	(7, 15, 42.0714), (8, 16, 33.5952), (9, 16, 38.5), (13, 15, 88.6905), (14, 13, 31.0714), (16, 15, 89.9524),	42	( YOL129W YMR308C YGL236C YPR024W YNL021W YMR277W YIL108W YNL059C YLR276C YDR435C YML096W YOR262W YFL016C YPL122C YER069W YNL007C YEL058W YLR055C YCR068W YHR024C YKL212W YDR097C YDL108W YEL002C YPR137W YPL120W YLR025W YPL042C YEL020W-A YLR203C YIR008C YDL236W YKL059C YLR216C YFL008W YOR245C YAL021C YNL192W YCR079W YAL039C YPL151C YHR098C )	0.00014
7 8 9 13 14 15 16	(7, 15, 40.129), (8, 16, 29.7258), (9, 16, 25.1774), (13, 15, 50.129), (14, 13, 33.5806), (16, 15, 82.6613),	62	( YKL210W YLR274W YGR172C YLR427W YGL234W YKL078W YNL021W YIL108W YNL059C YDL226C YPR103W YFL028C YDR456W YIL075C YML069W YLR289W YLR362W YNL280C YLR384C YOR262W YPL096W YHL010C YLR410W YOR211C YNR007C YMR091C YBL011W YER069W YNL007C YHR205W YOR093C YBR026C YGR255C YBL023C YPR137W YFR048W YJR125C YLR025W YFR028C YPL042C YCR072C YOL077C YKR002W YKL184W YLR005W YPR056W YHR186C YFL008W YEL032W YOR24…	0.000184
7 8 9 13 14 15 16	(7, 15, 39.8103), (8, 16, 29.8793), (9, 16, 24.1207), (13, 15, 49.4655), (14, 13, 35.1207), (16, 15, 83.6552),	58	( YKL210W YLR274W YGR172C YLR427W YGL234W YKL078W YNL021W YDL226C YPR103W YFL028C YDR456W YIL075C YML069W YLR289W YLR362W YNL280C YLR384C YOR262W YPL096W YHL010C YLR410W YOR211C YMR091C YBL011W YER069W YNL007C YHR205W YBR026C YGR255C YBL023C YPR137W YJR125C YLR025W YFR028C YPL042C YCR072C YOL077C YKR002W YKL184W YLR005W YPR056W YHR186C YFL008W YEL032W YOR245C YPR119W YNL192W YOR239W YEL062W YNL10…	0.000247
			GO:0043596	nuclear replication fork	The Y-shaped region of a nuclear replicating DNA molecule, resulting from the separation of the DNA strands and in which the synthesis of new strands takes place. Also includes associated protein complexes.
			GO:0005657	replication fork	The Y-shaped region of a replicating DNA molecule, resulting from the separation of the DNA strands and in which the synthesis of new strands takes place. Also includes associated protein complexes.
7 8 9 13 14 15 16	(7, 15, 40), (8, 16, 29.3667), (9, 16, 24.45), (13, 15, 49.7), (14, 13, 34.1), (16, 15, 83.05),	60	( YKL210W YLR274W YGR172C YLR427W YGL234W YKL078W YNL021W YNL059C YDL226C YPR103W YFL028C YDR456W YIL075C YML069W YLR289W YLR362W YNL280C YLR384C YOR262W YPL096W YHL010C YLR410W YOR211C YMR091C YBL011W YER069W YNL007C YHR205W YOR093C YBR026C YGR255C YBL023C YPR137W YFR048W YJR125C YLR025W YFR028C YPL042C YCR072C YOL077C YKR002W YKL184W YLR005W YPR056W YHR186C YFL008W YEL032W YOR245C YPR119W YNL19…	0.000306
			GO:0043596	nuclear replication fork	The Y-shaped region of a nuclear replicating DNA molecule, resulting from the separation of the DNA strands and in which the synthesis of new strands takes place. Also includes associated protein complexes.
			GO:0005657	replication fork	The Y-shaped region of a replicating DNA molecule, resulting from the separation of the DNA strands and in which the synthesis of new strands takes place. Also includes associated protein complexes.
7 8 9 13 14 15 16	(7, 15, 41.0308), (8, 16, 31.5077), (9, 16, 26.1385), (13, 15, 50.6923), (14, 13, 33.0308), (16, 15, 79.8615),	65	( YKL210W YDR128W YLR274W YGR172C YLR427W YGL234W YKL078W YNL021W YIL108W YNL059C YDL226C YPR103W YFL028C YDR456W YIL075C YML069W YLR289W YLR362W YNL280C YLR384C YOR262W YPL096W YHL010C YLR410W YOR211C YNR007C YBR200W YMR091C YBL011W YER069W YNL007C YHR205W YOR093C YBR026C YPL023C YGR255C YBL023C YPR137W YFR048W YJR125C YLR025W YFR028C YPL042C YDR045C YCR072C YOL077C YKR002W YKL194C YKL184W YLR00…	0.000102
7 8 9 13 14 15 16	(7, 15, 38.4815), (8, 16, 31.7037), (9, 16, 25.8704), (13, 15, 47.1481), (14, 13, 32.3704), (16, 15, 78.9815),	54	( YDR128W YLR274W YGR172C YLR427W YGL234W YKL078W YNL021W YDL226C YPR103W YFL028C YDR456W YIL075C YML069W YLR289W YLR362W YNL280C YLR384C YOR262W YPL096W YHL010C YLR410W YOR211C YNR007C YBR200W YMR091C YBL011W YER069W YNL007C YHR205W YBR026C YBR003W YGR255C YBL023C YPR137W YFR048W YJR125C YFR028C YCR072C YOL077C YKR002W YKL194C YKL184W YLR005W YPR056W YOR245C YPR119W YNL192W YOR239W YFL024C YDL21…	0.000134
7 8 9 13 14 15 16	(7, 15, 41.1429), (8, 16, 33.3061), (9, 16, 26.3265), (13, 15, 51.6531), (14, 13, 33.2245), (16, 15, 81.2041),	49	( YGR172C YLR427W YGL234W YKL078W YNL021W YIL108W YDL226C YPR103W YDR456W YIL075C YLR289W YLR362W YNL280C YLR384C YOR262W YPL096W YHL010C YLR410W YOR211C YNR007C YMR091C YBL011W YER069W YNL007C YHR205W YBR026C YGR255C YBL023C YPR137W YFR048W YLR025W YFR028C YDR045C YCR072C YOL077C YKR002W YKL194C YLR005W YPR056W YFL008W YEL032W YOR245C YPR119W YNL192W YOR239W YGL095C YJL101C YDR164C YDR264C )	0.000167
7 8 11 12 13 15 16	(7, 15, 39.3571), (8, 16, 26.7381), (11, 12, 57.9762), (12, 13, 35.2857), (13, 15, 69.1905), (16, 15, 90.6905),	42	( YMR308C YOR202W YPR024W YNL021W YLR241W YMR277W YNL059C YLR276C YLR362W YPL152W YML010W YGL003C YKL193C YDL031W YHR190W YMR300C YPL109C YJL033W YOR093C YOR039W YBR026C YPR137W YDR074W YPL042C YAR015W YDL236W YJR069C YLR216C YLR277C YKL184W YEL032W YLR085C YPR119W YNL192W YMR309C YGR125W YBR065C YLL019C YOR048C YDL006W YHR027C YDR364C )	0.00014
			GO:0045859	regulation of protein kinase activity	Any process that modulates the frequency, rate or extent of protein kinase activity.
			GO:0043549	regulation of kinase activity	Any process that modulates the frequency, rate or extent of kinase activity, the catalysis of the transfer of a phosphate group, usually from ATP, to a substrate molecule.
			GO:0050790	regulation of catalytic activity	Any process that modulates the activity of an enzyme.
			GO:0065009	regulation of molecular function	Any process that modulates the frequency, rate or extent of molecular functions. Molecular functions are elemental biological activities occurring at the molecular level, such as catalysis or binding.
7 8 11 12 13 15 16	(7, 15, 51.898), (8, 16, 33.9184), (11, 12, 55.7959), (12, 13, 69.2653), (13, 15, 51.9184), (16, 15, 88.7755),	49	( YMR308C YOL018C YBL036C YML059C YLR427W YPR024W YKL078W YNL021W YMR277W YOR217W YNL059C YBR170C YIL039W YDL226C YML065W YIL075C YLR289W YPL065W YLR384C YOR067C YPL022W YOR175C YHL010C YDR168W YPL109C YBR026C YDR097C YPL023C YML077W YGR255C YDR211W YGL238W YNR012W YOR251C YJR132W YGR149W YHR186C YNR029C YBR289W YEL032W YOR245C YLR026C YGR125W YNL102W YNL317W YLL019C YGL095C YPL209C YDR164C )	0.000167
7 8 11 12 13 15 16	(7, 15, 51.4286), (8, 16, 35.0408), (11, 12, 60.2653), (12, 13, 67.9592), (13, 15, 52.5306), (16, 15, 90.5918),	49	( YOL018C YGR187C YBL036C YML059C YLR427W YPR024W YGR200C YKL078W YNL021W YMR277W YOR217W YNL059C YBR170C YIL039W YDL226C YDR361C YML065W YIL075C YPL065W YLR384C YOR067C YPL022W YOR175C YHL010C YDR168W YBL011W YPL109C YDR097C YPL023C YNL256W YDR211W YGL238W YNR012W YLR409C YOR251C YJR132W YGR149W YHR186C YNR029C YBR289W YEL032W YLR026C YGR125W YBR065C YNL317W YLL019C YGL095C YPL209C YDR164C )	0.000167
7 8 12 13 14 15 16	(7, 15, 48.8958), (8, 16, 32.2292), (12, 13, 70.5), (13, 15, 52.1042), (14, 13, 67.4792), (16, 15, 95.9375),	48	( YOL018C YGR187C YBL036C YML059C YLR427W YKL078W YNL021W YOR217W YNL059C YBR170C YIL039W YDL226C YDR361C YIL075C YDL234C YHR170W YLR384C YOR067C YPL022W YOR175C YGL173C YOR103C YHL010C YDR168W YNL123W YBL011W YPL109C YNL048W YDR097C YPL023C YDR211W YGL238W YLR409C YJR132W YKR002W YKL059C YGR149W YHR186C YLR420W YNR029C YEL032W YLR026C YGR125W YBR065C YNL317W YGL095C YPL209C YDR164C )	0.000254
7 10 11 12 13 15 16	(7, 15, 56.2439), (10, 11, 31.6098), (11, 12, 38.2927), (12, 13, 81.0244), (13, 15, 64.6341), (16, 15, 71.2195),	41	( YML059C YGR200C YNL021W YOR217W YJL168C YDL226C YNR008W YDR292C YIL075C YLR289W YGR047C YOR067C YPL022W YFL036W YLR272C YKL080W YER090W YDR255C YLL031C YPL109C YKR087C YMR028W YPL125W YGR167W YGR255C YGL238W YHR164C YAL010C YLR409C YML094W YKL059C YHR186C YJL072C YBR289W YEL032W YOR245C YGL084C YGR125W YBR288C YDR105C YDR264C )	0.000286
8 9 12 13 14 15 16	(8, 16, 101.707), (9, 16, 114.22), (12, 13, 96.2927), (13, 15, 100.585), (14, 13, 100.512), (16, 15, 28.5854),	41	( YKR082W YEL053C YAL043C YDR398W YNL250W YNL316C YIL129C YJL091C YBR060C YDL004W YGL241W YML104C YBR101C YDR289C YIL144W YER157W YGR159C YOR249C YGL195W YJR140C YDR407C YPL012W YIL128W YBL007C YLR435W YKL011C YDR325W YEL042W YJL125C YIL010W YNL279W YMR135C YKL073W YOR221C YDR333C YHR102W YDL146W YBR073W YKL025C YLR166C YDR141C )	0.000286
8 9 12 13 14 15 16	(8, 16, 100.195), (9, 16, 113.293), (12, 13, 92.3415), (13, 15, 99.9024), (14, 13, 99.9268), (16, 15, 29.1707),	41	( YKR082W YAL043C YDR398W YNL250W YNL316C YIL129C YJL091C YBR060C YOL145C YDL004W YGL241W YML104C YBR101C YDR289C YIL144W YER157W YGR159C YOR249C YJR140C YDR407C YPL012W YGL016W YIL128W YBL007C YLR435W YKL011C YDR325W YEL042W YGR175C YJL125C YIL010W YNL279W YMR135C YOR221C YDR333C YHR102W YDL146W YBR073W YKL025C YLR166C YDR141C )	0.000286

## Sheet: Small_Funge_D2_ER
Nodes	Average vector	Group size	Genes groups	GO Description
1 2 3 4 5 6 7 8 9 10 11 12 13 14 15 16	(1, 10, 1.425), (2, 10, 4.1), (3, 11, 8.75833), (4, 12, 11.9917), (5, 14, 10.1667), (6, 14, 8.35), (7, 15, 7.8), (8, 16, 6.56667), (9, 16, 6.08333), (10, 11, 13.025), (11, 12, 1.66667), (12, 13, 6.23333), (13, 15, 3.81667), (14, 13, 7.125), (16, 15, 7.89167),	60	( YLR354C YHR193C YMR108W YJL049W YDL126C YNL037C YNL064C YHR132W-A YPR088C YLR058C YIL125W YBR154C YBR143C YPL093W YLR303W YMR217W YGR094W YJR016C YDL143W YDL198C YOR232W YBR127C YGL187C YDR432W YMR015C YGR205W YHR072W-A YHR170W YPL231W YBR121C YPL237W YFR044C YKR081C YCR012W YGL105W YBR196C YDR044W YLR259C YOR117W YMR241W YDL212W YDR158W YDR339C YOR095C YFL045C YER091C YBL023C YLR197W YJR007W Y…	0.000295
			GO:0044249	cellular biosynthetic process	The chemical reactions and pathways resulting in the formation of substances, carried out by individual cells.
			GO:0046365	monosaccharide catabolic process	The chemical reactions and pathways resulting in the breakdown of monosaccharides, polyhydric alcohols containing either an aldehyde or a keto group and between three to ten or more carbon atoms.
			GO:0006082	organic acid metabolic process	The chemical reactions and pathways involving organic acids, any acidic compound containing carbon in covalent linkage.
			GO:0019752	carboxylic acid metabolic process	The chemical reactions and pathways involving carboxylic acids, any organic acid containing one or more carboxyl (COOH) groups or anions (COO-).
			GO:0044275	cellular carbohydrate catabolic process	The chemical reactions and pathways resulting in the breakdown of carbohydrates, any of a group of organic compounds based of the general formula Cx(H2O)y, as carried out by individual cells.
			GO:0046164	alcohol catabolic process	The chemical reactions and pathways resulting in the breakdown of alcohols, any of a class of alkyl compounds containing a hydroxyl group.
			GO:0019320	hexose catabolic process	The chemical reactions and pathways resulting in the breakdown of hexose, any monosaccharide with a chain of six carbon atoms in the molecule.
			GO:0006007	glucose catabolic process	The chemical reactions and pathways resulting in the breakdown of glucose, the aldohexose gluco-hexose.
			GO:0016052	carbohydrate catabolic process	The chemical reactions and pathways resulting in the breakdown of carbohydrates, any of a group of organic compounds based of the general formula Cx(H2O)y.
			GO:0042645	mitochondrial nucleoid	The region of a mitochondrion to which the DNA is confined.
			GO:0009295	nucleoid	The region of a bacterial cell, mitochondrion or chloroplast to which the DNA is confined.
1 2 3 4 5 6 7 8 9 10 11 12 13 14 15 16	(1, 10, 8.39286), (2, 10, 8.36905), (3, 11, 4.38095), (4, 12, 0.690476), (5, 14, 5.30952), (6, 14, 5.92857), (7, 15, 7.65476), (8, 16, 7.7381), (9, 16, 6.55952), (10, 11, 4.55952), (11, 12, 13.5714), (12, 13, 7.88095), (13, 15, 9.41667), (14, 13, 8.32143), (16, 15, 6.22619),	42	( YGL155W YFL001W YHR100C YBR097W YNR020C YAL048C YMR033W YPR107C YGR277C YDL213C YKL138C YML096W YOR330C YML001W YCR042C YHR171W YBR141C YPL030W YAR003W YGL246C YBR074W YJL039C YFL026W YKL017C YER078C YDR527W YCR051W YMR150C YER134C YHR156C YML110C YNR006W YNL221C YLR209C YOL142W YLR277C YGL244W YGR093W YMR156C YHR004C YKL082C YKL025C )	0.000181
1 2 3 4 5 6 7 8 9 10 11 12 13 14 15 16	(1, 10, 13.7889), (2, 10, 4.82222), (3, 11, 5.74444), (4, 12, 5.75556), (5, 14, 5.26667), (6, 14, 5.38889), (7, 15, 8.21111), (8, 16, 6.15556), (9, 16, 6.68889), (10, 11, 0.577778), (11, 12, 7.88889), (12, 13, 9.86667), (13, 15, 8.96667), (14, 13, 7.6), (16, 15, 8.27778),	45	( YLR290C YPR023C YOL018C YPL184C YJL062W YDR283C YBL104C YNL316C YJL091C YML128C YGR277C YJL168C YGL073W YPL214C YDR456W YJR116W YIL075C YIL093C YKL012W YJL126W YGR258C YCR068W YBR175W YOR093C YIL153W YPR040W YOR201C YPR190C YNL325C YPL195W YPR051W YOR356W YKL114C YER107C YJR063W YPR037C YLR351C YER122C YEL062W YJL074C YOR017W YDR164C YOL098C YBR073W YDR141C )	0.000255
1 2 3 4 5 6 7 8 9 10 11 12 13 14 15 16	(1, 10, 4.90741), (2, 10, 13.787), (3, 11, 4.83333), (4, 12, 5.13889), (5, 14, 5.74074), (6, 14, 5.89815), (7, 15, 7.96296), (8, 16, 6.74074), (9, 16, 7.06481), (10, 11, 0.842593), (11, 12, 7.9537), (12, 13, 9.7037), (13, 15, 8.55556), (14, 13, 8.11111), (16, 15, 7.75926),	54	( YOR128C YKL022C YHR100C YDR398W YLR241W YJL031C YDL226C YIL096C YHR028C YNR008W YDR301W YNL215W YGL213C YDL111C YEL055C YGL003C YPL001W YGR031W YJR134C YGL067W YJR140C YLL031C YHR205W YHR168W YBR026C YMR028W YEL037C YGL087C YGL238W YAL010C YDR325W YPL217C YLR409C YNL153C YKR002W YKL194C YJR069C YPL268W YDL238C YMR171C YGR276C YOR239W YGR125W YGR170W YOL032W YBR288C YKR055W YBR087W YOR308C YLR09…	0.000234
1 2 3 4 5 6 7 8 9 10 11 12 13 14 15 16	(1, 10, 4.01163), (2, 10, 4.86047), (3, 11, 8.48837), (4, 12, 9.32558), (5, 14, 9.05814), (6, 14, 7.80233), (7, 15, 6.96512), (8, 16, 7.01163), (9, 16, 6.7093), (10, 11, 13.5116), (11, 12, 0.732558), (12, 13, 6.04651), (13, 15, 6.65116), (14, 13, 6.55814), (16, 15, 7.26744),	43	( YNL010W YBL036C YPL247C YJL049W YHR132W-A YPR088C YIL125W YGR094W YIL062C YGL187C YGR205W YHR072W-A YHR170W YPL237W YKL028W YOR362C YDR044W YPL266W YDL212W YDR158W YDR339C YDL108W YOR095C YFL045C YBL023C YIL078W YDR074W YJR007W YDR177W YLL018C YER136W YEL042W YGR175C YGL242C YGR264C YKL151C YOR361C YAR018C YDR163W YDR333C YBR290W YER029C YNL015W )	0.000275
1 2 3 4 5 6 7 8 9 10 11 12 13 14 15 16	(1, 10, 6.34146), (2, 10, 6.62195), (3, 11, 7.21951), (4, 12, 6.43902), (5, 14, 8.04878), (6, 14, 7.69512), (7, 15, 8.15854), (8, 16, 6.7561), (9, 16, 7.5122), (10, 11, 7.7439), (11, 12, 0.695122), (12, 13, 13.4878), (13, 15, 6.36585), (14, 13, 5.45122), (16, 15, 6.46341),	41	( YKR065C YMR137C YLR274W YMR002W YDR320C YOR149C YGR207C YKL099C YML093W YGL241W YDR297W YDL205C YCL059C YJR099W YPL010W YNL123W YOR298C-A YKL191W YDR044W YER090W YLR393W YDR529C YPL210C YPL125W YDR129C YDR047W YDR060W YHR164C YLR025W YPL098C YNR053C YCR036W YKL151C YDR254W YLR006C YNL137C YOR017W YOR035C YJR082C YOR349W YEL015W )	0.000247
1 2 3 4 5 6 7 8 9 10 11 12 13 14 15 16	(1, 10, 7.27451), (2, 10, 7.08824), (3, 11, 7.37255), (4, 12, 6.88235), (5, 14, 6.37255), (6, 14, 6.55882), (7, 15, 6.10784), (8, 16, 6.29412), (9, 16, 6.2451), (10, 11, 8.2451), (11, 12, 13.402), (12, 13, 0.372549), (13, 15, 8.61765), (14, 13, 6.2451), (16, 15, 7.92157),	51	( YOR274W YOR272W YNL206C YPR168W YIL134W YPR108W YPR107C YBR081C YER012W YGL142C YDR245W YDR460W YGL085W YPR103W YDR435C YGR078C YBR260C YPL260W YNL265C YML069W YJL030W YNL222W YMR062C YCR063W YBR200W YOR254C YGL091C YPL170W YBR252W YPR173C YHR075C YMR024W YGR090W YBR061C YGR257C YDR328C YNL168C YLR203C YIR008C YER082C YPL244C YDR405W YNL039W YMR309C YCR079W YGR217W YAL013W YMR296C YBR119W YBR25…	0.000189
1 2 3 4 5 6 7 10 11 12 13 14 15	(1, 10, 4.04762), (2, 10, 0.702381), (3, 11, 6.67857), (4, 12, 6.58333), (5, 14, 7.07143), (6, 14, 7.25), (7, 15, 4.7381), (10, 11, 10.5476), (11, 12, 5.20238), (12, 13, 3.02381), (13, 15, 5.20238), (14, 13, 4.95238),	42	( YKL013C YOR272W YCR053W YPL063W YER126C YDR477W YGL099W YJR139C YGL171W YDL040C YER072W YBR173C YBR127C YGL187C YPL050C YMR015C YBR126C YER003C YEL036C YBL033C YGR145W YDL015C YLR259C YHR143W-A YDR234W YGL019W YFR004W YBR171W YNR050C YLL034C YPR167C YER026C YOL077C YDR237W YDR177W YHL015W YHR147C YDR148C YOR259C YAR018C YER029C YHR102W )	0.000181
			GO:0009066	aspartate family amino acid metabolic process	The chemical reactions and pathways involving amino acids of the aspartate family, comprising asparagine, aspartate, lysine, methionine and threonine.
1 2 3 4 5 6 8 9 10 11 12 13 14 15 16	(1, 10, 4.04), (2, 10, 5.24), (3, 11, 7.41), (4, 12, 8), (5, 14, 7.59), (6, 14, 6.83), (8, 16, 6.13), (9, 16, 5.99), (10, 11, 8.69), (11, 12, 4.77), (12, 13, 6.4), (13, 15, 4.88), (14, 13, 7.13), (16, 15, 7.9),	50	( YLR290C YHR193C YDR331W YDL126C YBL104C YMR190C YNL064C YHR089C YML128C YPR088C YLR058C YIL125W YPL093W YLR303W YGR277C YDL198C YOR232W YDR432W YKL067W YPL160W YPL094C YPL231W YFR044C YGL105W YDR394W YBR196C YCR068W YBR175W YOR093C YJR070C YGL078C YDR158W YOR095C YOR201C YGR005C YNL325C YIL078W YBR160W YOR356W YPR033C YKL114C YJR007W YER136W YGR175C YGL245W YLR355C YIL076W YKR071C YDR164C YOL09…	9.8e-05
1 2 3 4 5 6 10 11 12 13 14	(1, 10, 2.47561), (2, 10, 8.81707), (3, 11, 4.85366), (4, 12, 5.80488), (5, 14, 4.5122), (6, 14, 4.70732), (10, 11, 1.60976), (11, 12, 1.28049), (12, 13, 5.90244), (14, 13, 5.03659),	41	( YGR080W YPR097W YOR128C YBR254C YKL078W YDR465C YOR278W YJL031C YNL215W YKR023W YML010W YDR289C YDL116W YDR228C YGL027C YPL001W YOR211C YPL125W YMR224C YGL238W YDR325W YNL153C YKR002W YJL125C YJR069C YIL010W YIL004C YOR141C YLR319C YGR125W YDR005C YDR486C YCR032W YKL074C YOR308C YMR060C YPR105C YNL260C YHL022C YPR089W YCL032W )	0.000247
1 2 3 4 5 6 10 11 12 13 14	(1, 10, 1.70833), (2, 10, 8.78333), (3, 11, 4.59167), (4, 12, 4.16667), (5, 14, 4.33333), (6, 14, 3.925), (10, 11, 1.14167), (11, 12, 6.325), (12, 13, 4.94167), (14, 13, 5.08333),	60	( YPR097W YOR128C YPL110C YJR036C YHR100C YFR052W YDR398W YLR241W YJL031C YHR074W YOR126C YNL003C YHR028C YDR376W YDL116W YEL055C YGL027C YPL104W YGL003C YLR410W YGR031W YKL205W YKL095W YPL222W YGL067W YJR140C YLL031C YJL069C YKL178C YHR168W YBR026C YEL037C YMR220W YJR062C YNR021W YJL059W YGL238W YAL010C YJR112W YDR325W YIR008C YJR072C YDL238C YGR276C YOR239W YML127W YGR170W YKL122C YOL032W YER12…	0.000295
1 2 3 4 5 6 10 11 12 13 14	(1, 10, 3.30682), (2, 10, 3.55682), (3, 11, 4.89773), (4, 12, 4.42045), (5, 14, 5.27273), (6, 14, 5.75), (10, 11, 5.57955), (11, 12, 4.22727), (12, 13, 3.61364), (14, 13, 4.375),	44	( YKL013C YOR272W YER126C YDR477W YER072W YGR061C YBR173C YBR127C YNL215W YER087W YBR126C YER003C YEL036C YJL087C YOR198C YLR259C YHR143W-A YHR205W YGL019W YMR028W YFR004W YBR171W YNR050C YBL050W YPL042C YPL217C YER026C YNL153C YOL077C YDR237W YDR177W YHL015W YKR002W YJR069C YDR148C YGR103W YOR259C YER086W YPL268W YGR170W YPR129W YLR090W YJL071W YBR058C )	0.000292
1 2 3 4 5 6 10 11 12 13 14	(1, 10, 0.97561), (2, 10, 2.64634), (3, 11, 5.5122), (4, 12, 6.43902), (5, 14, 5.82927), (6, 14, 5.10976), (10, 11, 7.62195), (11, 12, 2.58537), (12, 13, 3.96341), (14, 13, 4.31707),	41	( YHR193C YDL147W YDL126C YNL037C YNL064C YPR024W YHR089C YPR088C YLR058C YIL125W YBR143C YPL093W YLR303W YDR465C YMR217W YOR207C YDL143W YJR116W YDR432W YGL026C YPL160W YPL231W YBR121C YFR044C YER049W YOR116C YKL033W YBR196C YNL007C YOR039W YPR110C YDR158W YER091C YPL028W YOL097C YER136W YGR175C YLR355C YIL076W YOR017W YDR164C )	0.000247
			GO:0009308	amine metabolic process	The chemical reactions and pathways involving any organic compound that is weakly basic in character and contains an amino or a substituted amino group. Amines are called primary, secondary, or tertiary according to whether one, two, or three carbon atoms are attached to the nitrogen atom.
			GO:0006082	organic acid metabolic process	The chemical reactions and pathways involving organic acids, any acidic compound containing carbon in covalent linkage.
			GO:0019752	carboxylic acid metabolic process	The chemical reactions and pathways involving carboxylic acids, any organic acid containing one or more carboxyl (COOH) groups or anions (COO-).
			GO:0006807	nitrogen compound metabolic process	The chemical reactions and pathways involving various organic and inorganic nitrogenous compounds; includes nitrogen fixation, nitrification, denitrification, assimilatory/dissimilatory nitrate reduction and the interconversion of nitrogenous organic matter and ammonium.
			GO:0006519	amino acid and derivative metabolic process	The chemical reactions and pathways involving amino acids, organic acids containing one or more amino substituents, and compounds derived from amino acids.
			GO:0006520	amino acid metabolic process	The chemical reactions and pathways involving amino acids, organic acids containing one or more amino substituents.
1 2 3 4 5 7 10 11 12 13 14 15	(1, 10, 6.79268), (2, 10, 0.536585), (3, 11, 5.21951), (4, 12, 5.26829), (5, 14, 4.90244), (7, 15, 4.40244), (10, 11, 4.45122), (11, 12, 9.5122), (12, 13, 4.37805), (13, 15, 5.07317), (14, 13, 4.46341),	41	( YMR308C YNL062C YPR168W YJR006W YNL175C YJL060W YBR081C YBR251W YER012W YDL213C YPL243W YPR189W YDL234C YIL094C YGL011C YLR074C YLR059C YHR188C YGL097W YBR279W YOR332W YBL078C YIL144W YOR257W YHR058C YPL101W YAL042W YIR022W YNR017W YBL007C YPL117C YNR012W YBR282W YJR138W YEL020W-A YAR015W YDR511W YDR392W YPR056W YGR113W YKL047W )	0.000247
1 2 3 4 5 10 11 12 13 14 15 16	(1, 10, 4.11905), (2, 10, 5.14286), (3, 11, 6.21429), (4, 12, 9.53571), (5, 14, 5.94048), (10, 11, 5.70238), (11, 12, 0.77381), (12, 13, 5.11905), (13, 15, 3.88095), (14, 13, 4.91667), (16, 15, 3.65476),	42	( YLR354C YJR017C YIL125W YPL093W YDL198C YGL161C YHR088W YGR282C YIL034C YDR228C YLR340W YDR036C YPL237W YKR081C YCR012W YMR026C YOR249C YMR117C YDR255C YMR218C YPR049C YDL087C YKL011C YLR197W YLR355C YDR254W YLR127C YKR085C YML095C YCR032W YHR017W YKL074C YPL204W YMR274C YNL260C YER140W YDR482C YGL145W YKL183W YEL015W YOR078W YMR312W )	0.000181
1 2 3 4 6 7 8 9 10 11 12 13 14 15 16	(1, 10, 7.53571), (2, 10, 7.44048), (3, 11, 0.630952), (4, 12, 4.65476), (6, 14, 4.45238), (7, 15, 7.05952), (8, 16, 5.84524), (9, 16, 6.97619), (10, 11, 4.45238), (11, 12, 6.20238), (12, 13, 12.25), (13, 15, 7.79762), (14, 13, 7.78571), (16, 15, 7.91667),	42	( YPL110C YCR061W YOL033W YIL129C YCR057C YGL065C YIL108W YDL226C YER005W YDR292C YBR155W YOR067C YKR062W YBR235W YNR007C YDR379C-A YMR197C YBR265W YKR087C YOR163W YCL004W YNL223W YHR013C YHR132C YDR481C YNL082W YJL002C YLR253W YLR409C YIL090W YMR077C YHR186C YMR171C YGL084C YNL139C YLR386W YGR006W YGL095C YDR267C YHR012W YDR264C YPL249C )	0.000181
1 2 3 4 6 7 10 11 12 13 14 15	(1, 10, 9.82955), (2, 10, 3.27273), (3, 11, 6.02273), (4, 12, 5.28409), (6, 14, 4.18182), (7, 15, 5.77273), (10, 11, 4.31818), (11, 12, 0.715909), (12, 13, 5.44318), (13, 15, 5.42045), (14, 13, 4.73864),	44	( YLR191W YKL190W YEL053C YML059C YOR216C YKL007W YLR234W YML010W YIL034C YDR036C YAL041W YML025C YGR028W YJR002W YCR066W YKR016W YLR243W YFL044C YOR287C YGR167W YGR216C YMR097C YKL011C YLR200W YJL072C YNL279W YBR289W YEL032W YGR158C YPR119W YLR026C YLR127C YOL135C YNL110C YKL149C YML095C YFL029C YOR077W YGR203W YOR080W YOR349W YNL128W YOL078W YOR078W )	0.000292
1 2 3 4 6 8 9 10 11 12 13 14 15 16	(1, 10, 5.37), (2, 10, 4.12), (3, 11, 6.24), (4, 12, 6.87), (6, 14, 5.41), (8, 16, 5.99), (9, 16, 6.05), (10, 11, 6.65), (11, 12, 5.21), (12, 13, 6.65), (13, 15, 4.88), (14, 13, 7.23), (16, 15, 7.33),	50	( YLR290C YHR193C YPL184C YDR283C YDL126C YBL104C YNL037C YNL064C YHR089C YML128C YLR058C YIL125W YPL093W YMR217W YGR277C YDL143W YDL198C YGL073W YDR432W YPL160W YPL231W YBR121C YDL207W YFR044C YGL105W YBR196C YLR259C YCR068W YBR175W YOR093C YIL153W YDR158W YOR095C YOR201C YER091C YPL028W YNL325C YIL078W YPL175W YOR356W YKL114C YJR007W YHL015W YGR175C YMR135C YLL019C YIL076W YGR147C YDR164C YOL09…	9.8e-05
			GO:0051187	cofactor catabolic process	The chemical reactions and pathways resulting in the breakdown of a cofactor, a substance that is required for the activity of an enzyme or other protein.
			GO:0009109	coenzyme catabolic process	The chemical reactions and pathways resulting in the breakdown of coenzymes, any of various nonprotein organic cofactors that are required, in addition to an enzyme and a substrate, for an enzymatic reaction to proceed.
1 2 3 4 7 8 10 11 12 13 15 16	(1, 10, 9.57143), (2, 10, 0.663265), (3, 11, 5.41837), (4, 12, 4.42857), (7, 15, 5.54082), (8, 16, 5.2551), (10, 11, 4.06122), (11, 12, 5.23469), (12, 13, 4.79592), (13, 15, 5.42857), (16, 15, 4.60204),	49	( YGL022W YNL062C YDR121W YDR484W YEL053C YCR061W YGR172C YHR119W YBR081C YIL039W YPL076W YOR145C YLR362W YDL234C YMR061W YOR119C YOR175C YFL016C YOR332W YAL041W YPR169W YPL169C YLR100W YFL017C YDR517W YJR033C YMR146C YOL022C YGR255C YNL326C YNR017W YDR180W YGL244W YAL034W-A YGR202C YPR056W YMR216C YEL032W YLR085C YLR292C YGR113W YNL192W YPR036W YPL066W YCR093W YOL061W YNL128W YLR166C YDR512C )	0.000167
1 2 3 4 7 9 10 11 12 13 15 16	(1, 10, 4.22093), (2, 10, 4.38372), (3, 11, 6.15116), (4, 12, 6.2093), (7, 15, 4.9186), (9, 16, 4.69767), (10, 11, 9.60465), (11, 12, 0.488372), (12, 13, 4.82558), (13, 15, 3.81395), (16, 15, 5.68605),	43	( YGR171C YNL010W YJL130C YBL036C YPL247C YNL288W YMR108W YJL049W YGR094W YIL062C YDL014W YGR205W YHR072W-A YHR170W YDR388W YOR103C YJR024C YKL028W YOR362C YDR044W YOR117W YMR241W YDL212W YDR339C YDL108W YFL045C YLR003C YKL035W YHR019C YBL023C YER095W YDR177W YEL042W YGL242C YGR264C YOR361C YMR125W YAR018C YDR163W YDR333C YBR290W YBR202W YJR060W )	0.000275
			GO:0030554	adenyl nucleotide binding	Interacting selectively with adenyl nucleotides, any compound consisting of adenosine esterified with (ortho)phosphate.
1 2 3 4 7 10 11 12 13 14 15	(1, 10, 2.83333), (2, 10, 8.71111), (3, 11, 4.83333), (4, 12, 4.96667), (7, 15, 5.1), (10, 11, 3.94444), (11, 12, 0.655556), (12, 13, 5.3), (13, 15, 4.38889), (14, 13, 4.26667),	45	( YGR080W YBR217W YMR269W YPL247C YJR014W YGR207C YKL078W YOR278W YML010W YDR228C YPL022W YOL094C YJL085W YMR026C YOR249C YGR076C YOR362C YJR002W YDR386W YPL125W YOR022C YJR125C YDR074W YHR164C YIL090W YJL125C YJL180C YIL010W YIL004C YOR141C YNR029C YKR085C YDR005C YML031W YMR100W YCR032W YKL074C YJR084W YMR060C YPR105C YNL260C YHL022C YDR482C YJR060W YCL032W )	0.000255
1 2 3 4 7 10 11 12 13 14 15	(1, 10, 5.86364), (2, 10, 4.89773), (3, 11, 0.465909), (4, 12, 2.56818), (7, 15, 4.43182), (10, 11, 3.36364), (11, 12, 8.51136), (12, 13, 4.64773), (13, 15, 5.31818), (14, 13, 4.93182),	44	( YGL155W YFL001W YMR211W YDR331W YAL048C YMR190C YDR457W YNL207W YFL028C YML096W YOR330C YDR306C YDL103C YLR362W YHR171W YPR189W YGL246C YHR120W YJL039C YNL219C YPR169W YLR208W YDR168W YGR252W YHR062C YER078C YLR116W YER134C YHR156C YER021W YLR419W YIR011C YIL128W YMR214W YNL221C YDR393W YGR093W YGL095C YDL006W YJR053W YKL082C YKL025C YKL179C YDR221W )	0.000292
			GO:0000161	MAPKKK cascade during osmolarity sensing	MAPKKK cascade involved in signal transduction in response to change in osmotic conditions.
1 2 3 4 7 10 11 12 13 14 15	(1, 10, 8.79808), (2, 10, 1.19231), (3, 11, 5.48077), (4, 12, 4.625), (7, 15, 4.51923), (10, 11, 1.21154), (11, 12, 4.84615), (12, 13, 5.09615), (13, 15, 4.67308), (14, 13, 4.55769),	52	( YGL022W YNL062C YPR023C YDR484W YJL091C YML128C YDR182W YKL024C YJL168C YML102W YPL076W YGL073W YDR456W YIL075C YLR289W YOR250C YMR061W YIL093C YKL012W YOR119C YJL126W YOR332W YGL195W YIL153W YPR040W YML086C YGR255C YNL326C YPL195W YNR017W YDR180W YER107C YPR185W YJR063W YPR037C YAL034W-A YGR202C YPR056W YNL193W YEL032W YLR292C YMR135C YGL106W YEL062W YLL019C YOR026W YCR093W YOR014W YBR073W YNL…	0.000201
1 2 3 4 7 10 11 12 13 15	(1, 10, 2.90698), (2, 10, 4.32558), (3, 11, 4.16279), (4, 12, 4.25581), (7, 15, 3.69767), (10, 11, 4.2093), (11, 12, 3.96512), (12, 13, 4.44186), (13, 15, 4.03488),	43	( YGR246C YBR248C YDR429C YMR108W YNR020C YGR094W YCR042C YGR205W YHR072W-A YHR170W YBR141C YPL030W YAR003W YOR103C YNL118C YPL237W YKL017C YOR117W YBL035C YDL212W YDL108W YMR223W YFL045C YDR531W YLR002C YML110C YDR084C YBL023C YER095W YLL018C YEL042W YGR149W YGR264C YOR361C YPR188C YAL039C YDR452W YNL305C YBR290W YBR202W YOR340C YMR049C YNL015W )	0.000275
1 2 3 4 7 10 11 12 13 15	(1, 10, 4.18868), (2, 10, 5.5566), (3, 11, 1.4717), (4, 12, 1.65094), (7, 15, 4.23585), (10, 11, 1.4717), (11, 12, 7.67925), (12, 13, 4.40566), (13, 15, 5.33962),	53	( YGR246C YGL155W YFL001W YMR211W YDR331W YFR052W YNR020C YAL048C YMR190C YNL207W YDR176W YML096W YOR330C YDL103C YCR042C YHR171W YBR141C YPL030W YAR003W YHR120W YJL039C YDL207W YNL219C YNL118C YLR208W YDR168W YKL017C YHR062C YER078C YBL035C YMR223W YDR531W YER134C YNL115C YML110C YLR419W YML018C YPL175W YNL221C YLR084C YLR277C YGR149W YAL039C YDR452W YNL305C YGR093W YGR147C YER014W YDL006W YDR16…	0.000212
1 2 3 4 7 10 11 12 13 15	(1, 10, 6.21591), (2, 10, 3.07955), (3, 11, 3.375), (4, 12, 2.75), (7, 15, 4.71591), (10, 11, 1.76136), (11, 12, 4.88636), (12, 13, 4.60227), (13, 15, 4.61364),	44	( YLR290C YPL184C YDR283C YBL104C YML128C YJL168C YOR232W YDR456W YJR116W YNL151C YIL093C YNL227C YPL231W YJL126W YCR017C YDL207W YFR044C YGL195W YCR068W YER016W YBR175W YOR093C YIL153W YDR158W YGL248W YOR095C YOR201C YNL325C YPL175W YPR051W YKL114C YJR007W YGR007W YER136W YGR175C YGR060W YMR135C YJL074C YNR023W YNL263C YDR164C YOL098C YIR010W YDR141C )	0.000292
1 2 3 4 10 11 12	(1, 10, 2.18072), (2, 10, 2.25301), (3, 11, 2.74096), (4, 12, 2.89157), (10, 11, 2.6506), (11, 12, 2.28313),	83	( YIL097W YBR267W YDR390C YGR054W YDR331W YOR310C YDR256C YGR210C YPR069C YOR004W YBR060C YMR190C YGL048C YGL065C YML021C YHR114W YIL108W YNL207W YGL191W YIL065C YIL044C YPR047W YPL091W YNR036C YAL035W YKL067W YGL110C YGR047C YPL152W YNL023C YKR068C YPL094C YIL041W YMR203W YOR006C YIL118W YNR007C YER178W YDR394W YGR252W YGR083C YDL060W YER094C YNL291C YJR070C YGL078C YPL218W YCL004W YKL085W YGL12…	0.000111
1 2 3 4 10 11 12	(1, 10, 2.37821), (2, 10, 2.3141), (3, 11, 2.51282), (4, 12, 2.92949), (10, 11, 2.58974), (11, 12, 2.27564),	78	( YIL097W YBR267W YDR390C YGR054W YDR331W YOR310C YDR256C YGR210C YPR069C YBR060C YMR190C YGL048C YGL065C YML021C YHR114W YIL108W YNL207W YGL191W YIL065C YIL044C YPR047W YPL091W YNR036C YAL035W YKL067W YGL110C YGR047C YPL152W YNL023C YKR068C YPL094C YIL041W YMR203W YOR006C YIL118W YNR007C YER178W YDR394W YGR252W YGR083C YER094C YNL291C YJR070C YGL078C YPL218W YCL004W YKL085W YGL123W YNL115C YGR00…	0.000177
1 2 3 4 10 11 12	(1, 10, 2.59483), (2, 10, 2.41379), (3, 11, 2.43966), (4, 12, 2.53448), (10, 11, 2.61207), (11, 12, 2.40517),	58	( YLR306W YGR171C YBL036C YNL288W YGL153W YIL021W YML097C YJL208C YNR032W YKL058W YBR101C YDR388W YOR174W YJR099W YJR024C YMR281W YIL116W YNL118C YKL028W YDL119C YDR454C YDR257C YBL035C YMR023C YEL002C YDR084C YPL013C YDR410C YER006W YDR060W YPR048W YEL042W YGL242C YLR216C YJL123C YOR271C YJR072C YGR149W YCR036W YDL238C YNL039W YPR188C YAR018C YDR163W YAL039C YNL317W YPL151C YNL305C YLR006C YNL13…	0.000178
1 2 3 4 10 11 12	(1, 10, 3.09783), (2, 10, 2.04891), (3, 11, 2.33696), (4, 12, 2.84239), (10, 11, 2.1087), (11, 12, 2.56522),	92	( YGR080W YDR167W YNL062C YBR217W YDR484W YGR187C YMR260C YOR202W YHR119W YGR207C YBR254C YDL072C YOR164C YGL234W YOL145C YJL063C YBR081C YKL024C YOR278W YGL219C YLL001W YER156C YGL085W YPL076W YOR157C YCR047C YHR026W YKL110C YOL038W YLR289W YDL234C YMR061W YPL190C YDR289C YPL022W YOR119C YBR123C YNR030W YFL036W YOR332W YOR206W YPR169W YGR227W YMR262W YDR427W YOR254C YEL058W YLR100W YOR168W YMR30…	0.000159
1 2 3 4 10 11 12	(1, 10, 1.85625), (2, 10, 2.68125), (3, 11, 2.73125), (4, 12, 2.625), (10, 11, 2.4375), (11, 12, 2.66875),	80	( YPL002C YPR097W YKL013C YKL210W YJR036C YER125W YOR272W YAL044C YGL194C YOR196C YGL099W YDR398W YGR285C YGL171W YOL054W YPR024W YGR200C YDL040C YLR097C YDR465C YJL031C YLR051C YIL096C YGR061C YBR173C YPL050C YNL215W YBR126C YDL116W YNL292W YEL036C YMR236W YOL146W YGL173C YOR001W YGL027C YBL033C YGR145W YPL001W YDR244W YOR211C YPR118W YNL007C YJR140C YDL015C YBL038W YKL212W YLR425W YDR145W YKL00…	0.000119
1 2 3 4 10 11 12	(1, 10, 2.525), (2, 10, 2.6875), (3, 11, 2.23125), (4, 12, 2.34375), (10, 11, 2.2875), (11, 12, 2.925),	80	( YLR354C YGL155W YJL140W YFL001W YJR017C YMR211W YPL040C YMR002W YJL121C YNR020C YAL048C YNL315C YER005W YHL030W YJR016C YFL028C YGR078C YML096W YOR330C YNR032W YDR292C YNL265C YDL103C YBR155W YAL035W YNL119W YHR171W YDR297W YJL030W YPL030W YHR120W YDR362C YJR099W YMR235C YJL039C YNL219C YER157W YLR208W YKR081C YOR253W YDR168W YGR159C YHR062C YER078C YBR252W YDR257C YHR063C YDR083W YJL194W YER13…	0.000119
1 2 3 4 10 11 12	(1, 10, 2.40698), (2, 10, 2.59302), (3, 11, 2.5814), (4, 12, 2.2907), (10, 11, 2.5814), (11, 12, 2.54651),	43	( YGR262C YER112W YOL021C YDR322W YBR236C YOL033W YOR149C YBR142W YDR435C YGL161C YDR306C YKR030W YPR189W YLR384C YGL246C YIR026C YOL094C YPL010W YKL080W YGR076C YIL043C YDR255C YMR218C YIL110W YLR116W YDR097C YJL104W YHR156C YML077W YIR011C YDL120W YIL128W YLR253W YGL020C YER018C YJR141W YDL045W-A YOR115C YHR017W YHR098C YHL022C YJR060W YKL025C )	0.000275
1 2 3 4 10 11 12	(1, 10, 2.64516), (2, 10, 2.27419), (3, 11, 2.39516), (4, 12, 2.68548), (10, 11, 2.54032), (11, 12, 2.45968),	62	( YGR262C YJL140W YMR211W YOR310C YML059C YPR069C YMR190C YJL063C YGL085W YPR047W YNL265C YDL103C YAL035W YPR189W YGL110C YBR123C YIR026C YHR169W YHR120W YJR099W YMR235C YLR208W YOR253W YDR168W YGR159C YGR252W YEL058W YHR062C YBR252W YDR257C YHR063C YJR070C YDR083W YGL078C YLR116W YOR287C YIR034C YOL147C YGR005C YER021W YLR419W YGL100W YHR019C YDR481C YHR194W YKL160W YNL092W YDR190C YGL245W YNL25…	0.000234
1 2 3 4 10 11 12	(1, 10, 2.10526), (2, 10, 4.17544), (3, 11, 2.79825), (4, 12, 1.69298), (10, 11, 4.01754), (11, 12, 0.210526),	57	( YJR008W YGR171C YNL010W YKL172W YBR217W YJL130C YMR269W YBL036C YMR137C YPL247C YDR320C YOL008W YNL084C YJL049W YGR207C YPR025C YOR164C YOL145C YKL099C YMR078C YDL014W YLR234W YOR174W YNL218W YOR262W YPL254W YER069W YOL140W YOR362C YGR193C YDR386W YOL093W YLR003C YNL182C YDR087C YPL188W YKL035W YPR143W YDR074W YDR060W YHR164C YLR025W YPR048W YPL098C YJL180C YNL293W YER048W-A YCR036W YGL198W YGL…	8.6e-05
1 2 3 4 10 11 12	(1, 10, 3.51235), (2, 10, 1.51852), (3, 11, 2.83951), (4, 12, 2.47531), (10, 11, 2.16667), (11, 12, 2.48765),	81	( YGL022W YNL062C YPL110C YBR217W YDR121W YDR484W YGR178C YKL125W YOR202W YGR232W YGR207C YOL145C YKL024C YGL068W YOL144W YGL142C YER156C YIL039W YDR248C YOL096C YPL076W YKL138C YLR289W YMR061W YLR201C YOR119C YMR062C YFL036W YFL016C YPR176C YOR332W YOR206W YAL041W YKL205W YGR227W YPL169C YGR096W YLR100W YMR300C YKL003C YLR196W YPL012W YNL277W YMR146C YNL182C YLR023C YGR255C YGL172W YNL326C YNR01…	0.000199
1 2 3 4 10 11 12	(1, 10, 4.57937), (2, 10, 1.64286), (3, 11, 0.333333), (4, 12, 2.28571), (10, 11, 3.35714), (11, 12, 2.80159),	63	( YPR175W YPR100W YGR172C YLR389C YNL250W YNL124W YIL129C YJL090C YCL061C YDR457W YJL063C YLL001W YFL046W YGL085W YDR361C YOR090C YOL038W YLR193C YLR362W YOR067C YPR073C YKR062W YBR123C YBR235W YOR175C YHL010C YKL117W YPR169W YDR427W YHR201C YEL058W YHR108W YPL170W YMR150C YBR265W YBR002C YJR057W YGR173W YGL180W YBR109C YGL100W YER006W YPL043W YDR214W YDR489W YMR214W YDL236W YLR005W YML014W YCR03…	0.000132
1 2 3 4 10 11 12 13	(1, 10, 2.65854), (2, 10, 3.17073), (3, 11, 3.15854), (4, 12, 2.9878), (10, 11, 2.28049), (11, 12, 3.69512), (12, 13, 3.04878),	41	( YLR306W YGR246C YGR171C YBL036C YNL288W YPL215W YGL153W YDR176W YDR388W YPR180W YPL104W YJR024C YMR281W YGR031W YNL118C YKL028W YHR168W YBL035C YBR026C YPL101W YEL002C YLR003C YDR084C YPL013C YHL031C YBR282W YGL242C YJL123C YGR149W YKL151C YPR188C YAR018C YAL039C YPL151C YNL305C YNR039C YIR005W YDR333C YBR087W YIL157C YHR004C )	0.000247
1 2 3 4 10 11 12 13	(1, 10, 2.98462), (2, 10, 2.76923), (3, 11, 3.04615), (4, 12, 2.94615), (10, 11, 2.53077), (11, 12, 3.43846), (12, 13, 3.28462),	65	( YLR306W YGR246C YBL036C YHR148W YBL104C YML128C YPR088C YNR003C YML102W YDR487C YCR042C YHR170W YIR009W YLR275W YDL046W YAR003W YPR180W YPL231W YJR024C YDL207W YNL118C YKL017C YBR196C YOR117W YBR175W YBL035C YDL212W YDR158W YDL108W YMR223W YFL045C YDR531W YOR201C YDR084C YBL023C YPL013C YPL175W YHL031C YER095W YDR330W YER136W YEL042W YGR175C YMR208W YJL123C YGR149W YDL045C YOR361C YGL198W YPR18…	0.000145
1 2 3 4 10 11 12 13	(1, 10, 2.70339), (2, 10, 2.94068), (3, 11, 3.0339), (4, 12, 3.38136), (10, 11, 2.94068), (11, 12, 2.9661), (12, 13, 3.0339),	59	( YPL078C YBR039W YGL022W YPL110C YDR256C YLR427W YDR354W YDR348C YDL226C YHR025W YKL029C YNR008W YAL020C YDR301W YMR301C YKR068C YBR246W YMR276W YDL111C YMR106C YFL016C YPL096W YAL041W YNL006W YPR082C YMR091C YBR135W YOR198C YMR293C YKL085W YDR002W YOL124C YJL001W YGL087C YPR137W YER148W YNL082W YGR135W YCL009C YLR409C YOR251C YIL143C YLR038C YAL034W-A YOR046C YMR171C YEL032W YNR035C YGR125W YOL…	0.000222
1 2 3 4 10 11 12 13	(1, 10, 2.47826), (2, 10, 2.83696), (3, 11, 3.21739), (4, 12, 3.21739), (10, 11, 3.26087), (11, 12, 2.71739), (12, 13, 3.27174),	46	( YGR246C YDR429C YPL215W YMR108W YGL153W YGR094W YDL103C YCR042C YGR205W YHR072W-A YHR170W YAR003W YPR180W YOR103C YKL017C YMR241W YBL035C YDL212W YDL108W YMR223W YFL045C YDR531W YLR002C YIR034C YDR084C YHR019C YEL042W YGL242C YJL123C YGR149W YGR264C YOR361C YPR188C YMR125W YKL089W YAL039C YPL151C YDR452W YNL305C YDR393W YDR333C YBR290W YBR202W YOR340C YMR049C YIL157C )	0.000192
1 2 3 4 10 11 12 13	(1, 10, 3.16038), (2, 10, 3.71698), (3, 11, 2.18868), (4, 12, 1.85849), (10, 11, 2.83962), (11, 12, 4.00943), (12, 13, 3.22642),	53	( YMR308C YLR354C YGL155W YFL001W YJR017C YMR239C YPL040C YBR097W YAL048C YNL315C YGL116W YBR142W YOR124C YKL138C YML096W YGL161C YOR330C YDR306C YML001W YHR171W YLR384C YKL034W YGL246C YBR074W YJL039C YIL144W YOR249C YMR117C YDR255C YER078C YCR051W YMR218C YMR293C YDR097C YER134C YHR156C YJL095W YGL087C YNL221C YLR084C YFL008W YCR032W YGR093W YDL006W YPL209C YPR105C YNL260C YER140W YDR482C YGL14…	0.000212
1 2 3 4 10 11 12 13	(1, 10, 2.91), (2, 10, 2.93), (3, 11, 3.25), (4, 12, 3.54), (10, 11, 3.04), (11, 12, 2.49), (12, 13, 2.84),	50	( YMR308C YLR354C YGL155W YJR017C YMR239C YPL040C YNL061W YNL315C YGL116W YBR142W YJR016C YGL161C YML001W YLR384C YLR378C YIL144W YKR081C YOR249C YMR314W YMR117C YDR255C YER078C YCR051W YMR218C YDR097C YER134C YHR156C YPR049C YJL095W YDL087C YCL009C YNL221C YLR084C YFL008W YKR085C YLR319C YGR198W YPR036W YCR032W YGR093W YHR017W YPL204W YPR105C YNL260C YER140W YDR482C YGL145W YEL015W YKL025C YOR07…	9.8e-05
1 2 3 4 10 11 12 13	(1, 10, 3.14286), (2, 10, 3.375), (3, 11, 2.66071), (4, 12, 2.08929), (10, 11, 2.77679), (11, 12, 3.85714), (12, 13, 3.09821),	56	( YLR354C YGL155W YFL001W YPL040C YBR248C YNR020C YAL048C YLR058C YIL125W YMR033W YPR107C YPL093W YDR176W YGR277C YDL198C YML096W YOR330C YDR432W YHR171W YBR141C YNL023C YPL030W YJL039C YFL026W YPL237W YCR012W YOR194C YER078C YER134C YNL115C YEL024W YPR049C YML110C YER091C YKL011C YOR244W YNL221C YLR209C YLR084C YOL142W YLR277C YLR355C YGR158C YLR127C YOL135C YGR093W YMR156C YGR147C YDL006W YER14…	0.000208
1 2 3 4 10 11 12 13	(1, 10, 5.94792), (2, 10, 3.47917), (3, 11, 1.10417), (4, 12, 1.84375), (10, 11, 0.979167), (11, 12, 3.71875), (12, 13, 3.92708),	48	( YBR267W YDR390C YOL018C YPL184C YDR331W YGR210C YDR283C YBL104C YBR060C YMR190C YGR200C YGL065C YML021C YNL207W YDR465C YPR047W YJR116W YPL152W YCR017C YGR252W YBR175W YOR093C YCL004W YOR201C YNL115C YLR419W YLR133W YNL325C YPL175W YPR051W YOR356W YKL114C YDL090C YNL329C YMR077C YLR420W YLR351C YBR129C YER122C YKR029C YOR017W YJR093C YNL201C YGR147C YDR164C YOL098C YKL082C YDR221W )	0.000157
1 2 3 4 10 11 12 13	(1, 10, 3.12037), (2, 10, 2.99074), (3, 11, 3.23148), (4, 12, 3.0463), (10, 11, 2.71296), (11, 12, 3.0463), (12, 13, 2.85185),	54	( YJR008W YML067C YPL247C YHR111W YPR025C YNL175C YKR038C YKL099C YBR251W YDL213C YPL243W YLR118C YKL041W YBR260C YGL011C YLR074C YLR059C YHR188C YDL168W YGL097W YBR279W YJL010C YOL140W YOR362C YHR058C YKL003C YPL125W YOL093W YIR022W YDR116C YOL080C YLR025W YNR012W YCR072C YGL125W YNL168C YAR015W YJL125C YBL071W-A YJL180C YDR511W YIL010W YDR323C YPL167C YDL073W YDR163W YKL074C YJR084W YMR060C YPR…	0.000234
1 2 3 4 10 11 12 13	(1, 10, 2.87037), (2, 10, 3.51852), (3, 11, 2.55556), (4, 12, 3.0463), (10, 11, 2.7037), (11, 12, 2.92593), (12, 13, 3.37963),	54	( YBR039W YLR427W YDR348C YDL226C YGR253C YHR025W YKL029C YOR124C YNR008W YDL004W YDR301W YMR301C YBR246W YMR276W YDL111C YBR256C YLR378C YPL096W YBR074W YNL006W YPR082C YBR135W YMR314W YOR163W YMR293C YPL023C YPR018W YDR002W YOR022C YGL087C YHR132C YNL082W YJR065C YJR125C YGR135W YCL009C YEL026W YLR409C YOR251C YKL194C YLR038C YOR046C YMR171C YFL008W YNR035C YGR125W YBR152W YOR048C YLR438W YPL20…	0.000234
1 2 3 4 10 11 12 13	(1, 10, 5.13725), (2, 10, 0.980392), (3, 11, 3.85294), (4, 12, 2.77451), (10, 11, 2.23529), (11, 12, 3.26471), (12, 13, 2.7549),	51	( YGL022W YNL062C YDR121W YDR484W YOR202W YIL039W YDR248C YML102W YPL076W YMR061W YOR119C YFL016C YPR176C YOR332W YOR206W YAL041W YKL205W YPL169C YLR100W YCR066W YML086C YPL012W YMR146C YGR255C YNL326C YNR017W YDR074W YCL054W YDR180W YIL143C YLR423C YGL244W YAL034W-A YGR202C YPR056W YMR216C YEL032W YLR292C YMR135C YML112W YNL192W YPR036W YLL019C YFL024C YPL066W YCR093W YOL061W YOR014W YDL065C YNL…	0.000189
1 2 3 4 10 11 12 13	(1, 10, 3.50909), (2, 10, 2.74545), (3, 11, 3.63636), (4, 12, 3.17273), (10, 11, 2.84545), (11, 12, 2.93636), (12, 13, 2.15455),	55	( YGL022W YOR128C YPL110C YDL166C YDR121W YOR223W YEL053C YML059C YKL125W YGR232W YHR074W YOL144W YOR126C YOL096C YOR145C YIL022W YGR123C YNL292W YLR201C YDL205C YEL055C YFL016C YLR410W YAL041W YKL095W YGR096W YJR140C YFL017C YCR066W YDR517W YKL178C YNL048W YKL212W YEL037C YMR220W YJR062C YMR146C YOR125C YNL256W YPR060C YDR325W YFR028C YGL037C YIL143C YIR008C YAL034W-A YNL148C YEL032W YER128W YFL…	0.000237
1 2 3 4 10 11 12 13	(1, 10, 5.71), (2, 10, 0.3), (3, 11, 4.43), (4, 12, 3.1), (10, 11, 2.07), (11, 12, 2.76), (12, 13, 2.63),	50	( YGL022W YDR121W YDR484W YKL125W YGR232W YIL106W YKL024C YOL144W YPL076W YCR047C YAL020C YLR289W YMR061W YLR201C YOR119C YFL036W YFL016C YOR332W YAL041W YCR009C YGR096W YLR100W YCR066W YMR300C YML086C YNL277W YMR146C YGR255C YNL326C YJR073C YNR017W YFR048W YPR060C YDR180W YIL143C YLR423C YAL034W-A YEL032W YMR135C YML112W YLL019C YER050C YPL066W YCR093W YOL061W YLL029W YBR034C YOR014W YDL065C YNL…	9.8e-05
1 2 3 4 10 11 12 13	(1, 10, 4.67857), (2, 10, 2.08333), (3, 11, 3.86905), (4, 12, 3.55952), (10, 11, 2.77381), (11, 12, 1.38095), (12, 13, 2.65476),	42	( YER112W YNL185C YOR149C YNL280C YML010W YDR036C YKL002W YML025C YKL191W YGR028W YCR066W YDR308C YKR016W YLR243W YCL017C YOR287C YBR070C YGR167W YDR126W YGR216C YMR097C YBR166C YLR200W YJR132W YNR053C YER082C YNL279W YBR289W YGR158C YLR026C YLR127C YDR359C YNL110C YER050C YFL029C YOR077W YGR203W YPR139C YHR027C YKR035W-A YOR349W YOL078W )	0.000181
1 2 3 4 10 11 12 13	(1, 10, 3.21739), (2, 10, 2.32609), (3, 11, 3.56522), (4, 12, 3.28261), (10, 11, 3.36957), (11, 12, 3), (12, 13, 2.23913),	46	( YKL019W YOL021C YNL185C YLR276C YDR245W YML069W YNL280C YML010W YDL201W YDR036C YKL002W YOR257W YML025C YKL191W YDR212W YGR028W YDR308C YLR243W YCL017C YGR167W YGR216C YMR097C YBR061C YBR166C YDR061W YLR200W YJR132W YNR053C YER082C YPL244C YNL279W YLR421C YGR158C YLR026C YLR127C YDR359C YNL110C YFL029C YOR077W YGR203W YDR137W YHR027C YKR035W-A YOR349W YDR449C YOL078W )	0.000192
1 2 3 4 10 11 12 13	(1, 10, 1.25556), (2, 10, 3.58889), (3, 11, 3.17778), (4, 12, 1.65556), (10, 11, 4.16667), (11, 12, 6), (12, 13, 1.15556),	45	( YKL019W YOL021C YNL185C YNL206C YPL040C YMR033W YPR107C YBR142W YLR276C YDR245W YDR460W YGR078C YML069W YPL211W YNL280C YLR384C YDR362C YKL002W YFL026W YOR257W YBR200W YDR212W YGR112W YIL110W YDR097C YHR156C YGL016W YMR024W YBR061C YBR166C YDR061W YJR132W YLR277C YER082C YNL181W YPL244C YDL195W YNR038W YMR309C YDR359C YAL013W YGR093W YHR027C YDR449C YKL025C )	0.000255
1 2 3 4 10 11 12 13	(1, 10, 1.92982), (2, 10, 4.24561), (3, 11, 3.47368), (4, 12, 3.16667), (10, 11, 2.53509), (11, 12, 3.49123), (12, 13, 2.15789),	57	( YOR128C YPL110C YDL166C YJR036C YGR178C YOR223W YEL053C YFR052W YHR074W YOL144W YOR126C YOL096C YOR145C YIL022W YGR123C YDL205C YMR062C YEL055C YPR176C YLR410W YAL041W YKL205W YKL095W YGR096W YJR140C YFL017C YDR517W YKL178C YNL048W YOR261C YEL037C YLR196W YPL012W YMR220W YJR062C YNR021W YJL059W YNL256W YGL238W YIL142W YDR325W YFR028C YIL143C YGR267C YIR008C YAL034W-A YNL148C YEL032W YNL167C YKL…	8.6e-05
1 2 3 4 10 11 12 13	(1, 10, 5.8913), (2, 10, 1.1087), (3, 11, 0.923913), (4, 12, 3.21739), (10, 11, 3.31522), (11, 12, 3.65217), (12, 13, 2.8913),	46	( YGR187C YCR061W YGR172C YHR119W YLR389C YNL250W YGL234W YDR457W YJL063C YBR081C YLL001W YFL046W YGL085W YOR157C YOL038W YDL234C YNL292W YKR062W YBR123C YHL010C YPR169W YDR427W YEL058W YPL170W YDR517W YBR265W YKL212W YBR002C YJR033C YOL022C YGL100W YOR125C YDR214W YDR489W YGL037C YMR214W YHL004W YML014W YNL148C YJR058C YBR213W YGR113W YJR053W YLR166C YPL249C YDL216C )	0.000192
1 2 3 4 10 11 12 13	(1, 10, 3.28723), (2, 10, 2.56383), (3, 11, 3.15957), (4, 12, 3.05319), (10, 11, 2.81915), (11, 12, 3.51064), (12, 13, 2.60638),	47	( YOR176W YLR418C YML128C YBR154C YDR182W YJL168C YLR009W YPR103W YMR055C YOR232W YDR456W YIL075C YEL050C YMR201C YBL105C YPR031W YOR250C YGL232W YIL093C YKL012W YOR262W YJL126W YJL014W YGL195W YIL153W YOR095C YPR040W YPR190C YNL182C YOR368W YPL195W YBR160W YPR033C YJR007W YGL169W YML080W YPR185W YMR189W YDR258C YNL193W YDL145C YGL106W YJL074C YMR131C YIR012W YIR010W YDR141C )	0.000135
1 2 3 4 10 11 12 13	(1, 10, 4.67073), (2, 10, 1.9878), (3, 11, 3.34146), (4, 12, 2.82927), (10, 11, 1.45122), (11, 12, 3.82927), (12, 13, 2.89024),	41	( YLR418C YML128C YDR182W YJL168C YPR103W YMR055C YDR456W YIL075C YMR201C YPR031W YOR250C YGL232W YIL093C YKL012W YJL126W YJL014W YGL195W YIL153W YPR040W YML086C YPR190C YOR368W YPL195W YBR160W YPR033C YML080W YPR185W YNL193W YMR135C YDL145C YGL106W YEL062W YLL019C YJL074C YNL263C YBR234C YMR131C YIR012W YBR073W YIR010W YDR141C )	0.000247
1 2 3 4 10 11 12 13 14	(1, 10, 4.05319), (2, 10, 3.28723), (3, 11, 2.96809), (4, 12, 1.85106), (10, 11, 3.03191), (11, 12, 5.23404), (12, 13, 3.84043), (14, 13, 3.73404),	47	( YLR354C YGL155W YFL001W YJR121W YBR248C YBR097W YNR020C YPR186C YAL048C YDR176W YDL213C YML096W YOR330C YDR306C YHR171W YBR141C YPL030W YGL246C YLR340W YHR188C YPL172C YDL168W YJL039C YPL237W YKR081C YCR012W YBL011W YER078C YDR527W YCR051W YER134C YPR049C YML110C YLR197W YOR244W YNL221C YLR209C YDR511W YLR084C YOL142W YKL184W YMR156C YER140W YJR142W YKL183W YHR004C YMR312W )	0.000135
1 2 3 4 10 11 12 13 14	(1, 10, 4.9), (2, 10, 2.91111), (3, 11, 2.2), (4, 12, 3.65556), (10, 11, 3.45556), (11, 12, 4.25556), (12, 13, 3.58889), (14, 13, 3.03333),	45	( YBR267W YDR331W YDR256C YMR190C YDR457W YJL063C YML021C YIL108W YNL207W YLL001W YGL085W YPR047W YOL038W YKL067W YPL152W YIL041W YBR123C YHL010C YPR169W YDR427W YER178W YDR394W YGR252W YEL058W YBR265W YJR070C YGL078C YOL147C YGR005C YLR419W YGL100W YLR133W YDR481C YHR194W YDL090C YMR214W YDR190C YGL245W YJR058C YMR092C YBR213W YHR065C YKR029C YMR297W YJR053W )	0.000255
1 2 3 4 10 11 12 13 14	(1, 10, 2.19512), (2, 10, 6.42683), (3, 11, 4.65854), (4, 12, 3.2561), (10, 11, 0.609756), (11, 12, 3.71951), (12, 13, 3.69512), (14, 13, 3.43902),	41	( YPR097W YKL022C YAL044C YGL194C YOR196C YDR398W YOL054W YLR241W YJL031C YNL003C YIL096C YDL116W YGL027C YPL104W YBL033C YGL003C YPL001W YGR031W YDR244W YOR211C YMR247C YPL222W YPL109C YJL069C YLR425W YHR168W YBR026C YMR224C YAL010C YCR059C YJR072C YDL238C YAR018C YOR239W YDR486C YGL220W YKR055W YBR087W YOR308C YDR270W YKR083C )	0.000247
1 2 3 4 10 11 12 13 14	(1, 10, 2.88235), (2, 10, 5.77451), (3, 11, 3.39216), (4, 12, 2.44118), (10, 11, 1.07843), (11, 12, 4.33333), (12, 13, 4.13725), (14, 13, 3.96078),	51	( YKL022C YPL063W YHR100C YDR398W YJR139C YLR241W YNL003C YIL096C YHR028C YGL187C YDR376W YER087W YNL113W YGL018C YPL104W YGL003C YGR031W YJR134C YGL067W YLR259C YHR143W-A YJL069C YHR205W YHR168W YBR026C YMR028W YFR041C YBL050W YOL102C YAL010C YJR112W YPL217C YDR177W YJR072C YPL268W YDL238C YGR276C YOR239W YGR170W YGL220W YPR007C YKR055W YBR087W YER029C YPR129W YLR090W YJL071W YDR270W YBR058C YDR…	0.000189
1 2 3 4 10 11 12 13 14	(1, 10, 3.32143), (2, 10, 2.92857), (3, 11, 3.53571), (4, 12, 3.80952), (10, 11, 3.52381), (11, 12, 3.42857), (12, 13, 3.80952), (14, 13, 3.64286),	42	( YDR128W YHR148W YDR429C YMR108W YJL049W YNR003C YGR094W YIL062C YCR042C YGR205W YHR072W-A YHR170W YLR275W YDL046W YAR003W YPR180W YDL207W YKL017C YMR292W YDR044W YOR117W YMR241W YDL212W YDR339C YMR223W YFL045C YDR531W YLR002C YLR003C YKL035W YBL023C YHL031C YER095W YMR208W YOR361C YDR452W YNR023W YBR202W YMR049C YDL028C YJR043C YIR010W )	0.000181
1 2 3 4 10 11 12 13 14 15	(1, 10, 6.51064), (2, 10, 2.7234), (3, 11, 2.94681), (4, 12, 3.44681), (10, 11, 1.51064), (11, 12, 4.94681), (12, 13, 4.69149), (13, 15, 4.88298), (14, 13, 4.34043),	47	( YLR290C YPR023C YOL018C YPL184C YDR331W YJL062W YDR283C YBL104C YJL091C YMR190C YML128C YPR088C YNL207W YML102W YPR047W YGL073W YIL093C YPL231W YCR017C YDL207W YBR175W YOR093C YIL153W YOR201C YML086C YGR005C YLR419W YNL325C YPL175W YPR051W YKL114C YER136W YJR063W YGR175C YGL245W YLR351C YMR135C YHR065C YER122C YEL062W YLL019C YIL076W YDR164C YOL098C YBR073W YIR010W YDR141C )	0.000135
			GO:0006505	GPI anchor metabolic process	The chemical reactions and pathways involving glycosylphosphatidylinositol anchors, molecular mechanisms for attaching membrane proteins to the lipid bilayer of cell membranes. Structurally they consist of a molecule of phosphatidylinositol to which is linked, via the C-6 hydroxyl of the inositol, a carbohydrate chain. This chain is in turn linked to the protein through an ethanolamine phosphate …
			GO:0030384	phosphoinositide metabolic process	The chemical reactions and pathways involving phosphoinositides, any of a class of glycerophospholipids in which the phosphatidyl group is esterified to the hydroxyl group of inositol. They are important constituents of cell membranes.
			GO:0046489	phosphoinositide biosynthetic process	The chemical reactions and pathways resulting in the formation of phosphoinositides, any of a class of glycerophospholipids in which the phosphatidyl group is esterified to the hydroxyl group of inositol.
			GO:0006506	GPI anchor biosynthetic process	The chemical reactions and pathways resulting in the formation of a glycosylphosphatidylinositol (GPI) anchor that attaches some membrane proteins to the lipid bilayer of the cell membrane. The phosphatidylinositol moiety is linked via the C-6 hydroxyl residue of inositol to a carbohydrate chain which is itself linked to the protein via an ethanolamine phosphate moiety, its amino group forming an…
1 2 3 4 10 11 12 13 14 15	(1, 10, 3.125), (2, 10, 3.26042), (3, 11, 4.41667), (4, 12, 4.5), (10, 11, 4.86458), (11, 12, 3.53125), (12, 13, 4.35417), (13, 15, 3.32292), (14, 13, 4.625),	48	( YHR193C YPL184C YDL147W YDR283C YBL104C YPR024W YHR089C YPR088C YIL125W YBR143C YPL093W YLR303W YDR465C YMR217W YOR207C YDL143W YJR116W YDR432W YPL160W YPL231W YBR121C YER049W YOR116C YKL033W YBR196C YNL007C YBR175W YOR093C YOR039W YPR110C YDR158W YOR201C YER091C YPL028W YNL325C YIL078W YPL175W YPR051W YOR356W YKL114C YER136W YGR175C YBR129C YIL076W YOR017W YJR093C YDR164C YOL098C )	0.000157
1 2 3 4 10 11 12 13 14 15 16	(1, 10, 3.375), (2, 10, 1.30682), (3, 11, 5.25), (4, 12, 4.70455), (10, 11, 8.65909), (11, 12, 5.82955), (12, 13, 1.03409), (13, 15, 4.32955), (14, 13, 4.65909), (16, 15, 5.85227),	44	( YKL013C YER125W YOR272W YCR053W YDR477W YGL171W YPR024W YDL040C YER072W YMR290C YGR061C YBR173C YPL050C YNL292W YER003C YEL036C YBL033C YGR145W YER049W YHR030C YHR190W YDL015C YHR108W YBL038W YFR004W YGR173W YNR050C YDR002W YLL034C YFR010W YER148W YLR435W YLR370C YER026C YOL077C YDR237W YLR203C YHR147C YDL236W YDR148C YGR103W YOR259C YOR271C YHR102W )	0.000292
1 2 3 4 10 11 12 13 15	(1, 10, 2.78889), (2, 10, 6.96667), (3, 11, 2.66667), (4, 12, 2.18889), (10, 11, 1.52222), (11, 12, 5.4), (12, 13, 1.82222), (13, 15, 4.64444),	45	( YOR209C YDR354W YLR241W YJL109C YNL003C YDR301W YBR246W YGR123C YDL111C YMR062C YGL003C YBR074W YGR031W YDR244W YPR082C YGL067W YLR055C YDL167C YKL178C YHR168W YBR026C YFR041C YML110C YOL124C YPR137W YOL102C YPL217C YIR008C YKL184W YJR072C YFL008W YJL029C YGR276C YLR336C YOR239W YOL032W YGR217W YOR048C YBR087W YBR119W YDR364C YJR052W YDR270W YBR058C YPL115C )	0.000255
1 2 3 4 10 11 12 13 15	(1, 10, 2.30435), (2, 10, 2.86957), (3, 11, 3.95652), (4, 12, 4.21739), (10, 11, 4.72826), (11, 12, 3.09783), (12, 13, 3.84783), (13, 15, 2.97826),	46	( YHR193C YDL147W YDR283C YDL126C YBL104C YNL064C YHR089C YHR132W-A YPR088C YIL125W YBR154C YBR143C YPL093W YOR207C YML102W YDR432W YPL160W YPL231W YPL086C YCR017C YFR044C YOR116C YBR196C YPL266W YBR175W YOR039W YPR110C YDR158W YOR095C YOR201C YER091C YNL325C YIL078W YPL175W YPR051W YKL114C YER136W YGR175C YGR060W YLR355C YLR351C YJL074C YIL076W YDR164C YLR192C YOL098C )	0.000192
1 2 3 4 10 11 12 13 15 16	(1, 10, 1.02222), (2, 10, 3.31111), (3, 11, 4.61111), (4, 12, 4.64444), (10, 11, 7.76667), (11, 12, 4.66667), (12, 13, 0.633333), (13, 15, 3.81111), (16, 15, 5.53333),	45	( YGL120C YER125W YDR477W YOR176W YGR285C YOR160W YPR024W YHR089C YML012W YBR247C YDL143W YPR103W YPL260W YMR201C YEL036C YOR262W YMR236W YEL051W YER049W YHR030C YOR335C YDL031W YDL015C YDL060W YBL038W YER009W YGR173W YFR010W YBL076C YER148W YBR160W YPR033C YLR370C YLR244C YGL169W YOL097C YLR203C YHR128W YOR259C YDL145C YHR065C YIL076W YKR071C YLR192C YDR175C )	0.000255
1 2 3 4 10 11 12 13 15 16	(1, 10, 7.78723), (2, 10, 1.89362), (3, 11, 2.65957), (4, 12, 2.35106), (10, 11, 0.861702), (11, 12, 5.74468), (12, 13, 5.19149), (13, 15, 5.34043), (16, 15, 4.17021),	47	( YLR290C YNL062C YJL062W YDR283C YBL104C YMR190C YML128C YML102W YPR047W YGL073W YDR456W YLR362W YIL093C YJL126W YDL207W YPR169W YGL195W YEL058W YCR068W YBR175W YMR150C YOR093C YIL153W YPR040W YOR201C YML086C YNL115C YJR033C YGR255C YNL325C YPL175W YNR017W YPR051W YOR356W YMR214W YOL142W YGR202C YPR056W YMR135C YEL062W YLL019C YJL074C YDR164C YDL065C YOL098C YBR073W YIR010W )	0.000135
1 2 3 4 10 11 12 13 15 16	(1, 10, 0.666667), (2, 10, 5.29167), (3, 11, 4.02083), (4, 12, 4.29167), (10, 11, 3.69792), (11, 12, 7.39583), (12, 13, 3.30208), (13, 15, 3.28125), (16, 15, 4.05208),	48	( YOL021C YGR178C YAL043C YJR122W YFR052W YJR068W YLR276C YOR126C YPL091W YDR487C YPL211W YIR009W YDL201W YHR120W YEL055C YKL002W YPR176C YAL033W YKL205W YOR257W YLR208W YDR212W YHR062C YKL178C YEL037C YPL012W YER021W YMR024W YML018C YGR082W YBR166C YEL020W-A YDR330W YOL005C YJR132W YIR008C YLR421C YNR038W YDR189W YMR289W YKL122C YHR197W YFL024C YDR137W YER014W YHR027C YDR449C YKL047W )	0.000157
1 2 3 5 6 7 10 11 12 13 14 15	(1, 10, 7.07692), (2, 10, 4.56731), (3, 11, 3.67308), (5, 14, 3.13462), (6, 14, 3.83654), (7, 15, 5.25), (10, 11, 0.586538), (11, 12, 5.53846), (12, 13, 9.42308), (13, 15, 5.96154), (14, 13, 5.95192),	52	( YOL129W YGL236C YLR290C YDR128W YOL018C YDR283C YOL041C YOL054W YJL091C YNL021W YPL183C YOR217W YMR259C YNR032W YNL151C YIL075C YBR155W YNL063W YNL113W YOL146W YOR001W YJL126W YGR258C YBL021C YCR068W YER016W YIL153W YGL248W YPR040W YER007W YOR368W YNL325C YDR410C YHR132C YDR481C YPR051W YOR356W YKL114C YDR045C YML121W YPR185W YJR063W YLR351C YER063W YEL062W YNL317W YOR017W YBR088C YGL095C YKL18…	0.000201
			GO:0005773	vacuole	A closed structure, found only in eukaryotic cells, that is completely surrounded by unit membrane and contains liquid material. Cells contain one or several vacuoles, that may have different functions from each other. Vacuoles have a diverse array of functions. They can act as a storage organelle for nutrients or waste products, as a degradative compartment, as a cost-effective way of increasing…
			GO:0044437	vacuolar part	Any constituent part of a vacuole, a closed structure, found only in eukaryotic cells, that is completely surrounded by unit membrane and contains liquid material.
1 2 3 5 6 10 11 12 13 14 15	(1, 10, 2.84444), (2, 10, 4.68889), (3, 11, 4.52222), (5, 14, 4.74444), (6, 14, 4.35556), (10, 11, 4.77778), (11, 12, 4.47778), (12, 13, 4.88889), (13, 15, 4.31111), (14, 13, 5.38889),	45	( YGR246C YDR331W YNL288W YNR020C YPR107C YPL093W YGR094W YJR016C YFL028C YCR042C YGR205W YHR170W YBR141C YPL030W YIL041W YAR003W YHR120W YJL039C YNL118C YGR159C YDR044W YHR062C YHR063C YGL078C YDR158W YML110C YGR005C YLR419W YHR019C YIL078W YEL042W YNL221C YLR277C YGR264C YKL151C YOR361C YLR127C YAL039C YPL151C YER014W YDL006W YBR202W YOR340C YMR049C YNL015W )	0.000255
1 2 3 5 10 11 12 13 14	(1, 10, 3.38), (2, 10, 6.91), (3, 11, 0.89), (5, 14, 2.82), (10, 11, 0.82), (11, 12, 4.04), (12, 13, 4.81), (14, 13, 4.33),	50	( YHR100C YLR427W YDR348C YDL226C YOR124C YHR028C YDR301W YNL215W YDR376W YER087W YMR301C YBR246W YDL111C YPL096W YBR074W YJL087C YJR134C YGL067W YHR205W YMR293C YMR028W YPL023C YBL050W YPR018W YML110C YOR022C YGL087C YHR132C YNL082W YJR112W YPL217C YLR409C YNL153C YKR002W YKL194C YJR069C YPL268W YMR171C YFL008W YGR276C YGR125W YGR170W YOR048C YOR221C YPR129W YLR090W YGR261C YJL071W YPR089W YBR05…	9.8e-05
1 2 3 5 10 11 12 13 14 15	(1, 10, 3.90698), (2, 10, 3.43023), (3, 11, 4.45349), (5, 14, 4.09302), (10, 11, 4.40698), (11, 12, 3.65116), (12, 13, 4.13953), (13, 15, 3.90698), (14, 13, 4.01163),	43	( YGR171C YHR148W YAL048C YNR003C YGR094W YIL062C YML096W YHR170W YDL046W YPR180W YDL207W YPL237W YKR081C YPL254W YCR012W YMR292W YDL119C YDR044W YER078C YDR339C YFL045C YDR531W YEL002C YKL035W YBL023C YER095W YLR197W YJR050W YOR244W YLL018C YMR208W YLR209C YOL142W YOR361C YNR023W YGL095C YBR202W YER140W YMR049C YNL015W YKL183W YJR043C YIR010W )	0.000275
1 2 3 6 7 10 11 12 13 14 15 16	(1, 10, 2.91667), (2, 10, 9.17857), (3, 11, 3.05952), (6, 14, 3.66667), (7, 15, 5.03571), (10, 11, 0.666667), (11, 12, 8.57143), (12, 13, 5.64286), (13, 15, 5.79762), (14, 13, 5.52381), (16, 15, 4.94048),	42	( YGR246C YHR100C YNR020C YDR064W YLR241W YDR176W YNL003C YOR124C YHR028C YCR042C YBR141C YPL030W YDL116W YDL111C YGL003C YBR074W YGR031W YNL118C YKL017C YGL067W YHR168W YBL035C YBR026C YML110C YGL087C YNL221C YKL194C YJR072C YGR149W YDL238C YGR276C YPR188C YOR239W YAL039C YGR170W YPL151C YNL305C YOR048C YBR087W YJL071W YOR340C YDR270W )	0.000181
1 2 3 6 10 11 12 13 14	(1, 10, 6.23256), (2, 10, 2.89535), (3, 11, 0.302326), (6, 14, 2.98837), (10, 11, 2.55814), (11, 12, 6.15116), (12, 13, 3.65116), (14, 13, 3.22093),	43	( YGR187C YDR331W YBR097W YAL048C YMR190C YDR457W YML021C YNL207W YBR251W YLL001W YPR047W YOR124C YFL028C YML096W YOR330C YDR306C YLR362W YGL246C YIR026C YHL010C YJL039C YPR169W YIL144W YBL011W YGR252W YEL058W YER078C YLR116W YGL180W YER134C YLR419W YDL090C YMR214W YLR084C YHL004W YFL008W YJR058C YLR085C YCL039W YDR393W YJR053W YKL082C YKL179C )	0.000275
1 2 3 6 10 11 12 13 14 15	(1, 10, 7.76829), (2, 10, 1.54878), (3, 11, 4.92683), (6, 14, 3.9878), (10, 11, 4.34146), (11, 12, 0.646341), (12, 13, 4.36585), (13, 15, 4.80488), (14, 13, 3.60976),	41	( YKL190W YDR121W YJR017C YEL053C YGR172C YOR145C YLR234W YIL034C YAL041W YML025C YGR028W YCR066W YMR117C YHR063C YFL044C YOR287C YBR002C YMR146C YGR216C YMR097C YDR489W YKL011C YLR005W YAL034W-A YNL279W YDL045C YBR289W YEL032W YGR158C YLR127C YOL135C YNL192W YNL110C YKL149C YPR036W YER050C YOR080W YOL061W YGL145W YOR349W YNL128W )	0.000247
1 2 3 7 10 11 12 13 14 15	(1, 10, 5.03261), (2, 10, 0.586957), (3, 11, 3.90217), (7, 15, 4.02174), (10, 11, 3.53261), (11, 12, 7.61957), (12, 13, 3.76087), (13, 15, 4.06522), (14, 13, 3.47826),	46	( YMR308C YGL129C YMR239C YPR168W YBR097W YJR006W YHR111W YPR186C YLR066W YNL175C YJL060W YBR251W YER012W YDL213C YPL243W YML001W YPR189W YIL094C YGL011C YKR080W YLR074C YGL246C YLR059C YHR188C YGL097W YBR279W YBL078C YIL144W YDR527W YHR058C YCR051W YPL101W YDR115W YIR022W YGR046W YBL007C YPL117C YNR012W YBR282W YJR138W YAR015W YDR511W YDR392W YBR257W YOR052C YKL047W )	0.000192
1 2 3 7 10 11 12 13 15	(1, 10, 4.55357), (2, 10, 2.88393), (3, 11, 2.32143), (7, 15, 3.33929), (10, 11, 1.83036), (11, 12, 3.89286), (12, 13, 5.11607), (13, 15, 4.0625),	56	( YOL129W YBR267W YGL236C YLR290C YDR128W YOL018C YPL184C YHR148W YOR176W YDR283C YJL091C YHR089C YIL108W YHL030W YMR055C YNR032W YNL151C YDR292C YIL075C YBR155W YKL058W YOR262W YJL126W YEL051W YBR291C YGL105W YER069W YBL021C YCR068W YER016W YIL153W YJL111W YGL248W YPR040W YML077W YOR368W YNL325C YDR410C YDR481C YPR051W YOR356W YKL114C YKL160W YDR045C YML121W YPR185W YJR063W YLR216C YGR048W YLR35…	0.000208
			GO:0044437	vacuolar part	Any constituent part of a vacuole, a closed structure, found only in eukaryotic cells, that is completely surrounded by unit membrane and contains liquid material.
1 2 3 7 10 11 12 13 15	(1, 10, 2.5), (2, 10, 6.5), (3, 11, 2.85227), (7, 15, 3.68182), (10, 11, 0.227273), (11, 12, 2.56818), (12, 13, 5.78409), (13, 15, 3.88636),	44	( YKL022C YOR196C YOL054W YPL183C YOR217W YJL031C YIL096C YNL215W YER087W YNL113W YGL213C YOL146W YOR001W YPL001W YOR211C YJL087C YPR118W YJR134C YPL109C YHR205W YMR028W YJL059W YGL238W YAL010C YCR059C YNL153C YKR002W YJR069C YPL268W YDL238C YMR171C YGR170W YBR288C YOR221C YPR007C YKR055W YOR308C YCL033C YJL071W YCL010C YFR011C YPR089W YDL146W YDR105C )	0.000292
1 2 3 7 10 11 12 13 15	(1, 10, 4.44898), (2, 10, 2.32653), (3, 11, 3.35714), (7, 15, 3.46939), (10, 11, 2.83673), (11, 12, 3.60204), (12, 13, 4.2449), (13, 15, 3.71429),	49	( YOL018C YJL062W YDR283C YGR285C YPR024W YHR089C YGR200C YML012W YNL021W YJL168C YDL143W YGL073W YIL075C YPL160W YER003C YKL012W YPL086C YJL126W YHL010C YER049W YGR258C YCR068W YBR265W YOR093C YIL153W YER009W YPR040W YJR033C YNL325C YNR006W YJR065C YPR051W YBR160W YOR356W YPR033C YCL054W YKL114C YJR063W YDR148C YGR202C YLR351C YHR065C YEL062W YLL019C YIL076W YOR017W YCR093W YMR131C YBR073W )	0.000167
1 2 3 10 11 12 13	(1, 10, 2.60526), (2, 10, 2.50877), (3, 11, 2.42105), (10, 11, 2.85965), (11, 12, 2.14912), (12, 13, 2.45614),	57	( YLR306W YGR246C YGR171C YBL036C YNL288W YPL215W YGL153W YOL010W YDR176W YIL021W YML097C YJL208C YKL120W YGL241W YDR388W YPR180W YOR174W YJR024C YMR281W YBR291C YNL118C YMR278W YKL028W YDR454C YLR393W YBL035C YMR023C YEL002C YLR003C YDR047W YDR084C YPL188W YPL013C YGR231C YHL031C YPR048W YGL242C YJL123C YGR149W YCR036W YKL151C YPR188C YAR018C YAL039C YPL151C YNL305C YLR006C YNL137C YNR039C YIR00…	8.6e-05
1 2 3 10 11 12 13	(1, 10, 1.88136), (2, 10, 2.83898), (3, 11, 2.73729), (10, 11, 2.33051), (11, 12, 3.32203), (12, 13, 1.88983),	59	( YLR191W YKR065C YKL172W YNL206C YMR137C YFL039C YAL043C YJR122W YFR052W YJR068W YMR033W YPR107C YKL016C YKL007W YJL003W YLR330W YDR460W YDR487C YLR234W YPL211W YIR009W YIL034C YOR075W YAL033W YFL026W YGL091C YDL064W YKR088C YJR097W YNL071W YGL016W YMR024W YPR143W YML018C YGR082W YKL011C YGR257C YDL117W YDR328C YDR330W YLR277C YNL181W YDL045C YGL198W YDR405W YNR038W YOL135C YMR309C YDR189W YML12…	0.000222
1 2 3 10 11 12 13	(1, 10, 2.10526), (2, 10, 2.86842), (3, 11, 2.68421), (10, 11, 2.28947), (11, 12, 3.11404), (12, 13, 1.9386),	57	( YLR191W YKR065C YKL172W YNL206C YMR137C YFL039C YAL043C YJR122W YFR052W YJR068W YMR033W YPR107C YKL007W YJL003W YLR330W YDR460W YDR487C YLR234W YPL211W YIR009W YIL034C YOR075W YAL033W YFL026W YGL091C YDL064W YKR088C YJR097W YNL071W YGL016W YMR024W YPR143W YML018C YGR082W YKL011C YGR257C YDL117W YDR328C YNL293W YLR277C YDL045C YGL198W YDR405W YNR038W YPR119W YOL135C YDR189W YML127W YKL149C YKL12…	8.6e-05
1 2 3 10 11 12 13	(1, 10, 4.72642), (2, 10, 2.19811), (3, 11, 0.735849), (10, 11, 3.01887), (11, 12, 0.981132), (12, 13, 3.33962),	53	( YLR191W YKR065C YKL172W YMR137C YGR210C YGR172C YNL250W YNL124W YIL129C YBR060C YJL090C YGL065C YHR114W YKL007W YFL046W YLR330W YIL044C YOR090C YLR234W YLR193C YOR067C YIL034C YOR075W YKR062W YBR235W YOR006C YKL117W YNR007C YHR201C YNL291C YCL004W YBR002C YJR097W YPR143W YJR125C YDR214W YPR067W YDR489W YKL011C YDL117W YMR113W YNL293W YLR005W YDL045C YGL198W YOL135C YKL149C YML095C YPR113W YOR08…	0.000212
1 2 3 10 11 12 13	(1, 10, 1.875), (2, 10, 3.29545), (3, 11, 2.70455), (10, 11, 2.25), (11, 12, 2.82955), (12, 13, 2.04545),	88	( YGR080W YOR128C YOR209C YDL166C YJR036C YDR268W YOR223W YGR187C YEL053C YMR260C YCR061W YHR119W YBR254C YDL072C YOR164C YGL234W YOR002W YBR081C YOR278W YNL059C YHR074W YOR126C YJL109C YOR157C YOR145C YDL234C YNL072W YDR289C YIL022W YPL065W YGR123C YNL292W YPL022W YDL205C YNR030W YEL055C YLR410W YKL095W YOR254C YML004C YJR140C YFL017C YOR168W YLL031C YDR517W YKL178C YNL048W YHR113W YKL212W YOR26…	0.000215
1 2 3 10 11 12 13	(1, 10, 1.94366), (2, 10, 3.66197), (3, 11, 2.8169), (10, 11, 1.42958), (11, 12, 2.79577), (12, 13, 2.35211),	71	( YPL002C YPR097W YKL022C YKL210W YJL167W YAL044C YGL194C YNL022C YOR196C YGL099W YDR398W YGL171W YDR068W YOL054W YDL040C YLR241W YJL031C YNL003C YIL096C YPL050C YGL213C YDL116W YOL146W YGL027C YPL104W YBL033C YGL003C YPL001W YGR031W YDR244W YBR159W YOR211C YPL222W YHR190W YBL057C YPL109C YJL069C YHR024C YBL038W YDR140W YLR425W YHR168W YBR026C YFR041C YBR037C YMR224C YOL102C YPR167C YLR435W YAL01…	0.000237
1 2 3 10 11 12 13	(1, 10, 2.26056), (2, 10, 2.09155), (3, 11, 2.64085), (10, 11, 3.08451), (11, 12, 2.69718), (12, 13, 2.22535),	71	( YPL002C YDR293C YKL013C YKL210W YOR272W YER126C YJL167W YDR477W YOR196C YGL099W YGL171W YLR097C YBL047C YER072W YLR051C YPL146C YHR073W YMR290C YGR061C YBR173C YPL050C YMR015C YNL215W YER087W YGL213C YBR126C YER003C YEL036C YGL173C YGR145W YPL001W YOR211C YJL087C YPR118W YLR055C YDL015C YLR259C YBL057C YBL038W YHR205W YDR145W YGL019W YFR004W YPL023C YLR304C YNR050C YBL050W YDR334W YLL034C YMR22…	0.000237
1 2 3 10 11 12 13	(1, 10, 1.99), (2, 10, 3.46), (3, 11, 1.51), (10, 11, 2.48), (11, 12, 2.6), (12, 13, 2.96),	50	( YDR167W YKR082W YHR038W YHR090C YDR354W YPR166C YIL106W YGL116W YBR271W YCR047C YAL020C YKR051W YBR228W YLR262C YPL190C YKL034W YNL222W YMR106C YBR176W YCR009C YMR262W YMR091C YMR117C YFL038C YLL035W YNL177C YNL223W YIL064W YLR382C YOL124C YJL001W YJL095W YPR137W YJR073C YJR113C YBR111C YKL144C YIL090W YKL059C YHR186C YOR141C YNR029C YLR336C YBR065C YOL032W YDR267C YBR034C YER173W YPL209C YJL10…	9.8e-05
1 2 3 10 11 12 13	(1, 10, 2.02041), (2, 10, 3.34694), (3, 11, 1.63265), (10, 11, 2.46939), (11, 12, 2.63265), (12, 13, 2.89796),	49	( YDR167W YKR082W YHR038W YHR090C YDR354W YPR166C YIL106W YGL116W YBR271W YCR047C YAL020C YKR051W YBR228W YLR262C YPL190C YKL034W YNL222W YMR106C YBR176W YCR009C YMR262W YMR091C YMR117C YFL038C YLL035W YNL177C YNL223W YIL064W YOL124C YJL001W YJL095W YPR137W YDR115W YJR073C YJR113C YBR111C YKL144C YKL059C YHR186C YOR141C YNR029C YLR336C YBR065C YOL032W YDR267C YBR034C YER173W YPL209C YJL101C )	0.000167
1 2 3 10 11 12 13	(1, 10, 2.61905), (2, 10, 2.80952), (3, 11, 2.14286), (10, 11, 2.45238), (11, 12, 2.28571), (12, 13, 2.69048),	42	( YMR308C YMR269W YGL129C YMR239C YPR168W YJR014W YJL060W YER012W YGR253C YML001W YBR256C YBL078C YMR026C YJR002W YDR386W YOR241W YPR018W YOR022C YIR011C YAL042W YGR046W YDR211W YJR125C YPL117C YPL098C YDR392W YIL004C YIL033C YOR245C YGL174W YGL084C YLR319C YDR005C YBR152W YMR100W YMR296C YGL017W YNL260C YOR052C YDR264C YKL047W YCL032W )	0.000181
1 2 3 10 11 12 13	(1, 10, 2.61224), (2, 10, 2.43878), (3, 11, 2.59184), (10, 11, 2.44898), (11, 12, 2.5102), (12, 13, 2.39796),	49	( YGR262C YER112W YJR017C YMR211W YPL040C YMR002W YBR236C YOR149C YNL315C YBR142W YDR435C YGR078C YGL161C YNL119W YDR297W YLR384C YHR120W YDR362C YPL010W YER157W YLR208W YOR253W YDR168W YHR062C YFL038C YBR252W YHR063C YMR218C YDR097C YHR156C YML077W YER021W YBR003W YBR025C YIR011C YIL128W YNL092W YER018C YJR141W YGR099W YGR198W YJR089W YER050C YDL045W-A YGR093W YDL006W YJR129C YGL145W YKL025C )	0.000167
1 2 3 10 11 12 13	(1, 10, 1.62037), (2, 10, 3.34259), (3, 11, 2.97222), (10, 11, 1.81481), (11, 12, 2.50926), (12, 13, 2.74074),	54	( YPR097W YKL013C YJR036C YOR196C YGL099W YDR398W YGL171W YPR024W YBL047C YDR465C YNL059C YJL031C YIL096C YBR173C YPL050C YNL215W YGL026C YGL213C YBR126C YDL116W YGL027C YBL033C YGR145W YLR410W YPL001W YOR211C YMR247C YJL087C YPR118W YPL222W YNL007C YJR140C YPL109C YDR145W YDR496C YDR407C YNR021W YLL034C YJL059W YMR224C YGL238W YCR059C YNL153C YOL077C YDR237W YNL313C YDR486C YGL220W YJR093C YKR05…	0.000234
1 2 3 10 11 12 13	(1, 10, 3.13115), (2, 10, 1.39344), (3, 11, 2.63115), (10, 11, 2.01639), (11, 12, 3.4918), (12, 13, 2.33607),	61	( YNL062C YBR217W YPL247C YFL039C YHR111W YOR202W YPR186C YGR207C YLR066W YNL175C YJL060W YIL039W YDL213C YPL243W YLR330W YML102W YKR080W YLR074C YDR228C YLR059C YHR188C YDL168W YGL097W YOR332W YBL078C YJL085W YMR026C YOR362C YLR100W YDR527W YHR058C YOL093W YPL101W YML086C YGL172W YIR022W YGR046W YNR017W YDR074W YGR082W YHR164C YNR012W YBR282W YJR138W YAR015W YDR511W YGL244W YDR323C YPR056W YMR21…	0.0001
			GO:0045184	establishment of protein localization	The directed movement of a protein to a specific location.
1 2 3 10 11 12 13	(1, 10, 3.00847), (2, 10, 1.66102), (3, 11, 2.60169), (10, 11, 2.15254), (11, 12, 3.25424), (12, 13, 2.32203),	59	( YNL062C YBR217W YPL247C YFL039C YHR111W YOR202W YPR186C YGR207C YLR066W YNL175C YIL039W YDL213C YPL243W YLR330W YKR080W YLR074C YDR228C YLR059C YHR188C YDL168W YGL097W YOR332W YBL078C YJL085W YMR026C YOR362C YLR100W YDR527W YHR058C YPL125W YOL093W YPL101W YGL172W YIR022W YGR046W YNR017W YJR125C YDR074W YGR082W YHR164C YNR012W YBR282W YJR138W YAR015W YGL244W YDR323C YPR056W YMR216C YML112W YDR16…	0.000222
			GO:0006886	intracellular protein transport	The directed movement of proteins in a cell, including the movement of proteins between specific compartments or structures within a cell, such as organelles of a eukaryotic cell.
			GO:0008104	protein localization	The processes by which a protein is transported to, or maintained in, a specific location.
			GO:0017038	protein import	The directed movement of proteins into a cell or organelle.
			GO:0006605	protein targeting	The process of targeting specific proteins to particular membrane-bound subcellular organelles. Usually requires an organelle specific protein sequence motif.
			GO:0046907	intracellular transport	The directed movement of substances within a cell.
			GO:0051649	establishment of cellular localization	The directed movement of a substance or cellular entity, such as a protein complex or organelle, to a specific location within, or in the membrane of, a cell.
			GO:0045184	establishment of protein localization	The directed movement of a protein to a specific location.
			GO:0015031	protein transport	The directed movement of proteins into, out of, within or between cells.
			GO:0033036	macromolecule localization	The processes by which a macromolecule is transported to, or maintained in, a specific location.
1 2 3 10 11 12 13	(1, 10, 0.887755), (2, 10, 3.37755), (3, 11, 0.94898), (10, 11, 2.93878), (11, 12, 4.62245), (12, 13, 2.22449),	49	( YOL021C YGR178C YMR239C YMR211W YDR354W YGL116W YLR276C YOL096C YKL138C YML001W YKL034W YDL201W YMR106C YHR120W YKL002W YPR176C YKL205W YOR257W YLR208W YOR253W YDR168W YMR091C YDR212W YHR062C YIL110W YDR097C YPL012W YHR156C YER021W YIR011C YOL124C YJL001W YJL095W YPR137W YIL128W YPL117C YBR166C YEL020W-A YJR132W YLR421C YOL032W YFL024C YGR093W YDR137W YDL006W YHR027C YPL209C YDR449C YKL025C )	0.000167
1 2 3 10 11 12 13	(1, 10, 4.70833), (2, 10, 1.41667), (3, 11, 3.14167), (10, 11, 0.216667), (11, 12, 2.8), (12, 13, 2.71667),	60	( YPR023C YGR095C YOL041C YNL316C YJL091C YML128C YNL021W YDR182W YOR275C YGR277C YJL168C YML102W YGL073W YMR055C YPL214C YDR456W YIL075C YDR165W YPR031W YOR250C YIL093C YKL012W YNL227C YJL126W YGR258C YGL195W YCR068W YIL153W YPR040W YML086C YPR190C YPR094W YOR368W YNL320W YPL195W YER107C YML080W YPR185W YJR063W YPR037C YOL142W YNL193W YDR473C YJL203W YMR135C YGR198W YGL106W YCR079W YEL062W YLL01…	0.000295
1 2 3 10 11 12 13	(1, 10, 0.284314), (2, 10, 4), (3, 11, 1.96078), (10, 11, 4.15686), (11, 12, 2.78431), (12, 13, 1.81373),	51	( YPL110C YBR217W YGR178C YOR176W YGR207C YLR418C YOR160W YOL145C YBR154C YGL068W YLR009W YOL096C YDL198C YPR103W YOR232W YKL138C YEL050C YMR201C YBL105C YGL232W YOR262W YMR062C YPR176C YOR206W YJL014W YKL205W YGR227W YKL003C YJL033W YOR095C YLR196W YPL012W YNL182C YLR023C YGL172W YNR006W YBR160W YDR074W YPR033C YCL054W YJR007W YGL169W YIL090W YMR189W YDR258C YDL145C YBR263W YFL024C YMR039C YMR13…	0.000189
1 2 3 10 11 12 13	(1, 10, 2.50714), (2, 10, 2.24286), (3, 11, 2.64286), (10, 11, 2.67857), (11, 12, 2.8), (12, 13, 2.12857),	70	( YER125W YOR056C YGR285C YLR418C YNL316C YOR160W YPR024W YGR200C YML012W YNL021W YPL183C YDR182W YBL047C YDR465C YJL168C YLR009W YPR103W YMR055C YPL214C YPL260W YIL075C YEL050C YMR201C YBL105C YGL026C YPR031W YOR250C YGL232W YKL012W YMR236W YOR001W YJL126W YJL014W YHR030C YKL193C YGR258C YNL007C YJL033W YKL001C YDR496C YPR040W YGR020C YPR190C YFR010W YNL320W YNR006W YPL195W YBR160W YPR033C YLR37…	0.000202
1 2 3 10 11 12 13	(1, 10, 2.55063), (2, 10, 2.52532), (3, 11, 2.56329), (10, 11, 2.29114), (11, 12, 2.52532), (12, 13, 2.5443),	79	( YDR322W YPL247C YBR097W YJR006W YOL008W YHR111W YPR186C YLR066W YNL175C YKL078W YBR251W YDL213C YPL243W YDR306C YKR051W YPR189W YIL094C YKR023W YGL011C YKR080W YLR074C YDR228C YGL246C YLR059C YBR176W YHR188C YDL168W YGL097W YOL094C YBR279W YIL144W YJL085W YBL011W YOR249C YGR076C YOR362C YIL043C YDR527W YHR058C YCR051W YPL125W YOL093W YPL101W YDR115W YIR022W YBL007C YHR164C YNR012W YBR282W YJR13…	0.000184
1 2 3 10 11 12 13	(1, 10, 3.05405), (2, 10, 2.17568), (3, 11, 1.91892), (10, 11, 2.45946), (11, 12, 2.60135), (12, 13, 2.79054),	74	( YGR172C YOR004W YLR389C YNL250W YNL124W YJL090C YCL061C YDR457W YCR077C YJL063C YFR032C-A YGL219C YLL001W YFL046W YGL085W YMR259C YOR090C YHR026W YML104C YDR204W YKL110C YOL038W YLR193C YOR296W YLR362W YNL063W YFL027C YEL044W YGR282C YOR067C YDL051W YKR062W YBR123C YBR235W YOR175C YHL010C YKL117W YPR169W YDR427W YHR201C YEL058W YPL170W YMR150C YBR265W YCL057C-A YBR002C YJR057W YGL180W YML103C Y…	0.000108
1 2 3 10 11 12 13 14	(1, 10, 0.906977), (2, 10, 5.05814), (3, 11, 3.37209), (10, 11, 2.06977), (11, 12, 3.16279), (12, 13, 3.16279), (14, 13, 3.26744),	43	( YGR080W YOR128C YJR036C YDR268W YMR260C YHR119W YDL072C YOR002W YOR278W YNL059C YHR074W YOR126C YDR289C YPL065W YPL022W YEL055C YLR410W YKL095W YJR140C YOR168W YLL031C YKL178C YNL048W YEL037C YDR407C YMR220W YJR062C YNR021W YJL059W YGR195W YAL009W YGL238W YDR325W YIR008C YHL004W YGR113W YKL122C YML031W YER128W YDL215C YKL175W YMR274C YDL146W )	0.000275
1 2 3 10 11 12 13 14	(1, 10, 2.37755), (2, 10, 2.27551), (3, 11, 3.77551), (10, 11, 4.40816), (11, 12, 1.70408), (12, 13, 3.4898), (14, 13, 2.96939),	49	( YNL010W YJL130C YJR121W YDR429C YPL215W YMR108W YJL049W YJR139C YNR003C YGR094W YBR127C YDL014W YGL187C YGR205W YHR072W-A YHR170W YLR275W YAR003W YLR340W YOR103C YPL237W YPL254W YCR012W YMR292W YDL119C YDR044W YOR117W YMR241W YMR223W YFL045C YDR531W YLR002C YLR003C YKL035W YBL023C YLR197W YOR244W YLL018C YMR208W YGR264C YKL151C YOR361C YMR125W YNR039C YIR005W YBR202W YMR049C YNL015W YJR043C )	0.000167
1 2 3 10 11 12 13 14	(1, 10, 2.59804), (2, 10, 3.64706), (3, 11, 2.56863), (10, 11, 2.39216), (11, 12, 3.07843), (12, 13, 3.5098), (14, 13, 3.20588),	51	( YPL063W YER126C YHR100C YER072W YMR290C YHR028C YMR015C YNL215W YDR376W YER087W YER003C YJL087C YPR118W YJR134C YGL067W YLR259C YHR143W-A YHR205W YDR145W YGL019W YMR028W YFR004W YBR171W YPL023C YBL050W YLL034C YJR112W YPL217C YER026C YNL153C YOL077C YDR237W YDR177W YHL015W YKR002W YKL194C YJR069C YDR148C YOR259C YKL184W YPL268W YGR276C YGR170W YOR221C YER029C YPR129W YCL033C YLR090W YJL071W YPR…	0.000189
1 2 3 10 11 12 13 14 15	(1, 10, 3.20455), (2, 10, 3.06818), (3, 11, 3.375), (10, 11, 3.86364), (11, 12, 3.77273), (12, 13, 3.09091), (13, 15, 3.81818), (14, 13, 3.80682),	44	( YGL120C YLR290C YKL013C YER125W YOR272W YDR477W YOR160W YPL183C YOR217W YKL024C YBR247C YPR103W YGR061C YBR173C YNL151C YPL260W YNL215W YGL213C YEL036C YMR236W YFL036W YOR001W YPL001W YEL051W YJL087C YHR030C YDL015C YER016W YHR205W YGL248W YPR094W YOR368W YBL076C YNL082W YLR435W YLR370C YNL153C YOL077C YDR237W YLR203C YPR185W YGR103W YKL189W YJL101C )	0.000292
1 2 3 10 11 12 13 14 15	(1, 10, 5.32143), (2, 10, 2.82143), (3, 11, 3.14286), (10, 11, 1.82143), (11, 12, 6.84524), (12, 13, 1.25), (13, 15, 3.90476), (14, 13, 2.89286),	42	( YGL155W YOR274W YPR108W YNR003C YKR038C YML097C YML096W YKL041W YBR260C YOR330C YNL265C YPL126W YJL030W YHR200W YAR003W YPL172C YNL219C YMR292W YDL119C YER078C YEL052W YLR116W YMR023C YMR223W YDR531W YLR002C YER134C YGR090W YCR072C YOR244W YNL168C YOL142W YNL039W YNR023W YNR039C YIR005W YMR156C YBR034C YBR257W YMR311C YJR043C YIR010W )	0.000181
1 2 3 10 11 12 13 15	(1, 10, 2.22603), (2, 10, 3.09589), (3, 11, 3.20548), (10, 11, 3.39041), (11, 12, 2.71233), (12, 13, 3.31507), (13, 15, 3.05479),	73	( YGR246C YNL010W YDR331W YNL288W YPL215W YNR020C YHR132W-A YIL125W YPL093W YDR176W YGR094W YJR016C YFL028C YDL103C YCR042C YGR205W YHR072W-A YHR171W YHR170W YBR141C YPL030W YIL041W YAR003W YHR120W YOR103C YMR235C YCR017C YJL039C YNL118C YPL237W YGR159C YKL017C YMR292W YKL028W YDR044W YHR062C YHR063C YGL078C YBL035C YDR158W YDL108W YFL045C YLR002C YPR049C YGR005C YLR419W YHR019C YML018C YIL078W Y…	0.000134
1 2 3 10 11 12 13 15	(1, 10, 2.96429), (2, 10, 3.14286), (3, 11, 2.85714), (10, 11, 3.23214), (11, 12, 2.97321), (12, 13, 3.10714), (13, 15, 2.72321),	56	( YGR246C YBL036C YBR248C YDR429C YNL288W YPL215W YMR108W YNR020C YGL153W YDR176W YIL021W YBR127C YKL120W YDL103C YCR042C YGR205W YHR072W-A YHR171W YBR141C YPL030W YDR388W YAR003W YLR340W YOR103C YJR024C YMR281W YNL118C YKL017C YKL028W YBL035C YDL212W YDL108W YLR002C YDR084C YPL013C YEL042W YNL221C YGL242C YJL123C YGR149W YGR264C YKL151C YPR188C YMR125W YAR018C YAL039C YPL151C YNL305C YNL137C YIR…	0.000208
1 2 3 10 11 12 13 15	(1, 10, 2.54902), (2, 10, 2.67647), (3, 11, 3.7451), (10, 11, 4.57843), (11, 12, 1.63725), (12, 13, 3.42157), (13, 15, 2.39216),	51	( YNL010W YJL130C YDR429C YMR108W YJL049W YNR003C YGR094W YIL062C YBR127C YDL014W YKL060C YGR205W YHR072W-A YHR170W YLR275W YAR003W YLR340W YOR103C YPL237W YPL254W YCR012W YMR292W YDR044W YOR117W YMR241W YDL212W YDR339C YDL108W YMR223W YFL045C YDR531W YKL035W YBL023C YER095W YLR197W YLL018C YEL042W YMR208W YLR209C YGR264C YOR361C YMR125W YDR452W YBR290W YBR202W YOR340C YMR049C YNL015W YKL183W YDL…	0.000189
1 2 3 10 11 12 13 15	(1, 10, 2.1087), (2, 10, 2.31522), (3, 11, 3.67391), (10, 11, 3.8587), (11, 12, 3.01087), (12, 13, 3.29348), (13, 15, 2.73913),	46	( YDR390C YGR285C YNL316C YNL037C YPR024W YGR200C YGL048C YML012W YNL021W YBR143C YDR465C YMR217W YOR207C YLR009W YDL143W YPL214C YJR116W YBL105C YGL026C YKL012W YMR203W YPL086C YER049W YPL122C YGR258C YNL007C YPL266W YJL033W YPL218W YOR039W YDR496C YNL220W YER009W YLR133W YPL028W YER148W YNR006W YER107C YOL097C YPR037C YLR420W YBR129C YOR017W YNL055C YJR093C YER165W )	0.000192
1 2 4 5 10 11 12 13 14	(1, 10, 2.93478), (2, 10, 2.69565), (4, 12, 4.44565), (5, 14, 3.69565), (10, 11, 4.27174), (11, 12, 2.5), (12, 13, 3.63043), (14, 13, 3.82609),	46	( YNL010W YJL130C YDR429C YMR108W YGR094W YJR016C YBR127C YDL014W YGR205W YHR170W YLR275W YAR003W YOR103C YDL207W YPL237W YGR159C YCR012W YMR292W YDR044W YMR241W YEL052W YFL045C YDR531W YLR002C YIR034C YPR049C YLR419W YHR019C YJR050W YOR244W YLL018C YGR264C YKL151C YOR361C YMR125W YKL089W YDR393W YNR039C YIR005W YLR090W YBR202W YDR270W YMR049C YNL015W YJR043C YIR010W )	0.000192
1 2 4 6 10 11 12 13 14	(1, 10, 2.40244), (2, 10, 2.82927), (4, 12, 4.52439), (6, 14, 4.29268), (10, 11, 5.52439), (11, 12, 1.36585), (12, 13, 3.59756), (14, 13, 3.46341),	41	( YNL010W YJL130C YDR429C YMR108W YJL049W YNR003C YGR094W YIL062C YBR127C YDL014W YKL060C YGR205W YHR072W-A YHR170W YAR003W YMR235C YGR159C YDR044W YOR117W YMR241W YDL212W YDR339C YDL108W YMR223W YFL045C YDR531W YLR002C YLR003C YHR019C YBL023C YLL018C YMR208W YGR264C YKL151C YOR361C YKL089W YDR452W YBR290W YBR202W YMR049C YNL015W )	0.000247
			GO:0030554	adenyl nucleotide binding	Interacting selectively with adenyl nucleotides, any compound consisting of adenosine esterified with (ortho)phosphate.
1 2 4 7 10 11 12 13 15	(1, 10, 3.04255), (2, 10, 2.80851), (4, 12, 3.89362), (7, 15, 4.15957), (10, 11, 3.96809), (11, 12, 3.58511), (12, 13, 3.60638), (13, 15, 2.93617),	47	( YBR267W YHR193C YDR331W YHR090C YNL037C YGL048C YML012W YLR058C YDR457W YIL125W YPL093W YLR303W YFR032C-A YNL207W YMR217W YGR277C YIL039W YDL198C YLR362W YPL094C YMR061W YIL041W YGR282C YMR203W YOR175C YMR262W YPL169C YGL105W YDR394W YOR168W YER094C YMR150C YPL218W YNL115C YLR133W YOR356W YMR214W YHL015W YGL244W YBR263W YOR026W YMR039C YER165W YMR274C YKL082C YDR512C YDR221W )	0.000135
1 2 4 10 11 12 13	(1, 10, 2.63636), (2, 10, 2.32727), (4, 12, 2.47273), (10, 11, 2.94545), (11, 12, 2.01818), (12, 13, 2.6),	55	( YLR306W YGR171C YBL036C YNL288W YGL153W YIL021W YML097C YJL208C YBR101C YDR388W YOR174W YOR103C YJR099W YJR024C YMR281W YIL116W YNL118C YPL254W YKL028W YDL119C YDR454C YDR257C YBL035C YMR023C YEL002C YDR084C YPL188W YPL013C YDR410C YER006W YDR060W YPR048W YEL042W YGL242C YLR216C YJL123C YNL252C YGR149W YCR036W YNL039W YPR188C YMR125W YAR018C YDR163W YAL039C YPL151C YNL305C YLR006C YNL137C YNR03…	0.000237
1 2 4 10 11 12 13	(1, 10, 2.39844), (2, 10, 2.64844), (4, 12, 2.25), (10, 11, 2.49219), (11, 12, 2.66406), (12, 13, 2.54688),	64	( YGR246C YFL001W YBL036C YBR248C YDR429C YNL288W YPL215W YMR108W YNR020C YGL153W YDR176W YIL021W YJR016C YFL028C YKL120W YDL103C YCR042C YGR205W YHR072W-A YHR171W YBR141C YPL030W YDR388W YAR003W YPR073C YOR103C YJR024C YMR281W YJL039C YNL118C YGR159C YKL017C YKL028W YBL035C YDL212W YDL108W YLR002C YIR034C YML110C YDR084C YPL013C YER006W YEL042W YNL221C YGL242C YJL123C YLR084C YGR149W YGR264C YKL…	0.000136
1 2 4 10 11 12 13	(1, 10, 3.0339), (2, 10, 1.55932), (4, 12, 2.72881), (10, 11, 2.12712), (11, 12, 3.33898), (12, 13, 2.21186),	59	( YNL062C YBR217W YMR269W YPR168W YPL247C YOL008W YHR111W YOR202W YGR207C YJL063C YBR251W YER012W YDL213C YPL243W YML102W YCR047C YPR189W YGL011C YLR074C YDL201W YLR059C YBR279W YOR332W YBL078C YPR169W YOR362C YDR386W YHR058C YOL093W YPL101W YML086C YIR022W YNR017W YDR074W YGR082W YHR164C YBR282W YJR138W YEL020W-A YOL005C YAR015W YJL180C YHL004W YPR056W YMR216C YGL174W YGR113W YMR135C YML112W YMR…	0.000222
1 2 4 10 11 12 13	(1, 10, 3.42361), (2, 10, 1.99306), (4, 12, 3), (10, 11, 2.4375), (11, 12, 1.67361), (12, 13, 2.47222),	72	( YOL021C YDR121W YGR178C YNL250W YBR060C YGL065C YJL060W YLR276C YFL046W YLR330W YPL091W YAL020C YPL211W YML010W YIL034C YOR075W YDR036C YKL002W YPR176C YKL205W YOR257W YML025C YDR212W YGR028W YJR002W YCR066W YKR016W YLR243W YNL048W YCL017C YCL004W YBR002C YPL012W YPR018W YGR167W YMR146C YGR216C YMR024W YMR097C YDR489W YKL011C YPL117C YBR166C YLR200W YJR132W YIL004C YAL034W-A YNL279W YEL032W YNR…	0.000206
1 2 4 10 11 12 13	(1, 10, 0.217391), (2, 10, 2.72826), (4, 12, 2.02174), (10, 11, 3.97826), (11, 12, 4.27174), (12, 13, 1.78261),	46	( YOL021C YGR178C YPR024W YPR107C YJL060W YLR276C YLR009W YPL091W YBL105C YPL211W YKL002W YPR176C YOR206W YJL014W YKL205W YOR257W YER049W YDL031W YDR212W YBR135W YNL048W YDR496C YHR068W YNL220W YER009W YJL104W YPL012W YMR024W YER148W YIL128W YCL054W YPL117C YBR166C YOL097C YJR132W YNR038W YDL145C YHR065C YMR289W YFL024C YHR027C YMR131C YLR192C YDL150W YDR449C YDR175C )	0.000192
			GO:0042254	ribosome biogenesis and assembly	The process of the formation of the constituents of the ribosome subunits, their assembly, and their transport to the sites of protein synthesis.
1 2 4 10 11 12 13 14	(1, 10, 2.77907), (2, 10, 3.27907), (4, 12, 2.44186), (10, 11, 2.38372), (11, 12, 3.73256), (12, 13, 3.11628), (14, 13, 3.26744),	43	( YLR306W YGR246C YFL001W YBL036C YHR148W YBR248C YNL288W YNR020C YIL062C YDL103C YCR042C YKL060C YBR141C YPL030W YDL046W YJR024C YNL118C YKL017C YKL028W YBL035C YDL212W YDR339C YDL108W YML110C YDR084C YPL013C YHL031C YEL042W YNL221C YLR209C YGR149W YPR188C YDR163W YAL039C YDR452W YNL305C YKL073W YDR333C YBR290W YER140W YIL157C YDL028C YKL179C )	0.000275
1 2 4 10 11 12 13 14	(1, 10, 2.38372), (2, 10, 3.7093), (4, 12, 2.59302), (10, 11, 2.24419), (11, 12, 3.31395), (12, 13, 3.4186), (14, 13, 3.33721),	43	( YBR039W YKL022C YPL063W YER126C YHR100C YGL099W YJR139C YLR241W YHR028C YNR008W YBR127C YDR301W YGL187C YDR376W YMR301C YPL104W YGL003C YGR031W YJR134C YGL067W YOR198C YLR259C YHR143W-A YHR168W YMR028W YFR004W YJR112W YPL217C YER026C YDR177W YOR251C YDR148C YOR046C YGR276C YOR239W YGR170W YCR092C YKR055W YER029C YLR090W YJL071W YDR270W YKR083C )	0.000275
1 2 4 10 11 12 13 15	(1, 10, 2.80435), (2, 10, 2.88043), (4, 12, 2.82609), (10, 11, 2.95652), (11, 12, 2.84783), (12, 13, 3.20652), (13, 15, 3.47826),	46	( YKR065C YMR137C YIL134W YOR149C YHR114W YBR142W YDR435C YHR069C YGL161C YML069W YDR297W YNL280C YOR067C YBR235W YOR006C YPL010W YER157W YNR007C YBR200W YNL123W YKL191W YDL064W YBR025C YGL016W YDL087C YDR211W YBR061C YGR257C YDR328C YDR061W YPL098C YNR053C YER082C YPL244C YDL195W YDR405W YGL084C YMR309C YER018C YJR089W YAL013W YDL003W YMR296C YJR129C YDR449C YDR264C )	0.000192
1 2 5 6 10 11 12 13 14 15	(1, 10, 0.333333), (2, 10, 7.16667), (5, 14, 3.83333), (6, 14, 3.55952), (10, 11, 2.36905), (11, 12, 6.85714), (12, 13, 3.67857), (13, 15, 3.89286), (14, 13, 4.30952),	42	( YPL110C YJR036C YMR033W YPR107C YGL116W YHR074W YOR126C YMR106C YHR120W YEL055C YLR410W YFL026W YKL205W YLR208W YDR168W YJR140C YHR062C YLL031C YKL178C YEL037C YPL012W YNR021W YER021W YJL059W YML018C YDR330W YIR008C YLR277C YLR421C YNR038W YDR189W YML127W YMR289W YKL122C YOL032W YER128W YFL024C YGR093W YER014W YDR267C YPL209C YBR119W )	0.000181
1 2 5 7 10 11 12 13 14 15	(1, 10, 3.3587), (2, 10, 3.70652), (5, 14, 4.81522), (7, 15, 4.08696), (10, 11, 5.1087), (11, 12, 2.84783), (12, 13, 4.34783), (13, 15, 3.69565), (14, 13, 4.03261),	46	( YGR171C YJL130C YHR148W YAL048C YNR003C YGR094W YIL062C YML096W YDL014W YHR170W YPR180W YMR235C YPL237W YKR081C YPL254W YCR012W YMR292W YDL119C YDR044W YMR241W YER078C YDR339C YFL045C YDR531W YEL002C YLR003C YKL035W YHR019C YBL023C YER095W YLR197W YJR050W YOR244W YLL018C YMR208W YLR209C YOR361C YNR039C YGL095C YNL232W YBR202W YER140W YMR049C YNL015W YKL183W YMR312W )	0.000192
1 2 5 10 11 12 13 14	(1, 10, 3.40909), (2, 10, 2.81818), (5, 14, 3.05455), (10, 11, 3.10909), (11, 12, 3.18182), (12, 13, 2.74545), (14, 13, 2.68182),	55	( YNL178W YJR008W YMR137C YOR149C YKR038C YGL065C YOR216C YKL099C YLR276C YML093W YDR245W YNL224C YDR435C YOR157C YKL021C YHR200W YCR063W YPL010W YNR007C YNL123W YOR254C YDR255C YER044C YPR173C YHR075C YPL210C YCL004W YLR116W YNL177C YGR090W YDR116C YBR061C YLR025W YCR072C YBR111C YNL168C YNL293W YER082C YPL244C YDL195W YMR309C YDR359C YER018C YML095C YOR035C YMR296C YPR139C YBR034C YBR257W YMR31…	0.000237
1 2 7 10 11 12 13 14 15	(1, 10, 6.19388), (2, 10, 2.27551), (7, 15, 3.78571), (10, 11, 2.36735), (11, 12, 0.234694), (12, 13, 5.86735), (13, 15, 4.03061), (14, 13, 3.2449),	49	( YKR065C YKL190W YMR137C YML059C YOR149C YNL250W YBR060C YGL065C YOR216C YHR114W YKL007W YHR069C YLR234W YDR297W YIL034C YBR235W YOR006C YNR007C YNL123W YKL191W YGR028W YHR201C YKR016W YCL004W YGR167W YBR025C YGR216C YDL087C YMR097C YDR489W YNL293W YLR005W YJL072C YNL279W YBR289W YGL084C YLR026C YER018C YJR089W YML095C YER050C YFL029C YOR077W YOR080W YNL201C YJR129C YOR349W YDR264C YOL078W )	0.000167
1 2 7 10 11 12 13 15	(1, 10, 5.23469), (2, 10, 2.17347), (7, 15, 2.67347), (10, 11, 0.234694), (11, 12, 5.10204), (12, 13, 2.4898), (13, 15, 3.09184),	49	( YPR023C YDR331W YBL104C YAL048C YMR190C YML128C YNR003C YGR277C YML102W YFL028C YML096W YDR456W YJR116W YOR330C YIL093C YAR003W YCR017C YDL207W YMR292W YGL195W YER078C YEL052W YMR223W YDR531W YOR201C YLR002C YNL115C YLR419W YPL195W YPL175W YAR015W YOL142W YKL184W YJR072C YPR056W YLR292C YMR135C YGL106W YOR239W YJL074C YNR023W YOR026W YNR039C YIR005W YDR164C YOL098C YJR043C YIR010W YDR141C )	0.000167
1 2 7 10 11 12 13 15 16	(1, 10, 2.75), (2, 10, 3.58333), (7, 15, 3.42708), (10, 11, 3.3125), (11, 12, 3.05208), (12, 13, 3.63542), (13, 15, 3.6875), (16, 15, 4.55208),	48	( YKL013C YGL171W YER072W YDL226C YMR290C YBR173C YPL050C YNL215W YER087W YGL213C YBR126C YER003C YBL033C YGR145W YPL001W YJL087C YPR118W YOR198C YHR143W-A YHR205W YGL019W YMR028W YFR004W YBR171W YPL023C YDR002W YLL034C YNL082W YJR065C YER026C YLR409C YNL153C YOL077C YDR237W YKR002W YJR069C YDR148C YOR259C YPL268W YMR171C YNR035C YGR125W YBR288C YOR221C YKR055W YOR308C YFR011C YPR089W )	0.000157
1 2 10 11 12 13 14 15	(1, 10, 1.50943), (2, 10, 3.59434), (10, 11, 3.72642), (11, 12, 5.81132), (12, 13, 0.584906), (13, 15, 3.16981), (14, 13, 2.60377),	53	( YMR308C YNL206C YPR168W YMR211W YFL039C YAL043C YIL134W YCR077C YER012W YDR245W YDR460W YDR435C YDR204W YML069W YNL280C YKL021C YDL051W YMR062C YDR362C YBR200W YLR208W YGL091C YER044C YBR252W YHR075C YOR261C YDR097C YPL012W YHR156C YNL071W YPR137W YGL016W YNL256W YIL128W YBR061C YGR257C YBR166C YDR328C YEL020W-A YIR008C YER082C YPL244C YDL195W YDR405W YLR421C YNR038W YMR309C YFL024C YAL013W YMR…	0.000212
1 2 10 11 12 13 15	(1, 10, 4.0614), (2, 10, 0.280702), (10, 11, 3.77193), (11, 12, 1.37719), (12, 13, 2.75439), (13, 15, 2.75439),	57	( YPL078C YBR039W YGL022W YDR121W YDR268W YJR121W YPL063W YEL053C YML059C YGR172C YJR139C YNL124W YNL059C YDR248C YFL046W YBR271W YKL029C YOR145C YBR127C YAL020C YGL187C YHR088W YLR340W YFL016C YBL033C YAL041W YNL006W YOR198C YHR201C YFL017C YMR314W YCR066W YHR143W-A YMR117C YDR517W YFL044C YBR171W YMR146C YDR214W YGR135W YCL009C YDR177W YIL143C YAL034W-A YOR046C YEL032W YNL192W YAR018C YPR036W Y…	8.6e-05
			GO:0015077	monovalent inorganic cation transmembrane transporter activity	Catalysis of the transfer of a inorganic cations with a valency of one from one side of a membrane to the other. Inorganic cations are atoms or small molecules with a positive charge that do not contain carbon in covalent linkage.
			GO:0015078	hydrogen ion transmembrane transporter activity	Catalysis of the transfer of hydrogen ions from one side of a membrane to the other.
			GO:0016469	proton-transporting two-sector ATPase complex	A large protein complex that catalyzes the synthesis or hydrolysis of ATP by a rotational mechanism, coupled to the transport of protons across a membrane. The complex comprises a membrane sector (F0, V0, or A0) that carries out proton transport and a cytoplasmic compartment sector (F1, V1, or A1) that catalyzes ATP synthesis or hydrolysis. Two major types have been characterized: V-type ATPases …
1 2 10 11 12 13 15	(1, 10, 2.87342), (2, 10, 2.49367), (10, 11, 2.4557), (11, 12, 2.22785), (12, 13, 2.58228), (13, 15, 2.36709),	79	( YLR191W YKL172W YKL190W YJR017C YAL043C YJR122W YFR052W YNL250W YJR068W YMR033W YPR107C YKL016C YKL007W YDR487C YLR234W YNL119W YIR009W YIL034C YOR075W YDL051W YHR120W YKL002W YAL033W YFL026W YLR208W YOR253W YDR168W YML025C YGR028W YHR062C YKR016W YLR243W YHR063C YCL017C YOR287C YBR002C YGR167W YER021W YNL071W YGR216C YML018C YMR097C YDR489W YKL011C YBR166C YDR330W YNL092W YLR200W YJR132W YLR27…	0.000184
1 2 10 11 12 13 15	(1, 10, 2.04286), (2, 10, 2.73571), (10, 11, 2.4), (11, 12, 2.6), (12, 13, 2.30714), (13, 15, 2.91429),	70	( YPL002C YOR209C YKL210W YDR121W YGR178C YDR268W YLR274W YJL167W YNL061W YGR172C YGR232W YBR254C YIL129C YDR354W YGL191W YOR126C YJL109C YNL003C YHR025W YML126C YKL138C YDR204W YLR262C YGL232W YBR246W YGR123C YKR062W YDL205C YER141W YMR062C YLR378C YDR244W YIL118W YPR082C YKL193C YHR201C YLR055C YDL167C YOR261C YHR013C YFR041C YPL012W YBR037C YLR023C YPR137W YOL102C YNL256W YPR167C YDR214W YIL14…	0.000202
1 2 10 11 12 13 15	(1, 10, 1.37121), (2, 10, 2.05303), (10, 11, 3.81818), (11, 12, 2.82576), (12, 13, 2.85606), (13, 15, 2.07576),	66	( YDR390C YDR256C YDL147W YDL126C YGR285C YNL316C YNL037C YPR024W YGR200C YGL048C YML012W YNL021W YBL047C YBR143C YLR303W YDR465C YMR217W YOR207C YLR009W YDL143W YPL214C YJR116W YEL050C YBL105C YMR075W YGL026C YMR203W YPL086C YMR120C YBR121C YJL014W YER049W YOR116C YPL122C YDL031W YGR258C YNL007C YPL266W YJL033W YPL218W YOR039W YPR110C YDR496C YKL085W YHR068W YNL220W YER009W YLR133W YPL028W YER14…	0.000225
1 2 10 11 12 13 15 16	(1, 10, 2.55455), (2, 10, 3), (10, 11, 3.1), (11, 12, 3.94545), (12, 13, 2.00909), (13, 15, 3.19091), (16, 15, 3.2),	55	( YDR293C YKR065C YNL206C YMR137C YMR211W YBR236C YIL134W YOR149C YHR114W YBR142W YJL003W YDR245W YDR460W YDR435C YHR069C YGR078C YGL161C YML069W YNL280C YKL021C YDR362C YOR006C YNR007C YBR200W YLR208W YNL123W YKL191W YGL091C YDL064W YER044C YBR252W YHR075C YHR156C YGL016W YDL087C YBR061C YGR257C YDR328C YDR061W YPL098C YNR053C YER082C YPL244C YDL195W YDR405W YGL084C YMR309C YER018C YJR089W YAL01…	0.000237
1 3 4 5 6 7 10 11 12 13 14 15	(1, 10, 7.14286), (3, 11, 3.57143), (4, 12, 1.22619), (5, 14, 3.82143), (6, 14, 4.28571), (7, 15, 4.97619), (10, 11, 1.72619), (11, 12, 9.78571), (12, 13, 6.44048), (13, 15, 6.66667), (14, 13, 5.35714),	42	( YGR246C YBR248C YHR100C YBR097W YNR020C YAL048C YNR003C YDL213C YOR124C YHR028C YML096W YOR330C YDR306C YCR042C YBR141C YPL030W YDL046W YAR003W YGL246C YLR059C YHR188C YBR074W YJL039C YDL207W YGL067W YER078C YDR527W YCR051W YDR531W YLR002C YER134C YML110C YOR244W YAR015W YMR208W YLR209C YOL142W YGR276C YMR156C YLR090W YHR004C YIR010W )	0.000181
1 3 4 5 6 10 11 12 13 14	(1, 10, 2.53659), (3, 11, 4.32927), (4, 12, 4.08537), (5, 14, 4.82927), (6, 14, 4.12195), (10, 11, 5.30488), (11, 12, 3.0122), (12, 13, 3.65854), (14, 13, 4.12195),	41	( YBR217W YHR193C YER126C YDL126C YBL104C YNL064C YHR132W-A YML128C YPR088C YBR154C YBR143C YER072W YOR207C YDL143W YOR232W YJR116W YPL160W YIL093C YPL231W YFR044C YOR116C YBR196C YLR259C YCR068W YBR175W YOR093C YPR110C YDR158W YOR095C YOR201C YML086C YPL028W YNR017W YPL217C YJR007W YER136W YGR175C YGR060W YMR135C YIL076W YDR164C )	0.000247
1 3 4 5 10 11 12 13 14 15	(1, 10, 3.125), (3, 11, 4.52679), (4, 12, 4.71429), (5, 14, 4.39286), (10, 11, 4.69643), (11, 12, 3.39286), (12, 13, 4.04464), (13, 15, 3.10714), (14, 13, 4),	56	( YNL062C YBR217W YHR193C YDR331W YGL099W YBL104C YNL064C YHR132W-A YML128C YGL048C YPR088C YLR058C YIL125W YBR143C YPL093W YLR303W YMR217W YGR277C YOR207C YML102W YDL198C YJR116W YMR061W YIL093C YIL041W YPL231W YMR120C YCR017C YFR044C YOR116C YBR196C YLR259C YBR175W YPR110C YDR158W YOR095C YOR201C YML086C YGR005C YER091C YPL175W YPL217C YJR007W YHL015W YER136W YGR175C YGL245W YLR355C YMR135C YOR…	0.000208
1 3 4 6 10 11 12 13 14	(1, 10, 2.88298), (3, 11, 3.56383), (4, 12, 3.7234), (6, 14, 3.39362), (10, 11, 4.02128), (11, 12, 3.12766), (12, 13, 3.05319), (14, 13, 4.23404),	47	( YOL018C YGR285C YPR024W YHR089C YOL145C YNL021W YDR465C YER072W YJL168C YDL143W YGL073W YOR232W YPL214C YIL075C YBL105C YGL026C YPL160W YER003C YOR119C YMR203W YJL126W YJL014W YER049W YGL105W YGR258C YJL033W YDR496C YNL220W YER009W YPR040W YPR190C YPL028W YER148W YBR160W YPR033C YKL114C YOL097C YJR063W YPR037C YER122C YEL062W YIL076W YOR017W YMR131C YLR192C YBR073W YLR314C )	0.000135
1 3 4 7 8 9 10 11 12 13 15 16	(1, 10, 9), (3, 11, 4.78571), (4, 12, 4.40476), (7, 15, 4.86905), (8, 16, 4.7619), (9, 16, 5.33333), (10, 11, 1.95238), (11, 12, 8.57143), (12, 13, 1.29762), (13, 15, 5.21429), (16, 15, 4.80952),	42	( YNL062C YOR274W YPR108W YBR081C YGR277C YGL085W YDR456W YKL041W YBR260C YNL265C YPL126W YNL227C YGL097W YBR279W YKL193C YOR254C YMR292W YPL170W YEL052W YLR002C YGR090W YPL195W YFR048W YHR194W YGR007W YNL168C YAR015W YPR056W YMR092C YMR135C YCR079W YOR239W YNR039C YMR156C YNL263C YBR034C YMR311C YOL098C YJR043C YDR512C YIR010W YDR141C )	0.000181
1 3 4 7 8 10 11 12 13 15 16	(1, 10, 8.83696), (3, 11, 3.90217), (4, 12, 4.02174), (7, 15, 4.91304), (8, 16, 3.36957), (10, 11, 1.26087), (11, 12, 1.97826), (12, 13, 6.52174), (13, 15, 5.27174), (16, 15, 4.92391),	46	( YOL018C YML059C YJL062W YDR283C YBR060C YGR200C YJL168C YGL073W YLR234W YIL075C YIL034C YKL012W YOR119C YJL126W YGR028W YGR258C YCR068W YBR265W YIL153W YPR040W YGR167W YGR255C YGR216C YNL325C YMR097C YDR489W YER107C YJR063W YPR037C YNL293W YIL004C YGR202C YNL279W YBR289W YEL032W YLR026C YEL062W YLL019C YER050C YOR077W YOR017W YNL201C YOR349W YBR073W YOL078W YLR166C )	0.000192
1 3 4 7 10 11 12 13 15	(1, 10, 4.63), (3, 11, 2.77), (4, 12, 2.49), (7, 15, 4.03), (10, 11, 3.31), (11, 12, 3.94), (12, 13, 3.49), (13, 15, 3.34),	50	( YBR267W YDR390C YDR331W YHR090C YHR119W YNL037C YGL048C YLR058C YDR457W YIL125W YNL021W YLR303W YNL207W YMR217W YGR277C YIL039W YDL198C YLR362W YMR061W YIL041W YGR282C YMR203W YOR175C YHL010C YPR169W YMR262W YPL169C YOR194C YLR100W YER094C YMR150C YPL218W YNL115C YJR033C YLR133W YOR356W YMR214W YHL015W YOL142W YGL244W YLR085C YCL039W YOR026W YKL175W YER165W YMR274C YDR364C YKL082C YDR512C YDR22…	9.8e-05
1 3 4 7 10 11 12 13 15	(1, 10, 5.42045), (3, 11, 3.86364), (4, 12, 3.57955), (7, 15, 3.22727), (10, 11, 2.71591), (11, 12, 1.76136), (12, 13, 3.92045), (13, 15, 3.51136),	44	( YKL190W YDR121W YGR178C YML059C YOR216C YOR126C YKL016C YKL007W YKL138C YLR234W YML010W YIL034C YDR036C YFL016C YGR028W YJR002W YCR066W YKR016W YOR241W YPL012W YGR167W YMR146C YGR216C YMR097C YGR082W YKL011C YBR166C YNL293W YJL072C YNL279W YBR289W YEL032W YLR421C YNR038W YLR026C YML095C YFL029C YOR077W YOR080W YHR027C YOR349W YNL128W YOL078W YOR078W )	0.000292
1 3 4 8 10 11 12 13 15 16	(1, 10, 4.15476), (3, 11, 4.53571), (4, 12, 4), (8, 16, 3.89286), (10, 11, 3.92857), (11, 12, 3.95238), (12, 13, 3.75), (13, 15, 4.02381), (16, 15, 3.7619),	42	( YNL062C YBR217W YHR193C YER126C YDL126C YBL104C YNL316C YHR132W-A YBR143C YGR277C YOR207C YML102W YDL198C YDR456W YJR116W YPL231W YCR017C YPR169W YFR044C YGL195W YPL266W YJR070C YGL078C YDR158W YOR201C YGR005C YIL078W YPL195W YPL175W YDR074W YJR007W YGR175C YGL245W YPR056W YMR135C YJL074C YDR164C YBR058C YDL065C YOL098C YIR010W YDR141C )	0.000181
1 3 4 10 11 12 13	(1, 10, 1.97647), (3, 11, 2.68235), (4, 12, 2.69412), (10, 11, 2.56471), (11, 12, 2.6), (12, 13, 2.48235),	85	( YLR306W YGR171C YNL062C YNL010W YJL130C YBL036C YHR148W YPL063W YER126C YEL053C YNL288W YHR111W YJR139C YGL153W YPR088C YNR003C YIL021W YOR207C YPL243W YML102W YOR145C YBR127C YDL014W YDR487C YDR376W YHR170W YIR009W YLR275W YEL055C YOR103C YCR017C YNL118C YOR116C YMR292W YBR196C YKL028W YDL119C YOR362C YPL266W YEL052W YOR039W YPR110C YDR158W YBR026C YMR223W YOL093W YEL037C YFL045C YJR062C YDR08…	0.000188
1 3 4 10 11 12 13	(1, 10, 2.50625), (3, 11, 2.74375), (4, 12, 2.65), (10, 11, 2.4), (11, 12, 2.1625), (12, 13, 2.5375),	80	( YPL078C YOL021C YDR331W YOL008W YMR190C YLR427W YDR457W YML021C YFR032C-A YNL207W YPR047W YAL020C YDR301W YDL103C YKL067W YLR362W YPR189W YMR301C YDR289C YIL041W YMR276W YDL201W YHR120W YPL096W YOL094C YNL219C YAL041W YPR169W YNL006W YOR253W YDR168W YGR159C YML025C YER178W YGR076C YIL043C YLR243W YGL078C YMR293C YOR287C YIR034C YHR019C YGR216C YGL087C YIL128W YAL009W YGR135W YDL090C YMR214W YOR…	0.000119
1 3 4 10 11 12 13	(1, 10, 2.375), (3, 11, 2.64773), (4, 12, 2.125), (10, 11, 2.43182), (11, 12, 2.81818), (12, 13, 2.60227),	44	( YMR308C YIL019W YOR209C YJR017C YMR239C YPL040C YOR002W YNL315C YMR033W YGL116W YBR142W YKL138C YGL161C YML001W YLR384C YKL034W YFL026W YMR026C YMR117C YMR218C YDR097C YHR156C YJL095W YDL087C YLR277C YNL181W YLR319C YER018C YJR141W YGR099W YGR198W YJR089W YPR036W YAL013W YGR093W YDR267C YDL006W YPL209C YNL260C YBR119W YGL145W YKL025C YOR078W YCL032W )	0.000292
			GO:0007243	protein kinase cascade	A series of reactions, mediated by protein kinases, which occurs as a result of a single trigger reaction or compound.
1 3 4 10 11 12 13	(1, 10, 2.59494), (3, 11, 2.08228), (4, 12, 2.34177), (10, 11, 2.25949), (11, 12, 2.68987), (12, 13, 3.03165),	79	( YGR262C YBR039W YER112W YJL140W YCR061W YNL084C YOL033W YOR069W YCR057C YOR164C YGL234W YCL061C YIL106W YIL108W YDL226C YER005W YHL030W YHR026W YNR008W YNR032W YDR292C YBR155W YAL035W YKL058W YGR047C YKL034W YNR030W YLR272C YKL080W YDR379C-A YGR083C YLL035W YOR163W YDR083W YCL057C-A YJR057W YPL023C YML077W YIL064W YDR002W YLR382C YDR087C YER127W YHR132C YDR481C YNL082W YJL002C YAR008W YLR253W Y…	0.000184
1 3 4 10 11 12 13	(1, 10, 2.85714), (3, 11, 2.63265), (4, 12, 2.10204), (10, 11, 2.42857), (11, 12, 2.2551), (12, 13, 2.72449),	49	( YOR128C YKL190W YJR036C YDR268W YFL039C YGR210C YJR014W YGR172C YNL124W YMR277W YOR216C YNL059C YKL016C YKL007W YDR248C YBR271W YOR090C YDL004W YNR036C YML104C YNL119W YOR296W YBR256C YFL016C YHR201C YOR241W YFL044C YML077W YNR021W YIR011C YJL001W YNL071W YPL120W YGR046W YJR125C YDL117W YML094W YMR113W YNL251C YLR005W YJL072C YIL033C YPR119W YNL192W YML127W YBR152W YNL201C YOR052C YDL146W )	0.000167
1 3 4 10 11 12 13	(1, 10, 2.24306), (3, 11, 2.47917), (4, 12, 2.6875), (10, 11, 2.64583), (11, 12, 2.33333), (12, 13, 2.61111),	72	( YIL019W YOR209C YHR193C YJR121W YBR248C YPR186C YNL037C YOR002W YLR058C YIL125W YMR033W YPR107C YPL093W YLR303W YMR217W YDR176W YGR277C YIL039W YLR330W YDL198C YDR432W YMR015C YHR088W YBR141C YIL034C YDR228C YLR340W YMR120C YHR188C YDL168W YBR121C YFL026W YPL237W YCR012W YMR026C YOR194C YLR100W YDR527W YEL024W YML110C YER091C YGL172W YKL011C YLR197W YOR244W YLL018C YHL015W YLR209C YOL142W YLR27…	0.000206
1 3 4 10 11 12 13	(1, 10, 2.41781), (3, 11, 2.4863), (4, 12, 2.28767), (10, 11, 2.45205), (11, 12, 2.72603), (12, 13, 2.63014),	73	( YIL019W YOR209C YJR121W YBR248C YNR020C YPR186C YNL037C YOR002W YLR058C YIL125W YMR033W YPR107C YJL060W YPL093W YLR303W YMR217W YDR176W YGR277C YIL039W YDL213C YLR330W YDL198C YDR432W YMR015C YHR088W YBR141C YPL030W YIL034C YDR228C YLR340W YMR120C YHR188C YPL172C YDL168W YBR121C YFL026W YPL237W YCR012W YMR026C YOR194C YLR100W YDR527W YEL024W YML110C YER091C YGL172W YKL011C YLR197W YOR244W YHL01…	0.000134
1 3 4 10 11 12 13	(1, 10, 3.31507), (3, 11, 2.45205), (4, 12, 2.78767), (10, 11, 2.25342), (11, 12, 1.82192), (12, 13, 2.36986),	73	( YOL021C YDR121W YGR178C YNL250W YBR060C YGL065C YPR107C YJL060W YHR074W YLR276C YFL046W YLR330W YPL091W YAL020C YPL211W YML010W YIL034C YOR075W YDR036C YKL002W YPR176C YKL205W YOR257W YML025C YDR212W YGR028W YJR002W YCR066W YKR016W YLR243W YNL048W YCL017C YCL004W YBR002C YPL012W YPR018W YGR167W YMR146C YGR216C YMR024W YIL128W YMR097C YDR489W YKL011C YPL117C YBR166C YLR200W YJR132W YIL004C YAL03…	0.000134
1 3 4 10 11 12 13	(1, 10, 2.73718), (3, 11, 2.58333), (4, 12, 2.64744), (10, 11, 2.41667), (11, 12, 2.44872), (12, 13, 2.16667),	78	( YKL013C YPR023C YOL018C YDR477W YJL062W YOR176W YJL091C YPR024W YGR200C YDR465C YKL024C YLR051C YLR009W YHR073W YPR103W YPL076W YGR061C YMR055C YPL214C YPL260W YIL075C YMR201C YBL105C YLR289W YGL232W YKL012W YEL036C YOR119C YMR236W YFL036W YGL173C YOR001W YGR145W YOR206W YJL014W YER049W YHR030C YPR118W YKL193C YDL031W YGR258C YDL015C YDR145W YKL001C YDR496C YHR068W YNL220W YER009W YPR190C YNL27…	0.000177
1 3 4 10 11 12 13	(1, 10, 0.160714), (3, 11, 3.76786), (4, 12, 2.91964), (10, 11, 1.65179), (11, 12, 4.34821), (12, 13, 2.15179),	56	( YJR036C YFL039C YAL043C YJR122W YFR052W YJR068W YOR002W YMR033W YPR107C YJL060W YHR074W YOR126C YPL091W YDL004W YDR487C YNR036C YML104C YPL211W YIR009W YDL051W YEL055C YLR410W YAL033W YBL078C YFL026W YKL095W YJR140C YKL178C YNL048W YEL037C YDR407C YJR062C YNR021W YNL071W YDR115W YMR024W YPL120W YGR046W YML018C YGR082W YOR111W YOL005C YML094W YIR008C YLR277C YNL251C YNR038W YDR189W YML127W YMR28…	0.000208
1 3 4 10 11 12 13	(1, 10, 2.61538), (3, 11, 2.34615), (4, 12, 2.63462), (10, 11, 2.26923), (11, 12, 2.28846), (12, 13, 2.84615),	52	( YGR054W YGR210C YCR061W YGR172C YLR389C YNL250W YBR060C YGL065C YCR077C YFL046W YGR253C YNL224C YMR259C YPL091W YNR036C YML104C YDR204W YEL044W YOR067C YDL051W YKR062W YBR256C YOR006C YNR007C YJR140C YER044C YNL291C YCL004W YOR261C YBR002C YML103C YML092C YPR018W YER007W YPL120W YOR125C YGL238W YDR214W YDR489W YIL142W YOR111W YGL037C YOL005C YML094W YGR267C YNL293W YMR289W YNL201C YDL150W YDR26…	0.000201
1 3 4 10 11 12 13	(1, 10, 2.36538), (3, 11, 2.58654), (4, 12, 2.59615), (10, 11, 2.24038), (11, 12, 2.40385), (12, 13, 2.80769),	52	( YGR054W YGR210C YGR172C YNL250W YBR254C YBR060C YGL065C YCR077C YJL060W YFL046W YGR253C YNL224C YMR259C YPL091W YNR036C YML104C YDR204W YEL044W YOR067C YDL051W YKR062W YBR256C YOR006C YLR410W YNR007C YJR140C YER044C YNL291C YCL004W YOR261C YBR002C YML103C YML092C YPR018W YER007W YPL120W YOR125C YGL238W YDR214W YDR489W YIL142W YOR111W YGL037C YOL005C YML094W YGR267C YMR289W YNL201C YDL150W YDR26…	0.000201
1 3 4 10 11 12 13 14	(1, 10, 2.29545), (3, 11, 3.38636), (4, 12, 3.13636), (10, 11, 3.53409), (11, 12, 2.46591), (12, 13, 3.14773), (14, 13, 3.03409),	44	( YLR306W YGR171C YNL010W YJL130C YBL036C YPL063W YNL288W YJR139C YPL243W YBR127C YDL014W YHR170W YLR275W YOR103C YNL118C YPL254W YKL028W YDL119C YOR362C YMR223W YOL093W YFL045C YDR084C YBL023C YJR112W YDR177W YEL042W YGL242C YGR149W YGR264C YPR188C YMR125W YDR163W YAL039C YDR452W YNL305C YNR039C YBR290W YBR087W YBR202W YOR340C YMR049C YDL028C YJR043C )	0.000292
1 3 4 10 11 12 13 14	(1, 10, 2.87255), (3, 11, 3.28431), (4, 12, 2.71569), (10, 11, 1.80392), (11, 12, 4.28431), (12, 13, 3.34314), (14, 13, 2.69608),	51	( YGR246C YPL247C YDR429C YHR100C YPL215W YJL049W YLR241W YDL213C YHR028C YGL187C YCR042C YLR074C YAR003W YPR180W YLR059C YPL104W YGL003C YMR281W YGR031W YKL017C YGL067W YMR241W YJL069C YHR168W YBL035C YPL101W YDR531W YLR002C YEL002C YLR003C YKL035W YIR022W YHL031C YBR282W YJR138W YAR015W YMR208W YJR072C YOR361C YGR276C YAR018C YOR239W YPL151C YNR023W YIR005W YDR333C YER029C YLR090W YJR118C YDR27…	0.000189
1 3 4 10 11 12 13 14	(1, 10, 2.75532), (3, 11, 3.26596), (4, 12, 2.96809), (10, 11, 2.90426), (11, 12, 2.73404), (12, 13, 3.29787), (14, 13, 3.07447),	47	( YGR080W YOR310C YPR069C YOR004W YGR207C YBR081C YOR278W YGL068W YGL142C YGL191W YML126C YNL248C YPL065W YPL022W YBR123C YNL227C YMR120C YGL173C YJL034W YIL118W YOR254C YOR194C YLR100W YKL009W YMR300C YPL170W YPL210C YDR129C YLR304C YNL277W YEL024W YGR007W YGL244W YML014W YMR189W YMR092C YGR113W YCR079W YML031W YDL215C YMR039C YOR035C YNL263C YKL175W YBR234C YLL029W YIR012W )	0.000135
1 3 4 10 11 12 13 14 15	(1, 10, 2.98889), (3, 11, 3.68889), (4, 12, 4.54444), (10, 11, 3.88889), (11, 12, 2.45556), (12, 13, 3.58889), (13, 15, 3.42222), (14, 13, 3.42222),	45	( YLR354C YJR121W YBR248C YBR097W YAL048C YJR016C YML096W YOR330C YDR306C YMR015C YKL060C YHR088W YBR141C YDR228C YGL246C YLR340W YHR188C YJL039C YPL237W YKR081C YCR012W YOR249C YDR255C YER078C YPR049C YML110C YGL172W YCL009C YLR197W YOR244W YLL018C YLR209C YKL184W YKL151C YKR085C YCR032W YHR017W YKL074C YPL204W YPR105C YER140W YNL015W YKL183W YEL015W YMR312W )	0.000255
1 3 4 10 11 12 13 14 15	(1, 10, 3.34694), (3, 11, 3.59184), (4, 12, 3.29592), (10, 11, 3.22449), (11, 12, 3.89796), (12, 13, 3.82653), (13, 15, 2.97959), (14, 13, 3.83673),	49	( YNL010W YJL130C YHR148W YPL063W YHR100C YMR108W YHR111W YJR139C YNR003C YDL213C YGR094W YHR028C YBR127C YDL014W YCR042C YDR376W YHR170W YLR275W YAR003W YDL207W YKL017C YMR292W YGL067W YOR362C YOR117W YEL052W YMR223W YFL045C YDR531W YLR002C YBL023C YJR112W YDR177W YLL018C YAR015W YMR208W YGR264C YOR361C YGR276C YMR125W YDR452W YBR290W YLR090W YBR202W YMR049C YNL015W YDL028C YJR043C YIR010W )	0.000167
1 3 4 10 11 12 13 15	(1, 10, 2.54651), (3, 11, 3.0814), (4, 12, 3.56977), (10, 11, 4.17442), (11, 12, 1.95349), (12, 13, 2.93023), (13, 15, 2.74419),	43	( YGR246C YPL247C YDR429C YPL215W YJL049W YGR094W YIL062C YKL120W YGL187C YGR205W YHR072W-A YDR388W YLR074C YPR180W YPL104W YGL003C YJR024C YGR031W YDR044W YOR117W YMR241W YHR168W YDL212W YDR339C YDL108W YPL101W YLR003C YKL035W YPL013C YIR022W YHL031C YER095W YJL123C YKL151C YOR361C YAR018C YOR239W YPL151C YDR333C YER029C YJR118C YDR270W YIL157C )	0.000275
1 3 4 10 11 12 13 15	(1, 10, 2.67273), (3, 11, 3.24545), (4, 12, 2.99091), (10, 11, 3.10909), (11, 12, 2.7), (12, 13, 3.30909), (13, 15, 2.97273),	55	( YGR080W YGR178C YGL129C YPR168W YLR274W YML059C YIL134W YPR069C YOR149C YGR232W YKL078W YBR081C YOR278W YGL191W YDR435C YGR078C YDL234C YIL094C YFL027C YKL021C YPL022W YBR123C YMR062C YPL010W YIL118W YER157W YKL191W YGR028W YDR386W YPL170W YHR075C YPL210C YDR257C YGR167W YOL022C YKL170W YDL120W YLR025W YBR166C YDR392W YNR053C YER082C YBR289W YPL167C YNL039W YLR026C YLR336C YDR005C YML031W YOR03…	0.000237
1 3 4 10 11 12 13 15	(1, 10, 3.18085), (3, 11, 2.04255), (4, 12, 3.26596), (10, 11, 2.65957), (11, 12, 2.54255), (12, 13, 3.81915), (13, 15, 3.48936),	47	( YOR128C YGR054W YJL167W YKL125W YNL250W YIL129C YGL065C YCR077C YHR114W YHL030W YDR204W YBR228W YBR235W YOR006C YNR007C YER049W YDR427W YER044C YBR265W YCL004W YOR261C YER127W YHR132C YER148W YDR211W YJL002C YPR060C YDR214W YDR489W YCL054W YDR325W YIL090W YKR002W YNL293W YOR259C YMR077C YGL084C YHR065C YLR386W YGR006W YBR088C YLL029W YBR034C YDL150W YDR264C YLR166C YPL249C )	0.000135
1 3 4 10 11 12 13 15	(1, 10, 3.38298), (3, 11, 3.28723), (4, 12, 3.25532), (10, 11, 3.02128), (11, 12, 3.04255), (12, 13, 2.73404), (13, 15, 2.2766),	47	( YPR023C YOL018C YJL062W YJL091C YPR024W YGR200C YDR465C YLR009W YPL076W YGR061C YPL214C YPL260W YIL075C YBL105C YKL012W YEL036C YOR119C YGR145W YOR206W YJL014W YER049W YHR030C YDL031W YGR258C YDR496C YHR068W YNL220W YER009W YPR190C YNL326C YCL054W YDR180W YER107C YGL169W YDR237W YOL097C YJR063W YLR423C YPR037C YDL145C YGL106W YER122C YEL062W YOR017W YCR093W YMR131C YLR192C )	0.000135
1 3 4 10 11 12 13 15	(1, 10, 2.28723), (3, 11, 2.7766), (4, 12, 4.94681), (10, 11, 5.46809), (11, 12, 0.361702), (12, 13, 2.87234), (13, 15, 2.28723),	47	( YHR193C YJR121W YPL247C YDR429C YPL215W YMR108W YJL049W YGR094W YIL062C YKL120W YGL187C YMR015C YGR205W YHR072W-A YHR088W YDR388W YDR228C YLR340W YJR024C YPL237W YCR012W YDR044W YOR117W YMR241W YDL212W YDR339C YDL108W YLR003C YBR037C YKL035W YGL172W YPL013C YER095W YLR197W YLL018C YJL123C YKL151C YOR361C YKL074C YDR333C YER029C YJR118C YIL157C YNL015W YKL183W YCL032W YMR312W )	0.000135
1 3 4 10 11 12 13 15	(1, 10, 4.10714), (3, 11, 2.86905), (4, 12, 2.89286), (10, 11, 2.5), (11, 12, 3.35714), (12, 13, 1.88095), (13, 15, 3.39286),	42	( YPR069C YGR207C YBR081C YGL068W YGL142C YGL221C YGL085W YCR047C YDL234C YOR250C YGL232W YPL022W YBR123C YNL227C YJL034W YIL118W YKL193C YOR254C YGR252W YGR193C YPL170W YDR129C YNL277W YOL022C YGL100W YNL320W YFR048W YHR194W YGR007W YIL090W YML014W YNL193W YDR473C YMR092C YGR113W YCR079W YML031W YOR035C YNL263C YMR297W YBR234C YLL029W )	0.000181
1 3 5 6 7 10 11 12 13 14 15	(1, 10, 0.313953), (3, 11, 8.27907), (5, 14, 5.81395), (6, 14, 5.13953), (7, 15, 5.81395), (10, 11, 4.80233), (11, 12, 3.15116), (12, 13, 3.89535), (13, 15, 3.19767), (14, 13, 4.59302),	43	( YJR036C YDR256C YBR254C YGL048C YFR032C-A YGL191W YDL004W YNR036C YML104C YKL110C YKR068C YPL094C YDR289C YIL041W YDL051W YMR203W YDR394W YJR140C YOR168W YER094C YJR070C YGL078C YKL085W YGL123W YDR407C YOL147C YGR005C YER148W YGR195W YAL009W YEL026W YOL005C YML094W YDR190C YGL245W YER043C YHR065C YMR289W YER165W YMR297W YMR274C YMR149W YDL150W )	0.000275
1 3 5 7 10 11 12 13 14 15	(1, 10, 2.59184), (3, 11, 6.06122), (5, 14, 5.33673), (7, 15, 4.03061), (10, 11, 7.26531), (11, 12, 0.255102), (12, 13, 3.38776), (13, 15, 3.37755), (14, 13, 3.69388),	49	( YPL063W YJL049W YGR094W YJR016C YIL062C YGL187C YGR205W YHR072W-A YHR088W YHR170W YPL237W YNL006W YKR081C YPL254W YGR159C YKL028W YGR076C YOR362C YDR044W YOR117W YDL212W YDR339C YDL108W YFL045C YPR049C YHR019C YBL023C YDR177W YLL018C YEL042W YGR264C YOR046C YKL151C YOR361C YDR163W YOR115C YHR017W YDR333C YBR290W YER029C YJR084W YBR202W YFL005W YER140W YNL200C YJR118C YMR049C YNL015W YJR060W )	0.000167
1 3 6 10 11 12 13 14	(1, 10, 2.65179), (3, 11, 3.52679), (6, 14, 3.29464), (10, 11, 3.03571), (11, 12, 2.49107), (12, 13, 3.08929), (14, 13, 2.91071),	56	( YPL078C YLR354C YGL155W YBR097W YJL121C YAL048C YBR251W YJR016C YKL029C YOR124C YFL028C YML096W YOR330C YDR306C YDL103C YKL060C YMR276W YGL246C YIR026C YLR378C YPL096W YMR235C YJL039C YIL144W YNL006W YKR081C YGR159C YOR249C YGR076C YDR255C YER078C YLR116W YER134C YIR034C YPR049C YHR019C YGR135W YCL009C YNL221C YOR046C YFL008W YOR115C YDR393W YOR048C YCR032W YHR017W YJR084W YMR060C YPR105C YFL00…	0.000208
1 3 6 10 11 12 13 14	(1, 10, 2.96341), (3, 11, 3.56098), (6, 14, 3.20732), (10, 11, 2.81707), (11, 12, 2.36585), (12, 13, 2.91463), (14, 13, 3.17073),	41	( YMR269W YDR322W YDR256C YBR097W YAL048C YLR427W YDR457W YFR032C-A YNL207W YJR016C YKL029C YOR124C YFL028C YAL020C YDR306C YML001W YLR362W YDR289C YDL201W YAL041W YPR169W YOR257W YKR081C YIR034C YGR135W YEL026W YLR200W YIL004C YGL174W YLR127C YNL110C YGR099W YOR115C YPR191W YGR093W YOL061W YMR060C YPL209C YER140W YNL200C YKL179C )	0.000247
1 3 7 8 9 10 11 12 13 15 16	(1, 10, 8.47917), (3, 11, 3.82292), (7, 15, 4.05208), (8, 16, 4.63542), (9, 16, 4.375), (10, 11, 3.78125), (11, 12, 5.40625), (12, 13, 0.46875), (13, 15, 5.375), (16, 15, 4.60417),	48	( YOR223W YKL125W YHR119W YBR081C YGL142C YGL221C YGL085W YCR047C YOR250C YNL292W YBR123C YNL227C YKL193C YPL169C YOR254C YOR194C YPL170W YDR517W YBR070C YNL277W YOL022C YGL100W YNL320W YFR048W YPR060C YHR194W YPR067W YDL090C YFR028C YGR007W YGL244W YML014W YNL148C YNL193W YDR473C YMR092C YLR085C YPR119W YGR113W YCR079W YPR113W YNL263C YBR234C YLL029W YDR364C YKR035W-A YDR512C YDR221W )	0.000157
1 3 10 11 12 13 14	(1, 10, 2.29114), (3, 11, 2.49367), (10, 11, 2.06962), (11, 12, 3.05063), (12, 13, 2.67722), (14, 13, 2.41772),	79	( YLR306W YGR246C YGR171C YBL036C YPL247C YBR248C YHR100C YNL288W YNR020C YPR186C YGL153W YLR241W YDR176W YIL021W YIL062C YHR028C YKL120W YCR042C YKL060C YDR376W YHR088W YBR141C YPL030W YDR388W YLR074C YDR228C YPR180W YLR059C YPL104W YGL003C YJR024C YMR281W YGR031W YNL118C YKL017C YGL067W YKL028W YOR362C YDR527W YHR168W YBL035C YDL212W YBR026C YDR339C YDL108W YPL101W YEL002C YML110C YDR084C YPL01…	0.000184
1 3 10 11 12 13 14	(1, 10, 1.64151), (3, 11, 3.72642), (10, 11, 0.301887), (11, 12, 4.21698), (12, 13, 2.80189), (14, 13, 2.31132),	53	( YLR306W YGR246C YPR097W YDR398W YGL153W YLR241W YDR176W YNL003C YDL116W YLR074C YPR180W YGL027C YPL104W YGL003C YMR281W YGR031W YNL118C YMR247C YPL222W YPL109C YJL069C YHR168W YBL035C YBR026C YPL101W YNL244C YEL002C YDR084C YDR115W YIR022W YHL031C YBR282W YCR059C YJR138W YJR072C YGR149W YPR188C YKL089W YOR239W YAL039C YCR092C YPL151C YNL305C YDR486C YNR039C YKL073W YIR005W YBR087W YFR011C YJR14…	0.000212
1 3 10 11 12 13 14	(1, 10, 2.36957), (3, 11, 2.54348), (10, 11, 2.39674), (11, 12, 2.51087), (12, 13, 2.71739), (14, 13, 2.46196),	92	( YPL078C YLR354C YGL155W YFL001W YDR322W YBR097W YOL008W YJL121C YNR020C YAL048C YLR427W YDR348C YBR251W YHR025W YJR016C YKL029C YOR124C YFL028C YML096W YOR330C YDR306C YDL103C YHR171W YPR189W YKR023W YMR301C YPL030W YBR246W YMR276W YGL246C YDL111C YIR026C YLR378C YPL096W YMR235C YBR074W YOL094C YJL039C YNL219C YIL144W YNL006W YKR081C YGR159C YBL011W YOR249C YGR076C YIL043C YMR314W YDR255C YER07…	0.000159
1 3 10 11 12 13 14	(1, 10, 3.2), (3, 11, 2.69091), (10, 11, 1.96364), (11, 12, 2.45455), (12, 13, 2.31818), (14, 13, 2.37273),	55	( YDR484W YGR285C YNL316C YPR024W YGR200C YML012W YNL021W YDR182W YBL047C YDR465C YJL168C YLR009W YPL076W YPL214C YIL075C YEL050C YBL105C YGL026C YPR031W YMR061W YBR126C YKL012W YOR119C YJL126W YJL014W YGR258C YGL195W YNL007C YJL033W YDR496C YPR040W YPR190C YNL326C YNR006W YPL195W YBR160W YPR033C YDR180W YER107C YLR423C YPR037C YLR420W YLR292C YDL145C YBR263W YGL106W YOR026W YOR017W YCR093W YJR09…	0.000237
1 3 10 11 12 13 14 15 16	(1, 10, 0.615385), (3, 11, 3.38462), (10, 11, 3.10577), (11, 12, 6.57692), (12, 13, 3.26923), (13, 15, 3.65385), (14, 13, 3.64423), (16, 15, 3.75),	52	( YJR036C YGR178C YFL039C YAL043C YFR052W YMR033W YPR107C YJL060W YOR126C YKL016C YKL138C YML001W YPL211W YDL051W YDL201W YHR120W YEL055C YKL002W YFL026W YKL205W YOR257W YHR062C YKL178C YDR097C YEL037C YPL012W YER021W YOL124C YNL071W YPL120W YGR046W YML018C YGR082W YBR166C YEL020W-A YIR008C YLR277C YNL181W YLR421C YNR038W YDR189W YML127W YKL122C YOL032W YFL024C YGR093W YER014W YDL006W YHR027C YPL…	0.000201
			GO:0031124	mRNA 3'-end processing	Any process involved in forming the mature 3' end of an mRNA molecule.
1 3 10 11 12 13 15	(1, 10, 2.28302), (3, 11, 2.26415), (10, 11, 2.37736), (11, 12, 2.63208), (12, 13, 2.72642), (13, 15, 2.71698),	53	( YOL021C YMR269W YJR017C YMR239C YMR211W YJR014W YDR354W YNL315C YGL116W YBR271W YAL020C YGL161C YML001W YNL119W YLR262C YKL034W YMR106C YHR120W YLR208W YOR253W YDR168W YMR091C YMR117C YHR062C YFL038C YHR063C YMR218C YDR097C YHR156C YER021W YBR025C YIR011C YOL124C YJL001W YJL095W YPR137W YIL128W YNL092W YIL004C YGL174W YER018C YJR141W YGR099W YJR089W YOL032W YGR093W YDR267C YDL006W YPL209C YNL26…	0.000212
			GO:0000226	microtubule cytoskeleton organization and biogenesis	A process that is carried out at the cellular level which results in the formation, arrangement of constituent parts, or disassembly of cytoskeletal structures comprising microtubules and their associated proteins.
1 4 5 6 7 8 9 10 11 12 13 14 15 16	(1, 10, 5.65854), (4, 12, 5.21951), (5, 14, 6.91463), (6, 14, 6.18293), (7, 15, 6.62195), (8, 16, 5.52439), (9, 16, 5.97561), (10, 11, 5.91463), (11, 12, 0.5), (12, 13, 11.5732), (13, 15, 6.23171), (14, 13, 5.03659), (16, 15, 6.64634),	41	( YKR065C YMR137C YLR274W YDR320C YJL121C YOR149C YIL129C YKL099C YGL241W YDR297W YKR062W YDL205C YBR235W YCL059C YJR099W YPL010W YNR007C YOR298C-A YKL191W YER090W YDR529C YPL125W YDR047W YBR025C YDR060W YHR164C YLR025W YPL098C YER048W-A YNR053C YCR036W YOR245C YDR254W YGL084C YER018C YDR005C YLR006C YNL137C YJR082C YEL015W YDR264C )	0.000247
1 4 5 6 7 10 11 12 13 14 15	(1, 10, 1.09756), (4, 12, 5.85366), (5, 14, 5.81707), (6, 14, 5.07317), (7, 15, 4.79268), (10, 11, 7.39024), (11, 12, 0.768293), (12, 13, 6.91463), (13, 15, 3.54878), (14, 13, 3.7439),	41	( YNL010W YHR193C YPR069C YDR320C YJL049W YGR207C YKL099C YLR303W YGL068W YGL191W YGR094W YER171W YGL187C YHR170W YJL034W YFR044C YPL254W YOR298C-A YOR249C YDR044W YER090W YPL210C YJR070C YDR129C YGR005C YDR047W YIL078W YJR007W YDR177W YER048W-A YGR264C YOR046C YOR361C YOR035C YER165W YJR084W YMR297W YKL049C YBR202W YNL015W YEL015W )	0.000247
1 4 7 10 11 12 13 15	(1, 10, 2.61667), (4, 12, 2.65), (7, 15, 2.93333), (10, 11, 1.86667), (11, 12, 3.39167), (12, 13, 4.24167), (13, 15, 3.3),	60	( YOL129W YGL236C YDR128W YPR100W YHR148W YOL033W YOL041C YOL054W YDR372C YDL040C YHL030W YLR118C YIL096C YNR032W YDR292C YBR155W YKL058W YNL063W YNL113W YOL146W YIL116W YBR291C YDR379C-A YJR134C YER069W YHR190W YDR454C YBL021C YOR198C YHR143W-A YDR083W YJL111W YMR028W YLR382C YDR410C YJR113C YKL160W YDR045C YLR409C YML121W YKR002W YHR147C YKL194C YLR216C YOR271C YDL238C YGL020C YNL317W YCR092C Y…	0.000295
1 4 7 10 11 12 13 15	(1, 10, 1.90909), (4, 12, 3.72727), (7, 15, 2.97727), (10, 11, 4.80682), (11, 12, 0.136364), (12, 13, 5.05682), (13, 15, 2.38636),	44	( YNL010W YDR320C YJL121C YJL049W YKL078W YKL099C YGR094W YER171W YGL241W YGR205W YHR072W-A YHR170W YOR174W YOR103C YCL059C YMR235C YOR298C-A YDR044W YLR393W YDR529C YPL210C YDR257C YFL045C YDR047W YHR019C YKL170W YDL120W YDR060W YHR164C YLR025W YER048W-A YGR264C YOR046C YCR036W YOR361C YPL167C YDR254W YLR006C YKL049C YBR202W YHL022C YGR104C YNL015W YJR060W )	0.000292
			GO:0030554	adenyl nucleotide binding	Interacting selectively with adenyl nucleotides, any compound consisting of adenosine esterified with (ortho)phosphate.
			GO:0032559	adenyl ribonucleotide binding	Interacting selectively with an adenyl ribonucleotide, any compound consisting of adenosine esterified with (ortho)phosphate or an oligophosphate at any hydroxyl group on the ribose moiety.
			GO:0005524	ATP binding	Interacting selectively with ATP, adenosine 5'-triphosphate, a universally important coenzyme and enzyme regulator.
1 4 10 11 12 13 15	(1, 10, 1.93182), (4, 12, 2.81061), (10, 11, 2.29545), (11, 12, 3.25758), (12, 13, 2.5), (13, 15, 2.20455),	66	( YLR191W YKL172W YMR269W YEL053C YML059C YAL043C YJR122W YFR052W YJR068W YHR074W YOR126C YOL096C YOR145C YDR487C YLR234W YIR009W YDL051W YDL201W YMR106C YHR120W YEL055C YAL033W YAL041W YBL078C YLR208W YOR253W YDR168W YKL095W YJR140C YFL017C YHR062C YKL178C YHR063C YOR287C YEL037C YJR062C YER021W YOL124C YML018C YDR214W YGR082W YEL020W-A YDR330W YOL005C YNL092W YIR008C YNL293W YDL045C YBR289W YGL…	0.000225
1 4 10 11 12 13 15	(1, 10, 1.99167), (4, 12, 2.75833), (10, 11, 2.26667), (11, 12, 3.19167), (12, 13, 2.58333), (13, 15, 2.20833),	60	( YLR191W YKL172W YMR269W YEL053C YML059C YAL043C YFR052W YJR068W YOR126C YOL096C YOR145C YDR487C YLR234W YIR009W YDL201W YMR106C YHR120W YEL055C YAL033W YAL041W YLR208W YOR253W YDR168W YKL095W YJR140C YFL017C YHR062C YKL178C YHR063C YOR287C YEL037C YJR062C YER021W YOL124C YML018C YDR214W YGR082W YEL020W-A YDR330W YOL005C YNL092W YIR008C YNL293W YDL045C YBR289W YGL198W YLR421C YGL174W YLR026C YNL…	0.000295
1 4 10 11 12 13 15	(1, 10, 2.36364), (4, 12, 2.81061), (10, 11, 2.35606), (11, 12, 2.88636), (12, 13, 2.51515), (13, 15, 2.06818),	66	( YOL021C YMR269W YEL053C YFR052W YJR068W YJL060W YFL046W YLR330W YOR145C YDR487C YIR009W YDL201W YMR106C YHR120W YEL055C YAL033W YAL041W YKL205W YOR257W YOR253W YDR168W YML025C YKL095W YJR140C YHR062C YLR243W YKL178C YHR063C YOR287C YBR002C YEL037C YPR018W YJR062C YER021W YOL124C YML018C YPL117C YDR330W YOL005C YLR200W YAL034W-A YDL045C YGL198W YGR158C YGL174W YLR127C YOL135C YNL110C YDR189W YMR…	0.000225
1 4 10 11 12 13 15	(1, 10, 2.25806), (4, 12, 2.59677), (10, 11, 2.27419), (11, 12, 2.81452), (12, 13, 2.39516), (13, 15, 2.66129),	62	( YJR036C YMR269W YJR017C YMR239C YEL053C YFR052W YDR064W YMR033W YPR107C YJL060W YNL059C YOR145C YML001W YDL201W YHR120W YEL055C YAL041W YFL026W YKL205W YOR257W YML025C YJR140C YMR117C YHR062C YLR243W YKL178C YHR063C YFL044C YOR287C YBR002C YEL037C YER021W YOL124C YPL120W YGR046W YML018C YOL005C YLR200W YLR277C YAL034W-A YGR158C YLR127C YOL135C YNL110C YDR189W YGR099W YMR289W YKL149C YPR036W YKL…	0.000234
1 5 7 10 11 12 13 14 15	(1, 10, 2.98958), (5, 14, 3.72917), (7, 15, 2.27083), (10, 11, 5.26042), (11, 12, 4.03125), (12, 13, 2.09375), (13, 15, 3.9375), (14, 13, 3.6875),	48	( YGL120C YKL013C YER125W YOR272W YDR477W YOR176W YOR160W YOR164C YBR247C YDR361C YPR103W YGR061C YBR173C YPL260W YGL213C YEL036C YOR262W YMR236W YFL036W YOR001W YPL001W YEL051W YHR030C YOR335C YGL105W YDL015C YER016W YGL248W YGR173W YNR050C YPR094W YOR368W YBL076C YHR132C YNL082W YLR435W YPL043W YLR370C YLR244C YOL077C YDR237W YLR203C YPR185W YDL236W YGR103W YOR259C YKL189W YJL101C )	0.000157
1 6 7 10 11 12 13 14 15	(1, 10, 4.46154), (6, 14, 2.74038), (7, 15, 3.875), (10, 11, 0.990385), (11, 12, 1.20192), (12, 13, 6.79808), (13, 15, 3.85577), (14, 13, 4.07692),	52	( YKR065C YMR137C YCR061W YOR149C YGR232W YPL183C YHR114W YKL024C YDL226C YMR055C YHR069C YNL151C YNL215W YGL213C YKR062W YDL205C YBR235W YFL036W YOR001W YPL001W YPL010W YNR007C YJL087C YNL123W YKL191W YHR201C YHR205W YGL248W YBR025C YPR094W YOR368W YHR132C YDL087C YDR481C YNL082W YAR008W YNL153C YPL098C YPR185W YMR077C YMR171C YGL084C YER018C YDR005C YGR006W YKL189W YPR139C YOR308C YER173W YJR12…	0.000201
1 7 10 11 12 13 14 15	(1, 10, 1.25532), (7, 15, 3.37234), (10, 11, 0.542553), (11, 12, 3.44681), (12, 13, 5.75532), (13, 15, 3.28723), (14, 13, 3.34043),	47	( YOL129W YPL110C YDR128W YHR148W YOL033W YOL054W YIL065C YHL030W YMR259C YIL096C YDL004W YNR032W YDR292C YBR155W YKL058W YNL063W YNL113W YOL146W YDR379C-A YJR134C YML004C YBL021C YLL031C YMR028W YMR220W YML077W YLR382C YJL059W YGL238W YJR113C YDR325W YDR045C YLR409C YML121W YKL194C YHR186C YDL238C YIL033C YNL317W YCR092C YBR088C YGL095C YJL071W YFR011C YPR089W YDL146W YDR105C )	0.000135
1 7 10 11 12 13 15	(1, 10, 3.32609), (7, 15, 2.16304), (10, 11, 4.8913), (11, 12, 1), (12, 13, 1.01087), (13, 15, 2.6087),	46	( YGR171C YPR100W YCR053W YBL036C YML067C YPL247C YNL288W YDR372C YDL040C YOR027W YIL062C YHR088W YPL085W YIL116W YBR291C YER069W YHR190W YKL028W YGR076C YDR454C YOR362C YOR198C YMR314W YHR143W-A YDR234W YJL111W YDL212W YDR339C YDL108W YER095W YKL160W YEL042W YHR147C YGL242C YLR216C YOR271C YAR018C YGL020C YDR163W YHR017W YDR333C YBR290W YER029C YPL204W YER140W YGR235C )	0.000192
1 10 11 12 13 14 15 16	(1, 10, 3.52381), (10, 11, 2.92857), (11, 12, 4.03571), (12, 13, 2.15476), (13, 15, 3.45238), (14, 13, 2.52381), (16, 15, 2.38095),	42	( YGL155W YOR274W YDR320C YPR108W YKL078W YKR038C YKL099C YER171W YKL041W YBR260C YNL265C YPL126W YJL030W YHR200W YPL172C YGL097W YBR279W YNL219C YIL144W YOR298C-A YOR249C YLR393W YDR255C YEL052W YLR116W YFR041C YER134C YDR047W YGR090W YCR072C YNL168C YER048W-A YDR254W YNL039W YGR217W YBR034C YBR257W YDL077C YMR311C YHL022C YGR104C YEL015W )	0.000181
2 3 4 5 6 7 10 11 12 13 14 15	(2, 10, 9.80488), (3, 11, 0.512195), (4, 12, 3.69512), (5, 14, 5.09756), (6, 14, 4.76829), (7, 15, 5.21951), (10, 11, 3.42683), (11, 12, 6.02439), (12, 13, 5.42683), (13, 15, 5.70732), (14, 13, 5.31707),	41	( YPL110C YLR427W YDR354W YDR348C YGL116W YDL226C YOR124C YNR008W YDR301W YMR301C YDL111C YMR106C YBR256C YBR074W YMR262W YMR091C YPL012W YPR018W YLR023C YOL124C YGL087C YPR137W YNL082W YDL090C YLR409C YIL090W YKL059C YHR186C YOR141C YNR029C YMR171C YFL008W YGR125W YBR065C YOL032W YOR048C YDR267C YPL209C YJL101C YGR261C YDR264C )	0.000247
2 3 4 5 6 10 11 12 13 14	(2, 10, 0.102273), (3, 11, 6.53409), (4, 12, 5.63636), (5, 14, 4.79545), (6, 14, 4.51136), (10, 11, 6.20455), (11, 12, 1.59091), (12, 13, 3.30682), (14, 13, 3.31818),	44	( YBR039W YGL022W YPL063W YER126C YDR256C YJR139C YGL048C YBR143C YLR303W YER072W YGL191W YOR207C YBR127C YHR088W YMR276W YER003C YLR340W YBR121C YAL041W YNL006W YOR116C YOR198C YLR259C YHR143W-A YMR117C YPR110C YKL085W YER148W YGR135W YCL009C YEL026W YDR177W YHL015W YIL143C YOR046C YPR036W YPR191W YPL066W YER165W YER029C YOL061W YMR297W YFL005W YGR104C )	0.000292
			GO:0015077	monovalent inorganic cation transmembrane transporter activity	Catalysis of the transfer of a inorganic cations with a valency of one from one side of a membrane to the other. Inorganic cations are atoms or small molecules with a positive charge that do not contain carbon in covalent linkage.
			GO:0015078	hydrogen ion transmembrane transporter activity	Catalysis of the transfer of hydrogen ions from one side of a membrane to the other.
2 3 4 7 8 9 10 11 12 13 15 16	(2, 10, 9.87209), (3, 11, 1.5814), (4, 12, 3.25581), (7, 15, 5.4186), (8, 16, 4.66279), (9, 16, 4.77907), (10, 11, 1.32558), (11, 12, 7.25581), (12, 13, 6.15116), (13, 15, 5.60465), (16, 15, 5.09302),	43	( YPL110C YHR100C YFR052W YLR427W YDL226C YHR028C YNR008W YDR301W YDR376W YBR246W YDL111C YMR106C YEL055C YPL096W YGL003C YJR134C YGL067W YHR205W YBR026C YMR028W YEL037C YMR220W YJR062C YOL124C YGL087C YPR137W YAL010C YJR112W YLR409C YOR251C YKR002W YPL268W YDL238C YMR171C YGR276C YGR170W YOL032W YOR048C YER014W YLR090W YPL209C YJL071W YBR058C )	0.000275
2 3 4 7 8 10 11 12 13 15 16	(2, 10, 6.17857), (3, 11, 3.21429), (4, 12, 0.869048), (7, 15, 4.92857), (8, 16, 4.02381), (10, 11, 1.61905), (11, 12, 8.77381), (12, 13, 5.07143), (13, 15, 5.84524), (16, 15, 4.47619),	42	( YGR246C YFL001W YBR248C YFR052W YNR020C YMR033W YPR107C YDR176W YGR277C YML096W YOR330C YCR042C YHR171W YBR141C YPL030W YAR003W YJL039C YDL207W YFL026W YKL017C YBL021C YOR194C YER078C YBL035C YMR223W YDR531W YLR002C YML110C YPL175W YNL221C YLR209C YOL142W YLR277C YPL151C YNL305C YGR093W YMR156C YER014W YDL006W YDR164C YOL098C YHR004C )	0.000181
2 3 4 7 10 11 12 13 14 15 16	(2, 10, 2.9881), (3, 11, 5.04762), (4, 12, 6.04762), (7, 15, 4.58333), (10, 11, 7.7381), (11, 12, 1.4881), (12, 13, 4.45238), (13, 15, 3.54762), (14, 13, 4.46429), (16, 15, 4.64286),	42	( YGR246C YHR193C YDR429C YNL288W YPL215W YMR108W YNL064C YHR132W-A YGR094W YIL062C YCR042C YGR205W YHR072W-A YHR170W YAR003W YFR044C YKL017C YDR044W YOR117W YMR241W YDL212W YDR158W YDL108W YFL045C YBL023C YIL078W YER095W YJR007W YLL018C YER136W YGR175C YGL242C YJL123C YGR060W YKL151C YOR361C YAR018C YNL305C YDR333C YBR290W YBR202W YNL015W )	0.000181
2 3 4 7 10 11 12 13 15	(2, 10, 3.18293), (3, 11, 3.36585), (4, 12, 3.08537), (7, 15, 3.46341), (10, 11, 4.23171), (11, 12, 5.45122), (12, 13, 1.59756), (13, 15, 3.62195),	41	( YDR293C YBR236C YIL134W YOR149C YBR142W YGL085W YDR435C YHR069C YGR078C YBR260C YNL265C YML069W YNL280C YJL030W YGR282C YKL021C YHR200W YBR123C YDR362C YPL010W YBR200W YNL123W YPL170W YBR252W YHR075C YGR167W YDL120W YGR090W YHR194W YBR061C YBR166C YDR061W YER082C YPL244C YBR289W YDL195W YMR092C YNL039W YLR026C YMR296C YDR449C )	0.000247
2 3 4 7 10 11 12 13 15	(2, 10, 4.68478), (3, 11, 3.26087), (4, 12, 3.42391), (7, 15, 3.38043), (10, 11, 1.42391), (11, 12, 6.92391), (12, 13, 0.923913), (13, 15, 3.97826),	46	( YOR274W YNL206C YMR211W YAL043C YFR052W YPR108W YML097C YJL003W YNL265C YPL126W YAR003W YNL227C YDR362C YCR017C YNL118C YLR208W YMR292W YGL091C YHR062C YBR252W YEL052W YMR023C YLR002C YNL071W YGL016W YML018C YHR194W YGR257C YDR328C YDR061W YGR149W YDR405W YMR092C YNR038W YNL039W YCR079W YAL039C YPL151C YNL305C YAL013W YNR039C YIR005W YDL003W YNL263C YOR340C YOL098C )	0.000192
2 3 4 7 10 11 12 13 15	(2, 10, 3.08537), (3, 11, 3.15854), (4, 12, 3.80488), (7, 15, 3.69512), (10, 11, 3.34146), (11, 12, 5.03659), (12, 13, 1.9878), (13, 15, 3.89024),	41	( YGR178C YPR168W YML059C YIL134W YOR149C YPR108W YOR278W YER012W YGL085W YMR259C YDR435C YKL041W YBR260C YNL265C YKL021C YHR200W YMR062C YBR279W YPL010W YOR254C YPL170W YDL167C YEL052W YGR173W YOL022C YDL120W YDR060W YHR194W YGR257C YLR025W YNL168C YIR008C YDR392W YER048W-A YER082C YBR289W YDR405W YMR092C YNL039W YLR026C YMR311C )	0.000247
2 3 4 7 10 11 12 13 15 16	(2, 10, 3.61905), (3, 11, 3.9881), (4, 12, 4.22619), (7, 15, 4.34524), (10, 11, 3.82143), (11, 12, 3.41667), (12, 13, 4.13095), (13, 15, 3.66667), (16, 15, 4.78571),	42	( YJR121W YNL061W YNL037C YLR427W YGL048C YMR217W YGL116W YOR124C YML126C YHR088W YKL034W YMR203W YLR378C YBR074W YKL205W YNL006W YMR314W YCR066W YMR117C YPL218W YPL023C YGL087C YNL082W YJR065C YCL009C YEL026W YHL015W YKL194C YKL184W YHR186C YFL008W YPR036W YFL024C YOR048C YDR267C YPL204W YCL033C YPL209C YFL005W YGR104C YDR364C YNL128W )	0.000181
2 3 4 9 10 11 12 13 15 16	(2, 10, 0.446809), (3, 11, 5.03191), (4, 12, 4.40426), (9, 16, 3.6383), (10, 11, 7.46809), (11, 12, 3.53191), (12, 13, 2.68085), (13, 15, 3.08511), (16, 15, 5.71277),	47	( YKL013C YPL063W YER126C YEL053C YDR256C YGL099W YGL171W YPR024W YBR143C YER072W YOR207C YMR290C YBR173C YOR145C YGL187C YPL050C YBR126C YER003C YPL086C YBL033C YGR145W YPL122C YBR135W YNL007C YOR198C YLR259C YPL266W YHR143W-A YOR039W YDR496C YFR004W YBR171W YHR068W YNL220W YDR002W YLL034C YPL028W YER148W YER026C YOL077C YDR237W YDR177W YDR148C YOR259C YOR046C YNR035C YER029C )	0.000135
2 3 4 10 11 12 13	(2, 10, 1.88776), (3, 11, 2.68367), (4, 12, 2.72449), (10, 11, 1.2449), (11, 12, 3.77551), (12, 13, 2.68367),	49	( YLR306W YGR171C YNL010W YJL130C YBL036C YJL049W YMR190C YML128C YNR003C YML102W YPR047W YDR456W YDL014W YDR487C YIL093C YLR275W YDL046W YMR281W YAL033W YNL118C YOR253W YMR292W YDL119C YGL195W YEL052W YML086C YEL002C YLR003C YLR419W YKL035W YPL195W YHL031C YML080W YMR208W YGL198W YMR135C YNL110C YJL074C YLR006C YNR039C YKL073W YIR005W YGL095C YKL189W YBR234C YDL028C YJR043C YIR010W YDR141C )	0.000167
2 3 4 10 11 12 13	(2, 10, 2.04255), (3, 11, 2.84043), (4, 12, 2.69149), (10, 11, 1.55319), (11, 12, 3.43617), (12, 13, 2.43617),	47	( YLR306W YGR171C YNL010W YJL130C YBL036C YJL049W YMR190C YML128C YNR003C YPR047W YDR456W YDL014W YDR487C YIL093C YLR275W YDL046W YMR281W YAL033W YPL254W YOR253W YMR292W YDL119C YGL195W YEL052W YDR339C YEL002C YLR003C YLR419W YKL035W YPL195W YHL031C YML080W YDR190C YMR208W YGL198W YNL110C YDR163W YJL074C YNR039C YKL073W YIR005W YKL189W YBR234C YDL028C YJR043C YIR010W YDR141C )	0.000135
2 3 4 10 11 12 13	(2, 10, 2.20625), (3, 11, 3.375), (4, 12, 2.85625), (10, 11, 2.3875), (11, 12, 1.575), (12, 13, 2.6),	80	( YPL078C YBR267W YER112W YOL021C YDR322W YDR331W YMR002W YPR069C YJL121C YOL033W YOR149C YDR457W YML021C YIL108W YFR032C-A YGL219C YJR016C YDR435C YHR026W YDR292C YKL110C YBR155W YAL035W YKL067W YFL027C YPL094C YIL041W YKL002W YMR235C YOL094C YHL010C YPL010W YNL219C YER157W YKL080W YGR159C YML025C YER178W YKL191W YGR028W YDR394W YGR076C YIL043C YCR066W YPL170W YLR243W YCL017C YJL194W YGR167W YBR…	0.000119
2 3 4 10 11 12 13	(2, 10, 1.875), (3, 11, 3.83929), (4, 12, 2.125), (10, 11, 4.35714), (11, 12, 0.25), (12, 13, 2.55357),	84	( YGL119W YGR262C YGR171C YNL010W YKL172W YJL130C YJL140W YBL036C YOR310C YML059C YNL288W YDR320C YHR089C YPR088C YIL021W YBR247C YJL208C YMR078C YER171W YBR127C YDL014W YLR234W YBR101C YGL110C YPL160W YHR170W YOR174W YOR262W YHR169W YJL034W YOR103C YCL059C YJR099W YPL254W YOR335C YOR298C-A YBR196C YKL028W YDR454C YGR193C YDR529C YDR257C YHR063C YJR070C YGL078C YDR158W YOR287C YFL045C YDR129C YIR…	0.000179
2 3 4 10 11 12 13	(2, 10, 1.70833), (3, 11, 3.59722), (4, 12, 4.8125), (10, 11, 1.71528), (11, 12, 0.666667), (12, 13, 2.5),	72	( YLR354C YKR082W YDR121W YJR036C YJR017C YNL061W YMR260C YGL048C YNL315C YPR166C YJR016C YML126C YDL004W YGL161C YOR296W YGR282C YDR036C YLR378C YKR081C YOR249C YMR314W YCR066W YMR117C YDR255C YKR016W YER094C YMR218C YPL218W YKL085W YGL123W YNL244C YPR049C YNR021W YNL326C YDL087C YMR097C YCL009C YCR059C YER107C YEL026W YLR423C YER043C YGR158C YLR292C YLR127C YKR085C YLR319C YGR198W YGL106W YPR03…	0.000206
2 3 4 10 11 12 13	(2, 10, 2.34868), (3, 11, 2.75), (4, 12, 2.66447), (10, 11, 2.05921), (11, 12, 2.90132), (12, 13, 2.27632),	76	( YNL062C YNL010W YJL130C YHR193C YPL247C YDR429C YNL288W YPL215W YJL049W YJR139C YJR068W YNL064C YGL153W YHR132W-A YLR241W YNL003C YDR456W YDL014W YGL187C YGR205W YIL093C YDR388W YEL055C YPL104W YMR281W YCR017C YAL033W YGR031W YFR044C YOR116C YPL122C YKL095W YMR292W YDL119C YGL195W YDR044W YPL266W YMR241W YJL069C YKL178C YHR168W YEL052W YPR110C YBR026C YPL101W YEL037C YML086C YLR002C YEL002C YLR…	0.000164
2 3 4 10 11 12 13	(2, 10, 2.0614), (3, 11, 1.41228), (4, 12, 4.77193), (10, 11, 3.44737), (11, 12, 0.675439), (12, 13, 2.63158),	57	( YIL019W YHR193C YJR121W YHR090C YBR060C YNL037C YJL090C YLR058C YIL125W YPL093W YLR303W YMR217W YFL046W YLR330W YIL044C YDL198C YDR432W YMR015C YGL026C YHR088W YIL034C YDR228C YLR340W YMR120C YBR121C YPL237W YMR262W YCR012W YMR026C YBR002C YPR018W YBR109C YEL024W YER091C YGL172W YKL011C YLR197W YLL018C YHL015W YOR141C YKL151C YOL135C YBR263W YBR065C YKL149C YML095C YLR386W YOR080W YKL074C YMR03…	8.6e-05
2 3 4 10 11 12 13	(2, 10, 2.40476), (3, 11, 2.53571), (4, 12, 2.54762), (10, 11, 2.28571), (11, 12, 2.34524), (12, 13, 2.88095),	42	( YKR082W YFL039C YJR014W YLR066W YMR277W YPR166C YGR253C YPL076W YDL004W YNR036C YKR051W YOL038W YKR080W YPL065W YBR176W YBR256C YOR206W YOR241W YOR022C YIR011C YNL326C YGR046W YJR125C YDR180W YDL117W YMR113W YLR423C YKL059C YNR029C YIL033C YMR012W YJR058C YOR245C YLR292C YPR119W YBR152W YDL215C YCR093W YGL017W YOR052C YML098W YPL249C )	0.000181
2 3 4 10 11 12 13 14	(2, 10, 2.52174), (3, 11, 4.04348), (4, 12, 3.61957), (10, 11, 3.18478), (11, 12, 1.91304), (12, 13, 2.76087), (14, 13, 2.95652),	46	( YPL078C YMR211W YDR331W YJL121C YJR016C YDL103C YKL060C YKL067W YIL041W YHR120W YMR235C YLR208W YDR168W YGR159C YML025C YER178W YGR252W YHR062C YLR243W YHR063C YJR070C YGL078C YOR287C YIR034C YGR005C YER021W YLR419W YBR025C YHR019C YGR216C YNL092W YLR200W YDR190C YGL245W YNL252C YNL279W YNL110C YGR099W YJR089W YKR029C YER050C YGR203W YDR393W YDL006W YNL200C YKL179C )	0.000192
2 3 4 10 11 12 13 14	(2, 10, 3.96512), (3, 11, 3.16279), (4, 12, 3), (10, 11, 2.4186), (11, 12, 2), (12, 13, 3.18605), (14, 13, 3.26744),	43	( YGR080W YMR308C YGR187C YJR006W YMR260C YKL078W YJL060W YBR081C YOR278W YDL234C YKR023W YML010W YDR289C YDR228C YPL022W YHR188C YGL097W YIL144W YOR257W YGR076C YJR002W YLR100W YPL125W YPR018W YBL007C YNR012W YIL090W YJL125C YDR511W YIL010W YDR323C YIL004C YOR141C YLR319C YDR005C YCR032W YKL074C YJR084W YMR060C YPR105C YNL260C YHL022C YCL032W )	0.000275
2 3 4 10 11 12 13 14	(2, 10, 2.74138), (3, 11, 3.12931), (4, 12, 3.18966), (10, 11, 2.88793), (11, 12, 3.33621), (12, 13, 2.65517), (14, 13, 3.06034),	58	( YGR080W YMR308C YGL129C YPR168W YJR006W YMR260C YOR202W YHR119W YGR207C YNL175C YKL078W YBR081C YOR278W YER012W YDL234C YIL094C YKR023W YGL011C YML010W YDR289C YPL022W YGL097W YBR279W YOR332W YBL078C YIL144W YJL085W YDR212W YJR002W YLR100W YDR386W YHR058C YPL125W YOL022C YAL042W YBL007C YGR082W YHR164C YNR012W YEL020W-A YJL125C YJL180C YIL010W YDR392W YDR323C YIL004C YMR216C YGR113W YML112W YDR…	0.000178
2 3 4 10 11 12 13 14	(2, 10, 3.2766), (3, 11, 1.17021), (4, 12, 0.414894), (10, 11, 3.28723), (11, 12, 5.84043), (12, 13, 3.46809), (14, 13, 3.54255),	47	( YGL155W YOL021C YFL001W YMR239C YDR331W YPL040C YAL048C YDR457W YML021C YNL207W YBR142W YML096W YOR330C YDR306C YLR362W YHR171W YNL023C YLR384C YGL246C YJL039C YNL219C YBL011W YIL043C YER078C YCR051W YMR150C YDR097C YGL180W YER134C YNL115C YHR156C YIL128W YLR253W YMR214W YNL221C YLR084C YDL195W YLR085C YCL039W YGR093W YKL175W YDL006W YJR053W YKL082C YKL025C YKL179C YDR221W )	0.000135
2 3 4 10 11 12 13 14 15	(2, 10, 0.926829), (3, 11, 4.56098), (4, 12, 3.45122), (10, 11, 1.2561), (11, 12, 6.71951), (12, 13, 3.93902), (13, 15, 3.93902), (14, 13, 3.20732),	41	( YNL062C YLR066W YML128C YNR003C YJL060W YIL039W YDL213C YPL243W YML102W YDR456W YIL093C YDL046W YLR074C YLR059C YHR188C YGL097W YOR332W YBL078C YGL195W YPL101W YML086C YEL002C YIR022W YHL031C YNR017W YBR282W YJR138W YAR015W YMR208W YOL142W YPR056W YMR135C YJL074C YNR023W YNR039C YIR005W YDL065C YDL028C YJR043C YIR010W YKL047W )	0.000247
2 3 4 10 11 12 13 15	(2, 10, 3.65476), (3, 11, 1.25), (4, 12, 3.53571), (10, 11, 0.892857), (11, 12, 5.89286), (12, 13, 3.20238), (13, 15, 2.57143),	42	( YLR306W YMR211W YMR190C YGL153W YNR003C YPR047W YDR487C YDL103C YPR189W YIR009W YLR275W YHR120W YCR017C YNL118C YLR208W YOR253W YDR168W YMR292W YGR252W YHR062C YMR223W YER021W YLR419W YDR084C YML018C YHR194W YDR330W YGR149W YLR351C YLR421C YPR188C YDR189W YAL039C YKR029C YDR452W YNL305C YDR393W YNR039C YGL095C YOR340C YDL028C YJR043C )	0.000181
2 3 4 10 11 12 13 15	(2, 10, 2.68868), (3, 11, 2.95283), (4, 12, 3.18868), (10, 11, 2.56604), (11, 12, 2.95283), (12, 13, 3.35849), (13, 15, 3.29245),	53	( YGL120C YGL236C YLR290C YPL184C YOR176W YDR283C YOL041C YJL091C YHR089C YBR247C YJL168C YMR055C YOR232W YNL151C YIL075C YPL085W YOR262W YJL126W YIL116W YEL051W YBR291C YOR335C YGL105W YER069W YDR454C YBL021C YCR068W YER016W YIL153W YJL111W YGL248W YPR040W YML103C YOR368W YNL325C YDR410C YPR051W YBR160W YOR356W YPR033C YPR067W YKL114C YML121W YHR128W YPR185W YJR063W YLR216C YLR351C YPR113W YIL07…	0.000212
2 3 4 10 11 12 13 15	(2, 10, 2.51111), (3, 11, 2.83333), (4, 12, 2.88889), (10, 11, 3.8), (11, 12, 3.48889), (12, 13, 2.2), (13, 15, 3.27778),	45	( YDR293C YPR100W YOR272W YGR285C YOR160W YDL040C YML012W YNL021W YJL168C YMR259C YPR103W YMR055C YPL260W YIL075C YMR201C YNL063W YNL292W YEL036C YMR236W YOL146W YOR001W YJL126W YIL116W YHR030C YGR258C YDL015C YBL038W YPR040W YGR173W YML103C YER007W YBR160W YLR435W YPL043W YPR033C YPR067W YLR370C YGL169W YLR203C YPR185W YHR147C YGR267C YDL236W YDL145C YOR017W )	0.000255
2 3 4 10 11 12 13 15	(2, 10, 3.24265), (3, 11, 3.13971), (4, 12, 2.88971), (10, 11, 2.94853), (11, 12, 3.06618), (12, 13, 2.98529), (13, 15, 2.72794),	68	( YPL063W YER126C YEL053C YHR100C YDL126C YJR139C YLR241W YBR143C YER072W YOR207C YMR290C YHR028C YOR145C YBR127C YJR116W YGL187C YDR376W YER003C YPL086C YEL055C YGL003C YOR116C YPL122C YGL067W YOR198C YLR259C YPL266W YHR143W-A YKL178C YHR205W YHR168W YOR039W YPR110C YBR026C YMR028W YFR004W YBR171W YHR068W YEL037C YNL220W YMR220W YJR062C YPL028W YAL010C YJR112W YDR325W YPL217C YER026C YDR177W YKR…	0.000117
2 3 5 6 10 11 12 13 14	(2, 10, 6.24444), (3, 11, 2.55556), (5, 14, 2.34444), (6, 14, 2.54444), (10, 11, 0.288889), (11, 12, 6.15556), (12, 13, 4.11111), (14, 13, 3.75556),	45	( YGR246C YBR248C YHR100C YNR020C YLR241W YHR028C YCR042C YDR376W YBR141C YPL030W YAR003W YEL055C YCR017C YNL118C YKL017C YJR134C YGL067W YLL031C YJL069C YBL035C YEL037C YLR002C YML110C YDR084C YJR112W YPL217C YKL194C YLR277C YGR149W YDL238C YGR276C YPR188C YDR189W YOR239W YML127W YAL039C YNL305C YER014W YBR087W YLR090W YDR164C YJL071W YPR089W YOR340C YBR058C )	0.000255
2 3 5 7 10 11 12 13 14 15	(2, 10, 3.12195), (3, 11, 4.65854), (5, 14, 4.80488), (7, 15, 4.15854), (10, 11, 5.91463), (11, 12, 2.07317), (12, 13, 3.76829), (13, 15, 3.14634), (14, 13, 4.35366),	41	( YGR246C YNL288W YMR108W YIL125W YGR094W YCR042C YGR205W YHR072W-A YHR170W YBR141C YAR003W YOR103C YNL118C YPL237W YPL254W YKL017C YBR196C YKL028W YDR044W YDL212W YDR158W YDL108W YFL045C YBL023C YIL078W YLL018C YER136W YEL042W YGR175C YGL242C YGR060W YLR277C YLR355C YGR149W YKL151C YOR361C YNL305C YBR290W YBR202W YDR164C YNL015W )	0.000247
2 3 5 10 11 12 13 14 15	(2, 10, 6.94048), (3, 11, 4.59524), (5, 14, 3.15476), (10, 11, 1.35714), (11, 12, 0.833333), (12, 13, 4.44048), (13, 15, 3.27381), (14, 13, 3.40476),	42	( YGR080W YMR269W YDR398W YBR254C YKL078W YOR278W YJL031C YNL215W YGL213C YML010W YDR289C YPL022W YGL027C YPL001W YOR211C YJL087C YOR249C YJR002W YDR386W YPL109C YJL059W YAL009W YGL238W YCR059C YNL153C YJL125C YJL180C YIL010W YIL004C YOR245C YDR005C YDL215C YCR032W YJR084W YOR308C YMR060C YMR274C YPR105C YNL260C YDR482C YDL146W YKR083C )	0.000181
2 3 5 10 11 12 13 14 15	(2, 10, 3.69318), (3, 11, 4.03409), (5, 14, 3.25), (10, 11, 2.94318), (11, 12, 5.13636), (12, 13, 1.95455), (13, 15, 3.77273), (14, 13, 3.21591),	44	( YOR274W YNL206C YAL043C YDR320C YPR108W YKR038C YPR107C YGL142C YML097C YJL003W YDR460W YKL041W YGL241W YPL126W YOR174W YNL227C YGL091C YOR194C YDL064W YLR393W YEL052W YMR023C YDR047W YNL071W YGL016W YFR048W YGR257C YDR328C YCR072C YNL168C YER048W-A YCR036W YDR405W YNR038W YCR079W YML095C YLR006C YAL013W YOR080W YMR156C YDL003W YNL263C YMR311C YMR312W )	0.000292
2 3 6 7 10 11 12 13 14 15	(2, 10, 7.04878), (3, 11, 2.18293), (6, 14, 2.57317), (7, 15, 4.09756), (10, 11, 0.463415), (11, 12, 7.15854), (12, 13, 3.30488), (13, 15, 4.43902), (14, 13, 4.73171),	41	( YGR246C YHR100C YFR052W YNR020C YPR107C YLR241W YNL003C YOR124C YHR028C YCR042C YBR141C YPL030W YAR003W YDL111C YGL003C YBR074W YNL118C YFL026W YKL017C YGL067W YHR062C YKL178C YHR168W YBR026C YEL037C YLR002C YML110C YML018C YLR277C YKL184W YJR072C YGR149W YGR276C YOR239W YOL032W YNL305C YOR048C YNR039C YER014W YDL006W YBR058C )	0.000247
2 3 6 10 11 12 13 14	(2, 10, 3.09804), (3, 11, 3.53922), (6, 14, 3.19608), (10, 11, 2.59804), (11, 12, 4.04902), (12, 13, 2.65686), (14, 13, 1.86275),	51	( YLR191W YKL019W YGR178C YNL061W YMR260C YJR122W YLR285W YML097C YKL016C YDR456W YLR234W YBR101C YNL072W YGL011C YGR282C YGR123C YKL002W YMR281W YOR332W YBL078C YER157W YJL085W YDL119C YDR386W YNL048W YCL017C YGR112W YBR026C YPL101W YKL170W YAL042W YHR194W YDR061W YOR244W YML080W YJL125C YDR392W YMR216C YLR421C YML112W YKL122C YPL151C YOR077W YDR137W YDL003W YHR027C YNL260C YDL065C YDR449C YHR00…	0.000189
2 3 6 10 11 12 13 14 15	(2, 10, 5.57317), (3, 11, 2.76829), (6, 14, 3.34146), (10, 11, 1.40244), (11, 12, 2.87805), (12, 13, 4.56098), (13, 15, 4.06098), (14, 13, 3.41463),	41	( YOR128C YKL013C YER072W YJL031C YBR173C YPL050C YNL215W YGL213C YMR203W YGL027C YLR410W YPL001W YOR211C YJL087C YJR134C YLL031C YHR205W YMR028W YBL050W YER148W YNL082W YJR065C YGL238W YAL010C YDR325W YLR409C YNL153C YDR237W YKR002W YKL194C YJR069C YPL268W YDL238C YGR125W YGR170W YOR221C YDR267C YOR308C YJL071W YFR011C YPR089W )	0.000247
2 3 7 10 11 12 13 14 15	(2, 10, 3.44792), (3, 11, 2.08333), (7, 15, 3.78125), (10, 11, 2.54167), (11, 12, 2.94792), (12, 13, 4.98958), (13, 15, 3.98958), (14, 13, 4.21875),	48	( YDR268W YOL018C YGR054W YNL250W YOR164C YGL065C YIL106W YDR204W YKL058W YBR228W YDL051W YBR235W YMR203W YER069W YHR201C YER044C YER016W YBR265W YKR087C YHR205W YCL004W YMR028W YNL223W YJR033C YML077W YOR368W YBL076C YHR132C YNL082W YAR008W YDR489W YKL114C YLR244C YDR045C YIL090W YKR002W YLR005W YMR171C YAL021C YNL139C YNL317W YLR386W YGR006W YBR088C YKL189W YBR034C YDL077C YDR264C )	0.000157
2 3 7 10 11 12 13 15	(2, 10, 3.06731), (3, 11, 3.31731), (7, 15, 3.01923), (10, 11, 2.63462), (11, 12, 4.02885), (12, 13, 1.99038), (13, 15, 2.94231),	52	( YDL052C YKR065C YKL190W YOR274W YNL206C YAL043C YPR069C YPR108W YPR107C YML097C YJL003W YDR460W YER171W YGR078C YLR234W YNL265C YPL126W YJL030W YNL227C YDR362C YCL059C YOR298C-A YGR028W YGL091C YOR194C YER090W YLR393W YDR529C YBR252W YEL052W YMR023C YKL170W YNL071W YGL016W YDR060W YHR194W YGR257C YBR166C YDR328C YDR061W YDR405W YMR092C YNR038W YDR254W YNL039W YCR079W YAL013W YOR080W YMR156C YDL…	0.000201
2 3 7 10 11 12 13 15	(2, 10, 3.84146), (3, 11, 2.9878), (7, 15, 2.89024), (10, 11, 2.53659), (11, 12, 2.2439), (12, 13, 3.31707), (13, 15, 3.18293),	41	( YGR080W YMR308C YGL129C YPR168W YGR207C YKL078W YBR081C YOR278W YDL234C YIL094C YGL011C YML010W YDR289C YPL022W YBR279W YJL085W YMR026C YOR249C YJR002W YLR100W YDR386W YOR241W YPL125W YOL022C YHR164C YNR012W YEL020W-A YJL125C YJL180C YIL010W YDR392W YGL244W YIL004C YOR245C YDR005C YML031W YDL215C YHR027C YMR060C YNL260C YCL032W )	0.000247
2 3 7 10 11 12 13 15 16	(2, 10, 1.42857), (3, 11, 2.90476), (7, 15, 3.71429), (10, 11, 0.738095), (11, 12, 4.15476), (12, 13, 6.80952), (13, 15, 4.36905), (16, 15, 3.88095),	42	( YOL129W YGL236C YLR290C YOL018C YHR148W YDR283C YOL041C YJL091C YKL024C YER156C YIL065C YLR118C YMR055C YIL075C YKL058W YLR289W YDL046W YFL036W YJL126W YCR009C YDR379C-A YBL021C YCR068W YIL153W YGL248W YPR040W YJR033C YOR368W YGR255C YNL325C YDR410C YPR051W YOR356W YJR113C YKL114C YML121W YPR185W YJR063W YGR202C YKL189W YER173W YBR073W )	0.000181
2 3 8 9 10 11 12 13 15 16	(2, 10, 3.02439), (3, 11, 5.64634), (8, 16, 4.02439), (9, 16, 4.13415), (10, 11, 7.87805), (11, 12, 1.36585), (12, 13, 1.09756), (13, 15, 3.80488), (16, 15, 5.02439),	41	( YDR477W YHR089C YPR088C YIL125W YBR247C YGR094W YMR290C YOR262W YEL051W YBR291C YGL105W YER069W YHR190W YDR454C YOR362C YDL060W YJL111W YDR158W YDR339C YGL019W YOR095C YFL045C YNR050C YBL076C YDR074W YDR177W YLL018C YOL097C YER136W YHR128W YGR175C YOR271C YOR361C YDR163W YPR113W YIL076W YKR071C YBR290W YHR102W YNL015W YKL183W )	0.000247
			GO:0016903	oxidoreductase activity, acting on the aldehyde or oxo group of donors	Catalysis of an oxidation-reduction (redox) reaction in which an aldehyde or ketone (oxo) group acts as a hydrogen or electron donor and reduces a hydrogen or electron acceptor.
2 3 10 11 12 13 14	(2, 10, 2.46429), (3, 11, 2.67857), (10, 11, 2.47321), (11, 12, 2.48214), (12, 13, 2.53571), (14, 13, 2.36607),	56	( YDR167W YML067C YOR243C YNL084C YBR254C YPR025C YDL072C YOR164C YGL234W YOL145C YPR166C YKL024C YER156C YIL065C YLR118C YLR289W YPL190C YNL218W YNR030W YFL036W YPL203W YOR206W YCR009C YGR227W YDR379C-A YOL140W YOR168W YDR308C YJR033C YNL182C YLR023C YDR087C YGR255C YJR073C YGR195W YPR067W YJR113C YCL054W YDL117W YGL125W YLR423C YNR043W YGR202C YIL033C YMR012W YPR119W YNL102W YGR006W YCR093W YLR…	0.000208
2 3 10 11 12 13 14	(2, 10, 2.5), (3, 11, 2.42222), (10, 11, 2.56667), (11, 12, 2.81111), (12, 13, 2.71111), (14, 13, 1.98889),	45	( YOL021C YDR322W YDR457W YMR277W YJL063C YFR032C-A YGL161C YDR306C YOL038W YLR362W YPR189W YGL246C YDR036C YIR026C YOL094C YPR169W YGR076C YIL043C YDR255C YMR150C YMR218C YLR116W YDR097C YGL180W YHR156C YGL100W YIR011C YIL128W YMR214W YJL072C YLR085C YBR213W YER018C YJR141W YGR198W YDL020C YOR115C YHR017W YHR098C YMR149W YJR053W YHL022C YJR060W YKL025C YOL078W )	0.000255
2 3 10 11 12 13 15	(2, 10, 2.16346), (3, 11, 2.72115), (10, 11, 1.69231), (11, 12, 3.27885), (12, 13, 2.49038), (13, 15, 2.65385),	52	( YLR306W YGR171C YPR023C YJL049W YJR068W YML128C YNR003C YMR033W YBR154C YGR277C YML102W YDL198C YIL062C YDR456W YDL014W YIL093C YLR275W YDL046W YDR388W YPR180W YMR281W YAL033W YDL119C YGL195W YEL052W YDR339C YOR095C YML086C YEL002C YLR003C YKL035W YHL031C YLR197W YJR007W YOR244W YML080W YMR208W YLR209C YOL142W YMR135C YKL149C YJL074C YNR023W YNR039C YIR005W YIL157C YKL183W YDL028C YJR043C YIR01…	0.000201
2 3 10 11 12 13 15	(2, 10, 2.33673), (3, 11, 2.72449), (10, 11, 1.85714), (11, 12, 3.11224), (12, 13, 2.47959), (13, 15, 2.4898),	49	( YLR306W YGR171C YPR023C YJL049W YJR068W YML128C YNR003C YMR033W YBR154C YGR277C YDL198C YIL062C YDR456W YDL014W YIL093C YLR275W YDL046W YDR388W YPR180W YMR281W YAL033W YDL119C YEL052W YDR339C YOR095C YEL002C YLR003C YKL035W YHL031C YLR197W YJR007W YOR244W YML080W YMR208W YLR209C YOL142W YDR163W YKL149C YJL074C YNR023W YNR039C YIR005W YIL157C YKL183W YDL028C YJR043C YIR010W YMR312W YDR141C )	0.000167
2 3 10 11 12 13 15	(2, 10, 2.66892), (3, 11, 2.61486), (10, 11, 2.40541), (11, 12, 2.37838), (12, 13, 2.44595), (13, 15, 2.48649),	74	( YGR080W YMR308C YMR269W YGR187C YGL129C YMR239C YPR168W YBR097W YJR006W YMR260C YJR014W YOL008W YHR119W YKL078W YBR081C YOR278W YBR251W YER012W YML001W YDL234C YIL094C YNL072W YKR023W YGL011C YML010W YDR289C YPL065W YPL022W YDL201W YBR279W YIL144W YOR257W YDR212W YOR249C YJR002W YDR386W YCR051W YOR241W YOL022C YAL042W YBL007C YAL009W YPL117C YEL020W-A YJL125C YJL180C YDR511W YHL004W YIL010W YDR…	0.000108
2 3 10 11 12 13 15	(2, 10, 2.58667), (3, 11, 2.34), (10, 11, 2.37333), (11, 12, 2.52), (12, 13, 2.55333), (13, 15, 2.62667),	75	( YPL002C YOR209C YKL210W YDR121W YGR178C YDR268W YLR274W YJL167W YML059C YNL061W YCR061W YGR172C YGR232W YIL129C YDR354W YGL191W YOR126C YJL109C YHR025W YML126C YKL138C YDR204W YLR262C YGL232W YBR246W YGR123C YKR062W YDL205C YER141W YMR062C YLR378C YDR244W YIL118W YPR082C YKL193C YHR201C YLR055C YCR066W YFL038C YDL167C YPL218W YOR261C YHR013C YFR041C YPL012W YBR037C YPR137W YOL102C YNL256W YPR16…	0.000153
2 3 10 11 12 13 15	(2, 10, 2.38136), (3, 11, 1.71186), (10, 11, 2.48305), (11, 12, 2.13559), (12, 13, 3.27119), (13, 15, 3.01695),	59	( YPL002C YKL210W YDR268W YGR054W YJL167W YHR090C YGR172C YNL250W YBR254C YIL129C YGL065C YCR077C YHR114W YGR253C YPL091W YCR047C YKR051W YDR204W YBR228W YGL232W YOR067C YDL051W YKR062W YBR235W YBR176W YOR006C YNR007C YKL193C YPL169C YMR197C YHR201C YER044C YKR087C YCL004W YOR261C YNL223W YHR013C YPR167C YDR211W YFR048W YDR214W YDR489W YIL090W YLR005W YNR029C YNL193W YJL029C YGL084C YLR386W YNL20…	0.000222
2 3 10 11 12 13 15 16	(2, 10, 4.03659), (3, 11, 3.30488), (10, 11, 2.57317), (11, 12, 2.09756), (12, 13, 3.23171), (13, 15, 3.02439), (16, 15, 2.73171),	41	( YGR080W YMR269W YPR168W YJR014W YKL078W YBR081C YOR278W YBR251W YDL234C YML010W YDR289C YPL022W YDL201W YBR279W YIL144W YOR257W YOR249C YJR002W YDR386W YCR051W YOR241W YOL022C YAL009W YEL020W-A YJL125C YJL180C YIL010W YDR392W YIL004C YOR245C YKR085C YDR005C YML031W YDL215C YCR032W YJR084W YHR027C YMR060C YMR274C YNL260C YDR482C )	0.000247
2 4 5 7 10 11 12 13 14 15	(2, 10, 0.284091), (4, 12, 5.23864), (5, 14, 5.80682), (7, 15, 3.76136), (10, 11, 7.27273), (11, 12, 3.42045), (12, 13, 2.73864), (13, 15, 3.94318), (14, 13, 3.53409),	44	( YKL013C YJR121W YPL063W YER126C YEL053C YGL099W YPR024W YMR217W YER072W YBR173C YGL187C YPL050C YHR088W YBR126C YER003C YMR203W YBL033C YGR145W YAL041W YNL006W YPL122C YBR135W YNL007C YOR198C YPL266W YHR143W-A YOR039W YGL019W YFR004W YBR171W YDR002W YLL034C YPL028W YER148W YJR065C YER026C YOL077C YDR237W YDR177W YDR148C YOR046C YNR035C YER029C YPL204W )	0.000292
			GO:0019887	protein kinase regulator activity	Modulates the activity of a protein kinase, an enzyme which phosphorylates a protein.
2 4 6 7 10 11 12 13 14 15	(2, 10, 1.74444), (4, 12, 4.33333), (6, 14, 4.26667), (7, 15, 3.43333), (10, 11, 5.34444), (11, 12, 7.82222), (12, 13, 0.833333), (13, 15, 4.34444), (14, 13, 3.87778),	45	( YMR308C YPR168W YIL134W YKR038C YBR081C YER012W YGL142C YGL085W YDR435C YKL041W YBR260C YDL234C YNL280C YGL011C YKL021C YHR200W YBR123C YGL097W YBR279W YOR254C YER044C YPL170W YHR075C YLR116W YHR156C YOL022C YGR090W YIL128W YBR061C YNR012W YCR072C YNL168C YDR392W YER082C YPL244C YCL039W YMR309C YMR296C YHR027C YLL029W YBR034C YBR257W YMR311C YOR052C YDR449C )	0.000255
2 4 6 10 11 12 13 14	(2, 10, 2.89552), (4, 12, 3.18657), (6, 14, 2.76866), (10, 11, 3.05224), (11, 12, 2.72388), (12, 13, 3.31343), (14, 13, 3.0597),	67	( YDR121W YJR121W YNL037C YLR427W YOR002W YGL048C YMR217W YGL116W YFL046W YOR124C YML126C YML065W YMR015C YGL026C YHR088W YGL213C YKL034W YMR276W YMR203W YLR378C YMR120C YPL096W YBR121C YBR074W YKL205W YNL006W YJL087C YLR055C YMR314W YMR117C YLL031C YPL109C YMR293C YKL085W YPL023C YDR407C YPL012W YBR109C YML110C YJL095W YGL087C YNL082W YJR065C YGR135W YCL009C YEL026W YKL144C YHL015W YKL194C YLR03…	0.000112
2 4 7 10 11 12 13 15	(2, 10, 2.74528), (4, 12, 3.28302), (7, 15, 3.61321), (10, 11, 2.96226), (11, 12, 2.54717), (12, 13, 2.93396), (13, 15, 2.91509),	53	( YJR017C YDR331W YNR020C YIL125W YPR107C YPL093W YDR176W YGR277C YJR016C YDL198C YHR171W YBR141C YPL030W YIL041W YIL034C YMR235C YJL039C YNL219C YFL026W YPL237W YKR081C YGR159C YCR066W YKR016W YBR002C YPR049C YGR216C YDL087C YKL011C YLR197W YLL018C YNL221C YLR209C YOL142W YLR277C YKL151C YLR127C YGR099W YJR089W YFL029C YOR026W YGR093W YMR039C YMR156C YDL006W YER140W YGL145W YNL015W YKL183W YHR00…	0.000212
2 4 10 11 12 13 14	(2, 10, 2.75), (4, 12, 2.49286), (10, 11, 2.38571), (11, 12, 2.36429), (12, 13, 2.62143), (14, 13, 2.38571),	70	( YGR080W YMR308C YGR187C YGL129C YDR322W YBR097W YJR006W YMR260C YHR119W YNL175C YKL078W YJL060W YBR081C YOR278W YDL213C YLR330W YML001W YDL234C YIL094C YKR023W YMR061W YML010W YDR289C YDR228C YPL022W YHR188C YDL168W YGL097W YOL094C YPR169W YIL144W YOR257W YJL085W YMR262W YDR212W YGR076C YIL043C YJR002W YLR100W YPL125W YPR018W YOL022C YAL042W YIL128W YBL007C YAL009W YPL117C YNR012W YIL090W YJL12…	0.000202
			GO:0000003	reproduction	The production by an organism of new individuals that contain some portion of their genetic material inherited from that organism.
2 4 10 11 12 13 14	(2, 10, 3.26923), (4, 12, 2.71154), (10, 11, 1.80769), (11, 12, 2.23077), (12, 13, 2.55769), (14, 13, 2.42308),	52	( YPR097W YOR128C YKL013C YJR036C YOR196C YPR024W YDR348C YDR465C YJL031C YPL029W YLR009W YDL226C YPL050C YBL105C YNL215W YDL116W YGL027C YBL033C YGR145W YPL001W YOR211C YMR247C YPR118W YBR135W YPL222W YDR145W YDR496C YHR068W YNL220W YNR021W YLL034C YJL059W YMR224C YPL120W YER148W YGL238W YDR325W YCR059C YNL153C YOL077C YDR237W YIL143C YKR002W YJR069C YOR259C YNR035C YGR125W YDR486C YOR308C YGR26…	0.000201
2 4 10 11 12 13 14 15	(2, 10, 5.29268), (4, 12, 4.54878), (10, 11, 1.97561), (11, 12, 0.158537), (12, 13, 3.63415), (13, 15, 2.54878), (14, 13, 2.84146),	41	( YGR080W YIL019W YKL078W YFR032C-A YBR228W YML010W YDR289C YGR282C YDR228C YPL022W YDR036C YMR026C YOR249C YGR076C YJR002W YDR255C YMR218C YPL125W YPR018W YIL090W YJL125C YIL010W YDR323C YIL004C YOR141C YLR319C YDR005C YML095C YCR032W YHR017W YKL074C YJR084W YMR060C YMR274C YPR105C YNL260C YHL022C YEL015W YOL078W YOR078W YCL032W )	0.000247
			GO:0004520	endodeoxyribonuclease activity	Catalysis of the hydrolysis of ester linkages within deoxyribonucleic acid by creating internal breaks.
2 4 10 11 12 13 14 15 16	(2, 10, 3.11628), (4, 12, 3.81395), (10, 11, 3.75581), (11, 12, 1.98837), (12, 13, 5.0814), (13, 15, 3.34884), (14, 13, 3.2093), (16, 15, 3.68605),	43	( YKR065C YKL190W YOR274W YML059C YDR320C YJL121C YNL250W YER171W YGL241W YOR174W YBR235W YDR362C YCL059C YMR235C YLR208W YOR298C-A YKL191W YGR028W YGR252W YGL091C YLR393W YDR529C YDR257C YDR047W YBR025C YDR060W YDR489W YGR257C YDR328C YER048W-A YNR053C YCR036W YNL279W YBR289W YDR405W YNR038W YDR254W YNL039W YER050C YLR006C YMR039C YNL263C YOR349W )	0.000275
			GO:0030528	transcription regulator activity	Plays a role in regulating transcription; may bind a promoter or enhancer DNA sequence or interact with a DNA-binding transcription factor.
2 4 10 11 12 13 15	(2, 10, 0.919118), (4, 12, 3.22794), (10, 11, 1.08824), (11, 12, 4.83088), (12, 13, 2.54412), (13, 15, 2.38971),	68	( YLR306W YNL062C YPR168W YHR111W YOR202W YMR190C YML128C YNR003C YJL063C YBR251W YPL243W YML102W YPR047W YDR456W YDR487C YPR189W YGL011C YIL093C YLR275W YDL046W YLR074C YDL201W YLR059C YMR281W YAL033W YBR279W YOR332W YBL078C YOR253W YMR292W YDL119C YGL195W YHR058C YEL052W YPL101W YML086C YEL002C YLR419W YIR022W YPL195W YHL031C YNR017W YGR082W YBR282W YJR138W YEL020W-A YOL005C YML080W YAR015W YMR…	0.000117
2 4 10 11 12 13 15	(2, 10, 0.887097), (4, 12, 0.935484), (10, 11, 3.04032), (11, 12, 4.79839), (12, 13, 2.3629), (13, 15, 2.97581),	62	( YMR308C YOL021C YHR038W YGR187C YGL129C YMR239C YBR097W YJR006W YPR186C YHR119W YNL175C YDR457W YJL060W YBR081C YBR142W YIL039W YPL091W YDR306C YML001W YLR362W YDL234C YIL094C YNL072W YMR061W YLR384C YGL246C YHR188C YPL172C YDL168W YGL097W YIL144W YOR257W YPL169C YDR212W YIL043C YLR100W YDR527W YCR051W YMR150C YDR097C YGL180W YHR156C YOL022C YAL042W YDR115W YIL128W YBL007C YPL117C YNR012W YMR21…	0.000234
2 4 10 11 12 13 15	(2, 10, 2.17213), (4, 12, 2.47541), (10, 11, 2.18852), (11, 12, 2.84426), (12, 13, 2.53279), (13, 15, 2.78689),	61	( YGR171C YPR023C YFL001W YBL036C YJL049W YAL048C YMR190C YML128C YPR088C YNR003C YMR033W YIL062C YML096W YDR456W YOR330C YIL093C YDL207W YKR081C YPL254W YGL195W YOR117W YER078C YDL212W YOR287C YDR339C YDL108W YMR223W YOR095C YDR531W YNL115C YEL002C YLR003C YBL023C YPL195W YPL175W YHL031C YER095W YLR197W YER136W YLR200W YMR208W YLR209C YOL142W YPR188C YNL110C YGR099W YGL106W YDR163W YJL074C YDR45…	0.0001
2 4 10 11 12 13 15	(2, 10, 2.16393), (4, 12, 2.07377), (10, 11, 2.41803), (11, 12, 2.92623), (12, 13, 2.63934), (13, 15, 2.77869),	61	( YIL019W YOL021C YHR038W YMR239C YHR090C YBR097W YPR186C YBR060C YDR457W YFR032C-A YBR142W YIL039W YPL091W YGL161C YDR306C YML001W YLR362W YNL072W YGR282C YLR384C YGL246C YDR036C YPL172C YPL169C YBL011W YMR026C YOR249C YDR255C YDR527W YCR051W YMR150C YMR218C YDR097C YGL180W YHR156C YGL172W YDR115W YIL128W YMR214W YGL244W YNL181W YLR085C YCL039W YER018C YJR141W YDL020C YML095C YOR115C YOR077W YHR…	0.0001
2 6 7 8 10 11 12 13 14 15 16	(2, 10, 0.45122), (6, 14, 4.41463), (7, 15, 5.03659), (8, 16, 4.37805), (10, 11, 3.7439), (11, 12, 3.7561), (12, 13, 8.53659), (13, 15, 5.03659), (14, 13, 5.17073), (16, 15, 4.47561),	41	( YPL002C YDR121W YDR484W YLR274W YJL167W YCR061W YGR232W YIL129C YKL024C YGL191W YER156C YIL065C YML126C YDL004W YLR289W YLR262C YKR062W YDL205C YER141W YOR175C YFL036W YIL118W YCR009C YDR379C-A YHR201C YBR265W YHR013C YJR033C YBR037C YGR255C YPR167C YJR113C YLR253W YGR202C YIL033C YLR386W YGR006W YCR093W YMR297W YGR104C YPL249C )	0.000247
2 7 10 11 12 13 15	(2, 10, 0.221429), (7, 15, 2.84286), (10, 11, 3.75714), (11, 12, 1.44286), (12, 13, 3.87857), (13, 15, 2.85714),	70	( YPL002C YKL210W YDR121W YDR268W YJR121W YLR274W YPL063W YER126C YEL053C YJL167W YML059C YNL061W YGL099W YGR172C YGR232W YIL129C YNL037C YGL048C YMR217W YGL191W YOR207C YHR025W YOR145C YML126C YGL187C YHR088W YLR262C YGL232W YKR062W YDL205C YER141W YLR378C YMR120C YAL041W YIL118W YNL006W YPL122C YHR201C YMR314W YCR066W YPL266W YMR117C YFL038C YPL218W YOR039W YHR013C YBR037C YPR167C YDR214W YEL02…	0.000202
2 7 10 11 12 13 15	(2, 10, 3.38462), (7, 15, 1.91346), (10, 11, 4.92308), (11, 12, 1.22115), (12, 13, 0.990385), (13, 15, 2.56731),	52	( YGL120C YGR171C YBL036C YOR176W YJL049W YHR089C YPR088C YBR247C YIL062C YOR232W YPL085W YOR262W YIL116W YEL051W YBR291C YKR081C YPL254W YOR335C YGL105W YER069W YDR394W YDR454C YOR117W YJL111W YDL212W YOR287C YDR339C YOR095C YBL023C YBR160W YPR033C YPR067W YER095W YLR197W YKL160W YER136W YHR128W YLR216C YGR048W YDL145C YNL110C YGR099W YHR065C YDR163W YGR203W YPR113W YIL076W YKR071C YBR290W YER14…	0.000201
2 7 10 11 12 13 15 16	(2, 10, 2.31633), (7, 15, 2.77551), (10, 11, 4.10204), (11, 12, 3.09184), (12, 13, 1.90816), (13, 15, 3.47959), (16, 15, 3.32653),	49	( YDR293C YPR100W YOR272W YDR477W YGR285C YOL054W YDR372C YGR200C YDL040C YML012W YPL183C YMR259C YPL260W YMR201C YNL113W YNL292W YEL036C YMR236W YOL146W YOR001W YHR190W YDL015C YDL060W YBL038W YGR173W YNR050C YLR382C YPR094W YER127W YBL076C YHR132C YPR060C YLR435W YAR008W YLR370C YFR028C YLR244C YER107C YGL169W YLR203C YHR147C YOR271C YMR077C YAL021C YOR017W YHR102W YDR105C YHR192W YDR175C )	0.000167
2 9 10 11 12 13 15 16	(2, 10, 2.56122), (9, 16, 2.83673), (10, 11, 3.39796), (11, 12, 4.16327), (12, 13, 1.70408), (13, 15, 3.30612), (16, 15, 3.03061),	49	( YMR137C YBR236C YIL134W YKR038C YKL099C YBR142W YKL016C YDR245W YGL085W YDR435C YKL041W YBR260C YKR030W YML069W YBR228W YNL280C YGR282C YKL021C YHR200W YBR123C YPL010W YNR007C YBR200W YOR254C YDL064W YER044C YPL170W YHR075C YLR116W YDR097C YHR156C YGR090W YLR025W YPL098C YNL168C YNL293W YPL244C YDL195W YGL084C YMR309C YER018C YMR296C YLL029W YBR034C YBR257W YMR311C YOR052C YDR449C YDR264C )	0.000167
2 10 11 12 13 14 15	(2, 10, 1.72449), (10, 11, 2.14286), (11, 12, 2.64286), (12, 13, 3.15306), (13, 15, 2.67347), (14, 13, 2.66327),	49	( YDR167W YDR484W YML067C YCR061W YOL033W YPR025C YDL072C YOR164C YOL145C YKL024C YER156C YIL065C YLR118C YPL076W YDL004W YKL058W YLR289W YOR119C YOR175C YFL036W YHL010C YCR009C YGR227W YDR427W YDR379C-A YEL058W YOR168W YBR265W YJR033C YML077W YDR087C YGR255C YGR195W YJR113C YCL054W YLR253W YDR180W YGR202C YIL033C YGL020C YBR065C YGR006W YCR093W YLR371W YHR098C YER173W YJL101C YGR235C YPL249C )	0.000167
2 10 11 12 13 14 15	(2, 10, 1.72881), (10, 11, 2.24576), (11, 12, 3.41525), (12, 13, 2.77119), (13, 15, 2.72034), (14, 13, 2.11864),	59	( YNL062C YBR217W YMR269W YMR239C YPL247C YBR097W YJR014W YLR066W YDR457W YJL060W YBR251W YIL039W YDL213C YPL243W YML102W YML001W YLR362W YPR189W YMR061W YDR228C YGL246C YDL201W YLR059C YHR188C YOL094C YPR169W YOR257W YGR076C YOR362C YIL043C YDR527W YCR051W YMR150C YPL101W YDR115W YIR022W YGR046W YNR017W YAL009W YDR074W YJR138W YMR214W YOL005C YAR015W YDR511W YPR056W YLR292C YMR135C YKR085C YOR11…	0.000222
2 10 11 12 13 14 15	(2, 10, 3.01493), (10, 11, 1.98507), (11, 12, 2.66418), (12, 13, 2.29851), (13, 15, 2.53731), (14, 13, 2.5),	67	( YJR121W YPL063W YER126C YEL053C YHR100C YGL099W YFR052W YDR064W YNL037C YGL048C YLR241W YMR217W YGL116W YOR207C YNL003C YOR124C YHR028C YOR145C YJR116W YDR301W YGL187C YHR088W YDL116W YKL034W YDL111C YEL055C YGL003C YBR074W YGR031W YAL041W YNL006W YPL122C YGL067W YJR140C YMR314W YPL266W YMR117C YKL178C YHR168W YOR039W YBR026C YEL037C YML110C YNR021W YOL124C YGL087C YPL120W YPL217C YDR177W YHL01…	0.000112
2 10 11 12 13 14 15	(2, 10, 2.73485), (10, 11, 2.26515), (11, 12, 2.51515), (12, 13, 2.37879), (13, 15, 2.57576), (14, 13, 2.5303),	66	( YJR121W YPL063W YER126C YEL053C YHR100C YGL099W YDR064W YNL037C YGL048C YLR241W YMR217W YGL116W YOR207C YOR124C YHR028C YOR145C YJR116W YDR301W YGL187C YHR088W YDL116W YDL111C YEL055C YGL003C YBR074W YGR031W YAL041W YNL006W YPL122C YGL067W YNL007C YJR140C YMR314W YPL266W YMR117C YKL178C YHR168W YPL218W YOR039W YBR026C YEL037C YNR021W YOL124C YGL087C YPL120W YPL217C YDR177W YHL015W YGR060W YKL18…	0.000225
2 10 11 12 13 15 16	(2, 10, 2.06875), (10, 11, 3.225), (11, 12, 2.56875), (12, 13, 1.84375), (13, 15, 2.63125), (16, 15, 2.6625),	80	( YER125W YPR100W YOR272W YCR053W YKL125W YDR477W YGR285C YOR160W YOL054W YDR372C YCR057C YGR200C YDL040C YML012W YNL021W YPL183C YOR217W YOR027W YDR361C YMR259C YPR103W YGR061C YPL260W YMR201C YNL063W YNL113W YNL292W YKL012W YEL036C YMR236W YOL146W YOR001W YLR272C YER049W YHR030C YDL031W YHR190W YGR258C YDL015C YHR108W YDL060W YBL038W YDR234W YOR163W YGR173W YNR050C YER007W YIL064W YLR382C YPR09…	0.000119
3 4 5 6 7 11 12 13 14 15	(3, 11, 5.07143), (4, 12, 4.02381), (5, 14, 3.58333), (6, 14, 4.22619), (7, 15, 3.75), (11, 12, 6.63095), (12, 13, 1.32143), (13, 15, 5), (14, 13, 2.39286),	42	( YOR272W YNL206C YIL134W YLR097C YLR276C YDR245W YDR460W YGR061C YOR157C YPL260W YML069W YPL126W YEL036C YFL036W YOL146W YBR200W YGL091C YHR058C YJL069C YPR173C YKL212W YPL125W YKR088C YFR041C YBR037C YMR024W YOL102C YHR164C YGR257C YDR328C YLR203C YPL244C YMR309C YDR359C YCR079W YGR217W YAL013W YOR017W YIR005W YMR296C YBR257W YMR311C )	0.000181
3 4 5 6 7 11 12 13 14 15	(3, 11, 6.74419), (4, 12, 7), (5, 14, 4.51163), (6, 14, 4.23256), (7, 15, 4.76744), (11, 12, 0.255814), (12, 13, 2.7907), (13, 15, 2.72093), (14, 13, 2.97674),	43	( YJR017C YER126C YPL093W YGR094W YJR016C YHR088W YDR289C YDR036C YNL006W YKR081C YGR159C YOR249C YMR117C YMR218C YDL212W YOR287C YNL244C YHR019C YGR216C YCL009C YDR177W YLL018C YLR200W YLR127C YGR099W YGR198W YDR163W YPR036W YOR115C YGR203W YCR032W YHR017W YBR290W YJR084W YPL204W YMR274C YFL005W YER140W YHL022C YGR104C YDR482C YFR011C YNL015W )	0.000275
3 4 5 6 10 11 12 13 14	(3, 11, 3.5), (4, 12, 3.58036), (5, 14, 3.25), (6, 14, 3.30357), (10, 11, 3.85714), (11, 12, 4.15179), (12, 13, 2.76786), (14, 13, 3.58929),	56	( YGR080W YJR008W YPR168W YLR274W YMR002W YAL043C YJR006W YDR320C YOR149C YGR232W YPR108W YKR038C YKL099C YBR081C YER012W YGL142C YML093W YJL109C YGL085W YDR435C YER171W YGR078C YNL248C YNL265C YPL050C YKL021C YNL222W YOR174W YBR123C YMR062C YJR099W YBR279W YIL118W YJL014W YPL170W YBR252W YHR075C YPL210C YJL194W YPR110C YDR129C YGL016W YGR090W YLR435W YDR116C YBR061C YLR025W YCR072C YNL168C YER04…	0.000208
3 4 5 6 10 11 12 13 14	(3, 11, 6.63636), (4, 12, 4.29545), (5, 14, 4.39773), (6, 14, 3.52273), (10, 11, 3.52273), (11, 12, 0.545455), (12, 13, 3.95455), (14, 13, 1.125),	44	( YMR277W YGL191W YOR207C YHR025W YKL067W YIL041W YMR276W YKL012W YOL094C YGR159C YKL028W YGR076C YFL038C YHR063C YJR070C YOR287C YKL085W YGL123W YGR005C YBR025C YHR019C YGR216C YAL009W YGL245W YLR038C YOR046C YJL072C YNL279W YDL073W YNL192W YER018C YGR198W YJR089W YDL020C YER050C YCR032W YJR084W YMR297W YMR149W YFL005W YHL022C YGR104C YFR011C YJR060W )	0.000292
3 4 5 6 10 11 12 13 14 15	(3, 11, 5.03333), (4, 12, 4.52222), (5, 14, 4.45556), (6, 14, 3.94444), (10, 11, 4.32222), (11, 12, 1.64444), (12, 13, 6.53333), (13, 15, 2.72222), (14, 13, 2.82222),	45	( YGR080W YJR008W YDR121W YPR168W YLR274W YGR095C YMR002W YDR320C YOR149C YGR232W YKL099C YBR081C YOR278W YGL191W YML093W YOR207C YER171W YML126C YGL241W YNL248C YNL265C YDR297W YOR174W YJR099W YIL118W YFR044C YOR298C-A YPL170W YPL210C YJL194W YPR110C YDR129C YBR061C YLR025W YNL168C YNR053C YER082C YGR264C YOR245C YDR254W YNL137C YOR035C YPR139C YJR082C YEL015W )	0.000255
3 4 5 6 10 11 12 13 14 15	(3, 11, 4.85366), (4, 12, 4.34146), (5, 14, 4.17073), (6, 14, 5.26829), (10, 11, 3.5), (11, 12, 7.15854), (12, 13, 2.37805), (13, 15, 3.7439), (14, 13, 0.585366),	41	( YKL019W YGL129C YNL022C YJR122W YGL153W YDR176W YML097C YJL003W YGL221C YIL094C YIL093C YGR123C YKL002W YMR281W YOR332W YBL078C YKL095W YDL119C YNL048W YHR113W YGR112W YIL110W YBR026C YPL101W YEL002C YFR010W YKL170W YAL042W YML018C YBR166C YDR061W YML080W YLR421C YML112W YKL122C YPL151C YOR077W YDR137W YDL003W YJR052W YDR449C )	0.000247
3 4 5 6 11 12 13 14	(3, 11, 5.25), (4, 12, 3.78), (5, 14, 4.03), (6, 14, 2.92), (11, 12, 2.47), (12, 13, 2.4), (14, 13, 0.15),	50	( YIL097W YDR484W YGL194C YDR398W YMR277W YGL219C YHR025W YPL091W YMR078C YDL004W YGL161C YKL120W YKL067W YKL012W YNR030W YFL016C YOL094C YDR244W YBR291C YLR055C YMR314W YDR517W YFL038C YER094C YFL044C YKL085W YDR115W YPL120W YJR065C YAL009W YDL117W YOL005C YLR038C YJL072C YNL193W YLR292C YDL073W YGR198W YJR089W YMR289W YDL020C YPR036W YPR113W YKL073W YDL148C YDR482C YGR235C YOR014W YKR035W-A YJR…	9.8e-05
3 4 5 6 11 12 13 14	(3, 11, 5.75556), (4, 12, 3.38889), (5, 14, 2.84444), (6, 14, 3.64444), (11, 12, 3.67778), (12, 13, 0.744444), (14, 13, 0.944444),	45	( YGL119W YGL194C YKL125W YDR372C YOR164C YCR077C YGL219C YPL091W YMR078C YNR036C YDR204W YEL044W YDL051W YNL218W YPL222W YJR140C YLR055C YER044C YGR083C YHR024C YDR234W YNL182C YDR126W YDR115W YPL120W YNL320W YPL195W YDL117W YFR028C YPL042C YLR244C YOL005C YIL143C YOR259C YKL089W YHR065C YMR289W YOR026W YPL066W YLR371W YDL148C YBR034C YDL077C YKR035W-A YDL150W )	0.000255
3 4 5 6 11 12 13 14	(3, 11, 3.2551), (4, 12, 2.94898), (5, 14, 2.7551), (6, 14, 3.31633), (11, 12, 2.68367), (12, 13, 2.44898), (14, 13, 3.59184),	49	( YGL120C YGR262C YHR038W YCR053W YJL167W YGL234W YHR114W YPL029W YLR118C YER003C YHR169W YPL086C YPL203W YJR134C YOL140W YOR168W YCR068W YDR308C YBL057C YLL035W YJL111W YJR057W YBR070C YDR087C YGR255C YER127W YKL113C YOR125C YGR195W YJL002C YAL010C YNL329C YPR048W YOL097C YGR048W YMR189W YLR351C YDL238C YIL033C YNL148C YLR438W YGL220W YKR071C YNL232W YLL029W YIR012W YLR192C YPL107W YHR192W )	0.000167
3 4 5 6 11 12 13 14	(3, 11, 3.23864), (4, 12, 3.44318), (5, 14, 3.04545), (6, 14, 3.23864), (11, 12, 2.70455), (12, 13, 2.84091), (14, 13, 2.48864),	44	( YOL021C YMR211W YDR331W YML021C YBR251W YDR487C YMR106C YIR026C YLR208W YGR159C YGR252W YKL028W YGR076C YHR062C YHR063C YJR070C YLR116W YGR005C YER021W YLR419W YBR025C YGR216C YPR137W YIL128W YDR177W YGL245W YPR037C YOR046C YNL279W YDL045C YER018C YOL032W YER050C YDR393W YOR048C YBR290W YJR084W YMR297W YMR149W YFL005W YHL022C YGR104C YFR011C YBR058C )	0.000292
3 4 5 6 11 12 13 14 15	(3, 11, 4.15306), (4, 12, 3.46939), (5, 14, 3.33673), (6, 14, 3.43878), (11, 12, 4.37755), (12, 13, 2.58163), (13, 15, 3.87755), (14, 13, 2.76531),	49	( YLR191W YOR272W YNL206C YGR207C YLR097C YKL024C YDR245W YDR460W YGR061C YOR157C YPL260W YML069W YPL126W YOR075W YEL036C YDL205C YFL036W YOL146W YBR200W YKL191W YGL091C YHR058C YJL069C YKL212W YPL125W YFR041C YBR037C YMR024W YDR060W YHR164C YGR257C YDR328C YNL153C YLR203C YPL244C YCR036W YMR309C YAR018C YDR359C YCR079W YGR217W YLR006C YAL013W YOR017W YIR005W YMR296C YBR257W YMR311C YOR349W )	0.000167
3 4 5 7 11 12 13 14 15	(3, 11, 3.75), (4, 12, 3.64286), (5, 14, 3.5), (7, 15, 3.15476), (11, 12, 3.52381), (12, 13, 3.19048), (13, 15, 3.42857), (14, 13, 3.80952),	42	( YDR167W YPR069C YOR202W YGL171W YNL175C YOR126C YNL003C YMR259C YIL075C YMR201C YLR289W YGL110C YFL027C YER141W YGR145W YPL001W YPR118W YGR193C YDL015C YDL064W YDL167C YBL038W YKL178C YML103C YGR167W YOL022C YLR023C YJL059W YDL120W YBR160W YPR067W YJR113C YGL169W YHR147C YGL242C YJR072C YML014W YDR473C YPL167C YMR092C YLR026C YML031W )	0.000181
3 4 5 10 11 12 13 14 15	(3, 11, 3.625), (4, 12, 3.44231), (5, 14, 3.64423), (10, 11, 4.23077), (11, 12, 2.70192), (12, 13, 3.18269), (13, 15, 3.31731), (14, 13, 3.85577),	52	( YGR246C YBL036C YPL063W YER126C YHR100C YML128C YPR088C YNR003C YGR094W YIL062C YHR028C YCR042C YHR088W YHR170W YDL207W YPL254W YKL017C YGL067W YKL028W YOR362C YOR117W YDL212W YDR158W YDR339C YDL108W YMR223W YOR095C YFL045C YBL023C YIL078W YHL031C YPL217C YDR177W YLL018C YER136W YEL042W YGR175C YGR149W YOR361C YGR276C YPR188C YDR163W YDR452W YNL305C YDR333C YBR290W YER014W YER029C YBR202W YDR16…	0.000201
3 4 5 11 12 13 14 15	(3, 11, 3.25), (4, 12, 2.85714), (5, 14, 2.86905), (11, 12, 2.88095), (12, 13, 2.78571), (13, 15, 3.29762), (14, 13, 3.05952),	42	( YGR171C YEL053C YHR119W YDR354W YNR003C YPL243W YOR090C YIR009W YLR074C YPR180W YLR059C YOR253W YMR091C YML025C YCR066W YLR243W YDR527W YCR051W YGL078C YOL093W YOR095C YDR531W YPL013C YBL007C YDR074W YER095W YPL117C YNL092W YML094W YDR511W YLR084C YAL034W-A YPR188C YDR189W YJR141W YAL039C YGR203W YOR308C YBR202W YGL145W YJR118C YMR049C )	0.000181
3 4 6 10 11 12 13 14	(3, 11, 3.1), (4, 12, 3.09167), (6, 14, 2.79167), (10, 11, 3.35833), (11, 12, 3.2), (12, 13, 2.68333), (14, 13, 2.775),	60	( YKL013C YPR100W YOR272W YGR095C YOR056C YGR285C YOL041C YLR418C YOL054W YDL040C YNL021W YLR097C YPL183C YKL024C YJL031C YIL065C YPR103W YGR061C YBR173C YPL260W YIL075C YPL050C YLR193C YNL215W YGL213C YPL190C YNL292W YEL036C YMR236W YFL036W YOL146W YOR001W YBL033C YLR410W YPL001W YJL014W YJL087C YHR030C YGR258C YDL015C YKL212W YPR190C YER007W YMR224C YBR160W YGL238W YPR033C YLR370C YNL153C YDR23…	0.000295
3 4 6 10 11 12 13 14	(3, 11, 0.5), (4, 12, 1.76744), (6, 14, 3.39535), (10, 11, 2.09302), (11, 12, 5.45349), (12, 13, 5.19767), (14, 13, 2.59302),	43	( YPL110C YHR148W YBR097W YGR210C YAL048C YLR427W YCL061C YDR457W YNL207W YER005W YOR124C YDR292C YDR306C YBR155W YML001W YLR362W YPR189W YLR275W YDL201W YDL111C YHR120W YHL010C YPR169W YOR257W YKL080W YDR168W YDR379C-A YEL058W YOR093C YOR163W YDR084C YDR481C YDL090C YLR409C YMR214W YKL194C YHR186C YGR276C YGL095C YPL209C YDR164C YGR261C YKL179C )	0.000275
3 4 6 10 11 12 13 14	(3, 11, 2.21111), (4, 12, 2.66667), (6, 14, 3.54444), (10, 11, 2.01111), (11, 12, 5.15556), (12, 13, 5.06667), (14, 13, 0.344444),	45	( YPR175W YJL167W YFR052W YGL234W YNR003C YHR114W YPL243W YLR118C YOL038W YIR009W YLR074C YPR180W YLR059C YPL203W YOR253W YBL011W YJR134C YIL043C YDR308C YDR527W YCR051W YMR150C YLL035W YGL248W YJR057W YIL064W YGL100W YGR255C YDR410C YIR022W YBL007C YJL002C YAL010C YNL329C YDR511W YLR084C YMR189W YLR351C YDL238C YIL033C YPR188C YDR189W YAL039C YNL232W YKL047W )	0.000255
3 4 6 10 11 12 13 14 15	(3, 11, 3.30702), (4, 12, 3.0614), (6, 14, 3.07895), (10, 11, 2.86842), (11, 12, 3.73684), (12, 13, 4.20175), (13, 15, 4.13158), (14, 13, 3.61404),	57	( YOL129W YGL236C YLR290C YDR128W YCR053W YHR148W YJL091C YHR089C YER072W YBR247C YNR032W YNL151C YKL058W YNL113W YDL046W YER003C YOR262W YER049W YOR335C YGL105W YJR134C YER069W YDR454C YBL021C YHR143W-A YCR068W YER016W YDR234W YHR205W YOR093C YIL153W YMR028W YGL248W YNR050C YOR368W YBL076C YNL325C YKL114C YFR028C YLR244C YDR045C YOL097C YML121W YKR002W YKL194C YLR216C YOR271C YHL013C YGR202C YLR…	8.6e-05
			GO:0044437	vacuolar part	Any constituent part of a vacuole, a closed structure, found only in eukaryotic cells, that is completely surrounded by unit membrane and contains liquid material.
3 4 7 10 11 12 13 14 15	(3, 11, 4.51163), (4, 12, 1.03488), (7, 15, 3.87209), (10, 11, 2.96512), (11, 12, 0.988372), (12, 13, 6.82558), (13, 15, 3.81395), (14, 13, 3.98837),	43	( YDL052C YKL190W YMR137C YML059C YDR320C YOR149C YOR004W YNL021W YPL183C YOR278W YMR259C YHR069C YER171W YLR234W YKR030W YDR297W YNL063W YGL213C YPL065W YDL205C YJR099W YPL010W YCR009C YJL087C YNL123W YER090W YDR529C YGR163W YGR020C YDL120W YDR060W YGL238W YLR025W YER048W-A YBR289W YOR245C YLR026C YLR006C YDL215C YER173W YKL049C YJR129C YOR349W )	0.000275
3 4 7 10 11 12 13 15	(3, 11, 1.98077), (4, 12, 2.39423), (7, 15, 3.38462), (10, 11, 2.25962), (11, 12, 3.17308), (12, 13, 4.26923), (13, 15, 3.53846),	52	( YOL129W YBR267W YPL110C YHR148W YGR172C YOL033W YDR283C YDR372C YOR164C YIL106W YIL108W YNR032W YDR292C YBR155W YKL058W YGL232W YOR067C YKR062W YHL010C YDR379C-A YMR197C YOR168W YDL060W YHR205W YOR163W YIL153W YMR028W YHR013C YJR033C YDR002W YLR133W YBL076C YNL325C YDR481C YNL082W YGR195W YPR051W YKL114C YKL160W YLR244C YDR045C YLR409C YML121W YJR117W YMR171C YJL029C YGL020C YNL317W YGL095C YKL…	0.000201
3 4 7 10 11 12 13 15	(3, 11, 2.93), (4, 12, 2.95), (7, 15, 3.32), (10, 11, 2.39), (11, 12, 2.31), (12, 13, 3.81), (13, 15, 3.29),	50	( YGR080W YKR065C YNL206C YLR274W YBR236C YGR232W YGR207C YGR200C YKL078W YGL068W YMR055C YPL260W YGL241W YNL215W YGR205W YJL030W YPL022W YNL227C YOL146W YGL097W YPL001W YJL085W YBR200W YDR044W YKL178C YPL210C YMR023C YPL125W YFR041C YDR047W YJL059W YKL170W YOL080C YHR164C YNL153C YPL098C YNL293W YPL244C YCR036W YNR038W YDR005C YGR217W YAL013W YOR080W YOR017W YOR035C YNL263C YMR296C YBR119W YDR44…	9.8e-05
3 4 7 10 11 12 13 15	(3, 11, 2.97414), (4, 12, 2.75862), (7, 15, 2.7931), (10, 11, 2.87069), (11, 12, 3.0431), (12, 13, 3.12069), (13, 15, 3.43966),	58	( YGL236C YLR290C YDR128W YPL184C YDR477W YOR176W YDR372C YHR089C YOR232W YNL151C YNL113W YER003C YOR262W YEL051W YBR291C YGL105W YJR134C YER069W YHR190W YBL021C YOR198C YHR143W-A YCR068W YER016W YDL060W YHR205W YIL153W YJL111W YGL019W YMR028W YGL248W YNR050C YMR220W YOR368W YBL076C YNL325C YDR410C YPR051W YOR356W YCL054W YKL114C YDR325W YFR028C YLR244C YML121W YKR002W YDR148C YLR216C YOR271C YGR…	0.000178
			GO:0005773	vacuole	A closed structure, found only in eukaryotic cells, that is completely surrounded by unit membrane and contains liquid material. Cells contain one or several vacuoles, that may have different functions from each other. Vacuoles have a diverse array of functions. They can act as a storage organelle for nutrients or waste products, as a degradative compartment, as a cost-effective way of increasing…
3 4 7 10 11 12 13 15	(3, 11, 4.81522), (4, 12, 2.52174), (7, 15, 2.51087), (10, 11, 3.27174), (11, 12, 0.130435), (12, 13, 5.18478), (13, 15, 2.56522),	46	( YGR171C YMR269W YBL036C YML059C YNL288W YPR069C YJL121C YOR149C YKL099C YOR278W YGL191W YHR025W YMR259C YER171W YDL205C YOR103C YCL059C YJR099W YPL010W YOR298C-A YGR028W YJR002W YDR529C YGR167W YGR005C YBR025C YDL120W YIL078W YDR060W YGL238W YLR025W YEL042W YGL242C YIL010W YER048W-A YIL004C YOR046C YNL279W YBR289W YEL032W YPL167C YLR026C YLR006C YMR297W YOR308C YOR349W )	0.000192
3 4 7 10 11 12 13 15	(3, 11, 2.57955), (4, 12, 2.48864), (7, 15, 3.11364), (10, 11, 2.84091), (11, 12, 3.20455), (12, 13, 3.55682), (13, 15, 3.21591),	44	( YLR290C YDR128W YPL184C YML067C YCR057C YER005W YOR232W YNL151C YNL113W YPR073C YMR203W YOR175C YBR291C YKL193C YGL105W YJR134C YER069W YHR190W YBL021C YCR068W YER016W YER094C YKR087C YJL111W YCL057C-A YNL223W YNR050C YMR220W YLR382C YOR356W YAR008W YLR253W YKL194C YGR048W YLR005W YHR186C YNR029C YLR292C YAL021C YNL102W YIL076W YKR071C YDR267C YHR192W )	0.000292
			GO:0005737	cytoplasm	All of the contents of a cell excluding the plasma membrane and nucleus, but including other subcellular structures.
3 4 7 10 11 12 13 15	(3, 11, 3.23077), (4, 12, 2.94231), (7, 15, 2.96154), (10, 11, 2.95192), (11, 12, 2.01923), (12, 13, 3.99038), (13, 15, 2.90385),	52	( YMR137C YPR168W YML059C YPR069C YDR320C YOR149C YKL099C YOR278W YER012W YGL191W YGL085W YER171W YBR260C YLR234W YNL265C YGL011C YHR200W YOR174W YDL205C YBR123C YCL059C YJR099W YBR279W YPL010W YIL118W YER157W YOR298C-A YOR254C YKL191W YGR028W YDR386W YDR529C YBR252W YDL167C YDR257C YGR167W YDL120W YDR060W YHR194W YLR025W YEL020W-A YER048W-A YNR053C YBR289W YPL167C YMR092C YNL039W YLR026C YML031W…	0.000201
3 4 7 11 12 13 14 15	(3, 11, 2.72222), (4, 12, 2.79365), (7, 15, 3.27778), (11, 12, 3.19841), (12, 13, 3.07937), (13, 15, 3.05556), (14, 13, 2.87302),	63	( YGR246C YJR017C YHR100C YBR097W YAL048C YML128C YGL048C YIL125W YPL093W YGR094W YJR016C YOR124C YHR028C YCR042C YHR088W YPL030W YDR036C YBR074W YJL039C YDL207W YPL237W YOR257W YKR081C YKL017C YGL067W YOR249C YMR117C YOR117W YDR255C YJL033W YMR218C YDL212W YNL244C YPL012W YER134C YHR156C YPR049C YML110C YPL175W YCL009C YLR197W YLL018C YNL221C YMR208W YLR209C YOR361C YGR276C YCL039W YMR135C YLR12…	0.000132
3 4 7 11 12 13 14 15	(3, 11, 3.66667), (4, 12, 3.32222), (7, 15, 1.63333), (11, 12, 3.04444), (12, 13, 2.02222), (13, 15, 3.12222), (14, 13, 4.18889),	45	( YGL120C YGL236C YKL210W YCR053W YNL084C YOR176W YOR027W YLR051C YPL029W YMR290C YGR253C YER003C YKL193C YJR134C YHR190W YOL140W YOR168W YPR112C YDL060W YLL035W YIL153W YJL111W YGL248W YNL277W YIL064W YDR002W YDR087C YGR255C YER127W YLR133W YDR410C YGR195W YER006W YJL002C YPR060C YCL054W YIL142W YFR050C YGR048W YLR351C YDL238C YGL020C YKR071C YLL029W YHR192W )	0.000255
3 4 7 11 12 13 14 15	(3, 11, 2.7766), (4, 12, 2.70213), (7, 15, 3.23404), (11, 12, 2.89362), (12, 13, 3.08511), (13, 15, 3.06383), (14, 13, 3.24468),	47	( YBR267W YPL110C YOL033W YDR372C YOR164C YHR089C YIL106W YIL108W YDR292C YBR155W YGL232W YER003C YKR062W YMR203W YHL010C YMR197C YOR198C YOR168W YDL060W YOR163W YMR028W YDR002W YDR087C YLR133W YBL076C YNL325C YDR481C YNL082W YGR195W YPR051W YKL114C YKL160W YLR244C YDR045C YLR409C YML121W YDR148C YJR117W YOR271C YMR171C YJL029C YGL020C YNL317W YKL189W YDL077C YKR035W-A YHR192W )	0.000135
3 4 7 11 12 13 15	(3, 11, 4.29231), (4, 12, 4.08462), (7, 15, 2.06923), (11, 12, 1.90769), (12, 13, 0.246154), (13, 15, 2.4),	65	( YGL120C YCR053W YML067C YBR254C YDR372C YDL072C YOR164C YHR089C YIL106W YER072W YOR275C YOR027W YBR247C YMR290C YGR253C YOR232W YPL085W YER003C YMR203W YBR291C YKL193C YOR335C YGL105W YER069W YDR394W YHR190W YDR454C YOR198C YOR168W YHR143W-A YDL060W YER094C YDR234W YJL111W YCL057C-A YNR050C YNL277W YNR021W YDR002W YDR087C YBL076C YJR065C YGR195W YKL160W YFR028C YLR244C YER026C YHR128W YDR148C Y…	0.000145
3 4 7 11 12 13 15 16	(3, 11, 3.63158), (4, 12, 2.62281), (7, 15, 2.98246), (11, 12, 5.09649), (12, 13, 1.07895), (13, 15, 2.98246), (16, 15, 2.60526),	57	( YGR080W YOR274W YOR272W YNL206C YBR236C YGR200C YDL040C YBR081C YGL068W YGL142C YML097C YJL003W YDR460W YNL003C YMR055C YGR078C YPL260W YGL241W YML069W YNL280C YPL126W YJL030W YGR123C YNL227C YDR362C YGR145W YGL097W YJL085W YBR200W YGL091C YDL064W YHR075C YKL178C YMR023C YFR041C YJL059W YGR090W YDR328C YDR061W YNL153C YJR138W YPL244C YJR072C YDL195W YNR038W YMR309C YCR079W YOR239W YGR217W YAL01…	8.6e-05
3 4 7 11 12 13 15 16	(3, 11, 1.87), (4, 12, 1.53), (7, 15, 3.09), (11, 12, 3.15), (12, 13, 4.34), (13, 15, 3.35), (16, 15, 3.67),	50	( YLR290C YDR128W YDR268W YPL184C YDR283C YCR057C YER005W YNL151C YER087W YNL113W YPR073C YOR175C YBR291C YDR379C-A YGL105W YJR134C YER069W YHR190W YBL021C YHR201C YCR068W YLL031C YER016W YKR087C YHR205W YIL153W YJL111W YCL057C-A YNL223W YGL248W YHR013C YNR050C YJR033C YMR220W YLR382C YOR368W YOR356W YAR008W YLR253W YKL194C YGR048W YLR005W YHR186C YNR029C YLR292C YAL021C YNL102W YIL076W YKR071C Y…	9.8e-05
3 4 10 11 12 13 14	(3, 11, 1.78226), (4, 12, 1.98387), (10, 11, 2.57258), (11, 12, 2.24194), (12, 13, 3.26613), (14, 13, 3.15323),	62	( YPL002C YDR268W YGR054W YGR210C YCR061W YGR172C YNL250W YIL129C YGL065C YCR077C YNL224C YCR047C YML065W YNR036C YDR204W YBR228W YOR250C YEL044W YDL051W YKR062W YBR235W YGL173C YNR007C YPL169C YMR197C YHR201C YER044C YNL291C YKR087C YLR425W YCL004W YOR261C YNL177C YNL223W YHR013C YBR109C YOR022C YPR167C YDR489W YBR111C YIL090W YDR397C YKL059C YNL293W YNL251C YLR005W YBR035C YJL029C YGL084C YLR38…	0.000234
3 4 10 11 12 13 15	(3, 11, 3.20714), (4, 12, 2.60714), (10, 11, 2.22143), (11, 12, 1.82857), (12, 13, 2.50714), (13, 15, 2.62857),	70	( YPL078C YOL021C YDR322W YDR331W YJL121C YLR427W YDR354W YDR457W YML021C YFR032C-A YNL207W YHR025W YAL020C YKL067W YLR362W YKR023W YKR068C YDR289C YIL041W YMR276W YPL096W YPR176C YOL094C YNL219C YPR169W YNL006W YML025C YER178W YGR076C YIL043C YJR002W YLR243W YMR293C YBR025C YGR216C YGL087C YPR137W YIL128W YBL007C YAL009W YGR135W YDL090C YMR214W YLR200W YIL010W YLR038C YIL004C YAL034W-A YNL279W Y…	0.000202
3 4 10 11 12 13 15	(3, 11, 3.43023), (4, 12, 0.127907), (10, 11, 1.59302), (11, 12, 4.38372), (12, 13, 2.31395), (13, 15, 3.15116),	43	( YOR209C YHR038W YBR248C YPR186C YOR002W YMR033W YPR107C YJL060W YDR176W YGR277C YIL039W YDL213C YPL091W YML065W YBR141C YMR061W YHR188C YDL168W YFL026W YPL169C YOR194C YLR055C YLR100W YPL109C YDR527W YDR407C YML110C YDR115W YOR244W YLR209C YOL142W YLR277C YGL244W YKL184W YJL203W YMR289W YOR026W YMR156C YGR147C YJR052W YJR142W YHR004C YDR512C )	0.000275
3 4 10 11 12 13 15	(3, 11, 2.52), (4, 12, 2.77), (10, 11, 2.37), (11, 12, 2.68), (12, 13, 2.63), (13, 15, 2.03),	50	( YMR269W YDR322W YMR211W YDR256C YJL121C YDR354W YJL063C YBR251W YHR025W YKL029C YKR023W YKR068C YBR246W YDL111C YMR106C YIR026C YPR176C YLR208W YMR091C YGR252W YJR002W YHR062C YHR063C YJR070C YLR116W YGR005C YER021W YLR419W YGL100W YBR025C YOL124C YPR137W YIL128W YBL007C YDL090C YDR330W YOR251C YNL092W YNL252C YHL004W YIL010W YIL004C YOR046C YNL279W YEL032W YGL174W YER050C YMR100W YDR393W YMR29…	9.8e-05
3 4 10 11 12 13 15	(3, 11, 2.23684), (4, 12, 2.78947), (10, 11, 2.5614), (11, 12, 2.99123), (12, 13, 2.51754), (13, 15, 1.90351),	57	( YMR269W YMR211W YDR256C YOL008W YMR190C YJL063C YBR251W YKL029C YPR047W YDR301W YDL103C YPR189W YMR301C YBR246W YDL201W YDL111C YMR106C YIR026C YHR120W YAL041W YPR169W YLR208W YOR253W YDR168W YMR091C YGR252W YHR062C YHR063C YJR070C YGL078C YLR116W YOR287C YIR034C YGR005C YER021W YLR419W YGL100W YHR019C YOL124C YDR330W YOR251C YNL092W YDR190C YGL245W YNL252C YHL004W YOR046C YGL174W YNL110C YKR02…	8.6e-05
3 4 10 11 12 13 15 16	(3, 11, 5.5), (4, 12, 3.55319), (10, 11, 3.19149), (11, 12, 2.84043), (12, 13, 0.382979), (13, 15, 2.40426), (16, 15, 3.12766),	47	( YGR054W YKL125W YBR254C YDL072C YOR164C YCR077C YIL106W YGR253C YPL091W YCR047C YDR204W YDL051W YMR203W YKL193C YPL169C YDR394W YOR168W YER044C YOR261C YDR002W YDR087C YER127W YER148W YJR065C YGR195W YPR060C YKL160W YJR117W YGR048W YNL193W YJL029C YAL021C YGL020C YHR065C YLR438W YGL220W YLR371W YHR098C YLL029W YBR034C YPR163C YDL077C YGR235C YKR035W-A YIR012W YDL150W YHR192W )	0.000135
3 4 11 12 13 14 15 16	(3, 11, 4.17073), (4, 12, 3.53659), (11, 12, 1.7561), (12, 13, 2.87805), (13, 15, 2.82927), (14, 13, 2.87805), (16, 15, 2.95122),	41	( YPL063W YER126C YMR190C YLR427W YDR457W YJR016C YDL103C YML104C YPR189W YHR170W YDR289C YIL041W YMR276W YAL041W YNL006W YGR159C YMR223W YFL045C YHR019C YGR216C YCL009C YDR177W YMR214W YLR200W YDR190C YNL110C YGR099W YDR163W YOR115C YDR452W YNL305C YBR290W YJR084W YMR060C YFL005W YJR053W YHL022C YGR104C YNL200C YFR011C YDL028C )	0.000247
3 4 11 12 13 15 16	(3, 11, 1.78571), (4, 12, 3.44805), (11, 12, 4.37662), (12, 13, 0.188312), (13, 15, 2.27273), (16, 15, 2.92857),	77	( YDR167W YDR293C YNL062C YKL013C YGR178C YGL129C YPR168W YAL043C YIL134W YGR285C YGL171W YOR160W YPR024W YLR066W YPR108W YML012W YER012W YKL016C YGL085W YPR103W YDR435C YKL041W YBR260C YNL265C YMR201C YIL094C YGL011C YKR080W YKL021C YHR200W YBR123C YMR062C YMR236W YCR017C YIL116W YBR279W YGR227W YOR254C YMR292W YPL170W YBR252W YDL167C YBL038W YEL052W YEL037C YGR173W YOL022C YFR010W YNL071W YML01…	0.000239
			GO:0000502	proteasome complex	A large multisubunit complex which catalyzes protein degradation. This complex consists of the barrel shaped proteasome core complex and one or two associated proteins or complexes that act in regulating entry into or exit from the core.
3 4 11 12 13 15 16	(3, 11, 2.47222), (4, 12, 2.62037), (11, 12, 2.35185), (12, 13, 2.59259), (13, 15, 2.5), (16, 15, 2.46296),	54	( YMR308C YDR121W YJR121W YPL247C YNL061W YPL215W YJL049W YMR033W YPR107C YDR176W YBR142W YGR277C YIL039W YLR330W YDL198C YKL138C YGL187C YIL093C YGR282C YIL034C YDR228C YPL172C YFL026W YMR026C YOR194C YLR100W YKR016W YHR168W YLR003C YDL087C YNR006W YPL043W YKL011C YJR007W YOL142W YLR277C YGL244W YKL184W YKL151C YML095C YPL151C YOR077W YNR023W YCR093W YKL074C YMR039C YMR156C YNL260C YDR270W YEL01…	0.000234
3 4 11 12 13 15 16	(3, 11, 2.5463), (4, 12, 2.48148), (11, 12, 2.49074), (12, 13, 2.5463), (13, 15, 2.52778), (16, 15, 2.40741),	54	( YMR308C YDR121W YJR121W YNL061W YPL215W YJL049W YMR033W YPR107C YDR176W YBR142W YGR277C YIL039W YLR330W YDL198C YKL138C YGL187C YIL093C YGR282C YIL034C YDR228C YPL172C YFL026W YMR026C YGL195W YOR194C YLR100W YKR016W YHR168W YLR003C YDL087C YNR006W YPL043W YKL011C YJR007W YOL142W YLR277C YGL244W YKL184W YKL151C YDL145C YML095C YPL151C YOR077W YNR023W YCR093W YKL074C YMR156C YNL260C YDR270W YEL01…	0.000234
3 4 11 12 13 15 16	(3, 11, 2.94186), (4, 12, 2.59302), (11, 12, 2.17442), (12, 13, 2.73256), (13, 15, 2.37209), (16, 15, 2.18605),	43	( YGR171C YMR269W YBL036C YMR211W YJL121C YBR251W YGL191W YHR025W YBR246W YDL111C YMR106C YOR103C YMR235C YNL118C YLR208W YPL254W YGR252W YJR002W YHR062C YHR063C YLR116W YGR005C YER021W YLR419W YBR025C YPR094W YOL124C YPR137W YIL078W YEL042W YPR037C YIL010W YIL004C YGR149W YOR046C YNL279W YEL032W YER018C YAL039C YER050C YMR297W YOR308C YOR340C )	0.000275
3 4 11 12 13 15 16	(3, 11, 0.26), (4, 12, 3.6), (11, 12, 1.59), (12, 13, 4.33), (13, 15, 2.87), (16, 15, 2.35),	50	( YOR128C YOL018C YJL167W YHR090C YNL250W YIL129C YBR060C YGL065C YHR114W YDL226C YFL046W YHL030W YBR228W YBR235W YOR006C YLR272C YNR007C YMR262W YDR427W YBR265W YCL004W YBR002C YML077W YHR132C YDR211W YJL002C YDR214W YDR489W YDR325W YIL090W YKR002W YJR063W YNL293W YMR077C YOR141C YIL033C YJR058C YGL084C YNL139C YLR386W YGR006W YOR221C YMR039C YBR088C YGR261C YPR089W YDR264C YLR166C YPL249C YDL21…	9.8e-05
3 4 11 12 13 15 16	(3, 11, 2.16346), (4, 12, 2.45192), (11, 12, 2.26923), (12, 13, 2.74038), (13, 15, 2.74038), (16, 15, 2.63462),	52	( YGR054W YJL167W YKL125W YNL250W YIL129C YGL065C YCR077C YHR114W YHL030W YCR047C YDR204W YBR228W YDL051W YBR235W YOR006C YNR007C YER049W YDR427W YDL031W YJR140C YER044C YBR265W YCL004W YOR261C YER127W YHR132C YER148W YPL195W YDR211W YJL002C YPR060C YDR214W YDR489W YCL054W YDR325W YOL005C YIL090W YKR002W YOR259C YMR077C YGL084C YHR065C YLR386W YGR006W YBR088C YLL029W YBR034C YHR102W YDL150W YDR26…	0.000201
3 5 6 10 11 12 13 14	(3, 11, 4.52174), (5, 14, 3.8913), (6, 14, 2.82609), (10, 11, 2.53261), (11, 12, 5.27174), (12, 13, 1.92391), (14, 13, 0.0326087),	46	( YIL097W YKL019W YGR178C YGL194C YJR122W YGL153W YMR033W YDR176W YML097C YKL016C YOL096C YPL091W YDR456W YNL072W YGL011C YGR123C YMR281W YOR332W YDR244W YBL078C YPL222W YDL119C YLR055C YNL048W YBR026C YPL101W YDR115W YPL120W YJR065C YFR048W YDR061W YOR244W YOL005C YML080W YDR392W YMR216C YNL193W YLR292C YML112W YMR289W YKL122C YPL151C YDR137W YDL003W YDL065C YHR004C )	0.000192
3 5 6 10 11 12 13 14 15	(3, 11, 5.75806), (5, 14, 4.00806), (6, 14, 3.44355), (10, 11, 3.82258), (11, 12, 0.153226), (12, 13, 5.68548), (13, 15, 2.97581), (14, 13, 2.15323),	62	( YGR080W YDR121W YLR274W YNL288W YJL121C YJL049W YGL048C YKL099C YOR278W YGL191W YER171W YGL241W YNL119W YHR072W-A YDR297W YGL213C YIL041W YOR174W YCL059C YJR099W YIL118W YPL254W YOR298C-A YGR028W YOR249C YDR529C YPL210C YHR063C YMR218C YOR287C YGR005C YBR025C YHR019C YGR216C YCL009C YLR025W YPL098C YJL180C YNR053C YGR264C YOR046C YKL151C YNL279W YBR289W YOR245C YDR254W YNL192W YER018C YDR005C Y…	0.000234
3 5 6 11 12 13 14	(3, 11, 2.12921), (5, 14, 2.34831), (6, 14, 2.5618), (11, 12, 2.25843), (12, 13, 2.97753), (14, 13, 2.72472),	89	( YPL002C YJL140W YOL018C YML067C YKL125W YDR477W YJL062W YOR069W YIL129C YCR057C YOR164C YGL065C YIL106W YOR217W YHR073W YGL073W YNR032W YNR036C YDR204W YKL058W YDL051W YKR062W YNL218W YBR235W YGL173C YJR140C YMR197C YHR201C YER044C YGR083C YHR024C YDR234W YBR265W YHR205W YDR140W YCL004W YOR261C YNL177C YCL057C-A YBL050W YBR109C YJR033C YNL182C YOR368W YDR126W YBL076C YHR132C YNL082W YPR167C YDR…	0.000148
			GO:0042144	vacuole fusion, non-autophagic	The fusion of two vacuole membranes to form a single vacuole.
			GO:0006944	membrane fusion	The joining of two lipid bilayers to form a single membrane.
			GO:0016044	membrane organization and biogenesis	A process that is carried out at the cellular level which results in the formation, arrangement of constituent parts, or disassembly of membranes inside and surrounding the cell.
3 5 6 11 12 13 14	(3, 11, 2.56849), (5, 14, 2.46575), (6, 14, 2.59589), (11, 12, 2.38356), (12, 13, 2.5274), (14, 13, 2.4589),	73	( YMR269W YER126C YDR256C YHR100C YBR097W YMR108W YAL048C YLR427W YDR457W YPL093W YFR032C-A YNL207W YGR094W YJR016C YKL029C YOR124C YFL028C YAL020C YDR306C YDR432W YOL038W YML001W YKL060C YLR362W YPR189W YDR289C YLR275W YDL046W YDL201W YDL111C YHR120W YBR074W YAL041W YPR169W YOR257W YKR081C YDR168W YOR362C YJL033W YPL012W YIR034C YDR084C YBL023C YIL078W YGR135W YDL090C YEL026W YMR214W YER136W YLR…	0.000134
3 5 6 11 12 13 14 15	(3, 11, 2.30435), (5, 14, 2.79348), (6, 14, 2.72826), (11, 12, 2.8913), (12, 13, 3.52174), (13, 15, 3.1413), (14, 13, 3.61957),	46	( YOR128C YDL147W YOL033W YDR283C YDR372C YDL072C YHL030W YPL091W YNR008W YER087W YOR067C YPR073C YKR062W YBR176W YOR175C YOR006C YLR272C YOR198C YBR171W YPL023C YLR382C YDR115W YPL120W YJR065C YPL195W YDR211W YPR051W YOR356W YDR214W YKL160W YDR325W YER026C YOL005C YDR148C YMR077C YOR141C YNR029C YLR292C YGL084C YGL106W YGR125W YPR007C YDL148C YKR035W-A YDR105C YBR073W )	0.000192
3 5 6 11 12 13 14 15	(3, 11, 3.99057), (5, 14, 3.29245), (6, 14, 3.26415), (11, 12, 1.95283), (12, 13, 3.24528), (13, 15, 2.65094), (14, 13, 2.60377),	53	( YJR017C YJL121C YNR020C YGL048C YGL191W YDL213C YOR330C YNL119W YHR072W-A YIL041W YMR276W YAR003W YGL246C YDR036C YLR208W YPL254W YGR159C YOR249C YMR117C YHR062C YHR063C YMR218C YOR287C YNL244C YGR005C YER021W YLR419W YBR025C YIR011C YHR019C YGR216C YPR137W YCL009C YDR177W YPR037C YOR046C YNL279W YER018C YOL032W YER050C YOR048C YCR032W YBR290W YER014W YJR084W YMR297W YDL006W YFL005W YHL022C YGR…	0.000212
3 5 10 11 12 13 14 15	(3, 11, 3.36538), (5, 14, 3.00962), (10, 11, 3.13462), (11, 12, 2.72115), (12, 13, 3.13462), (13, 15, 2.91346), (14, 13, 2.72115),	52	( YMR269W YJR017C YBR097W YMR190C YGL048C YDR457W YNL207W YJR016C YOR124C YFL028C YDL103C YNL119W YPR189W YIL041W YDL111C YBR074W YJL039C YAL041W YNL006W YOR257W YKR081C YDR168W YGR159C YMR117C YHR063C YPR049C YGR005C YER021W YLR419W YHR019C YCL009C YMR214W YLR200W YDR190C YNL221C YOR046C YLR127C YNL110C YGR099W YOL032W YOR115C YOR048C YGR093W YHR017W YJR084W YDL006W YMR274C YPL209C YFL005W YER14…	0.000201
			GO:0007242	intracellular signaling cascade	A series of reactions within the cell that occur as a result of a single trigger reaction or compound.
			GO:0007165	signal transduction	The cascade of processes by which a signal interacts with a receptor, causing a change in the level or activity of a second messenger or other downstream target, and ultimately effecting a change in the functioning of the cell.
			GO:0007154	cell communication	Any process that mediates interactions between a cell and its surroundings. Encompasses interactions such as signaling or attachment between one cell and another cell, between a cell and an extracellular matrix, or between a cell and any other aspect of its environment.
3 5 10 11 12 13 14 15	(3, 11, 2.46154), (5, 14, 2.8), (10, 11, 2.78462), (11, 12, 3.69231), (12, 13, 3.27692), (13, 15, 3.13077), (14, 13, 2.85385),	65	( YDR331W YBR097W YNR020C YDR064W YAL048C YMR190C YLR427W YDR457W YNL207W YBR251W YJR016C YOR124C YFL028C YML096W YOR330C YDL103C YNL119W YLR362W YPR189W YPL030W YIL041W YGL246C YDL201W YDL111C YMR106C YHR120W YBR074W YJL039C YAL041W YPR169W YNL006W YOR257W YKR081C YDR168W YGR159C YMR117C YHR062C YER078C YHR063C YPR049C YGR005C YER021W YLR419W YHR019C YCL009C YMR214W YDR190C YNL221C YOR046C YLR12…	0.000145
			GO:0007242	intracellular signaling cascade	A series of reactions within the cell that occur as a result of a single trigger reaction or compound.
			GO:0007165	signal transduction	The cascade of processes by which a signal interacts with a receptor, causing a change in the level or activity of a second messenger or other downstream target, and ultimately effecting a change in the functioning of the cell.
3 5 11 12 13 14 15	(3, 11, 2.17), (5, 14, 2.21), (11, 12, 2.69), (12, 13, 2.9), (13, 15, 2.7), (14, 13, 2.33),	50	( YOL129W YLR290C YPL110C YBR254C YHR089C YIL108W YER072W YOR275C YBR247C YDL226C YFL046W YER005W YCR047C YNL151C YDR292C YBR155W YHL010C YER049W YOR335C YDR427W YPL169C YDR379C-A YGL105W YDR454C YEL058W YOR163W YHR013C YNL325C YER148W YDR481C YLR253W YLR409C YML121W YKL194C YGR103W YJR117W YOR271C YGR202C YHR186C YJR058C YJL029C YGL020C YIL076W YNL201C YGL095C YDR267C YHR098C YPR163C YGR261C YHR…	9.8e-05
3 6 7 10 11 12 13 14 15	(3, 11, 1.15385), (6, 14, 3.40385), (7, 15, 4.01923), (10, 11, 2.11538), (11, 12, 1.25), (12, 13, 6.85577), (13, 15, 4.26923), (14, 13, 4.93269),	52	( YPL002C YOL018C YMR137C YGR207C YIL129C YGL065C YPL183C YOR217W YNR032W YNL215W YKR062W YDL205C YBR235W YFL036W YOL146W YJL087C YNL123W YKL191W YMR197C YHR201C YER090W YBR265W YHR205W YCL004W YPL125W YJR033C YDR047W YBR037C YOR368W YHR132C YNL082W YDR060W YDR489W YHR164C YNL153C YIL090W YKR002W YNL293W YLR005W YCR036W YKL149C YNL139C YLR386W YLR006C YGR006W YOR017W YMR039C YBR088C YKL189W YHR01…	0.000201
3 6 7 11 12 13 14 15	(3, 11, 3.32143), (6, 14, 2.91964), (7, 15, 2.82143), (11, 12, 2.73214), (12, 13, 3.50893), (13, 15, 3.1875), (14, 13, 2.50893),	56	( YDR167W YPR069C YOR202W YGL171W YOL041C YGL068W YKL007W YLR330W YNL003C YJL208C YIL075C YMR201C YLR289W YGL110C YFL027C YER141W YGR145W YPL001W YGR227W YPR118W YGR193C YFL017C YDL064W YKR016W YDL167C YBL038W YOR241W YDR145W YMR023C YML103C YGR167W YOL022C YLR023C YMR224C YGL172W YDL120W YPR067W YJR113C YOL080C YGL169W YHR147C YGR267C YGL242C YNL181W YJR072C YML014W YDR473C YPL167C YOR245C YMR09…	0.000208
3 6 7 11 12 13 14 15	(3, 11, 3.64286), (6, 14, 2.86735), (7, 15, 2.95918), (11, 12, 2.02041), (12, 13, 2.62245), (13, 15, 2.83673), (14, 13, 4.05102),	49	( YBL036C YDR322W YEL053C YJR014W YFR052W YNL315C YNR003C YPL243W YLR262C YIR009W YLR059C YBR121C YMR091C YML025C YIL043C YLR259C YLR243W YDR527W YCR051W YMR150C YGL078C YPL218W YDR158W YOR095C YDR407C YPL013C YDR074W YER095W YLR197W YEL042W YML094W YGR175C YGR060W YDR511W YLR084C YIL010W YAL034W-A YDR189W YJR141W YAL039C YGR203W YOR308C YPL204W YBR202W YJR129C YGL145W YMR049C YFL023W YKL047W )	0.000167
3 6 10 11 12 13 14	(3, 11, 2.39286), (6, 14, 2.59821), (10, 11, 2.25), (11, 12, 2.50893), (12, 13, 2.65179), (14, 13, 2.59821),	56	( YIL097W YBR267W YOR128C YOR243C YGL194C YOL033W YBR060C YGL219C YLR009W YHL030W YPL091W YMR078C YNR008W YKL120W YER087W YGR047C YOR155C YOR067C YPR073C YNR030W YBR256C YOR006C YDR244W YBR291C YLR272C YPL222W YLR055C YDR517W YER094C YDR083W YGL019W YLR382C YDR115W YPL120W YJR065C YDL117W YDR325W YOL005C YJR069C YMR077C YOR141C YNR029C YBR129C YNL193W YLR292C YGL084C YGR125W YMR289W YPR113W YDL14…	0.000208
3 6 10 11 12 13 14	(3, 11, 2.70755), (6, 14, 2.57547), (10, 11, 2.40566), (11, 12, 2.36792), (12, 13, 2.56604), (14, 13, 2.37736),	53	( YDR484W YFL001W YMR239C YDR398W YBL104C YLR389C YJL090C YOR002W YMR277W YGL116W YHR025W YIL044C YDR361C YDL004W YGL161C YDR301W YKL120W YKL067W YHR072W-A YHR171W YMR301C YPL152W YKL012W YFL016C YDL168W YOL094C YMR314W YFL038C YER094C YFL044C YOR287C YKL085W YGL180W YNL115C YOL124C YGL087C YAL009W YOR251C YHL004W YLR038C YJL072C YLR085C YDL073W YBR263W YGR198W YJR089W YDL020C YPR036W YNL313C YDR…	0.000212
3 6 10 11 12 13 14 15	(3, 11, 3.28571), (6, 14, 3.10204), (10, 11, 3.45918), (11, 12, 2.68367), (12, 13, 3.28571), (13, 15, 2.37755), (14, 13, 2.80612),	49	( YNL062C YNL010W YJL130C YHR193C YDR429C YNL288W YJL049W YJR139C YJR068W YNL064C YLR066W YHR132W-A YLR303W YGR277C YDL198C YDL014W YMR015C YGR205W YIL093C YDR388W YEL055C YMR120C YCR017C YFL026W YFR044C YCR012W YDR044W YPL266W YMR241W YJL069C YPR110C YEL037C YML086C YLR002C YLR003C YJR007W YJR138W YLR277C YGR264C YKL151C YAR018C YOR239W YKL149C YNR039C YKL074C YIR005W YBR087W YJR043C YIR010W )	0.000167
3 7 10 11 12 13 14 15	(3, 11, 3.03922), (7, 15, 3.22549), (10, 11, 2.80392), (11, 12, 2.93137), (12, 13, 3.0098), (13, 15, 3.32353), (14, 13, 2.66667),	51	( YDL052C YKR065C YNL206C YMR137C YDR320C YGR207C YKL099C YGL068W YKL041W YGL241W YLR234W YPL126W YDL205C YNL227C YCL059C YGL097W YJL085W YOR298C-A YGL091C YOR194C YER090W YDL064W YDR529C YMR023C YFR041C YDR047W YNL071W YDR060W YOL080C YHR164C YGR257C YPL098C YNL168C YIR008C YNL293W YER048W-A YGL244W YCR036W YDR405W YNR038W YCR079W YGR217W YLR006C YAL013W YOR080W YMR156C YDL003W YNL263C YBR119W Y…	0.000189
3 7 10 11 12 13 15	(3, 11, 2.14557), (7, 15, 2.57595), (10, 11, 2.35443), (11, 12, 2.60127), (12, 13, 2.81013), (13, 15, 2.51266),	79	( YBR267W YPL110C YML067C YKL125W YOL033W YBR254C YDL072C YCR057C YOR164C YIL106W YIL108W YDL226C YER005W YHL030W YDR292C YBR155W YMR203W YOR175C YHL010C YLR272C YDR427W YDR379C-A YDR394W YOR198C YEL058W YOR168W YDL060W YLL035W YBR265W YOR163W YDR083W YJR033C YML077W YIL064W YDR002W YLR382C YDR087C YER127W YLR133W YHR132C YER148W YDR481C YNL082W YJR065C YGR195W YJL002C YPR060C YAR008W YLR253W YKL…	0.000184
3 7 10 11 12 13 15	(3, 11, 3.57843), (7, 15, 2.40196), (10, 11, 0.176471), (11, 12, 4.55882), (12, 13, 1.64706), (13, 15, 2.63725),	51	( YNL062C YLR066W YMR033W YPR107C YOR275C YDR176W YGR277C YIL039W YNL003C YDR456W YMR061W YIL093C YDL116W YEL055C YCR017C YFL026W YPL222W YMR292W YGL195W YJR140C YKL178C YHR168W YEL052W YBR026C YPL101W YEL037C YLR002C YEL002C YPL120W YML018C YPL195W YJR138W YOL005C YOL142W YLR277C YKL184W YJR072C YPR056W YLR292C YGL106W YOR239W YPL151C YNR023W YOR026W YNR039C YKL073W YIR005W YBR087W YDR270W YJR04…	0.000189
3 7 11 12 13 14 15 16	(3, 11, 1.85227), (7, 15, 3.71591), (11, 12, 0.136364), (12, 13, 5.07955), (13, 15, 2.82955), (14, 13, 4.67045), (16, 15, 2.71591),	44	( YKR065C YKL190W YJR121W YMR137C YNL061W YGR207C YOL054W YGR200C YJL168C YDL198C YMR055C YLR234W YNL215W YBR101C YGR205W YGR282C YFL036W YOL146W YJL126W YPL010W YCR009C YJL087C YJL085W YKL191W YER090W YDR386W YGR163W YPL125W YPR040W YDR047W YHR164C YJR007W YNL153C YNL293W YCR036W YOR077W YLR006C YOR017W YKR055W YNL260C YKL049C YOR349W YOR078W YMR312W )	0.000292
3 8 10 11 12 13 15 16	(3, 11, 2.09302), (8, 16, 3.22093), (10, 11, 4.74419), (11, 12, 0.186047), (12, 13, 5.0814), (13, 15, 2.94186), (16, 15, 2.73256),	43	( YNL010W YKR065C YJR121W YMR137C YPL247C YNL288W YJL049W YGR207C YHR132W-A YKL099C YGL068W YDL198C YLR234W YGR205W YMR120C YCL059C YJL085W YPL122C YOR298C-A YDR044W YER090W YPL266W YLR393W YDR529C YLR003C YDR047W YGL172W YJR125C YHR164C YJR007W YPL098C YGL242C YNL293W YER048W-A YGR264C YCR036W YKL151C YAR018C YLR006C YOR080W YMR039C YCL032W YMR312W )	0.000275
3 10 11 12 13 14 15	(3, 11, 2.92727), (10, 11, 2.30909), (11, 12, 2.07273), (12, 13, 2.68182), (13, 15, 2.46364), (14, 13, 2.54545),	55	( YGL155W YMR211W YJL121C YDR348C YHR025W YGL161C YLR262C YDR289C YBR246W YMR276W YDR036C YNL219C YIL144W YLR208W YGR252W YOR249C YJR002W YCR066W YDR255C YFL038C YMR218C YLR116W YDR097C YPL012W YER134C YHR156C YBR025C YIR011C YGR216C YPR137W YDL090C YIL010W YIL004C YJL072C YNL279W YEL032W YCL039W YER018C YJR141W YJR089W YER050C YFL024C YCR032W YMR297W YMR060C YPR105C YMR149W YJR053W YHL022C YGR10…	0.000237
3 10 11 12 13 14 15	(3, 11, 3.08621), (10, 11, 2.28448), (11, 12, 1.92241), (12, 13, 2.75), (13, 15, 2.49138), (14, 13, 2.46552),	58	( YGL155W YMR211W YJL121C YGL191W YHR025W YGL161C YLR262C YDR289C YBR246W YMR276W YDR036C YMR235C YNL219C YIL144W YLR208W YGR252W YOR249C YJR002W YCR066W YDR255C YFL038C YMR218C YLR116W YDR097C YPL012W YER134C YHR156C YBR025C YIR011C YGR216C YPR137W YDL090C YIL010W YIL004C YJL072C YNL279W YEL032W YCL039W YER018C YJR141W YGR198W YJR089W YER050C YFL024C YCR032W YMR297W YMR060C YPR105C YMR149W YJR12…	0.000178
3 10 11 12 13 14 15	(3, 11, 3.58871), (10, 11, 1.71774), (11, 12, 4.41935), (12, 13, 0.153226), (13, 15, 2.6371), (14, 13, 2.48387),	62	( YOR274W YGR054W YNL206C YAL043C YNL175C YPR108W YKR038C YPR107C YCR077C YGL142C YML097C YOR126C YJL003W YDR460W YNL003C YGR253C YPL091W YCR047C YKL041W YDR204W YPL126W YGR123C YDL051W YNL227C YGL097W YKL193C YPL169C YGL091C YOR194C YDL064W YER044C YEL052W YOR261C YMR023C YFR041C YNL071W YGL016W YNL256W YFR048W YGR257C YDR328C YCR072C YNL168C YIR008C YGL244W YNL193W YDR405W YJL029C YNR038W YCR07…	0.000234
3 10 11 12 13 14 15	(3, 11, 4.76786), (10, 11, 1.27679), (11, 12, 0.767857), (12, 13, 3.45536), (13, 15, 2.10714), (14, 13, 2.625),	56	( YDR484W YJL121C YGL191W YHR025W YDL004W YGL161C YML104C YLR262C YDR289C YMR276W YKL012W YDR036C YOR119C YOR211C YMR247C YOR249C YJR002W YCR066W YDR255C YPL109C YFL038C YMR218C YNL244C YBR025C YPR094W YGR216C YDR180W YCR059C YER107C YML094W YPR037C YIL010W YIL004C YJL072C YNL279W YEL032W YER018C YJR141W YGR198W YJR089W YER050C YCR092C YCR032W YBR288C YMR297W YOR308C YMR060C YPR105C YMR149W YJR12…	0.000208
1 2 3 4 5 6 7 8 9 10 11 12 13 14 15 16	(1, 10, 8.26829), (2, 10, 8.18293), (3, 11, 6), (4, 12, 0.682927), (5, 14, 5.45122), (6, 14, 5.10976), (7, 15, 7.69512), (8, 16, 6.46341), (9, 16, 5.08537), (10, 11, 5.85366), (11, 12, 6.68293), (12, 13, 13.3293), (13, 15, 8.46341), (14, 13, 9.09756), (16, 15, 8.63415),	41	( YDL052C YKL190W YOL033W YOR004W YCR057C YPL183C YOR217W YIL108W YER005W YHR069C YDR292C YKR030W YBR155W YDR297W YGL213C YPL065W YCR009C YJL087C YNL123W YDR379C-A YMR197C YHR201C YER090W YKR087C YGR163W YNL223W YHR013C YGR020C YLR382C YOR356W YAR008W YLR253W YKL194C YOR245C YNL102W YDL215C YDR267C YNL232W YER173W YKL049C YJR129C )	0.000247
1 2 3 4 5 6 7 8 9 10 11 12 13 14 15 16	(1, 10, 9.02381), (2, 10, 8.04762), (3, 11, 4.45238), (4, 12, 0.571429), (5, 14, 5.07143), (6, 14, 6.39286), (7, 15, 7.4881), (8, 16, 7.34524), (9, 16, 6.71429), (10, 11, 5.02381), (11, 12, 13.4762), (12, 13, 7.71429), (13, 15, 9.82143), (14, 13, 8.04762), (16, 15, 5.80952),	42	( YGL155W YFL001W YDR331W YBR097W YNR020C YAL048C YMR033W YPR107C YGR277C YKL138C YML096W YOR330C YML001W YHR171W YBR141C YPL030W YGL246C YBR074W YJL039C YFL026W YER078C YDR527W YCR051W YMR150C YER134C YHR156C YML110C YGL087C YNL221C YLR209C YOL142W YLR277C YGL244W YCL039W YOR026W YGR093W YMR156C YDL006W YJR142W YHR004C YKL082C YKL025C )	0.000181
1 2 3 4 5 6 7 8 9 10 11 12 13 14 15 16	(1, 10, 6.99), (2, 10, 6.93), (3, 11, 7.55), (4, 12, 7.08), (5, 14, 6.26), (6, 14, 7.2), (7, 15, 5.98), (8, 16, 6.71), (9, 16, 5.87), (10, 11, 9.13), (11, 12, 8.65), (12, 13, 0.45), (13, 15, 13.21), (14, 13, 5.47), (16, 15, 7.52),	50	( YKL019W YJL140W YNL185C YPR100W YGL194C YOR056C YDR477W YNL022C YIL134W YLR389C YLR418C YPR108W YDR354W YIL021W YGL085W YBR173C YLR193C YOR250C YIL022W YNL222W YNL218W YCR063W YEL051W YPL170W YHR024C YPR173C YKL212W YBR070C YLR023C YDR126W YER127W YPR137W YMR024W YGL169W YGR007W YDR237W YLR203C YOR271C YER086W YPL244C YDR258C YGR113W YDR359C YML127W YDL045W-A YLR371W YHR098C YDL148C YBR119W YBR…	9.8e-05
1 2 3 4 5 6 7 8 9 10 11 12 13 14 15 16	(1, 10, 6.80435), (2, 10, 6.94565), (3, 11, 7.59783), (4, 12, 6.91304), (5, 14, 6.33696), (6, 14, 7.30435), (7, 15, 5.63043), (8, 16, 6.58696), (9, 16, 5.81522), (10, 11, 9.23913), (11, 12, 9.04348), (12, 13, 0.402174), (13, 15, 13.1848), (14, 13, 5.34783), (16, 15, 7.84783),	46	( YKL019W YJL140W YNL185C YPR100W YGL194C YOR056C YDR477W YNL022C YIL134W YLR389C YPR108W YDR354W YDR245W YGL085W YBR173C YOR250C YIL022W YNL222W YNL218W YCR063W YEL051W YPL170W YHR024C YPR173C YKL212W YLR023C YDR126W YER127W YPR137W YMR024W YGL169W YGR007W YDR237W YLR203C YOR271C YER086W YPL244C YDR258C YGR113W YDR359C YDL045W-A YLR371W YHR098C YDL148C YBR119W YBR058C )	0.000192
1 2 3 4 5 6 7 8 9 10 11 12 13 14 15 16	(1, 10, 8.72093), (2, 10, 7.84884), (3, 11, 4.81395), (4, 12, 0.511628), (5, 14, 5.98837), (6, 14, 5.96512), (7, 15, 7.2907), (8, 16, 7.76744), (9, 16, 6.2907), (10, 11, 5.06977), (11, 12, 9.2093), (12, 13, 8.01163), (13, 15, 13.3256), (14, 13, 7.03488), (16, 15, 7.15116),	43	( YPR175W YBR248C YHR119W YBL104C YOR002W YGL116W YGR277C YKL007W YML001W YNL072W YBR256C YBR074W YMR278W YKL080W YER078C YBR175W YFL044C YGL019W YJR057W YOR201C YGL180W YDR407C YER134C YBL050W YDR334W YOR244W YNL329C YBR111C YKL144C YDR397C YMR113W YLR277C YGL244W YNL181W YPL268W YFL008W YNL201C YMR156C YPR129W YNL232W YJL071W YJR142W YML098W )	0.000275
1 2 3 4 5 6 7 8 9 10 11 12 13 14 15 16	(1, 10, 8.45349), (2, 10, 8.53488), (3, 11, 4.89535), (4, 12, 0.744186), (5, 14, 5.76744), (6, 14, 5.94186), (7, 15, 7.63953), (8, 16, 7.55814), (9, 16, 6.06977), (10, 11, 5.60465), (11, 12, 8.48837), (12, 13, 8.26744), (13, 15, 13.4651), (14, 13, 6.34884), (16, 15, 7.22093),	43	( YPR175W YBR248C YHR119W YOR002W YGL116W YKL007W YBR271W YNL072W YPR180W YBR256C YPL096W YMR278W YKL080W YBR175W YFL044C YMR293C YGL019W YJR057W YPL023C YGL180W YDR407C YBL050W YDR334W YOR022C YOR244W YNL329C YBR111C YKL144C YDR397C YMR113W YLR084C YNL181W YPL268W YFL008W YLR085C YPR119W YNL201C YGR147C YNL232W YJL071W YJR052W YJR142W YML098W )	0.000275
[truncated: 1,355 more rows]

## Sheet: Small_Fungi_D3_ER
Nodes	Group size	p-value (upper bound)	Genes groups
2 10	1	0	( YOR239W )	-1
[truncated: 12 more rows]

## Sheet: Small_Fungi_D4_ER
Nodes	Average vector	Group size	Genes groups	Go Description
[truncated: 94 more rows]
