# Supplementary material for: Discovering local patterns of co - evolution: computational aspects and biological examples
Source: BMC Bioinformatics. 2010 Jan 22;11:43. doi: 10.1186/1471-2105-11-43 (PMC3224649; doi:10.1186/1471-2105-11-43)
Supplement: Additional file 6 — Supplementary Table 4. Comparison between our approach and SAMBA for the small fungi dN/dS dataset. [file 1471-2105-11-43-S6.XLS]

## Sheet: General_description
															The evolutionary tree appears on the right, and a branch in the phylogenetic tree is designated by the two nodes it connects.
															Orthologous sets names are given in accordance with the the S. cerevisiae gene they contain, throughout all pertaining supplementary tables.

## Sheet: Enrichments_were_not_found
The following cellular functions were found to be enriched by our approach but similar functions haven't found by SAMBA
Golgi to endosome transport
glycoprotein biosynthetic process
peptidyl-histidine modification
transcription initiation
translation
DNA-dependent DNA replication
posttranslational protein targeting to membrane
maturation of SSU-rRNA
protein folding
double-strand break repair via nonhomologous end joining

## Sheet: bi-cluster 1
YGR246C	BRF1
YPL002C	SNF8
YPL184C	MRN1
YDR283C	GCN2
YNR020C	non
YBL104C	non												GOID	GO_term	P-value	Gene(s) annotated to the term
YNR003C	RPC34												6383	transcription from RNA polymerase III promoter	0.00751	RPC11/YDR045C:BRF1/YGR246C:GTR1/YML121W:RPC34/YNR003C
YPR107C	YTH1
YDL213C	NOP6
YMR055C	BUB2
YNR008W	LRO1
YNR032W	PPG1
YKL058W	TOA2
YML001W	YPT7
YLR262C	YPT6
YPL030W	non
YKR062W	TFA2
YLR059C	REX2
YOR175C	non
YCR009C	RVS161
YDR379C-A	non
YBL021C	HAP3
YPL023C	MET12
YDR531W	non
YHR013C	ARD1
YBR109C	CMD1
YML077W	BET5
YOR368W	RAD17
YNL325C	FIG4
YPL175W	SPT14
YHL031C	GOS1
YPR051W	MAK3
YKL114C	APN1
YDR045C	RPC11
YML121W	GTR1
YLR005W	SSL1
YEL062W	NPR2
YNL317W	PFS2
YLL019C	KNS1
YKR055W	RHO4
YKL189W	HYM1
YHR012W	VPS29

## Sheet: bi-cluster 2
YGR246C	BRF1
YKL022C	CDC16												GOID	GO_term	P-value	Gene(s) annotated to the term
YPL184C	MRN1												6383	transcription from RNA polymerase III promoter	2.41e-05	RPC11/YDR045C:TFC4/YGR047C:BRF1/YGR246C:GTR1/YML121W:RPC19/YNL113W:RPC31/YNL151C:RPC34/YNR003C
YDR283C	GCN2												6139	nucleobase, nucleoside, nucleotide and nucleic acid metabolic process	0.00222	SWD1/YAR003W:HAP3/YBL021C:TAF2/YCR042C:PWP2/YCR057C:PTC1/YDL006W:RPC11/YDR045C:CDC40/YDR364C:CAB1/YDR531W:MMS2/YGL087C:TFC4/YGR047C:BRF1/YGR246C:SET2/YJL168C:HCS1/YKL017C:CDC16/YKL022C:TOA2/YKL058W:MPE1/YKL059C:APN1/YKL114C:HYM1/YKL189W:SSL1/YLR005W:REX2/YLR059C:GTR1/YML121W:TAP42/YMR028W:RPC19/YNL113W:RPC31/YNL151C:PFS2/YNL317W:RPC34/YNR003C:ISN1/YOR155C:MRM1/YOR201C:RPA43/YOR340C:RAD17/YOR368W:…
YNR020C	non												44238	primary metabolic process	0.00279	SWD1/YAR003W:HAP3/YBL021C:YSA1/YBR111C:TAF2/YCR042C:PWP2/YCR057C:PTC1/YDL006W:RPC11/YDR045C:GCN2/YDR283C:CDC40/YDR364C:CAB1/YDR531W:CDH1/YGL003C:MMS2/YGL087C:TFC4/YGR047C:BRF1/YGR246C:PRE3/YJL001W:SET2/YJL168C:HCS1/YKL017C:CDC16/YKL022C:TOA2/YKL058W:MPE1/YKL059C:APN1/YKL114C:HYM1/YKL189W:OMA1/YKR087C:KNS1/YLL019C:SSL1/YLR005W:REX2/YLR059C:GTR1/YML121W:TAP42/YMR028W:VPS20/YMR077C:EAR1/YMR171C:SCJ1…
YBL104C	non												43283	biopolymer metabolic process	0.00401	SWD1/YAR003W:HAP3/YBL021C:TAF2/YCR042C:PWP2/YCR057C:PTC1/YDL006W:RPC11/YDR045C:GCN2/YDR283C:CDC40/YDR364C:CDH1/YGL003C:MMS2/YGL087C:TFC4/YGR047C:BRF1/YGR246C:PRE3/YJL001W:SET2/YJL168C:HCS1/YKL017C:CDC16/YKL022C:TOA2/YKL058W:MPE1/YKL059C:APN1/YKL114C:HYM1/YKL189W:OMA1/YKR087C:KNS1/YLL019C:SSL1/YLR005W:REX2/YLR059C:GTR1/YML121W:TAP42/YMR028W:VPS20/YMR077C:EAR1/YMR171C:SCJ1/YMR214W:RPC19/YNL113W:RPC…
YCR057C	PWP2												6807	nitrogen compound metabolic process	0.00563	SWD1/YAR003W:HAP3/YBL021C:RIB5/YBR256C:TAF2/YCR042C:PWP2/YCR057C:PTC1/YDL006W:RPC11/YDR045C:GCN2/YDR283C:CDC40/YDR364C:CAB1/YDR531W:MMS2/YGL087C:TFC4/YGR047C:BRF1/YGR246C:SET2/YJL168C:HCS1/YKL017C:CDC16/YKL022C:TOA2/YKL058W:MPE1/YKL059C:APN1/YKL114C:HYM1/YKL189W:SSL1/YLR005W:REX2/YLR059C:GTR1/YML121W:TAP42/YMR028W:RPC19/YNL113W:RPC31/YNL151C:PFS2/YNL317W:RPC34/YNR003C:ISN1/YOR155C:MRM1/YOR201C:RP…
YNR003C	RPC34												8152	metabolic process	0.00591	SWD1/YAR003W:HAP3/YBL021C:YSA1/YBR111C:RIB5/YBR256C:TAF2/YCR042C:PWP2/YCR057C:PTC1/YDL006W:RPC11/YDR045C:GCN2/YDR283C:CDC40/YDR364C:CAB1/YDR531W:CDH1/YGL003C:MMS2/YGL087C:TFC4/YGR047C:BRF1/YGR246C:PRE3/YJL001W:SET2/YJL168C:HCS1/YKL017C:CDC16/YKL022C:TOA2/YKL058W:MPE1/YKL059C:APN1/YKL114C:HYM1/YKL189W:OMA1/YKR087C:KNS1/YLL019C:SSL1/YLR005W:REX2/YLR059C:COQ5/YML110C:GTR1/YML121W:TAP42/YMR028W:VPS20…
YPR107C	YTH1												34960	cellular biopolymer metabolic process	0.00653	SWD1/YAR003W:HAP3/YBL021C:TAF2/YCR042C:PWP2/YCR057C:PTC1/YDL006W:RPC11/YDR045C:GCN2/YDR283C:CDC40/YDR364C:CDH1/YGL003C:MMS2/YGL087C:TFC4/YGR047C:BRF1/YGR246C:PRE3/YJL001W:SET2/YJL168C:HCS1/YKL017C:CDC16/YKL022C:TOA2/YKL058W:MPE1/YKL059C:APN1/YKL114C:HYM1/YKL189W:OMA1/YKR087C:KNS1/YLL019C:SSL1/YLR005W:REX2/YLR059C:GTR1/YML121W:TAP42/YMR028W:VPS20/YMR077C:EAR1/YMR171C:SCJ1/YMR214W:RPC19/YNL113W:RPC…
YIL108W	non												44237	cellular metabolic process	0.00676	SWD1/YAR003W:HAP3/YBL021C:YSA1/YBR111C:RIB5/YBR256C:TAF2/YCR042C:PWP2/YCR057C:PTC1/YDL006W:RPC11/YDR045C:GCN2/YDR283C:CDC40/YDR364C:CAB1/YDR531W:CDH1/YGL003C:MMS2/YGL087C:TFC4/YGR047C:BRF1/YGR246C:PRE3/YJL001W:SET2/YJL168C:HCS1/YKL017C:CDC16/YKL022C:TOA2/YKL058W:MPE1/YKL059C:APN1/YKL114C:HYM1/YKL189W:OMA1/YKR087C:KNS1/YLL019C:SSL1/YLR005W:REX2/YLR059C:COQ5/YML110C:GTR1/YML121W:TAP42/YMR028W:VPS20…
YJL168C	SET2												43170	macromolecule metabolic process	0.00754	SWD1/YAR003W:HAP3/YBL021C:TAF2/YCR042C:PWP2/YCR057C:PTC1/YDL006W:RPC11/YDR045C:GCN2/YDR283C:CDC40/YDR364C:CDH1/YGL003C:MMS2/YGL087C:TFC4/YGR047C:BRF1/YGR246C:PRE3/YJL001W:SET2/YJL168C:HCS1/YKL017C:CDC16/YKL022C:TOA2/YKL058W:MPE1/YKL059C:APN1/YKL114C:HYM1/YKL189W:OMA1/YKR087C:KNS1/YLL019C:SSL1/YLR005W:REX2/YLR059C:GTR1/YML121W:TAP42/YMR028W:VPS20/YMR077C:EAR1/YMR171C:SCJ1/YMR214W:RPC19/YNL113W:RPC…
YMR055C	BUB2
YNR008W	LRO1
YNR032W	PPG1
YNL151C	RPC31
YKL058W	TOA2
YCR042C	TAF2
YDR376W	ARH1
YNL113W	RPC19
YGR047C	TFC4
YNL023C	FAP1
YOR155C	ISN1
YPL030W	non
YAR003W	SWD1
YPR073C	LTP1
YLR059C	REX2
YBR256C	RIB5
YOR175C	non
YPL096W	PNG1
YGL003C	CDH1
YCR009C	RVS161
YKL017C	HCS1
YBL021C	HAP3
YMR197C	VTI1
YKR087C	OMA1
YMR028W	TAP42
YPL023C	MET12
YDR531W	non
YOR201C	MRM1
YML110C	COQ5
YOR368W	RAD17
YJL001W	PRE3
YGL087C	MMS2
YNL325C	FIG4
YPL175W	SPT14
YHL031C	GOS1
YPR051W	MAK3
YOR356W	non
YKL114C	APN1
YDR045C	RPC11
YBR111C	YSA1
YMR214W	SCJ1
YML121W	GTR1
YKL059C	MPE1
YLR005W	SSL1
YHL013C	OTU2
YMR077C	VPS20
YMR171C	non
YLR085C	ARP6
YNL317W	PFS2
YLL019C	KNS1
YNL305C	non
YKR055W	RHO4
YKL189W	HYM1
YDL006W	PTC1
YCL033C	non
YHR012W	VPS29
YDR364C	CDC40
YOR340C	RPA43
YDR105C	TMS1

## Sheet: bi-cluster 3
YKL190W	CNB1
YLR274W	CDC46
YOR196C	LIP5											GOID	GO_term	P-value	Gene(s) annotated to the term
YNL288W	CAF40											19941	modification-dependent protein catabolic process	0.00398	RPT3/YDR394W:PUP3/YER094C:RPN11/YFR004W:PRE9/YGR135W:PUP2/YGR253C:PRE8/YML092C:PRE5/YMR314W:RPT4/YOR259C
YGR210C	non											6511	ubiquitin-dependent protein catabolic process	0.00398	RPT3/YDR394W:PUP3/YER094C:RPN11/YFR004W:PRE9/YGR135W:PUP2/YGR253C:PRE8/YML092C:PRE5/YMR314W:RPT4/YOR259C
YKR038C	KAE1											51603	proteolysis involved in cellular protein catabolic process	0.00607	RPT3/YDR394W:PUP3/YER094C:RPN11/YFR004W:PRE9/YGR135W:PUP2/YGR253C:PRE8/YML092C:PRE5/YMR314W:RPT4/YOR259C
YJL060W	BNA3											19	regulation of mitotic recombination	0.00663	RAD3/YER171W:SSL2/YIL143C:SSL1/YLR005W
YGR253C	PUP2											43632	modification-dependent macromolecule catabolic process	0.00836	RPT3/YDR394W:PUP3/YER094C:RPN11/YFR004W:PRE9/YGR135W:PUP2/YGR253C:PRE8/YML092C:PRE5/YMR314W:RPT4/YOR259C
YHR026W	PPA1											44257	cellular protein catabolic process	0.00836	RPT3/YDR394W:PUP3/YER094C:RPN11/YFR004W:PRE9/YGR135W:PUP2/YGR253C:PRE8/YML092C:PRE5/YMR314W:RPT4/YOR259C
YER171W	RAD3
YNR032W	PPG1
YKL058W	TOA2
YLR262C	YPT6
YKR068C	BET3
YEL036C	ANP1
YPL086C	ELP3
YGL027C	CWH41
YOL094C	RFC4
YCR009C	RVS161
YNL006W	LST8
YDR394W	RPT3
YBL021C	HAP3
YMR314W	PRE5
YER094C	PUP3
YCL017C	NFS1
YGL019W	CKB1
YFR004W	RPN11
YHR013C	ARD1
YNL244C	SUI1
YML092C	PRE8
YBR109C	CMD1
YPR094W	RDS3
YJR065C	ARP3
YGR135W	PRE9
YER095W	RAD51
YIL143C	SSL2
YML121W	GTR1
YOR259C	RPT4
YER086W	ILV1
YLR005W	SSL1
YGR264C	MES1
YNL192W	CHS1
YKR055W	RHO4
YOL061W	PRS5
YPL204W	HRR25
YBR034C	HMT1
YKL049C	CSE4
YFL005W	SEC4
YKR035W-A	DID2

## Sheet: bi-cluster 4
YGL120C	PRP43
YOL021C	DIS3
YKL210W	UBA1												GOID	GO_term	P-value	Gene(s) annotated to the term
YKL190W	CNB1												43632	modification-dependent macromolecule catabolic process	1.31e-08	SKP1/YDR328C:RPT3/YDR394W:PUP3/YER094C:RSP5/YER125W:RPN11/YFR004W:SCL1/YGL011C:PRE9/YGR135W:PUP2/YGR253C:RPN1/YHR027C:PRE3/YJL001W:SEC13/YLR208W:PRE8/YML092C:PRE5/YMR314W:DIS3/YOL021C:RPT5/YOR117W:PUP1/YOR157C:RPT4/YOR259C:PRE2/YPR103W
YER125W	RSP5												19941	modification-dependent protein catabolic process	2.39e-08	SKP1/YDR328C:RPT3/YDR394W:PUP3/YER094C:RSP5/YER125W:RPN11/YFR004W:SCL1/YGL011C:PRE9/YGR135W:PUP2/YGR253C:RPN1/YHR027C:PRE3/YJL001W:SEC13/YLR208W:PRE8/YML092C:PRE5/YMR314W:RPT5/YOR117W:PUP1/YOR157C:RPT4/YOR259C:PRE2/YPR103W
YGL194C	HOS2												6511	ubiquitin-dependent protein catabolic process	2.39e-08	SKP1/YDR328C:RPT3/YDR394W:PUP3/YER094C:RSP5/YER125W:RPN11/YFR004W:SCL1/YGL011C:PRE9/YGR135W:PUP2/YGR253C:RPN1/YHR027C:PRE3/YJL001W:SEC13/YLR208W:PRE8/YML092C:PRE5/YMR314W:RPT5/YOR117W:PUP1/YOR157C:RPT4/YOR259C:PRE2/YPR103W
YOR196C	LIP5												6508	proteolysis	5.27e-08	SKP1/YDR328C:RPT3/YDR394W:PUP3/YER094C:RSP5/YER125W:RPN11/YFR004W:SCL1/YGL011C:PRE9/YGR135W:PUP2/YGR253C:RPN1/YHR027C:PRE3/YJL001W:SEC13/YLR208W:MAP1/YLR244C:PRE8/YML092C:PRE5/YMR314W:RPT5/YOR117W:PUP1/YOR157C:RPT4/YOR259C:PRE2/YPR103W
YNL288W	CAF40												51603	proteolysis involved in cellular protein catabolic process	6.06e-08	SKP1/YDR328C:RPT3/YDR394W:PUP3/YER094C:RSP5/YER125W:RPN11/YFR004W:SCL1/YGL011C:PRE9/YGR135W:PUP2/YGR253C:RPN1/YHR027C:PRE3/YJL001W:SEC13/YLR208W:PRE8/YML092C:PRE5/YMR314W:RPT5/YOR117W:PUP1/YOR157C:RPT4/YOR259C:PRE2/YPR103W
YGR210C	non												44257	cellular protein catabolic process	1.22e-07	SKP1/YDR328C:RPT3/YDR394W:PUP3/YER094C:RSP5/YER125W:RPN11/YFR004W:SCL1/YGL011C:PRE9/YGR135W:PUP2/YGR253C:RPN1/YHR027C:PRE3/YJL001W:SEC13/YLR208W:PRE8/YML092C:PRE5/YMR314W:RPT5/YOR117W:PUP1/YOR157C:RPT4/YOR259C:PRE2/YPR103W
YGL099W	LSG1												34962	cellular biopolymer catabolic process	2.68e-07	SKP1/YDR328C:RPT3/YDR394W:PUP3/YER094C:RSP5/YER125W:RAD3/YER171W:RPN11/YFR004W:SCL1/YGL011C:PRE9/YGR135W:PUP2/YGR253C:RPN1/YHR027C:SSL2/YIL143C:PRE3/YJL001W:RAD27/YKL113C:SEC13/YLR208W:PRE8/YML092C:PRE5/YMR314W:DIS3/YOL021C:RPT5/YOR117W:PUP1/YOR157C:RPT4/YOR259C:PRE2/YPR103W
YOR176W	HEM15												30163	protein catabolic process	2.71e-07	SKP1/YDR328C:RPT3/YDR394W:PUP3/YER094C:RSP5/YER125W:RPN11/YFR004W:SCL1/YGL011C:PRE9/YGR135W:PUP2/YGR253C:RPN1/YHR027C:PRE3/YJL001W:SEC13/YLR208W:MAP1/YLR244C:PRE8/YML092C:PRE5/YMR314W:RPT5/YOR117W:PUP1/YOR157C:RPT4/YOR259C:PRE2/YPR103W
YDR372C	VPS74												43285	biopolymer catabolic process	3.81e-07	SKP1/YDR328C:RPT3/YDR394W:PUP3/YER094C:RSP5/YER125W:RAD3/YER171W:RPN11/YFR004W:SCL1/YGL011C:PRE9/YGR135W:PUP2/YGR253C:RPN1/YHR027C:SSL2/YIL143C:PRE3/YJL001W:RAD27/YKL113C:SEC13/YLR208W:MAP1/YLR244C:PRE8/YML092C:PRE5/YMR314W:DIS3/YOL021C:RPT5/YOR117W:PUP1/YOR157C:RPT4/YOR259C:PRE2/YPR103W
YGL234W	ADE5												44265	cellular macromolecule catabolic process	6.11e-06	SKP1/YDR328C:RPT3/YDR394W:PUP3/YER094C:RSP5/YER125W:RAD3/YER171W:RPN11/YFR004W:SCL1/YGL011C:PRE9/YGR135W:PUP2/YGR253C:RPN1/YHR027C:SSL2/YIL143C:PRE3/YJL001W:RAD27/YKL113C:SEC13/YLR208W:PRE8/YML092C:PRE5/YMR314W:DIS3/YOL021C:RPT5/YOR117W:PUP1/YOR157C:RPT4/YOR259C:PRE2/YPR103W
YKR038C	KAE1												9057	macromolecule catabolic process	6.91e-06	SKP1/YDR328C:RPT3/YDR394W:PUP3/YER094C:RSP5/YER125W:RAD3/YER171W:RPN11/YFR004W:SCL1/YGL011C:PRE9/YGR135W:PUP2/YGR253C:RPN1/YHR027C:SSL2/YIL143C:PRE3/YJL001W:RAD27/YKL113C:SEC13/YLR208W:MAP1/YLR244C:PRE8/YML092C:PRE5/YMR314W:DIS3/YOL021C:RPT5/YOR117W:PUP1/YOR157C:RPT4/YOR259C:PRE2/YPR103W
YJL060W	BNA3												44248	cellular catabolic process	5.36e-05	ATG8/YBL078C:CMD1/YBR109C:SKP1/YDR328C:RPT3/YDR394W:PUP3/YER094C:RSP5/YER125W:RAD3/YER171W:RPN11/YFR004W:SCL1/YGL011C:PRE9/YGR135W:PUP2/YGR253C:RPN1/YHR027C:SSL2/YIL143C:PRE3/YJL001W:RAD27/YKL113C:SEC13/YLR208W:YPT7/YML001W:PRE8/YML092C:PRE5/YMR314W:DIS3/YOL021C:RPT5/YOR117W:PUP1/YOR157C:RPT4/YOR259C:PRE2/YPR103W
YNL207W	RIO2												9056	catabolic process	7.64e-05	ATG8/YBL078C:CMD1/YBR109C:SKP1/YDR328C:RPT3/YDR394W:PUP3/YER094C:RSP5/YER125W:RAD3/YER171W:RPN11/YFR004W:SCL1/YGL011C:PRE9/YGR135W:PUP2/YGR253C:RPN1/YHR027C:SSL2/YIL143C:PRE3/YJL001W:RAD27/YKL113C:SEC13/YLR208W:MAP1/YLR244C:YPT7/YML001W:PRE8/YML092C:PRE5/YMR314W:DIS3/YOL021C:RPT5/YOR117W:PUP1/YOR157C:RPT4/YOR259C:PRE2/YPR103W
YAL036C	RBG1												44238	primary metabolic process	0.00034	HMT1/YBR034C:CMD1/YBR109C:NFS1/YCL017C:TRM8/YDL201W:LYS4/YDR234W:HSP78/YDR258C:SKP1/YDR328C:RPT3/YDR394W:NCB2/YDR397C:ANP1/YEL036C:ARG5,6/YER069W:PUP3/YER094C:RAD51/YER095W:RSP5/YER125W:RAD3/YER171W:RPN11/YFR004W:SCL1/YGL011C:CWH41/YGL027C:MMS2/YGL087C:NBP35/YGL091C:PRP43/YGL120C:HOS2/YGL194C:ADE5,7/YGL234W:PRE9/YGR135W:GCN5/YGR252W:PUP2/YGR253C:MES1/YGR264C:RPN1/YHR027C:SLT2/YHR030C:RRP3/YHR065C…
YHR074W	QNS1												51188	cofactor biosynthetic process	0.00147	COQ1/YBR003W:NFS1/YCL017C:RSP5/YER125W:NBP35/YGL091C:FOL2/YGR267C:QNS1/YHR074W:GSH1/YJL101C:HEM15/YOR176W:LIP5/YOR196C
YGR253C	PUP2												43283	biopolymer metabolic process	0.00278	HMT1/YBR034C:NFS1/YCL017C:TRM8/YDL201W:HSP78/YDR258C:SKP1/YDR328C:RPT3/YDR394W:NCB2/YDR397C:ANP1/YEL036C:ARG5,6/YER069W:PUP3/YER094C:RAD51/YER095W:RSP5/YER125W:RAD3/YER171W:RPN11/YFR004W:SCL1/YGL011C:CWH41/YGL027C:MMS2/YGL087C:NBP35/YGL091C:PRP43/YGL120C:HOS2/YGL194C:PRE9/YGR135W:GCN5/YGR252W:PUP2/YGR253C:MES1/YGR264C:RPN1/YHR027C:SLT2/YHR030C:RRP3/YHR065C:CCT2/YIL142W:SSL2/YIL143C:IST3/YIR005W:P…
YPR103W	PRE2												34960	cellular biopolymer metabolic process	0.00354	HMT1/YBR034C:NFS1/YCL017C:TRM8/YDL201W:HSP78/YDR258C:SKP1/YDR328C:RPT3/YDR394W:NCB2/YDR397C:ANP1/YEL036C:ARG5,6/YER069W:PUP3/YER094C:RAD51/YER095W:RSP5/YER125W:RAD3/YER171W:RPN11/YFR004W:SCL1/YGL011C:CWH41/YGL027C:MMS2/YGL087C:NBP35/YGL091C:PRP43/YGL120C:HOS2/YGL194C:PRE9/YGR135W:GCN5/YGR252W:PUP2/YGR253C:MES1/YGR264C:RPN1/YHR027C:SLT2/YHR030C:RRP3/YHR065C:CCT2/YIL142W:SSL2/YIL143C:IST3/YIR005W:P…
YOR157C	PUP1												43170	macromolecule metabolic process	0.00602	HMT1/YBR034C:NFS1/YCL017C:TRM8/YDL201W:HSP78/YDR258C:SKP1/YDR328C:RPT3/YDR394W:NCB2/YDR397C:ANP1/YEL036C:ARG5,6/YER069W:PUP3/YER094C:RAD51/YER095W:RSP5/YER125W:RAD3/YER171W:RPN11/YFR004W:SCL1/YGL011C:CWH41/YGL027C:MMS2/YGL087C:NBP35/YGL091C:PRP43/YGL120C:HOS2/YGL194C:PRE9/YGR135W:GCN5/YGR252W:PUP2/YGR253C:MES1/YGR264C:RPN1/YHR027C:SLT2/YHR030C:RRP3/YHR065C:CCT2/YIL142W:SSL2/YIL143C:IST3/YIR005W:P…
YHR026W	PPA1												44260	cellular macromolecule metabolic process	0.00733	HMT1/YBR034C:NFS1/YCL017C:TRM8/YDL201W:HSP78/YDR258C:SKP1/YDR328C:RPT3/YDR394W:NCB2/YDR397C:ANP1/YEL036C:ARG5,6/YER069W:PUP3/YER094C:RAD51/YER095W:RSP5/YER125W:RAD3/YER171W:RPN11/YFR004W:SCL1/YGL011C:CWH41/YGL027C:MMS2/YGL087C:NBP35/YGL091C:PRP43/YGL120C:HOS2/YGL194C:PRE9/YGR135W:GCN5/YGR252W:PUP2/YGR253C:MES1/YGR264C:RPN1/YHR027C:SLT2/YHR030C:RRP3/YHR065C:CCT2/YIL142W:SSL2/YIL143C:IST3/YIR005W:P…
YER171W	RAD3
YGR078C	PAC10
YNR036C	non
YML069W	POB3
YML001W	YPT7
YGL011C	SCL1
YKR068C	BET3
YJL030W	MAD2
YEL044W	IES6
YDL201W	TRM8
YEL036C	ANP1
YNL222W	SSU72
YPL086C	ELP3
YGL027C	CWH41
YOL094C	RFC4
YBL078C	ATG8
YJL014W	CCT3
YNL006W	LST8
YLR208W	SEC13
YHR030C	SLT2
YPR082C	DIB1
YOR116C	RPO31
YOR335C	ALA1
YER069W	ARG5
YDR394W	RPT3
YGR252W	GCN5
YGL091C	NBP35
YMR314W	PRE5
YOR117W	RPT5
YMR300C	ADE4
YLR243W	non
YER094C	PUP3
YPR173C	VPS4
YDR234W	LYS4
YCL017C	NFS1
YJL111W	CCT7
YKL001C	MET14
YFR004W	RPN11
YGR173W	RBG2
YNL244C	SUI1
YML092C	PRE8
YBR109C	CMD1
YNL277W	MET2
YBR003W	COQ1
YPR094W	RDS3
YJL001W	PRE3
YGL087C	MMS2
YKL113C	RAD27
YJR065C	ARP3
YGR135W	PRE9
YER095W	RAD51
YIL142W	CCT2
YLR370C	ARC18
YDR328C	SKP1
YLR244C	MAP1
YER107C	GLE2
YCR072C	RSA4
YOL077C	BRX1
YDR397C	NCB2
YIL143C	SSL2
YGR267C	FOL2
YOR259C	RPT4
YJR072C	NPA3
YGR264C	MES1
YDR258C	HSP78
YLR351C	NIT3
YHR065C	RRP3
YIR005W	IST3
YKR055W	RHO4
YOL061W	PRS5
YHR027C	RPN1
YBR034C	HMT1
YJL101C	GSH1
YFL005W	SEC4
YKR035W-A	DID2

## Sheet: bi-cluster 5
YFR032C-A	RPL29
YGL191W	COX13												No Enrichments
YNL224C	SQS1
YGL161C	YIP5
YPL085W	SEC16
YOR174W	MED4
YLR340W	RPP0
YKL033W	non
YGR193C	PDX1
YLL035W	GRC3
YMR218C	TRS130
YDL212W	SHR3
YPR049C	ATG11
YJR113C	RSM7
YKL011C	CCE1
YNL193W	non
YDR254W	CHL4
YKR085C	MRPL20
YNL167C	SKO1
YER018C	SPC25
YJR141W	non
YDL020C	RPN4
YOR080W	DIA2
YCR032W	BPH1
YPR163C	TIF3
YJR053W	BFA1
YFR011C	non
YKL183W	LOT5
YFL023W	BUD27
YHR192W	non
YMR312W	ELP6

## Sheet: bi-cluster 6
YPL078C	ATP4
YLR354C	TAL1
YGL191W	COX13												GOID	GO_term	P-value	Gene(s) annotated to the term
YDL004W	ATP16												6091	generation of precursor metabolites and energy	7.76e-07	PGK1/YCR012W:ATP16/YDL004W:KGD2/YDR148C:COX4/YGL187C:COX13/YGL191W:FBA1/YKL060C:MDH1/YKL085W:POR1/YNL055C:ATP4/YPL078C:QCR2/YPR191W
YGL161C	YIP5												9060	aerobic respiration	0.00022	KGD2/YDR148C:COX4/YGL187C:COX13/YGL191W:MDH1/YKL085W:POR1/YNL055C:QCR2/YPR191W
YGL187C	COX4												45333	cellular respiration	0.0007	KGD2/YDR148C:COX4/YGL187C:COX13/YGL191W:MDH1/YKL085W:POR1/YNL055C:QCR2/YPR191W
YKL060C	FBA1												15980	energy derivation by oxidation of organic compounds	0.00666	KGD2/YDR148C:COX4/YGL187C:COX13/YGL191W:MDH1/YKL085W:POR1/YNL055C:QCR2/YPR191W
YHR072W-A	NOP10												6119	oxidative phosphorylation	0.00765	ATP16/YDL004W:COX4/YGL187C:ATP4/YPL078C:QCR2/YPR191W
YGR282C	BGL2												6901	vesicle coating	0.00943	SEC28/YIL076W:SEC16/YPL085W
YPL085W	SEC16
YLR340W	RPP0
YGR159C	NSR1
YCR012W	PGK1
YGL105W	ARC1
YKL085W	MDH1
YGL123W	RPS2
YER091C	MET6
YJR113C	RSM7
YHL015W	RPS20
YDR148C	KGD2
YLR355C	ILV5
YKR085C	MRPL20
YJR089W	BIR1
YKL122C	SRP21
YPR191W	QCR2
YIL076W	SEC28
YNL055C	POR1
YER165W	PAB1
YMR149W	SWP1
YPR163C	TIF3
YNL015W	PBI2
YHR192W	non

## Sheet: bi-cluster 7
YNL178W	RPS3
YLR354C	TAL1
YKR065C	PAM17												No Enrichments
YHR193C	EGD2
YPR166C	MRP2
YGL191W	COX13
YGL241W	KAP114
YGL187C	COX4
YKL060C	FBA1
YGR282C	BGL2
YPL085W	SEC16
YCR012W	PGK1
YJR113C	RSM7
YLR355C	ILV5
YIL033C	BCY1
YJR089W	BIR1
YKL122C	SRP21
YPR191W	QCR2
YOR080W	DIA2
YER165W	PAB1
YMR149W	SWP1
YKL047W	non

## Sheet: bi-cluster 8
YGL219C	MDM34
YNL224C	SQS1
YPL085W	SEC16												No Enrichments
YOR075W	UFE1
YLR425W	TUS1
YDR145W	TAF12
YKL085W	MDH1
YJR050W	ISY1
YLR423C	ATG17
YDL073W	non
YKL089W	MIF2
YDL020C	RPN4
YKR029C	SET3
YMR100W	MUB1
YCR032W	BPH1
YDR137W	RGP1
