# Supplementary material for: Discovering local patterns of co - evolution: computational aspects and biological examples
Source: BMC Bioinformatics. 2010 Jan 22;11:43. doi: 10.1186/1471-2105-11-43 (PMC3224649; doi:10.1186/1471-2105-11-43)
Supplement: Additional file 7 — Supplementary Table 5. The result patterns of co-evolution for the small fungi Copy Number dataset. [file 1471-2105-11-43-S7.XLS]

## Sheet: Small_Fungi_CN_D1_edges
Supplementary Table 4:Co-evolutionary Patterns for the small fngi CN dataset. Each sheet corresponds to a different measure of co-evolution.
.First column: The tree nodes of each solution
.Second column: The mean pattern of evolution of the solution
.Third column: The number of OLs in the solution
At least 40 OLs
.Forth column: The genes (S. cerevisea) in each solution
.Fifth-sixth column: The name of the GO function that are enriched in each solution with upper bound on the enrichment p-values for the solution
The groups size corresponds to the Number of OL while the gene groups correspond to the
S. cerevisiae genes (the representatives of the OLs in S. cerevisiae genomes).
As there are cases where not all the OL have a representative(s) in the genome of S. cerevisiae the gene groups <= the group.
Nodes	Average vector	Group size	Genes groups	GO description and p-values
1 2 3 4 5 6 7 8 9 10 11 12 13 14 15 16 17	(1, 10, 0.00645161), (2, 10, 0), (3, 11, 0), (4, 12, 0), (5, 14, -0.00645161), (6, 14, 0), (7, 15, 0.993548), (8, 17, 1), (9, 17, 1.00645), (10, 11, 0), (11, 12, 0), (12, 13, 0), (13, 15, 1), (14, 13, 0), (15, 16, 0), (17, 16, 0),	155	( YLR439W YDR296W YKL077W YCR035C YKL206C YLR440C YIL084C YLR281C YCR003W YPR179C YDL157C YLR205C YHR077C YDR302W YNL217W YMR188C YMR287C YDL030W YPL252C YER155C YOL031C YHR005C YLR104W YMR101C YBR255W YOR242C YDR067C YPL118W YLR318W YNL287W YNL051W YPR178W YPR063C YJL176C YFR037C YJL153C YMR010W YKR084C YGR247W YMR263W YIL098C YGR218W YBR167C YLR221C YCL014W YDR347W YBR185C YGL206C YOR138C YHR07…	0.000125
1 2 3 4 5 6 7 8 9 10 11 12 13 14 15 16 17	(1, 10, 0.00657895), (2, 10, 0), (3, 11, 0), (4, 12, 0), (5, 14, 0), (6, 14, 0), (7, 15, 1), (8, 17, 1), (9, 17, 1), (10, 11, 0), (11, 12, 0), (12, 13, 0), (13, 15, 1), (14, 13, 0), (15, 16, 0), (17, 16, 0),	152	( YLR439W YDR296W YKL077W YCR035C YKL206C YLR440C YIL084C YLR281C YCR003W YPR179C YDL157C YLR205C YHR077C YDR302W YNL217W YMR188C YMR287C YDL030W YPL252C YER155C YOL031C YHR005C YLR104W YMR101C YBR255W YOR242C YDR067C YPL118W YLR318W YNL287W YNL051W YPR178W YPR063C YJL176C YFR037C YJL153C YMR010W YKR084C YGR247W YMR263W YIL098C YGR218W YBR167C YLR221C YCL014W YDR347W YBR185C YGL206C YOR138C YHR07…	0.000106
1 2 3 4 5 6 7 8 9 10 11 12 13 14 15 16 17	(1, 10, 0), (2, 10, 0), (3, 11, 0), (4, 12, 0), (5, 14, 0), (6, 14, 0), (7, 15, 0.974227), (8, 17, 1), (9, 17, 1.00515), (10, 11, 0), (11, 12, 0), (12, 13, 1), (13, 15, 0), (14, 13, 1), (15, 16, 0), (17, 16, 0),	194	( YHL014C YBL037W YNL211C YBL034C YJR003C YBR112C YJL016W YGL079W YKL119C YPL045W YCL044C YHR172W YJL122W YBR177C YDR395W YGL190C YJL131C YOR360C YLR387C YJR056C YFR042W YOR060C YFR038W YGR134W YKL174C YGR098C YDL059C YOR188W YCR020C YGR089W YER024W YJR076C YOL095C YOR148C YNL245C YCR033W YLR443W YER083C YMR258C YML117W YKR100C YDR466W YDL200C YDR389W YML043C YOR355W YBL090W YBR195C YDR088C YNL30…	9.3e-05
			GO:0008380	RNA splicing	The process of removing sections of the primary RNA transcript to remove sequences not present in the mature form of the RNA and joining the remaining sections to form the mature form of the RNA.
			GO:0000393	spliceosomal conformational changes to generate catalytic conformation	Structural rearrangements of the spliceosome complex, containing RNA to be spliced, to generate a catalytic conformation.
			GO:0006374	nuclear mRNA splicing via U2-type spliceosome	The cleavage and rejoining of a primary nuclear mRNA transcript to remove sequences not present in the mature form of the RNA via a U2-type spliceosome.
			GO:0000377	RNA splicing, via transesterification reactions with bulged adenosine as nucleophile	Splicing of RNA via a series of two transesterification reactions with a bulged adenosine residue from the intron branch point as the initiating nucleophile. When the initial RNA for the splicing reaction is a single molecule (cis splicing), the excised intron is released in a lariat structure.
			GO:0000398	nuclear mRNA splicing, via spliceosome	The joining together of exons from one or more primary transcripts of nuclear messenger RNA (mRNA) and the excision of intron sequences, via a spliceosomal mechanism, so that mRNA consisting only of the joined exons is produced.
			GO:0000375	RNA splicing, via transesterification reactions	Splicing of RNA via a series of two transesterification reactions.
			GO:0030131	clathrin adaptor complex	A membrane coat adaptor complex that links clathrin to a membrane.
			GO:0005681	spliceosome	A ribonucleoprotein complex, containing RNA and small nuclear ribonucleoproteins (snRNPs) that is assembled during the splicing of messenger RNA primary transcript to excise an intron.
1 2 3 4 5 6 7 8 9 10 11 12 13 14 15 16 17	(1, 10, 1), (2, 10, 1), (3, 11, 1), (4, 12, 0), (5, 14, 0), (6, 14, 0), (7, 15, 0.799392), (8, 17, 1), (9, 17, 0), (10, 11, 0), (11, 12, -1), (12, 13, 1), (13, 15, 0), (14, 13, 1), (15, 16, 0), (17, 16, 0),	329	( YBR085C-A YOL067C YBR225W YER104W YGR250C YJR021C YMR204C YGL128C YMR094W YMR064W YPL014W YBL093C YLR219W YMR257C YML064C YIL159W YGR179C YLR457C YMR187C YPL074W YBL006C YIL146C YER092W YBR168W YFR049W YOR114W YGR129W YNL311C YKL093W YGL223C YIL017C YDL220C YDR444W YMR270C YGR169C YIL071C YPL166W YLR301W YPL071C YKL042W YPR046W YKR046C YER147C YNL164C YHR167W YPR183W YLR298C YLR329W YOR255W YLR…	8.9e-05
			GO:0000775	chromosome, pericentric region	The central region of a chromosome that includes the centromere and associated proteins. In monocentric chromosomes, this region corresponds to a single area of the chromosome, whereas in holocentric chromosomes, it is evenly distributed along the chromosome.
			GO:0000794	condensed nuclear chromosome	A highly compacted molecule of DNA and associated proteins resulting in a cytologically distinct structure that remains in the nucleus.
			GO:0000780	condensed nuclear chromosome, pericentric region	The central region of a condensed chromosome in the nucleus that includes the centromere and associated proteins, including the kinetochore. In monocentric chromosomes, this region corresponds to a single area of the chromosome, whereas in holocentric chromosomes, it is evenly distributed along the chromosome.
			GO:0000793	condensed chromosome	A highly compacted molecule of DNA and associated proteins resulting in a cytologically distinct structure.
			GO:0000779	condensed chromosome, pericentric region	The central region of a condensed chromosome that includes the centromere and associated proteins, including the kinetochore. In monocentric chromosomes, this region corresponds to a single area of the chromosome, whereas in holocentric chromosomes, it is evenly distributed along the chromosome.
			GO:0000778	condensed nuclear chromosome kinetochore	A multisubunit complex that is located at the pericentric region of a condensed chromosome in the nucleus and provides an attachment point for the spindle microtubules.
			GO:0000777	condensed chromosome kinetochore	A multisubunit complex that is located at the pericentric region of a condensed chromosome and provides an attachment point for the spindle microtubules.
			GO:0000776	kinetochore	A multisubunit complex that is located at the pericentric region of DNA and provides an attachment point for the spindle microtubules.
1 2 3 4 5 6 7 8 9 10 11 12 13 14 15 16 17	(1, 10, 1.01136), (2, 10, 1), (3, 11, 1), (4, 12, 0), (5, 14, 0), (6, 14, 0), (7, 15, 1), (8, 17, 1), (9, 17, 0), (10, 11, 0), (11, 12, -1), (12, 13, 1), (13, 15, 0), (14, 13, 1), (15, 16, 0), (17, 16, 0),	264	( YBR085C-A YOL067C YBR225W YER104W YGR250C YJR021C YMR204C YGL128C YMR094W YMR064W YPL014W YBL093C YLR219W YMR257C YML064C YIL159W YGR179C YLR457C YMR187C YPL074W YBL006C YIL146C YER092W YBR168W YFR049W YOR114W YGR129W YNL311C YKL093W YGL223C YIL017C YDL220C YDR444W YMR270C YGR169C YIL071C YPL166W YLR301W YPL071C YKL042W YPR046W YKR046C YER147C YNL164C YHR167W YPR183W YLR329W YOR255W YLR007W YDR…	0.000103
			GO:0000775	chromosome, pericentric region	The central region of a chromosome that includes the centromere and associated proteins. In monocentric chromosomes, this region corresponds to a single area of the chromosome, whereas in holocentric chromosomes, it is evenly distributed along the chromosome.
			GO:0000794	condensed nuclear chromosome	A highly compacted molecule of DNA and associated proteins resulting in a cytologically distinct structure that remains in the nucleus.
			GO:0000780	condensed nuclear chromosome, pericentric region	The central region of a condensed chromosome in the nucleus that includes the centromere and associated proteins, including the kinetochore. In monocentric chromosomes, this region corresponds to a single area of the chromosome, whereas in holocentric chromosomes, it is evenly distributed along the chromosome.
			GO:0000793	condensed chromosome	A highly compacted molecule of DNA and associated proteins resulting in a cytologically distinct structure.
			GO:0000779	condensed chromosome, pericentric region	The central region of a condensed chromosome that includes the centromere and associated proteins, including the kinetochore. In monocentric chromosomes, this region corresponds to a single area of the chromosome, whereas in holocentric chromosomes, it is evenly distributed along the chromosome.
			GO:0000778	condensed nuclear chromosome kinetochore	A multisubunit complex that is located at the pericentric region of a condensed chromosome in the nucleus and provides an attachment point for the spindle microtubules.
			GO:0000777	condensed chromosome kinetochore	A multisubunit complex that is located at the pericentric region of a condensed chromosome and provides an attachment point for the spindle microtubules.
			GO:0000776	kinetochore	A multisubunit complex that is located at the pericentric region of DNA and provides an attachment point for the spindle microtubules.
1 2 3 4 5 6 7 10 11 12 13 14 15 16	(1, 10, 0.087108), (2, 10, 0), (3, 11, 0), (4, 12, 0), (5, 14, 0), (6, 14, 0), (7, 15, 0), (10, 11, 0), (11, 12, 0), (12, 13, 0), (13, 15, 0), (14, 13, 0), (15, 16, 0),	287	( YDR272W YML106W YGR100W YDR418W YFR031C-A YGL044C YHR018C YDR135C YGR002C YBR198C YDL058W YKR069W YOR311C YIL049W YML085C YDR450W YGL136C YOR063W YBL058W YGR245C YLR106C YLR045C YDR375C YBR179C YPL262W YDR430C YBR042C YLR128W YNL302C YGR220C YNL107W YPR091C YNL275W YNL229C YHR202W YNL083W YDL075W YOL040C YLR399C YMR027W YML063W YBR105C YHR064C YIL149C YLR167W YPL089C YML032C YNL111C YER025W YGR…	6.1e-05
1 2 3 4 5 6 7 10 11 12 13 14 15 16	(1, 10, 0.244898), (2, 10, 0), (3, 11, 0), (4, 12, 0), (5, 14, 1), (6, 14, 0), (7, 15, 0), (10, 11, 0), (11, 12, 0), (12, 13, 0), (13, 15, 0), (14, 13, 0), (15, 16, 0),	49	( YGL167C YCL043C YFR024C-A YHR154W YAL025C YDL193W YML022W YNL257C YHR123W YKL129C YHR047C YKR089C YHL017W YDR502C YCL037C YIL009W YIL107C YPR127W YLR300W YPL145C YGL115W YFR002W YLL041C YJR045C YBR218C YDR341C YLR027C YBL085W YOL006C YIL109C YGR074W YLR403W YLL027W YMR264W YBR108W YIL005W YMR043W YGR055W YOL016C YPL087W YLR324W YKL072W YGL028C YFR006W YHL009C YMR196W YHR149C YFL007W YLR310C )	0.000109
1 2 3 4 5 6 7 10 11 12 13 14 15 16 17	(1, 10, 1), (2, 10, 1), (3, 11, 1), (4, 12, 0), (5, 14, 0), (6, 14, 0), (7, 15, 0), (10, 11, 0), (11, 12, 0), (12, 13, 0), (13, 15, 0), (14, 13, 0), (15, 16, 0), (17, 16, 0.0681818),	44	( YBL072C YBL106C YBR214W YGR010W YLR264W YDR447C YMR207C YMR242C YJL177W YER131W YLR249W YJL129C YGR124W YBL039C YBL079W YOR222W YBR082C YDL061C YBL087C YDR263C YER081W YGR085C YLR293C YLR450W YGL135W YGR256W YFL050C YEL006W YBR172C YMR180C YGR009C YBR181C YLR029C YDR185C YOR231W YJR130C YHR133C YKL141W YDL161W YJL138C YGR008C YGR141W YIR031C YGL133W )	8.8e-05
			GO:0005198	structural molecule activity	The action of a molecule that contributes to the structural integrity of a complex or assembly within or outside a cell.
			GO:0003735	structural constituent of ribosome	The action of a molecule that contributes to the structural integrity of the ribosome.
			GO:0044249	cellular biosynthetic process	The chemical reactions and pathways resulting in the formation of substances, carried out by individual cells.
			GO:0009058	biosynthetic process	The energy-requiring part of metabolism in which simpler substances are transformed into more complex ones, as in growth and other biosynthetic processes.
			GO:0006412	translation	The chemical reactions and pathways resulting in the formation of a protein. This is a ribosome-mediated process in which the information in messenger RNA (mRNA) is used to specify the sequence of amino acids in the protein.
			GO:0009059	macromolecule biosynthetic process	The chemical reactions and pathways resulting in the formation of macromolecules, large molecules including proteins, nucleic acids and carbohydrates.
			GO:0022627	cytosolic small ribosomal subunit	The small subunit of the ribosome that is found in the cytosol of the cell. The cytosol is that part of the cytoplasm that does not contain membranous or particulate subcellular components.
			GO:0033279	ribosomal subunit	Either of the two ribonucleoprotein complexes that associate to form a ribosome.
			GO:0022626	cytosolic ribosome	A ribosome that is found in the cytosol of the cell. The cytosol is that part of the cytoplasm that does not contain membranous or particulate subcellular components.
			GO:0005840	ribosome	An intracellular organelle, about 200 A in diameter, consisting of RNA and protein. It is the site of protein biosynthesis resulting from translation of messenger RNA (mRNA). It consists of two subunits, one large and one small, each containing only protein and RNA. Both the ribosome and its subunits are characterized by their sedimentation coefficients, expressed in Svedberg units (symbol: S). H…
			GO:0022625	cytosolic large ribosomal subunit	The large subunit of the ribosome that is found in the cytosol of the cell. The cytosol is that part of the cytoplasm that does not contain membranous or particulate subcellular components.
			GO:0044445	cytosolic part	Any constituent part of cytosol, that part of the cytoplasm that does not contain membranous or particulate subcellular components.
			GO:0005829	cytosol	That part of the cytoplasm that does not contain membranous or particulate subcellular components.
			GO:0030529	ribonucleoprotein complex	A macromolecular complex containing both protein and RNA molecules.
			GO:0015935	small ribosomal subunit	The smaller of the two subunits of a ribosome.
1 2 3 4 5 6 10 11 12 13 14	(1, 10, 1.01887), (2, 10, 1), (3, 11, 1), (4, 12, 1), (5, 14, 1), (6, 14, 0.169811), (10, 11, 0), (11, 12, 0), (12, 13, 0), (14, 13, 0),	53	( YCL011C YGR238C YGL082W YGR056W YNL106C YCR073W-A YLR456W YDL155W YFL048C YHL003C YKL146W YJL133W YCR031C YNL299W YIL138C YAL015C YDR247W YKL127W YLR270W YOR204W YOL027C YBL067C YDL042C YER027C YDR098C YDL224C YGR243W YDR353W YOR226C YDR399W YGR241C YGR092W YJR126C YML118W YER151C YGL049C YDL049C YJL139C YIL105C YNL108C YNL231C YDR069C YJR127C YGL096W YKL068W YKL088W YMR119W YDR200C YFR015C YLR…	0.000127
1 2 3 4 5 6 10 11 12 13 14	(1, 10, 1), (2, 10, 1), (3, 11, 1), (4, 12, 0), (5, 14, 0), (6, 14, 0), (10, 11, 0), (11, 12, 0), (12, 13, 0.097561), (14, 13, 0.097561),	41	( YDL061C YBL087C YDR263C YER081W YER019C-A YGR085C YLR293C YDR497C YLR450W YGL135W YGR256W YHR198C YFL050C YNL098C YEL006W YBR172C YMR180C YGR009C YBR181C YLR029C YDR185C YOR231W YJR130C YHR133C YKL141W YDL161W YJL138C YBR216C YLR307W YMR253C YCL050C YGR008C YGR141W YIR031C YIL120W YGL133W YLR187W YDR277C YBL101C YCL051W YBR197C )	0.0001
1 2 3 4 5 6 10 11 12 13 14	(1, 10, 0), (2, 10, 0), (3, 11, 0), (4, 12, 0), (5, 14, -1), (6, 14, -1), (10, 11, 0), (11, 12, 0), (12, 13, 0), (14, 13, 1),	169	( * * * * * * * * * * * * * * * * * * * * * * * * * * * * * * * * * * * * * * * * * * * * * * * * * * * * * * * * * * * * * * * * * * * * * * * * * * * * * * * * * * * * * * * * * * * * * * * * * * * * * * * * * * * * * * * * * * * * * * * * * * * * * * * * * * * * * * * * * * * * * * * * * * * * * * * * * * * * * * * * * * * * * * * * * )
1 2 3 4 6 8 9 10 11 12 13 14 15 16 17	(1, 10, 1), (2, 10, 1), (3, 11, 0), (4, 12, 0), (6, 14, 0), (8, 17, 1), (9, 17, 0), (10, 11, 0), (11, 12, -1), (12, 13, 1), (13, 15, 0), (14, 13, 1), (15, 16, 0), (17, 16, 0),	43	( YHL025W YDL186W YDR524C-B YNR063W YML029W YBL025W YLR173W YFR008W YMR072W YLR018C YDR381C-A YOR382W YFR023W YPR200C YDR195W YMR144W YLR067C YPR101W YBL059W YJR015W YGR169C-A YPL130W YDR422C YER180C YPR164W YLR052W YGL032C YBR076W YDR423C YOR304C-A YDR261C YPL144W YER184C YDR022C YCR097W YBR104W YJR094C YJL157C YDL223C YIL066C YDR043C YLL046C YBR147W )	8.4e-05
1 2 3 4 6 8 9 10 11 12 13 14 15 16 17	(1, 10, 1), (2, 10, 1), (3, 11, 0), (4, 12, 0), (6, 14, 0), (8, 17, 1), (9, 17, 0), (10, 11, 0), (11, 12, -1), (12, 13, 1), (13, 15, 0), (14, 13, 1), (15, 16, 0), (17, 16, 0),	41	( YDR524C-B YNR063W YML029W YBL025W YLR173W YFR008W YMR072W YLR018C YDR381C-A YOR382W YFR023W YPR200C YDR195W YMR144W YLR067C YPR101W YBL059W YJR015W YGR169C-A YPL130W YDR422C YER180C YPR164W YLR052W YGL032C YBR076W YDR423C YOR304C-A YDR261C YPL144W YER184C YDR022C YCR097W YBR104W YJR094C YJL157C YDL223C YIL066C YDR043C YLL046C YBR147W )	0.0001
1 2 3 4 6 8 10 11 12 13 14 15 16 17	(1, 10, 1), (2, 10, 0.97561), (3, 11, 0), (4, 12, 0), (6, 14, 0), (8, 17, 1), (10, 11, 0), (11, 12, -0.97561), (12, 13, 1), (13, 15, 0), (14, 13, 1), (15, 16, 0), (17, 16, 0),	41	( YNR063W YML029W YBL025W YLR173W YFR008W YMR072W YLR018C YDR381C-A YOR382W YFR023W YPR200C YDR195W YMR144W YLR067C YJL099W YPR101W YBL059W YJR015W YGR169C-A YPL130W YDR422C YER180C YPR164W YLR052W YGL032C YBR076W YDR423C YOR304C-A YDR261C YPL144W YER184C YDR022C YCR097W YBR104W YJR094C YJL157C YDL223C YIL066C YDR043C YLL046C YBR147W )	0.0001
1 2 3 4 6 10 11 12 13 14	(1, 10, 0), (2, 10, 0), (3, 11, 1), (4, 12, 0), (6, 14, 0), (10, 11, 1), (11, 12, -1), (12, 13, 0.384615), (14, 13, 0.384615),	52	( YOR118W YDR183W YIL162W YDR017C YGL196W YMR065W YDR434W YPR079W YBR223C YMR014W YDL089W YGR091W YDR437W YGR081C YKL100C YER008C YDR287W YPL127C YGL059W YDR229W YJR098C YPL064C YBL074C YBL046W YDR166C YAL011W YGL233W YOL042W YDR057W YGR059W YGL151W YNL216W YBR133C YGL197W YNL213C YDR103W YKR090W YBR186W YNL086W YJL094C YIL137C YNL233W YFR005C YDR446W YGL228W YJR010C-A YGL004C YDR259C YOL108C YIL…	0.000123
			GO:0000145	exocyst	Protein complex peripherally associated with the plasma membrane that determines where secretory vesicles dock and fuse. At least eight complex components are conserved between yeast and mammals.
			GO:0030427	site of polarized growth	Any part of a cell where non-isotropic growth takes place.
1 2 3 4 6 10 11 12 13 14	(1, 10, 0), (2, 10, 0), (3, 11, 0), (4, 12, 0), (6, 14, -1), (10, 11, 0), (11, 12, 0), (12, 13, 0), (14, 13, 1),	169	( * * * * * * * * * * * * * * * * * * * * * * * * * * * * * * * * * * * * * * * * * * * * * * * * * * * * * * * * * * * * * * * * * * * * * * * * * * * * * * * * * * * * * * * * * * * * * * * * * * * * * * * * * * * * * * * * * * * * * * * * * * * * * * * * * * * * * * * * * * * * * * * * * * * * * * * * * * * * * * * * * * * * * * * * * )
1 2 3 4 6 10 11 12 13 14	(1, 10, 0), (2, 10, 0), (3, 11, 0), (4, 12, -1), (6, 14, -0.972868), (10, 11, 0), (11, 12, -1), (12, 13, 0), (14, 13, 0),	258	( * * * * * * * * * * * * * * * * * * * * * * * * * * * * * * * * * * * * * * * * * * * * * * * * * * * * * * * * * * * * * * * * * * * * * * * * * * * * * * * * * * * * * * * * * * * * * * * * * * * * * * * * * * * * * * * * * * * * * * * * * * * * * * * * * * * * * * * * * * * * * * * * * * * * * * * * * * * * * * * * * * * * * * * * * * * * * * * * * * * * * * * * * * * * * * * * * * * * * * *…
1 2 3 4 6 10 11 12 13 14	(1, 10, 0), (2, 10, 0), (3, 11, 0), (4, 12, 0), (6, 14, -0.0031746), (10, 11, 0), (11, 12, 0), (12, 13, 0.0285714), (14, 13, 0.031746),	315	( YOR228C YJR025C YGL122C YLL032C YDL142C YIR027C YML042W YBR164C YGL184C YGL028C YLR151C YGR036C YDR294C YNL054W YBR286W YGR105W YPR098C YDL138W YEL040W YFR051C YPL154C YOL057W YGR058W YGR053C YER080W YFR006W YNL191W YEL023C YDL153C YHR151C YJR078W YDL237W YJR013W YPR026W YKL116C YER058W YBR269C YHL009C YKL150W YJL092W YLR439W YDR296W YHL021C YDL098C YKL077W YCR035C YKL206C YOR104W YGR127W YLR44…	4e-05
1 2 3 4 6 10 11 12 13 14	(1, 10, 0), (2, 10, 0), (3, 11, -1), (4, 12, 0), (6, 14, 0), (10, 11, 0), (11, 12, 0), (12, 13, 0.441558), (14, 13, 0.441558),	77	( YHR045W YHR142W YFL030W YPR153W YMR194C-B YNL056W YPL128C YOR073W YPL006W YOL075C YPR075C YIL068C YDR007W YNL040W YJR086W YBR276C YJR095W YBR030W YOR329C YOR313C YJL156C YHR116W YNL016W YDL106C YLR033W YIL027C YDL189W YLR212C YML072C YNR057C YLR163C YGR117C YDL133W YJL205C YPR017C YMR304W YML002W YHR001W-A YOR346W YDR499W YKL197C YKL070W YNR058W YLR343W YDR314C YDR315C YEL017W YLR154W-A YPR045C…	6.7e-05
1 2 3 4 6 10 11 12 13 14 15 16	(1, 10, 1), (2, 10, 1), (3, 11, 1), (4, 12, 0), (6, 14, 0), (10, 11, 0), (11, 12, -1), (12, 13, 0.997561), (13, 15, 0), (14, 13, 0.997561), (15, 16, 0),	410	( YDL180W YLR369W YKR022C YDR416W YGL249W YLR211C YER032W YLR190W YGR075C YJR090C YPL061W YLR040C YDL139C YBR250W YMR052W YOR147W YGL185C YER034W YMR299C YDR153C YGL108C YDL169C YDR113C YNL165W YLR431C YNR022C YGL146C YDL044C YEL059C-A YLR437C YDR370C YPL241C YKL063C YNL158W YER167W YIR024C YPR151C YMR298W YPL159C YPR116W YFL040W YIR014W YIL037C YIR017C YPL003W YDR503C YKR067W YDR350C YJR040W YCL…	6.9e-05
1 2 3 4 10 11 12	(1, 10, 1), (2, 10, 1), (3, 11, 1), (4, 12, 0.489655), (10, 11, 0), (11, 12, 0),	145	( YFL004W YKL091C YCL011C YGR238C YGL082W YBL063W YDR111C YGR056W YIL133C YBL072C YBR205W YBL106C YMR243C YBR214W YGR010W YLR264W YNL106C YDR447C YCR073W-A YMR207C YMR194W YMR242C YJL177W YER131W YBL089W YLR456W YML116W YLR249W YJL129C YGR124W YBL039C YDL155W YFR040W YFL048C YBL079W YML109W YHL003C YKL146W YJL133W YCR031C YBR020W YOR222W YNL299W YBL068W YBR082C YCR073C YDL061C YIL138C YBL087C YDR…	0.000126
			GO:0003735	structural constituent of ribosome	The action of a molecule that contributes to the structural integrity of the ribosome.
			GO:0022626	cytosolic ribosome	A ribosome that is found in the cytosol of the cell. The cytosol is that part of the cytoplasm that does not contain membranous or particulate subcellular components.
			GO:0044445	cytosolic part	Any constituent part of cytosol, that part of the cytoplasm that does not contain membranous or particulate subcellular components.
			GO:0005829	cytosol	That part of the cytoplasm that does not contain membranous or particulate subcellular components.
1 2 3 4 10 11 12	(1, 10, 1.03896), (2, 10, 1), (3, 11, 1), (4, 12, 0), (10, 11, 0), (11, 12, 0),	77	( YFL004W YBL063W YDR111C YIL133C YBL072C YBL106C YMR243C YBR214W YGR010W YLR264W YDR447C YMR207C YMR194W YMR242C YJL177W YER131W YML116W YLR249W YJL129C YGR124W YBL039C YFR040W YBL079W YBR020W YOR222W YBL068W YBR082C YCR073C YDL061C YBL087C YDR263C YDR178W YER081W YER019C-A YGR085C YLR293C YDR497C YLR450W YGL135W YGR256W YHR198C YAL005C YIR033W YFL050C YNL098C YHR216W YBL069W YEL006W YBR172C YMR…	6.7e-05
			GO:0005198	structural molecule activity	The action of a molecule that contributes to the structural integrity of a complex or assembly within or outside a cell.
			GO:0003735	structural constituent of ribosome	The action of a molecule that contributes to the structural integrity of the ribosome.
			GO:0044249	cellular biosynthetic process	The chemical reactions and pathways resulting in the formation of substances, carried out by individual cells.
			GO:0006412	translation	The chemical reactions and pathways resulting in the formation of a protein. This is a ribosome-mediated process in which the information in messenger RNA (mRNA) is used to specify the sequence of amino acids in the protein.
			GO:0022627	cytosolic small ribosomal subunit	The small subunit of the ribosome that is found in the cytosol of the cell. The cytosol is that part of the cytoplasm that does not contain membranous or particulate subcellular components.
			GO:0033279	ribosomal subunit	Either of the two ribonucleoprotein complexes that associate to form a ribosome.
			GO:0022626	cytosolic ribosome	A ribosome that is found in the cytosol of the cell. The cytosol is that part of the cytoplasm that does not contain membranous or particulate subcellular components.
			GO:0005840	ribosome	An intracellular organelle, about 200 A in diameter, consisting of RNA and protein. It is the site of protein biosynthesis resulting from translation of messenger RNA (mRNA). It consists of two subunits, one large and one small, each containing only protein and RNA. Both the ribosome and its subunits are characterized by their sedimentation coefficients, expressed in Svedberg units (symbol: S). H…
			GO:0022625	cytosolic large ribosomal subunit	The large subunit of the ribosome that is found in the cytosol of the cell. The cytosol is that part of the cytoplasm that does not contain membranous or particulate subcellular components.
			GO:0044445	cytosolic part	Any constituent part of cytosol, that part of the cytoplasm that does not contain membranous or particulate subcellular components.
			GO:0005829	cytosol	That part of the cytoplasm that does not contain membranous or particulate subcellular components.
1 2 3 4 10 11 12	(1, 10, 1), (2, 10, 0.948718), (3, 11, 0.948718), (4, 12, 0), (10, 11, 0), (11, 12, 0),	78	( YFL004W YBL063W YDR111C YIL133C YBL072C YBL106C YMR243C YBR214W YGR010W YLR264W YDR447C YMR207C YMR194W YMR242C YJL177W YER131W YML116W YLR249W YJL129C YGR124W YBL039C YFR040W YBL079W YBR020W YOR222W YBL068W YBR082C YCR073C YDL061C YBL087C YDR263C YDR178W YER081W YER019C-A YGR085C YLR293C YDR497C YLR450W YGL135W YGR256W YHR198C YIR033W YFL050C YNL098C YBL069W YEL006W YBR172C YMR180C YGR009C YBR…	8.8e-05
			GO:0005198	structural molecule activity	The action of a molecule that contributes to the structural integrity of a complex or assembly within or outside a cell.
			GO:0003735	structural constituent of ribosome	The action of a molecule that contributes to the structural integrity of the ribosome.
			GO:0044249	cellular biosynthetic process	The chemical reactions and pathways resulting in the formation of substances, carried out by individual cells.
			GO:0006412	translation	The chemical reactions and pathways resulting in the formation of a protein. This is a ribosome-mediated process in which the information in messenger RNA (mRNA) is used to specify the sequence of amino acids in the protein.
			GO:0022627	cytosolic small ribosomal subunit	The small subunit of the ribosome that is found in the cytosol of the cell. The cytosol is that part of the cytoplasm that does not contain membranous or particulate subcellular components.
			GO:0033279	ribosomal subunit	Either of the two ribonucleoprotein complexes that associate to form a ribosome.
			GO:0022626	cytosolic ribosome	A ribosome that is found in the cytosol of the cell. The cytosol is that part of the cytoplasm that does not contain membranous or particulate subcellular components.
			GO:0005840	ribosome	An intracellular organelle, about 200 A in diameter, consisting of RNA and protein. It is the site of protein biosynthesis resulting from translation of messenger RNA (mRNA). It consists of two subunits, one large and one small, each containing only protein and RNA. Both the ribosome and its subunits are characterized by their sedimentation coefficients, expressed in Svedberg units (symbol: S). H…
			GO:0022625	cytosolic large ribosomal subunit	The large subunit of the ribosome that is found in the cytosol of the cell. The cytosol is that part of the cytoplasm that does not contain membranous or particulate subcellular components.
			GO:0044445	cytosolic part	Any constituent part of cytosol, that part of the cytoplasm that does not contain membranous or particulate subcellular components.
			GO:0005829	cytosol	That part of the cytoplasm that does not contain membranous or particulate subcellular components.
1 2 3 4 10 11 12	(1, 10, 1), (2, 10, 1), (3, 11, 0.972973), (4, 12, 0.506757), (10, 11, 0), (11, 12, 0),	148	( YKL091C YCL011C YGR238C YGL082W YBL063W YDR111C YGR056W YIL133C YBL072C YBR205W YBL106C YMR243C YBR214W YGR010W YLR264W YNL106C YDR447C YCR073W-A YMR207C YMR194W YMR242C YJL177W YER131W YBL089W YLR456W YML116W YLR249W YJL129C YGR124W YBL039C YDL155W YFR040W YFL048C YBL079W YML109W YHL003C YKL146W YJL133W YCR031C YBR020W YOR222W YNL299W YBL068W YBR082C YCR073C YDL061C YIL138C YBL087C YDR263C YAL…	0.000123
			GO:0003735	structural constituent of ribosome	The action of a molecule that contributes to the structural integrity of the ribosome.
			GO:0022626	cytosolic ribosome	A ribosome that is found in the cytosol of the cell. The cytosol is that part of the cytoplasm that does not contain membranous or particulate subcellular components.
			GO:0044445	cytosolic part	Any constituent part of cytosol, that part of the cytoplasm that does not contain membranous or particulate subcellular components.
			GO:0005829	cytosol	That part of the cytoplasm that does not contain membranous or particulate subcellular components.
1 2 3 4 10 11 12	(1, 10, 1.02062), (2, 10, 1), (3, 11, 1), (4, 12, 0.752577), (10, 11, 0), (11, 12, 0),	97	( YKL091C YCL011C YGR238C YGL082W YGR056W YBR205W YDR326C YNL106C YCR073W-A YBL089W YLR456W YDL155W YFL048C YML109W YHL003C YKL146W YJL133W YCR031C YNL299W YIL138C YAL015C YDR247W YKL127W YLR270W YOR204W YOL027C YLR260W YBL067C YDL042C YER027C YDR098C YDL224C YGR243W YDR353W YOR226C YDR122W YDR399W YBR161W YGR241C YDR490C YGR092W YHR049W YJR126C YML118W YLR029C YDR185C YER151C YOR231W YGL049C YJR…	7.1e-05
1 2 3 4 10 11 12	(1, 10, 1.02703), (2, 10, 1), (3, 11, 1), (4, 12, 0.986486), (10, 11, 0), (11, 12, 0),	74	( YKL091C YCL011C YGR238C YGL082W YGR056W YBR205W YDR326C YNL106C YCR073W-A YBL089W YLR456W YDL155W YFL048C YML109W YHL003C YKL146W YJL133W YCR031C YNL299W YIL138C YAL015C YDR247W YKL127W YLR270W YOR204W YOL027C YLR260W YBL067C YDL042C YER027C YDR098C YDL224C YGR243W YDR353W YOR226C YDR122W YDR399W YBR161W YGR241C YDR490C YGR092W YHR049W YJR126C YML118W YER151C YGL049C YKL126W YDL049C YJL139C YIL…	0.000129
1 2 3 4 10 11 12	(1, 10, 1), (2, 10, 1), (3, 11, 0.946667), (4, 12, 1), (10, 11, 0), (11, 12, 0),	75	( YKL091C YCL011C YGR238C YGL082W YGR056W YBR205W YNL106C YCR073W-A YBL089W YLR456W YDL155W YFL048C YML109W YHL003C YKL146W YJL133W YCR031C YNL299W YIL138C YAL015C YDR247W YKL127W YLR270W YOR204W YOL027C YLR260W YBL067C YDL042C YER027C YDR098C YDL224C YIL038C YGR243W YDR353W YOR226C YDR122W YJL134W YDR399W YBR161W YGR241C YDR490C YGR092W YHR049W YJR126C YML118W YER151C YGL049C YKL126W YDL049C YJL…	0.000165
			GO:0006665	sphingolipid metabolic process	The chemical reactions and pathways involving sphingolipids, any of a class of lipids containing the long-chain amine diol sphingosine or a closely related base (a sphingoid).
1 2 3 4 10 11 12	(1, 10, 1), (2, 10, 1), (3, 11, 0.96), (4, 12, 0.986667), (10, 11, 0), (11, 12, 0),	75	( YKL091C YCL011C YGR238C YGL082W YGR056W YBR205W YNL106C YCR073W-A YBL089W YLR456W YDL155W YFL048C YML109W YHL003C YKL146W YJL133W YCR031C YNL299W YIL138C YAL015C YDR247W YKL127W YLR270W YOR204W YOL027C YLR260W YBL067C YDL042C YER027C YDR098C YDL224C YGR243W YDR353W YOR226C YDR122W YJL134W YDR399W YBR161W YGR241C YDR490C YGR092W YHR049W YJR126C YML118W YER151C YGL049C YKL126W YDL049C YJL139C YAL…	0.000165
			GO:0006665	sphingolipid metabolic process	The chemical reactions and pathways involving sphingolipids, any of a class of lipids containing the long-chain amine diol sphingosine or a closely related base (a sphingoid).
1 2 3 4 10 11 12	(1, 10, 1.04054), (2, 10, 1), (3, 11, 0.986486), (4, 12, 1), (10, 11, 0), (11, 12, 0),	74	( YKL091C YCL011C YGR238C YGL082W YGR056W YBR205W YDR326C YNL106C YCR073W-A YBL089W YLR456W YDL155W YFL048C YML109W YHL003C YKL146W YJL133W YCR031C YNL299W YIL138C YAL015C YDR247W YKL127W YLR270W YOR204W YOL027C YLR260W YBL067C YDL042C YER027C YDR098C YDL224C YGR243W YDR353W YOR226C YDR122W YDR399W YBR161W YGR241C YDR490C YGR092W YHR049W YJR126C YML118W YER151C YGL049C YKL126W YDL049C YJL139C YIL…	0.000129
1 2 3 4 10 11 12	(1, 10, 1.0274), (2, 10, 1), (3, 11, 1), (4, 12, 1), (10, 11, 0), (11, 12, 0),	73	( YKL091C YCL011C YGR238C YGL082W YGR056W YBR205W YDR326C YNL106C YCR073W-A YBL089W YLR456W YDL155W YFL048C YML109W YHL003C YKL146W YJL133W YCR031C YNL299W YIL138C YAL015C YDR247W YKL127W YLR270W YOR204W YOL027C YLR260W YBL067C YDL042C YER027C YDR098C YDL224C YGR243W YDR353W YOR226C YDR122W YDR399W YBR161W YGR241C YDR490C YGR092W YHR049W YJR126C YML118W YER151C YGL049C YKL126W YDL049C YJL139C YIL…	9.4e-05
1 2 3 4 10 11 12	(1, 10, 1), (2, 10, 0), (3, 11, 0), (4, 12, 0), (10, 11, 0), (11, 12, 0),	85	( YGR273C YOR213C YDL036C YDL178W YMR186W YAL023C YMR177W YDR312W YGL031C YDR453C YEL034W YFL053W YDL229W YCR091W YHR115C YFR053C YDL175C YBR016W YGL008C YGR034W YER031C YDR272W YML106W YDR418W YFR031C-A YDR300C YML085C YDR450W YFR024C-A YLL062C YBR042C YNL302C YHR123W YKL129C YDL075W YHR047C YBR105C YHL017W YDR502C YDR436W YIL149C YGR136W YKL140W YBR089C-A YAL062W YDL025C YBR218C YBR001C YBR117C…	0.000104
			GO:0006066	alcohol metabolic process	The chemical reactions and pathways involving alcohols, any of a class of alkyl compounds containing a hydroxyl group.
1 2 3 4 10 11 12	(1, 10, 0.0632911), (2, 10, 0), (3, 11, 1), (4, 12, 0), (10, 11, 1), (11, 12, -1),	79	( YIL115C YKL139W YGR274C YBR293W YGL113W YDL085C-A YGR244C YDR265W YER146W YKL053C-A YKL033W-A YFL025C YKL014C YOR118W YDR183W YIL162W YIL085C YNL090W YDR017C YGL196W YOR348C YML081C-A YJR091C YMR065W YDR434W YPR079W YBR223C YMR014W YDL089W YGR091W YDL144C YDR437W YGL250W YDL177C YDR106W YGR081C YKL100C YER185W YER008C YDR287W YPL127C YLR099W-A YGL059W YDR229W YJR098C YGR088W YPL064C YBL074C YBL…	0.000143
1 2 3 4 10 11 12	(1, 10, 1), (2, 10, 0.0454545), (3, 11, 0), (4, 12, 0.0454545), (10, 11, 0), (11, 12, 0),	88	( YOR213C YDL036C YDL178W YMR186W YAL023C YMR177W YDR312W YGL031C YDR453C YEL034W YFL053W YDL229W YCR091W YHR115C YFR053C YDL175C YBR016W YGL008C YGR034W YER031C YDR272W YML106W YDR418W YFR031C-A YDR300C YML085C YDR450W YFR024C-A YLL062C YBR042C YNL302C YIL038C YHR123W YKL129C YDL075W YHR047C YBR105C YHL017W YDR502C YDR436W YIL149C YJL134W YGR136W YKL140W YBR089C-A YAL062W YDL025C YBR218C YBR001C…	0.000104
			GO:0006066	alcohol metabolic process	The chemical reactions and pathways involving alcohols, any of a class of alkyl compounds containing a hydroxyl group.
1 2 3 4 10 11 12	(1, 10, 0), (2, 10, 0), (3, 11, -1), (4, 12, 0), (10, 11, -1), (11, 12, 1),	62	( YHR085W YOL064C YLR401C YMR302C YGR194C YDL217C YIL145C YDR332W YIR035C YFL002C YBR162C YPR086W YLR103C YFL014W YJR111C YAL049C YHR175W YGL103W YFR003C YGL200C YER052C YDR226W YMR284W YLR242C YMR008C YMR035W YIL007C YCR004C YJL026W YNL135C YDR071C YFL047W YGR132C YOR258W YDL219W YNL253W YOR322C YDR125C YMR145C YMR173W YKR043C YMR110C YCR023C YNL330C YPL123C YMR020W YDR031W YNL258C YCR045C YLR42…	7.6e-05
1 2 3 4 10 11 12	(1, 10, 0.0895522), (2, 10, 0), (3, 11, -1), (4, 12, 0), (10, 11, -1), (11, 12, 1),	67	( YHR085W YOL064C YLR401C YMR302C YGR194C YDL217C YIL145C YDR332W YBR014C YIR035C YFL002C YBR162C YPR086W YLR103C YBR244W YFL014W YJR111C YAL049C YHR175W YGL103W YFR003C YGL200C YER052C YDR226W YMR284W YLR242C YMR008C YMR035W YIL007C YCR004C YJL026W YNL135C YDR071C YFL047W YGR132C YOR258W YDL219W YNL253W YOR322C YDR125C YMR145C YMR173W YEL007W YKR043C YMR110C YCR023C YNL330C YPL123C YMR020W YDR03…	9.6e-05
1 2 3 4 10 11 12	(1, 10, 0), (2, 10, 0), (3, 11, 1), (4, 12, 0), (10, 11, 1), (11, 12, -1),	73	( YKL139W YGR274C YGL113W YDL085C-A YGR244C YDR265W YER146W YKL053C-A YKL033W-A YFL025C YKL014C YOR118W YDR183W YIL162W YNL090W YDR017C YGL196W YOR348C YML081C-A YMR065W YDR434W YPR079W YBR223C YMR014W YDL089W YGR091W YDL144C YDR437W YGL250W YDL177C YDR106W YGR081C YKL100C YER008C YDR287W YPL127C YLR099W-A YGL059W YDR229W YJR098C YGR088W YPL064C YBL074C YBL046W YDR166C YML123C YAL011W YGL233W YOL…	9.4e-05
1 2 3 4 10 11 12	(1, 10, 1), (2, 10, 0), (3, 11, -0.333333), (4, 12, 0), (10, 11, 0), (11, 12, 0),	120	( YAL023C YGL076C YMR177W YDR312W YGL031C YDL083C YDR453C YLR287C-A YER057C YEL034W YFL053W YMR083W YDL229W YCR091W YNL301C YHR115C YFR053C YDL175C YBR016W YGL008C YGR034W YBR031W YER031C YDR272W YML106W YDL066W YDR500C YDR418W YFR031C-A YDR300C YMR230W YDR011W YML085C YDR450W YDL134C YFR024C-A YOR390W YLL062C YGR214W YGR118W YBR042C YNL096C YDL136W YBR059C YNL302C YBR191W YHR123W YKL129C YDL075W…	0.00012
			GO:0005198	structural molecule activity	The action of a molecule that contributes to the structural integrity of a complex or assembly within or outside a cell.
			GO:0003735	structural constituent of ribosome	The action of a molecule that contributes to the structural integrity of the ribosome.
			GO:0044249	cellular biosynthetic process	The chemical reactions and pathways resulting in the formation of substances, carried out by individual cells.
			GO:0044267	cellular protein metabolic process	The chemical reactions and pathways involving a specific protein, rather than of proteins in general, occurring at the level of an individual cell. Includes protein modification.
			GO:0044260	cellular macromolecule metabolic process	The chemical reactions and pathways involving macromolecules, large molecules including proteins, nucleic acids and carbohydrates, as carried out by individual cells.
			GO:0009058	biosynthetic process	The energy-requiring part of metabolism in which simpler substances are transformed into more complex ones, as in growth and other biosynthetic processes.
			GO:0006412	translation	The chemical reactions and pathways resulting in the formation of a protein. This is a ribosome-mediated process in which the information in messenger RNA (mRNA) is used to specify the sequence of amino acids in the protein.
			GO:0009059	macromolecule biosynthetic process	The chemical reactions and pathways resulting in the formation of macromolecules, large molecules including proteins, nucleic acids and carbohydrates.
			GO:0022627	cytosolic small ribosomal subunit	The small subunit of the ribosome that is found in the cytosol of the cell. The cytosol is that part of the cytoplasm that does not contain membranous or particulate subcellular components.
			GO:0043232	intracellular non-membrane-bound organelle	Organized structure of distinctive morphology and function, not bounded by a lipid bilayer membrane and occurring within the cell. Includes ribosomes, the cytoskeleton and chromosomes.
			GO:0043228	non-membrane-bound organelle	Organized structure of distinctive morphology and function, not bounded by a lipid bilayer membrane. Includes ribosomes, the cytoskeleton and chromosomes.
			GO:0033279	ribosomal subunit	Either of the two ribonucleoprotein complexes that associate to form a ribosome.
			GO:0015934	large ribosomal subunit	The larger of the two subunits of a ribosome. Two sites on the ribosomal large subunit are involved in translation, namely the aminoacyl site (A site) and peptidyl site (P site).
			GO:0022626	cytosolic ribosome	A ribosome that is found in the cytosol of the cell. The cytosol is that part of the cytoplasm that does not contain membranous or particulate subcellular components.
			GO:0005840	ribosome	An intracellular organelle, about 200 A in diameter, consisting of RNA and protein. It is the site of protein biosynthesis resulting from translation of messenger RNA (mRNA). It consists of two subunits, one large and one small, each containing only protein and RNA. Both the ribosome and its subunits are characterized by their sedimentation coefficients, expressed in Svedberg units (symbol: S). H…
			GO:0022625	cytosolic large ribosomal subunit	The large subunit of the ribosome that is found in the cytosol of the cell. The cytosol is that part of the cytoplasm that does not contain membranous or particulate subcellular components.
			GO:0044445	cytosolic part	Any constituent part of cytosol, that part of the cytoplasm that does not contain membranous or particulate subcellular components.
			GO:0005829	cytosol	That part of the cytoplasm that does not contain membranous or particulate subcellular components.
			GO:0030529	ribonucleoprotein complex	A macromolecular complex containing both protein and RNA molecules.
			GO:0015935	small ribosomal subunit	The smaller of the two subunits of a ribosome.
1 2 3 4 10 11 12	(1, 10, 0.097561), (2, 10, 0), (3, 11, 0.365854), (4, 12, 0), (10, 11, 1), (11, 12, -1),	41	( YLL055W YDL130W-A YKL071W YOR134W YLR247C YHL039W YER073W YFL034C-A YJL172W YGL255W YBR048W YBR274W YDR424C YBL004W YDR162C YJR154W YHR210C YLL063C YOR386W YDL092W YPR122W YLR364W YBL029C-A YNL122C YBR186W YNL086W YJL094C YIL137C YNL233W YFR005C YDR446W YGL228W YJR010C-A YDL185W YGL004C YDR259C YOL108C YIL036W YPR065W YGR109W-A YIL164C )	0.0001
1 2 3 4 10 11 12	(1, 10, 0), (2, 10, 0), (3, 11, 0), (4, 12, -0.965714), (10, 11, 0), (11, 12, -1),	350	( YFL009W YJR096W YLR380W * * * * * * * * * * * * * * * * * * YJL020C * * * * * * * * * * * * * * * * * * * * * * * * * * * * * * * * * * * * * * * * * * * * * * * * * * * * * * * * * * * * * * * * * * * * * * * * * * * * * * * * * * * * * * * * * * * * * * * * * * * * * * * * * * * * * * * * * * * * * * * * * * * * * * * * * * * * * * * * * * * * * * * * * * * * * * * * * * * * * * * * * * * * *…	0.000428
1 2 3 4 10 11 12	(1, 10, 1.05455), (2, 10, 1), (3, 11, 1), (4, 12, 0), (10, 11, 0), (11, 12, 0),	55	( YBL079W YBR020W YOR222W YBL068W YBR082C YCR073C YDL061C YBL087C YDR263C YDR178W YER081W YER019C-A YGR085C YLR293C YDR497C YLR450W YGL135W YGR256W YHR198C YAL005C YIR033W YFL050C YNL098C YHR216W YBL069W YEL006W YBR172C YMR180C YGR009C YBR181C YGL226W YLR029C YDR185C YOR231W YJR130C YHR133C YKL141W YLR433C YDL161W YJL138C YIL131C YBR216C YLR307W YMR253C YCL050C YGR008C YGR141W YIR031C YIL120W YGL…	3.8e-05
1 2 3 4 10 11 12	(1, 10, -1), (2, 10, -1), (3, 11, 0), (4, 12, -1), (10, 11, 1), (11, 12, -1),	150	( YGL202W * * * * * * * * * * YBR149W * * * * * * * * * * * * * * * * * * * * * * * * * * * * * * * * * * * * * * * * * * * * * * * * * * * * * * * * * * * * * * * * * * * * * * * * * * * * * * * * * * * * * * * * * * * * * * * * * * * * * * * * * * * * * * * * * * * * * * * * * * * * * * * * * * * * * * * * * * )	0.00043
1 2 3 4 10 11 12	(1, 10, 1), (2, 10, 0), (3, 11, -0.229167), (4, 12, 0), (10, 11, 0), (11, 12, 0),	48	( YDR385W YBR117C YOR234C YMR183C YDR341C YHR001W YHR141C YLL010C YDL021W YBL030C YEL039C YBR294W YBL085W YDR093W YJL190C YCR026C YDR304C YBR033W YEL066W YDR501W YEL022W YJR059W YDR107C YMR155W YDR132C YJL083W YER062C YCR105W YKL072W YFL061W YLR178C YDR451C YDL093W YDL218W YOR032C YNL087W YCR037C YMR237W YFR013W YDR505C YHR117W YCL048W YBR273C YHR043C YDR475C YDR151C YHR131C YJL099W )	0.000104
1 2 3 4 10 11 12	(1, 10, -1), (2, 10, -1), (3, 11, 0), (4, 12, -0.986755), (10, 11, 1), (11, 12, -1),	151	( * * * * * * * * * * YBR149W * * * * * * * * * * * * * * * * * * * * * * * * * * * * * * * * * * * * * * * * * * * * * * * * * * * * * * * * * * * * * * * * * * * * * * * * * * * * * * * * * * * * * * * * * * * * * * * * * * * * * * * * * * * * * * * * * * * * * * * * * * * * * * * * * * * * * * * * * * * * )	-1
1 2 3 4 10 11 12	(1, 10, 0), (2, 10, 0), (3, 11, 0), (4, 12, -0.959596), (10, 11, 0), (11, 12, -1),	297	( * * * * * * * * * * * * * * * * * * * * * * * * * * * * * * * * * * * * * * * * * * * * * * * * * * * * * * * * * * * * * * * * * * * * * * * * * * * * * * * * * * * * * * * * * * * * * * * * * * * * * * * * * * * * * * * * * * * * * * * * * * * * * * * * * * * * * * * * * * * * * * * * * * * * * * * * * * * * * * * * * * * * * * * * * * * * * * * * * * * * * * * * * * * * * * * * * * * * * * *…
1 2 3 4 10 11 12 13 14	(1, 10, 0), (2, 10, 0), (3, 11, 0), (4, 12, -1), (10, 11, 0), (11, 12, -1), (12, 13, 0.0675676), (14, 13, 0.0675676),	74	( * * * * * * * * * * * * * * * * * * * * * * * * * * * * * * * * * * * * * * * * * * * * * * * * * * * * * * * * * * * * * * * * * * * * * * * * * * )
1 2 3 4 10 11 12 13 15 16	(1, 10, 0), (2, 10, 0), (3, 11, 0), (4, 12, 0), (10, 11, 0), (11, 12, 0), (12, 13, 0.0957447), (13, 15, 0.553191), (15, 16, 0),	94	( YPL041C YGR128C YHL029C YHL008C YGL192W YGR166W YMR136W YLR310C YOR305W YDR205W YPL147W YJL073W YMR193W YNL012W YOR165W YBR156C YHR041C YNL230C YOR112W YDL122W YGR026W YCR016W YOR074C YNR040W YBL061C YBR199W YDR371W YGR156W YNL212W YCR095C YOR266W YML115C YGL094C YEL056W YMR213W YPR068C YPL069C YKL171W YEL043W YDR232W YMR154C YBR017C YLR392C YMR250W YBR136W YER013W YFL013C YBR272C YNR051C YKR06…	0.00016
1 2 3 6 10 11 12 13 14	(1, 10, 0), (2, 10, 0), (3, 11, 0), (6, 14, -0.965385), (10, 11, 0), (11, 12, -1), (12, 13, 0), (14, 13, 0),	260	( * * * * * * * * * * * * * * * * * * * * * * * * * * * * * * * * * * * * * * * * * * * * * * * * * * * * * * * * * * * * * * * * * * * * * * * * * * * * * * * * * * * * * * * * * * * * * * * * * * * * * * * * * * * * * * * * * * * * * * * * * * * * * * * * * * * * * * * * * * * * * * * * * * * * * * * * * * * * * * * * * * * * * * * * * * * * * * * * * * * * * * * * * * * * * * * * * * * * * * *…
1 2 3 6 10 11 12 13 14	(1, 10, 0), (2, 10, 0), (3, 11, 0), (6, 14, -0.952632), (10, 11, 0), (11, 12, -1), (12, 13, 0), (14, 13, 0),	190	( * * * * * * * * * * * * * * * * * * * * * * * * * * * * * * * * * * * * * * * * * * * * * * * * * * * * * * * * * * * * * * * * * * * * * * * * * * * * * * * * * * * * * * * * * * * * * * * * * * * * * * * * * * * * * * * * * * * * * * * * * * * * * * * * * * * * * * * * * * * * * * * * * * * * * * * * * * * * * * * * * * * * * * * * * * * * * * * * * * * * * * * * * * * * * * )
1 2 3 7 8 9 10 11 12 13 14 15 16 17	(1, 10, -1), (2, 10, -1), (3, 11, -1), (7, 15, 0), (8, 17, 1), (9, 17, 1), (10, 11, 0), (11, 12, 0), (12, 13, 1), (13, 15, 0), (14, 13, 1), (15, 16, 0), (17, 16, 0),	47	( * * * * * * * * * * * * * * * * * * * * * * * * * * * * * * * * * * * * * * * * * * * * * * * )
1 2 4 5 6 8 10 11 12 13 14 15 16 17	(1, 10, 0), (2, 10, 0), (4, 12, 0), (5, 14, 0), (6, 14, 0), (8, 17, 0.463415), (10, 11, 1), (11, 12, -1), (12, 13, 0), (13, 15, 0.146341), (14, 13, 0), (15, 16, 0), (17, 16, -0.317073),	41	( YIL115C YKL139W YGR274C YGL113W YGR244C YDR265W YER146W YLR247C YKL014C YOR118W YDR183W YDR017C YGL196W YDR424C YMR065W YBL004W YDR434W YPR079W YBR223C YMR014W YDL089W YGR091W YKL100C YER008C YDR287W YPL127C YGL059W YJR098C YBL074C YBL046W YDL092W YDR166C YAL011W YGL233W YDR057W YLR364W YBL029C-A YKR090W YNL233W YGL228W YOL108C )	0.0001
			GO:0000145	exocyst	Protein complex peripherally associated with the plasma membrane that determines where secretory vesicles dock and fuse. At least eight complex components are conserved between yeast and mammals.
1 2 4 5 6 10 11 12 13 14	(1, 10, 0.101695), (2, 10, 0.0169492), (4, 12, 0), (5, 14, 0.0169492), (6, 14, 0), (10, 11, -1), (11, 12, 1), (12, 13, 0), (14, 13, 0),	59	( YHR085W YOL064C YLR401C YMR302C YGR194C YDL217C YIL145C YDR332W YBR009C YFL002C YBR162C YPR086W YLR103C YER163C YBR244W YFL014W YGL148W YHR175W YGL103W YFR003C YGL200C YER052C YDR226W YMR284W YLR242C YDR092W YMR035W YIL007C YBR010W YKL154W YJL026W YNL135C YDR071C YFL047W YGR132C YKR014C YOR258W YDL219W YNL253W YDR125C YMR145C YMR173W YKR043C YNL330C YGL077C YMR020W YNL258C YLR422W YGL138C YBR24…	0.000149
1 2 4 5 6 10 11 12 13 14	(1, 10, 0.0862069), (2, 10, 0), (4, 12, 0), (5, 14, 0.0172414), (6, 14, 0), (10, 11, -1), (11, 12, 1), (12, 13, 0), (14, 13, 0),	58	( YHR085W YOL064C YLR401C YMR302C YGR194C YDL217C YIL145C YDR332W YBR009C YFL002C YBR162C YPR086W YLR103C YER163C YBR244W YFL014W YGL148W YHR175W YGL103W YFR003C YGL200C YER052C YDR226W YMR284W YLR242C YDR092W YMR035W YIL007C YBR010W YKL154W YJL026W YNL135C YDR071C YFL047W YGR132C YKR014C YOR258W YDL219W YNL253W YDR125C YMR145C YMR173W YKR043C YNL330C YGL077C YMR020W YNL258C YLR422W YGL138C YBR24…	9.9e-05
1 2 4 5 6 10 11 12 13 14 15	(1, 10, 0), (2, 10, 0), (4, 12, 0), (5, 14, -0.0185185), (6, 14, 0), (10, 11, -1), (11, 12, 1), (12, 13, 0), (13, 15, 0.240741), (14, 13, 0),	54	( YHR085W YOL064C YLR401C YMR302C YGR194C YDL217C YIL145C YDR332W YFL002C YBR162C YPR086W YLR103C YER163C YFL014W YGL148W YHR175W YGL103W YFR003C YGL200C YER052C YDR226W YMR284W YLR242C YDR092W YMR035W YIL007C YKL154W YJL026W YNL135C YDR071C YFL047W YGR132C YOR258W YDL219W YNL253W YDR125C YMR145C YMR173W YKR043C YNL330C YGL077C YMR020W YDR031W YNL258C YLR422W YGL138C YBR241C YOL132W YPL113C YDR15…	0.000132
1 2 4 6 10 11 12 13 14	(1, 10, 0), (2, 10, 0), (4, 12, 0), (6, 14, -0.255743), (10, 11, 0), (11, 12, 0), (12, 13, 0), (14, 13, 0.255743),	653	( * * * * * * * * * * * * * * * * * * * * * * * * * * * * * * * * * * * * * * * * * * * * * * * * * * * * * * * * * * * * * * * * * * * * * * * * * * * * * * * * * * * * * * * * * * * * * * * * * * * * * * * * * * * * * * * * * * * * * * * * * * * * * * * * * * * * * * * * * * * * * * * * * * * * * * * * * * * * * * * * * * * * * * YJL162C YDR016C YDL088C YNL094W YGR150C YCL016C YBR102C YNL050C Y…	8.1e-05
1 2 4 7 8 9 10 11 12 13 14 15 16 17	(1, 10, -1), (2, 10, -1), (4, 12, -1), (7, 15, 0), (8, 17, 1), (9, 17, 1), (10, 11, 0), (11, 12, 0), (12, 13, 1), (13, 15, 0), (14, 13, 1), (15, 16, 0), (17, 16, 0),	47	( * * * * * * * * * * * * * * * * * * * * * * * * * * * * * * * * * * * * * * * * * * * * * * * )
1 2 6 10 11 12 13 14	(1, 10, 0), (2, 10, 0.00322581), (6, 14, -0.967742), (10, 11, 0), (11, 12, -1), (12, 13, 0), (14, 13, 0),	310	( YJR096W * * * * * * * * * * * * * * * * * YJL020C * * * * * * * * * * * * * * * * * * * * * * * * * * * * * * YGL215W * * * * * * * * * * * * * * * * * * * * * * * * * * * * * * * * * * * * * * * * * * * * * * * * * * * * * * * * * * * * * * * * * * * * * * * * * * * * * * * * * * * * * * * * * * * * * * * * * * * * * * * * * * * * * * * * * * * * * * * * * * * * * * * * * * * * * * * * * * * *…	0.000381
1 3 6 10 11 12 13 14	(1, 10, -1), (3, 11, 0), (6, 14, -0.822917), (10, 11, 1), (11, 12, -1), (12, 13, 1), (14, 13, 1),	96	( YGL202W * * * * * * * * * * * * * * * * * * * * * * * * * * * * * * * * * * * * * * * * * * * * * * * * * * * * * * * * * * * * * * * * * * * * * * * * * * * * * * * * * * * * * * * * * * * * * * * )	-1
1 5 6 10 11 12 13 14	(1, 10, -1), (5, 14, -0.780488), (6, 14, 0), (10, 11, 0), (11, 12, 0), (12, 13, 0), (14, 13, 0),	82	( YLR109W YKR070W YBL103C YOL092W * * * * * * * * * * * * * * * * * * * * * * * * * YCL064C * * * * * * * * * * * * * * * * * * * * * * * * * * * * * * * * * * * * * * * * * * * * * * * * * * * * )	0.000425
1 6 10 11 12 13 14	(1, 10, 1), (6, 14, 0.0514019), (10, 11, 0), (11, 12, 0), (12, 13, 0), (14, 13, 0),	214	( YFL004W YKL091C YCL011C YBR189W YGR238C YGR273C YOR213C YGL082W YDL036C YDR111C YGR056W YIL133C YGR121C YBL072C YER074W YBL106C YDL178W YMR243C YMR186W YDR038C YBR214W YAL023C YGR010W YGL076C YMR177W YLR264W YNL106C YDR447C YDR312W YGL031C YCR073W-A YMR207C YDL083C YDR453C YLR287C-A YMR242C YER057C YJL177W YER131W YEL034W YFL053W YLR456W YDL229W YCR091W YLR249W YJL129C YGR124W YNL301C YBL039C Y…	9.6e-05
			GO:0005198	structural molecule activity	The action of a molecule that contributes to the structural integrity of a complex or assembly within or outside a cell.
			GO:0003735	structural constituent of ribosome	The action of a molecule that contributes to the structural integrity of the ribosome.
			GO:0044249	cellular biosynthetic process	The chemical reactions and pathways resulting in the formation of substances, carried out by individual cells.
			GO:0044267	cellular protein metabolic process	The chemical reactions and pathways involving a specific protein, rather than of proteins in general, occurring at the level of an individual cell. Includes protein modification.
			GO:0044260	cellular macromolecule metabolic process	The chemical reactions and pathways involving macromolecules, large molecules including proteins, nucleic acids and carbohydrates, as carried out by individual cells.
			GO:0009058	biosynthetic process	The energy-requiring part of metabolism in which simpler substances are transformed into more complex ones, as in growth and other biosynthetic processes.
			GO:0006412	translation	The chemical reactions and pathways resulting in the formation of a protein. This is a ribosome-mediated process in which the information in messenger RNA (mRNA) is used to specify the sequence of amino acids in the protein.
			GO:0009059	macromolecule biosynthetic process	The chemical reactions and pathways resulting in the formation of macromolecules, large molecules including proteins, nucleic acids and carbohydrates.
			GO:0022627	cytosolic small ribosomal subunit	The small subunit of the ribosome that is found in the cytosol of the cell. The cytosol is that part of the cytoplasm that does not contain membranous or particulate subcellular components.
			GO:0005737	cytoplasm	All of the contents of a cell excluding the plasma membrane and nucleus, but including other subcellular structures.
			GO:0043232	intracellular non-membrane-bound organelle	Organized structure of distinctive morphology and function, not bounded by a lipid bilayer membrane and occurring within the cell. Includes ribosomes, the cytoskeleton and chromosomes.
			GO:0043228	non-membrane-bound organelle	Organized structure of distinctive morphology and function, not bounded by a lipid bilayer membrane. Includes ribosomes, the cytoskeleton and chromosomes.
			GO:0033279	ribosomal subunit	Either of the two ribonucleoprotein complexes that associate to form a ribosome.
			GO:0015934	large ribosomal subunit	The larger of the two subunits of a ribosome. Two sites on the ribosomal large subunit are involved in translation, namely the aminoacyl site (A site) and peptidyl site (P site).
			GO:0022626	cytosolic ribosome	A ribosome that is found in the cytosol of the cell. The cytosol is that part of the cytoplasm that does not contain membranous or particulate subcellular components.
			GO:0005840	ribosome	An intracellular organelle, about 200 A in diameter, consisting of RNA and protein. It is the site of protein biosynthesis resulting from translation of messenger RNA (mRNA). It consists of two subunits, one large and one small, each containing only protein and RNA. Both the ribosome and its subunits are characterized by their sedimentation coefficients, expressed in Svedberg units (symbol: S). H…
			GO:0022625	cytosolic large ribosomal subunit	The large subunit of the ribosome that is found in the cytosol of the cell. The cytosol is that part of the cytoplasm that does not contain membranous or particulate subcellular components.
			GO:0044445	cytosolic part	Any constituent part of cytosol, that part of the cytoplasm that does not contain membranous or particulate subcellular components.
			GO:0005829	cytosol	That part of the cytoplasm that does not contain membranous or particulate subcellular components.
			GO:0030529	ribonucleoprotein complex	A macromolecular complex containing both protein and RNA molecules.
			GO:0015935	small ribosomal subunit	The smaller of the two subunits of a ribosome.
1 6 10 11 12 13 14	(1, 10, -1), (6, 14, -0.92803), (10, 11, 0), (11, 12, 0), (12, 13, 1), (14, 13, 1),	528	( YNL104C YBR006W YFL010C YMR307W * * * * * * * * * * * * * * * * * * * * * * * YJR080C * * * * * * * * * * * * * * * * * * * * * * * * * * * * * * * * * * * * * * * * * * * * * * * * * * * * * * * * * * * * * * * * * * * * * * * * * * * * * * * * * * * * * * * * * * * * * * * * * * * * * * * * * * * * * * * * * * * * * * * * * * * * * * * * * * * * * * * * * * * * * * * * * * * * * * * * * * * *…	0.000425
2 3 4 5 6 7 8 9 10 11 12 13 14 15 16 17	(2, 10, 1.00752), (3, 11, 1), (4, 12, 0), (5, 14, 0), (6, 14, 0), (7, 15, 1), (8, 17, 1), (9, 17, 0), (10, 11, 0), (11, 12, -1), (12, 13, 1), (13, 15, 0), (14, 13, 1), (15, 16, 0), (17, 16, 0),	266	( YBR085C-A YOL067C YBR225W YER104W YGR250C YJR021C YMR204C YGL128C YMR094W YMR064W YPL014W YBL093C YLR219W YMR257C YML064C YIL159W YGR179C YLR457C YMR187C YPL074W YBL006C YIL146C YER092W YBR168W YFR049W YOR114W YGR129W YNL311C YKL093W YGL223C YIL017C YDL220C YDR444W YMR270C YGR169C YIL071C YPL166W YLR301W YPL071C YKL042W YPR046W YKR046C YER147C YNL164C YHR167W YPR183W YLR329W YOR255W YLR007W YDR…	0.000103
			GO:0000775	chromosome, pericentric region	The central region of a chromosome that includes the centromere and associated proteins. In monocentric chromosomes, this region corresponds to a single area of the chromosome, whereas in holocentric chromosomes, it is evenly distributed along the chromosome.
			GO:0000794	condensed nuclear chromosome	A highly compacted molecule of DNA and associated proteins resulting in a cytologically distinct structure that remains in the nucleus.
			GO:0000780	condensed nuclear chromosome, pericentric region	The central region of a condensed chromosome in the nucleus that includes the centromere and associated proteins, including the kinetochore. In monocentric chromosomes, this region corresponds to a single area of the chromosome, whereas in holocentric chromosomes, it is evenly distributed along the chromosome.
			GO:0000793	condensed chromosome	A highly compacted molecule of DNA and associated proteins resulting in a cytologically distinct structure.
			GO:0000779	condensed chromosome, pericentric region	The central region of a condensed chromosome that includes the centromere and associated proteins, including the kinetochore. In monocentric chromosomes, this region corresponds to a single area of the chromosome, whereas in holocentric chromosomes, it is evenly distributed along the chromosome.
			GO:0000778	condensed nuclear chromosome kinetochore	A multisubunit complex that is located at the pericentric region of a condensed chromosome in the nucleus and provides an attachment point for the spindle microtubules.
			GO:0000777	condensed chromosome kinetochore	A multisubunit complex that is located at the pericentric region of a condensed chromosome and provides an attachment point for the spindle microtubules.
			GO:0000776	kinetochore	A multisubunit complex that is located at the pericentric region of DNA and provides an attachment point for the spindle microtubules.
2 3 4 5 6 10 11 12 13 14	(2, 10, 0.938462), (3, 11, 1), (4, 12, 0), (5, 14, 0.0153846), (6, 14, 0), (10, 11, 0), (11, 12, 0), (12, 13, 0), (14, 13, 0),	65	( YFL004W YDR111C YIL133C YBL072C YBL106C YMR243C YBR214W YGR010W YLR264W YDR447C YMR207C YMR242C YJL177W YER131W YKL104C YLR249W YJL129C YGR124W YBL039C YBL079W YGL225W YOR222W YBL068W YBR082C YDL061C YBL087C YDR263C YER081W YER019C-A YGR085C YLR293C YDR497C YLR450W YGL135W YGR256W YHR198C YFL050C YNL098C YER070W YHR216W YEL006W YBR172C YMR180C YGR009C YBR181C YGL226W YLR029C YDR185C YOR231W YJR…	8.8e-05
			GO:0005198	structural molecule activity	The action of a molecule that contributes to the structural integrity of a complex or assembly within or outside a cell.
			GO:0003735	structural constituent of ribosome	The action of a molecule that contributes to the structural integrity of the ribosome.
			GO:0044249	cellular biosynthetic process	The chemical reactions and pathways resulting in the formation of substances, carried out by individual cells.
			GO:0009058	biosynthetic process	The energy-requiring part of metabolism in which simpler substances are transformed into more complex ones, as in growth and other biosynthetic processes.
			GO:0006412	translation	The chemical reactions and pathways resulting in the formation of a protein. This is a ribosome-mediated process in which the information in messenger RNA (mRNA) is used to specify the sequence of amino acids in the protein.
			GO:0022627	cytosolic small ribosomal subunit	The small subunit of the ribosome that is found in the cytosol of the cell. The cytosol is that part of the cytoplasm that does not contain membranous or particulate subcellular components.
			GO:0033279	ribosomal subunit	Either of the two ribonucleoprotein complexes that associate to form a ribosome.
			GO:0022626	cytosolic ribosome	A ribosome that is found in the cytosol of the cell. The cytosol is that part of the cytoplasm that does not contain membranous or particulate subcellular components.
			GO:0005840	ribosome	An intracellular organelle, about 200 A in diameter, consisting of RNA and protein. It is the site of protein biosynthesis resulting from translation of messenger RNA (mRNA). It consists of two subunits, one large and one small, each containing only protein and RNA. Both the ribosome and its subunits are characterized by their sedimentation coefficients, expressed in Svedberg units (symbol: S). H…
			GO:0022625	cytosolic large ribosomal subunit	The large subunit of the ribosome that is found in the cytosol of the cell. The cytosol is that part of the cytoplasm that does not contain membranous or particulate subcellular components.
			GO:0044445	cytosolic part	Any constituent part of cytosol, that part of the cytoplasm that does not contain membranous or particulate subcellular components.
			GO:0005829	cytosol	That part of the cytoplasm that does not contain membranous or particulate subcellular components.
2 3 4 5 6 10 11 12 13 14	(2, 10, 1), (3, 11, 0.767442), (4, 12, 0), (5, 14, -0.0465116), (6, 14, 0), (10, 11, 0), (11, 12, -1), (12, 13, 0), (14, 13, 0),	43	( YEL020C YJL082W YGL240W YCL038C YCR005C YEL041W YJL013C YBL022C YOL090W YNR026C YBR084W YIL148W YDR191W YOR285W YBR222C YJL112W YNL187W YPR095C YMR265C YPL020C YMR215W YGL252C YDR320C-A YFR018C YNL024C YPR006C YOR131C YPR002W YDR440W YLR016C YDR075W YGL140C YBL029W YJL132W YBR227C YKR006C YFL049W YJL056C YGR109W-B YDL231C YDR369C YMR003W * )	8e-05
2 3 4 5 6 10 11 12 13 14	(2, 10, 1), (3, 11, 0.761905), (4, 12, 0), (5, 14, -0.0238095), (6, 14, 0), (10, 11, 0), (11, 12, -1), (12, 13, 0), (14, 13, 0),	42	( YEL020C YJL082W YGL240W YCL038C YCR005C YEL041W YJL013C YBL022C YOL090W YNR026C YBR084W YIL148W YDR191W YOR285W YBR222C YJL112W YNL187W YPR095C YMR265C YPL020C YMR215W YGL252C YDR320C-A YFR018C YNL024C YPR006C YOR131C YPR002W YDR440W YLR016C YDR075W YGL140C YBL029W YJL132W YBR227C YKR006C YFL049W YJL056C YGR109W-B YDL231C YDR369C * )	0.0001
2 3 4 5 6 10 11 12 13 14	(2, 10, 0), (3, 11, -0.25), (4, 12, 0), (5, 14, 0), (6, 14, 0), (10, 11, 0), (11, 12, 0), (12, 13, -1), (14, 13, -1),	44	( YPR165W YLL006W YOR270C YDR155C YER116C YER120W YBL049W YJL218W YOL034W YDL135C YOL069W YHL016C YDL134C YOR390W YMR130W YKR001C YER100W YMR202W YDR385W YOR234C YJL190C YHR101C YLR398C YDR391C YGR189C YIR007W YNL239W YBL064C YBR208C YKL103C YMR034C YPR147C YDR451C YPL187W YDR329C YNL234W YDR349C YBR239C YCL057W YHR048W YJL093C YNR049C YBL043W YBR057C )	8.8e-05
2 3 4 5 6 10 11 12 13 14 15	(2, 10, 0), (3, 11, -1), (4, 12, 0), (5, 14, -0.0681818), (6, 14, 0), (10, 11, 0), (11, 12, 0), (12, 13, 0), (13, 15, 0.568182), (14, 13, 0),	44	( YLR178C YFL030W YPR153W YMR194C-B YNL056W YPL128C YOR073W YPL006W YOL075C YDL093W YPR075C YIL068C YDR007W YBL017C YNL040W YJR086W YBR276C YJR095W YBR030W YOR329C YOR313C YJL156C YHR116W YNL016W YDL106C YLR033W YDL133W YPR017C YML002W YHR001W-A YOR346W YKL197C YKL070W YDR315C YEL017W YFR021W YLR146C YHR071W YEL011W YFL031W YIL101C YLL007C YNL042W YPL007C )	8.8e-05
2 3 4 6 8 9 10 11 12 13 14 15 16 17	(2, 10, 1.00402), (3, 11, 1), (4, 12, 0.00401606), (6, 14, 0), (8, 17, 1), (9, 17, 0), (10, 11, 0), (11, 12, -1), (12, 13, 1), (13, 15, 0), (14, 13, 1), (15, 16, 0), (17, 16, 0),	249	( YCL067C YHR157W YLR297W YDR042C YOR081C YBR148W YLL016W YIL152W YML047C YJL043W YHR136C YOR028C YNR028W YER045C YPR174C YPL192C YGR221C YDR066C YLR082C YLR346C YBR050C YDL197C YDR147W YOR214C YOR365C YJL160C YOR284W YML083C YMR251W-A YMR147W YLR453C YOR152C YOR083W YHL006C YGL222C YNL270C YDR351W YOL101C YGR248W YOR003W YGL081W YPL017C YKL050C YOL014W YJL144W YOL131W YDR273W YOR237W YMR081C YPR…	9.9e-05
			GO:0048622	reproductive sporulation	The formation of reproductive spores.
			GO:0030435	sporulation	The formation of spores.
			GO:0030437	sporulation (sensu Fungi)	The formation of spores as in, but not restricted to, the fungi (Fungi, ncbi_taxonomy_id:4751).
2 3 4 6 8 9 10 11 12 13 14 15 16 17	(2, 10, 1), (3, 11, 1), (4, 12, 0), (6, 14, 0), (8, 17, 1), (9, 17, 0), (10, 11, 0), (11, 12, -1), (12, 13, 1), (13, 15, 0), (14, 13, 1), (15, 16, 0), (17, 16, 0),	416	( YDR416W YGL249W YLR211C YER032W YLR190W YGR075C YJR090C YPL061W YLR040C YCR106W YDL139C YBR250W YMR052W YOR147W YGL185C YER034W YMR299C YDR153C YGL108C YDL169C YDR113C YNL165W YLR431C YNR022C YGL146C YDL044C YEL059C-A YLR437C YDR370C YPL241C YKL063C YNL158W YER167W YIR024C YPR151C YMR298W YPL159C YPR116W YFL040W YIR014W YIL037C YIR017C YPL003W YDR503C YKR067W YDR350C YJR040W YCL063W YLR073C YDR…	6.9e-05
2 3 4 6 8 9 10 11 12 13 14 15 16 17	(2, 10, 1), (3, 11, 1), (4, 12, 0), (6, 14, 0), (8, 17, 1), (9, 17, 0), (10, 11, 0), (11, 12, -1), (12, 13, 1), (13, 15, 0), (14, 13, 1), (15, 16, 0), (17, 16, 0),	252	( YLR254C YDR281C YOR044W YMR040W YHR157W YLR297W YDR042C YOR081C YBR148W YLL016W YIL152W YML047C YJL043W YHR136C YOR028C YNR028W YER045C YPR174C YPL192C YGR221C YDR066C YLR082C YLR346C YBR050C YDL197C YDR147W YOR214C YOR365C YJL160C YOR284W YML083C YMR251W-A YMR147W YLR453C YOR152C YOR083W YHL006C YGL222C YNL270C YDR351W YOL101C YGR248W YOR003W YGL081W YPL017C YKL050C YOL014W YJL144W YOL131W YDR…	8.9e-05
			GO:0048622	reproductive sporulation	The formation of reproductive spores.
			GO:0030435	sporulation	The formation of spores.
			GO:0030437	sporulation (sensu Fungi)	The formation of spores as in, but not restricted to, the fungi (Fungi, ncbi_taxonomy_id:4751).
2 3 4 6 10 11 12 13 14	(2, 10, -0.342105), (3, 11, -1), (4, 12, 0), (6, 14, 0), (10, 11, -0.657895), (11, 12, 1), (12, 13, 0), (14, 13, 0),	76	( YJL045W YOL064C YCR044C YLR401C YMR302C YGR194C YDL217C YIL145C YDR332W YIR035C YJR044C YFL002C YBR162C YPR086W YLR103C YBR244W YFL014W YAL049C YHR175W YGL103W YFR003C YGL200C YER052C YDR338C YDR226W YPL092W YMR284W YLR242C YJL097W YMR035W YIL007C YHR008C YGR229C YJL026W YEL046C YNL135C YNL271C YDR071C YFL047W YGR132C YKL192C YPL088W YBL102W YOR258W YDL219W YIR001C YLR337C YNL253W YDR125C YMR14…	0.00011
2 3 4 6 10 11 12 13 14	(2, 10, 0.00235294), (3, 11, 0), (4, 12, 0), (6, 14, 0), (10, 11, 0), (11, 12, 0), (12, 13, 1), (14, 13, 1),	425	( YCR065W YOL058W YGR087C YCR034W YGL183C YNL147W YMR086W YOR123C YMR266W YGL093W YLL023C YGR116W YDR404C YHR029C YLR430W YLR188W YDL017W YOR351C YLR250W YDL125C YNL141W YDR367W YBR046C YHR187W YCR071C YDL056W YAR014C YGR086C YIL150C YDR063W YMR225C YOR373W YCR028C-A YNL262W YDR052C YBR278W YDR321W YJL143W YJR010W YPL178W YMR013C YBL008W YDR086C YNL246W YER179W YLL018C-A YMR294W YOR210W YOR057W Y…	6.7e-05
2 3 4 6 10 11 12 13 14	(2, 10, 0), (3, 11, 0), (4, 12, 0), (6, 14, -0.48688), (10, 11, 0), (11, 12, 0), (12, 13, 0), (14, 13, 0.48688),	343	( * * * * * * * * * * * * * * * * * * * * * * * * * * * * * * * * * * * * * * * * * * * * * * * * * * * * * * * * * * * * * * * * * * * * * * * * * * * * * * * * * * * * * * * * * * * * * * * * * * * * * * * * * * * * * * * * * * * * * * * * * * * * * * * * * * * * * * * * * * * * * * * * * * * * * * * * * * * * * * * * * * * * * * YNL237W YKL142W YKR017C YNR052C YPL180W YER051W YNL149C YAR007C Y…	9.1e-05
2 3 4 6 10 11 12 13 14	(2, 10, 0), (3, 11, 0), (4, 12, 0), (6, 14, -0.00248756), (10, 11, 0), (11, 12, 0), (12, 13, 0), (14, 13, 0.00248756),	402	( YMR155W YGR055W YIL048W YNL290W YER010C YBR053C YOL016C YBR062C YDR054C YER065C YML054C YPL087W YDR469W YMR129W YCL030C YML060W YBR132C YLR295C YGL064C YBR038W YGR266W YKR097W YDR236C YLR014C YER118C YJR137C YGR233C YOR265W YLR390W-A YOR091W YDR109C YPL181W YBR281C YIL112W YDL086W YOR021C YIL003W YER170W YIL067C YMR099C YDR079W YDR282C YLR324W YDR117C YIL147C YPL155C YDL156W YPL164C YDR479C YMR…	9.2e-05
2 3 4 6 10 11 12 13 14	(2, 10, 0), (3, 11, -1), (4, 12, 0), (6, 14, 0), (10, 11, 0), (11, 12, 0), (12, 13, 0.433735), (14, 13, 0.433735),	83	( YHR045W YHR142W YER056C YLR178C YFL030W YPR153W YMR194C-B YNL056W YPL128C YOR073W YPL006W YOL075C YDL093W YPR075C YIL068C YDR007W YBL017C YNL040W YJR086W YBR276C YJR095W YBR030W YOR329C YOR313C YJL156C YHR116W YNL016W YDL106C YLR033W YIL027C YDL189W YLR212C YML072C YNR057C YBR298C YLR163C YGR117C YDL133W YJL205C YPR017C YMR304W YML002W YHR001W-A YOR346W YDR499W YKL197C YKL070W YNR058W YLR343W Y…	9.7e-05
2 3 4 6 10 11 12 13 14	(2, 10, 0), (3, 11, 0), (4, 12, 0), (6, 14, -0.003663), (10, 11, 0), (11, 12, 0), (12, 13, 0.040293), (14, 13, 0.043956),	273	( YLR440C YIL084C YAL002W YLR281C YML076C YCR003W YPR124W YPR179C YDL157C YLR205C YHR077C YDR051C YGR281W YDR302W YNL217W YMR115W YMR188C YJL178C YMR287C YNL282W YDL030W YPL252C YER155C YOL031C YLR395C YKL137W YHR005C YLR104W YMR101C YBR255W YJL044C YOR242C YDR067C YPL118W YCL002C YOR158W YLR318W YNL287W YDR179W-A YOR037W YNL051W YOR236W YPR178W YPR063C YMR196W YJL176C YFR037C YDR476C YJL153C YMR…	0.000116
2 3 4 6 10 11 12 13 14	(2, 10, 0), (3, 11, 0), (4, 12, 0), (6, 14, 0), (10, 11, 0), (11, 12, 0), (12, 13, 0), (14, 13, 0),	176	( YNL237W YKL142W YKR017C YNR052C YPL180W YER051W YNL149C YAR007C YDR006C YMR219W YJL201W YNL236W YPR062W YJL148W YHR083W YPL106C YBR158W YJL035C YJR149W YLR222C YMR068W YDL112W YMR185W YBR040W YPR135W YPR140W YDR201W YHR034C YGR001C YCL055W YPL103C YPR162C YJL096W YGL098W YDR089W YKL211C YER110C YHR207C YPL116W YNL005C YDL054C YJR067C YGL141W YOR079C YDL107W YEL064C YNL242W YLL040C YJL004C YER09…	9.1e-05
2 3 4 6 10 11 12 13 14	(2, 10, 1), (3, 11, 1), (4, 12, 0), (6, 14, 0), (10, 11, 0), (11, 12, -1), (12, 13, 0.992013), (14, 13, 0.992013),	626	( YKR006C YFL049W YBR085C-A YOL067C YBR225W YER104W YGR250C YJR021C YMR204C YGL128C YMR094W YMR064W YPR134W YPL014W YBL093C YMR111C YLR219W YMR257C YML064C YIL159W YGR179C YLR457C YMR187C YPL074W YBL006C YIL146C YER092W YBR168W YLR445W YFR049W YOR114W YJL161W YGR129W YNL311C YKL093W YGL223C YIL017C YBR058C-A YDL220C YDR444W YMR270C YGR169C YIL071C YPL166W YLR301W YGR079W YPL071C YKL042W YPR046W Y…	0.000119
			GO:0000793	condensed chromosome	A highly compacted molecule of DNA and associated proteins resulting in a cytologically distinct structure.
2 3 4 6 10 11 12 13 14	(2, 10, 0), (3, 11, 0), (4, 12, 0), (6, 14, 0), (10, 11, 0), (11, 12, 0), (12, 13, 1), (14, 13, 1),	79	( YHR196W YPL108W YMR291W YBR139W YNL190W YKL185W YER071C YPL255W YML017W YML020W YDR218C YPR148C YGR142W YML062C YPR021C YPL055C YLR404W YJR054W YER172C YOR129C YDR082W YBR138C YGR222W YCR081W YPL269W YKL176C YDR138W YPL047W YDR184C YJL066C YGR102C YGL175C YLR363C YAL024C YOR064C YJL019W YGR042W YER079W YMR112C YIL156W YCR054C YML091C YDR374C YGR068C YGR120C YLR320W YDR181C YGR161C YLR039C YKL06…	6.7e-05
2 3 4 6 10 11 12 13 14 15 16	(2, 10, -0.0777778), (3, 11, -1), (4, 12, 0), (6, 14, 0), (10, 11, 0), (11, 12, 0), (12, 13, 1), (13, 15, -0.3), (14, 13, 1), (15, 16, -0.288889),	90	( YAL054C YBL003C YLR454W YCR094W YDL067C YER109C YDR382W YDR381W YEL029C YEL021W YGR188C YDL230W YER017C YGL033W YDR510W YDL066W YER074W-A YGR144W YBL002W YGL014W YLR455W YLR246W YDL244W YNL284C YHR021C YHR039C-A YBL028C YBR007C YOR122C YJL189W YBL016W YBR078W YLR170C YBR111W-A YGR184C YDL105W YDL206W YER175C YDL115C YBL014C YDR523C YDR539W YKR104W YFL061W YDR536W YNL024C-A YJR080C YOL154W YIL02…	0.000183
2 3 4 7 8 9 10 11 12 13 14 15 16 17	(2, 10, -1), (3, 11, -1), (4, 12, -1), (7, 15, 0), (8, 17, 1), (9, 17, 1), (10, 11, 0), (11, 12, 0), (12, 13, 1), (13, 15, 0), (14, 13, 1), (15, 16, 0), (17, 16, 0),	47	( * * * * * * * * * * * * * * * * * * * * * * * * * * * * * * * * * * * * * * * * * * * * * * * )
2 3 5 6 10 11 12 13 14	(2, 10, 0.814815), (3, 11, 0), (5, 14, -0.0617284), (6, 14, 0), (10, 11, 0), (11, 12, -1), (12, 13, 1), (14, 13, 1),	81	( YBL018C YFR022W YDL076C * * YLR132C YDL013W YBR077C YDL129W YHL018W YPL058C YHR022C YBR201W YLR054C YAR019C YGR278W YKR011C YGL075C YNR045W YBR230C YIL009C-A YER077C YLR368W YLR213C YML129C YLR376C YJR046W YGR067C YDR197W YKL106W YMR163C YLR141W YHL025W YDL186W YDR524C-B YML029W YBL025W YLR173W YFR008W YMR072W YLR018C YDR381C-A YFR023W YDR195W YMR144W YLR067C YPR101W YBL059W YJR015W YGR169C-A Y…	7.4e-05
2 3 6 10 11 12 13 14	(2, 10, -1), (3, 11, 0), (6, 14, -0.822917), (10, 11, 1), (11, 12, -1), (12, 13, 1), (14, 13, 1),	96	( YGL202W * * * * * * * * * * * * * * * * * * * * * * * * * * * * * * * * * * * * * * * * * * * * * * * * * * * * * * * * * * * * * * * * * * * * * * * * * * * * * * * * * * * * * * * * * * * * * * * )	-1
2 4 5 6 8 9 10 11 12 13 14 15 16 17	(2, 10, 0.992218), (4, 12, 0), (5, 14, -1), (6, 14, 0), (8, 17, 1), (9, 17, 0), (10, 11, 0), (11, 12, -0.992218), (12, 13, 1), (13, 15, 0), (14, 13, 1), (15, 16, 0), (17, 16, 0),	257	( YLR254C YDR281C YOR044W YMR040W YHR157W YLR297W YDR042C YOR081C YBR148W YLL016W YIL152W YML047C YJL043W YHR136C YOR028C YNR028W YER045C YPR174C YPL192C YGR221C YDR066C YLR082C YLR346C YBR050C YDL197C YDR147W YOR214C YOR365C YJL160C YOR284W YML083C YMR251W-A YMR147W YLR453C YOR152C YOR083W YHL006C YIL066C YGL222C YNL270C YDR351W YOL101C YGR248W YOR003W YGL081W YPL017C YKL050C YOL014W YJL144W YOL…	9.1e-05
			GO:0048622	reproductive sporulation	The formation of reproductive spores.
			GO:0030435	sporulation	The formation of spores.
			GO:0030437	sporulation (sensu Fungi)	The formation of spores as in, but not restricted to, the fungi (Fungi, ncbi_taxonomy_id:4751).
2 4 5 6 10 11 12 13 14	(2, 10, 0.0724638), (4, 12, 0), (5, 14, -1), (6, 14, 0), (10, 11, 0), (11, 12, -0.0434783), (12, 13, 0), (14, 13, 0),	69	( YGR286C YBR091C YOR154W YDR038C YGR249W YCR027C YIR032C YDL246C YMR283C YJL100W YBR020W YCR073C YEL004W YLL062C YDL081C YFL055W YGL131C YOR043W YBR019C YOL012C YCL012C YIR029W YFL060C YOL133W YBR018C YLR438C-A YOR159C YER059W YNL136W YIR030C YOR094W YGL159W YKL006C-A YJL179W YDR104C YNL138W-A YPL054W YNL286W YFL059W YEL066W YMR244W YDR016C YLR231C YCR098C YBR296C YFR047C YLR189C YJR025C YIR027C…	0.000153
			GO:0009435	NAD biosynthetic process	The chemical reactions and pathways resulting in the formation of nicotinamide adenine dinucleotide, a coenzyme present in most living cells and derived from the B vitamin nicotinic acid; biosynthesis may be of either the oxidized form, NAD, or the reduced form, NADH.
			GO:0000256	allantoin catabolic process	The chemical reactions and pathways resulting in the breakdown of allantoin, (2,5-dioxo-4-imidazolidinyl)urea.
			GO:0046700	heterocycle catabolic process	The chemical reactions and pathways resulting in the breakdown of heterocyclic compounds, those with a cyclic molecular structure and at least two different atoms in the ring (or rings).
			GO:0006012	galactose metabolic process	The chemical reactions and pathways involving galactose, the aldohexose galacto-hexose. D-galactose is widely distributed in combined form in plants, animals and microorganisms as a constituent of oligo- and polysaccharides; it also occurs in galactolipids and as its glucoside in lactose and melibiose.
			GO:0006769	nicotinamide metabolic process	The chemical reactions and pathways involving nicotinamide, pyridine-3-carboxamide, the amide of nicotinic acid. It is a member of the B complex of vitamins and occurs widely in living organisms.
			GO:0019362	pyridine nucleotide metabolic process	The chemical reactions and pathways involving a pyridine nucleotide, a nucleotide characterized by a pyridine derivative as a nitrogen base.
			GO:0000255	allantoin metabolic process	The chemical reactions and pathways involving allantoin, (2,5-dioxo-4-imidazolidinyl)urea, an intermediate or end product of purine catabolism.
			GO:0019674	NAD metabolic process	The chemical reactions and pathways involving nicotinamide adenine dinucleotide (NAD), a coenzyme present in most living cells and derived from the B vitamin nicotinic acid.
			GO:0006767	water-soluble vitamin metabolic process	The chemical reactions and pathways involving any of a diverse group of vitamins that are soluble in water.
			GO:0009110	vitamin biosynthetic process	The chemical reactions and pathways resulting in the formation of a vitamin, one of a number of unrelated organic substances that occur in many foods in small amounts and that are necessary in trace amounts for the normal metabolic functioning of the body.
			GO:0042364	water-soluble vitamin biosynthetic process	The chemical reactions and pathways resulting in the formation of any of a diverse group of vitamins that are soluble in water.
			GO:0006766	vitamin metabolic process	The chemical reactions and pathways involving vitamins. Vitamin is a general term for a number of unrelated organic substances that occur in many foods in small amounts and that are necessary in trace amounts for the normal metabolic functioning of the body. Vitamins may be water-soluble or fat-soluble and usually serve as components of coenzyme systems.
			GO:0019388	galactose catabolic process	The chemical reactions and pathways resulting in the breakdown of galactose, the aldohexose galacto-hexose.
			GO:0019363	pyridine nucleotide biosynthetic process	The chemical reactions and pathways resulting in the formation of a pyridine nucleotide, a nucleotide characterized by a pyridine derivative as a nitrogen base.
2 4 6 7 10 11 12 13 14 15 16	(2, 10, 0.0215827), (4, 12, 0), (6, 14, 0), (7, 15, 0), (10, 11, 0), (11, 12, -0.0143885), (12, 13, 1), (13, 15, -1), (14, 13, 1), (15, 16, 0),	139	( YCR065W YOL058W YCR034W YGL183C YNL147W YOR123C YMR266W YGL093W YGR116W YNL044W YDR404C YLR430W YDL017W YLR250W YDL125C YDL067C YNL141W YDR367W YBR046C YHR187W YCR071C YEL021W YGR188C YAR014C YGL033W YIL150C YDR063W YDR510W YCR028C-A YNL262W YDR052C YDR321W YJL143W YGR144W YPL178W YDR086C YNL246W YLL018C-A YMR294W YOR210W YOR057W YPL015C YGR072W YLR383W YGR063C YMR233W YJL061W YDR378C YIL046W Y…	7.5e-05
			GO:0006259	DNA metabolic process	The chemical reactions and pathways involving DNA, deoxyribonucleic acid, one of the two main types of nucleic acid, consisting of a long, unbranched macromolecule formed from one, or more commonly, two, strands of linked deoxyribonucleotides.
2 4 6 8 10 11 12 13 14 15 16 17	(2, 10, 0), (4, 12, 0), (6, 14, 0), (8, 17, 1.0036), (10, 11, 0), (11, 12, 0), (12, 13, 1), (13, 15, 0), (14, 13, 1), (15, 16, 0), (17, 16, -0.00359712),	278	( YHL014C YBL037W YNL211C YBL034C YJR003C YJL154C YBR112C YLR394W YOR032C YJL016W YGL079W YKL119C YNL087W YPL045W YCL044C YHR172W YJL122W YBR177C YLR212C YML072C YER046W YDR395W YGL190C YJL131C YOR360C YNR057C YLR387C YJR056C YBR298C YCR086W YFR042W YOR060C YOR045W YFR038W YGR134W YPR084W YKL174C YGR098C YDL059C YOR188W YFL003C YCR020C YLR163C YGR089W YER024W YJR076C YOL095C YGR117C YOR148C YNL24…	0.000131
			GO:0000393	spliceosomal conformational changes to generate catalytic conformation	Structural rearrangements of the spliceosome complex, containing RNA to be spliced, to generate a catalytic conformation.
			GO:0030125	clathrin vesicle coat	A clathrin coat found on a vesicle.
			GO:0030118	clathrin coat	A membrane coat found on coated pits and some coated vesicles; consists of polymerized clathrin triskelions, each comprising three clathrin heavy chains and three clathrin light chains, linked to the membrane via one of the AP adaptor complexes.
			GO:0030140	trans-Golgi network transport vesicle	A vesicle that mediates transport between the trans-Golgi network and other parts of the cell.
			GO:0030119	AP-type membrane coat adaptor complex	Any of several heterotetrameric complexes that link clathrin (or another coat-forming molecule, as hypothesized for AP-3 and AP-4) to a membrane surface; they are found on coated pits and coated vesicles, and mediate sorting of cargo proteins into vesicles. Each AP complex contains two large (a beta and one of either an alpha, gamma, delta, or epsilon) subunits (110-130 kDa), a medium (mu) subuni…
			GO:0030131	clathrin adaptor complex	A membrane coat adaptor complex that links clathrin to a membrane.
2 4 6 10 11 12 13 14	(2, 10, 0), (4, 12, 0), (6, 14, -0.114421), (10, 11, 0), (11, 12, 0), (12, 13, 0), (14, 13, 0.114421),	1477	( YGR165W YEL012W YOR136W YER019W YBR153W YNL132W YOR283W YCL031C YOR327C YHR023W YFL022C YBR189W YJR034W YGR273C YBL082C YDR414C YOL123W YJR042W YOR213C YOR197W YHR099W YBL091C YDR049W YKL018W YKL165C YKL134C YDR246W YPL111W YOR151C YGR286C YNL240C YDL036C YML035C YML068W YDL055C YPL031C YBR187W YNL045W YBR221C YPL212C YGR272C YBR091C YNL169C YDR280W YDL029W YGR181W YJR109C YPR003C YOL071W YOL03…	0.000134
			GO:0003735	structural constituent of ribosome	The action of a molecule that contributes to the structural integrity of the ribosome.
			GO:0033279	ribosomal subunit	Either of the two ribonucleoprotein complexes that associate to form a ribosome.
			GO:0022626	cytosolic ribosome	A ribosome that is found in the cytosol of the cell. The cytosol is that part of the cytoplasm that does not contain membranous or particulate subcellular components.
			GO:0005840	ribosome	An intracellular organelle, about 200 A in diameter, consisting of RNA and protein. It is the site of protein biosynthesis resulting from translation of messenger RNA (mRNA). It consists of two subunits, one large and one small, each containing only protein and RNA. Both the ribosome and its subunits are characterized by their sedimentation coefficients, expressed in Svedberg units (symbol: S). H…
			GO:0030529	ribonucleoprotein complex	A macromolecular complex containing both protein and RNA molecules.
2 4 7 8 9 10 11 12 13 14 15 16 17	(2, 10, -1), (4, 12, -1), (7, 15, 0), (8, 17, 1), (9, 17, 1), (10, 11, 0), (11, 12, 0), (12, 13, 1), (13, 15, 0), (14, 13, 1), (15, 16, 0), (17, 16, 0),	47	( * * * * * * * * * * * * * * * * * * * * * * * * * * * * * * * * * * * * * * * * * * * * * * * )
2 5 6 10 11 12 13 14	(2, 10, -1), (5, 14, -0.790123), (6, 14, 0), (10, 11, 0), (11, 12, 0), (12, 13, 0), (14, 13, 0),	81	( YLR109W YKR070W YBL103C * * * * * * * * * * * * * * * * * * * * * * * * * YCL064C * * * * * * * * * * * * * * * * * * * * * * * * * * * * * * * * * * * * * * * * * * * * * * * * * * * * )	0.000428
2 6 10 11 12 13 14	(2, 10, 1), (6, 14, 0.0983607), (10, 11, 0), (11, 12, 0), (12, 13, 0), (14, 13, 0),	122	( YFL004W YKL091C YCL011C YGR238C YGL082W YDR111C YGR056W YIL133C YBL072C YBL106C YMR243C YBR214W YGR010W YLR264W YNL106C YDR447C YCR073W-A YMR207C YMR242C YJL177W YER131W YLR456W YLR249W YJL129C YGR124W YBL039C YDL155W YFL048C YBL079W YHL003C YKL146W YJL133W YCR031C YBR020W YOR222W YNL299W YBL068W YBR082C YCR073C YDL061C YIL138C YBL087C YDR263C YAL015C YDR247W YKL127W YLR270W YOR204W YOL027C YER…	0.000125
			GO:0003735	structural constituent of ribosome	The action of a molecule that contributes to the structural integrity of the ribosome.
			GO:0022627	cytosolic small ribosomal subunit	The small subunit of the ribosome that is found in the cytosol of the cell. The cytosol is that part of the cytoplasm that does not contain membranous or particulate subcellular components.
			GO:0033279	ribosomal subunit	Either of the two ribonucleoprotein complexes that associate to form a ribosome.
			GO:0022626	cytosolic ribosome	A ribosome that is found in the cytosol of the cell. The cytosol is that part of the cytoplasm that does not contain membranous or particulate subcellular components.
			GO:0044445	cytosolic part	Any constituent part of cytosol, that part of the cytoplasm that does not contain membranous or particulate subcellular components.
2 6 10 11 12 13 14	(2, 10, -1), (6, 14, -0.931689), (10, 11, 0), (11, 12, 0), (12, 13, 1), (14, 13, 1),	527	( YNL104C YBR006W YFL010C YHR203C YMR307W * * * * * * * * * * * * * * * * * * * * * * * YJR080C * * * * * * * * * * * * * * * * * * * * * * * * * * * * * * * * * * * * * * * * * * * * * * * * * * * * * * * * * * * * * * * * * * * * * * * * * * * * * * * * * * * * * * * * * * * * * * * * * * * * * * * * * * * * * * * * * * * * * * * * * * * * * * * * * * * * * * * * * * * * * * * * * * * * * * * *…	0.000125
3 4 5 6 7 8 11 12 13 14 15 16 17	(3, 11, 0), (4, 12, 0), (5, 14, -0.0625), (6, 14, 0), (7, 15, 0.6625), (8, 17, 1), (11, 12, -1), (12, 13, 1), (13, 15, 0), (14, 13, 1), (15, 16, 0), (17, 16, 0),	80	( YLR132C YDL013W YBR077C YDL129W YHL018W YPL058C YPR122W YHR022C YBR201W YLR054C YAR019C YGR278W YKR011C YGL075C YNR045W YBR230C YIL009C-A YER077C YLR368W YLR213C YML129C YLR376C YJR046W YGR067C YDR197W YKL106W YNL122C YMR163C YLR141W YHL025W YDL186W YDR524C-B YML029W YBL025W YLR173W YFR008W YMR072W YLR018C YDR381C-A YFR023W YDL185W YDR195W YMR144W YLR067C YPR101W YBL059W YJR015W YGR169C-A YPL13…	0.00013
3 4 5 6 10 11 12 13 14	(3, 11, 1), (4, 12, 0), (5, 14, -0.027027), (6, 14, 0), (10, 11, 0.554054), (11, 12, -1), (12, 13, 0), (14, 13, 0),	74	( YEL020C YJL082W YIL115C YGL240W YKL139W YGR274C YCL038C YGL113W YGR244C YDR265W YER146W YBL022C YKL033W-A YOL090W YKL014C YOR118W YDR183W YIL085C YNR026C YDR017C YIL148W YGL196W YDR191W YOR285W YMR065W YBR222C YJL112W YDR434W YNL187W YPR079W YBR223C YPR095C YMR014W YDL089W YMR265C YGR091W YPL020C YDR437W YGR081C YKL100C YIL042C4C-B YMR215W YER008C YGL252C YDR320C-A YDR287W YPL127C YNL024C YPR00…	0.000119
3 4 5 6 10 11 12 13 14	(3, 11, 0.803922), (4, 12, 0), (5, 14, -0.0392157), (6, 14, 0), (10, 11, 0.0784314), (11, 12, -1), (12, 13, 0), (14, 13, 0),	51	( YEL020C YJL082W YGL240W YCL038C YCR005C YEL041W YJL013C YBL022C YOL090W YNR026C YBR084W YIL148W YDR191W YOR285W YBR222C YJL112W YNL187W YPR095C YMR265C YPL020C * YMR215W YGL252C YDR320C-A YFR018C YNL024C YPR006C YOR131C YPR002W YDR440W YLR016C YDR075W YGL140C YBL029W YJL132W YBR227C YBR270C YBL009W YKR006C YFL049W YJL056C YGR109W-B YDL231C YDR369C YKR090W YNL233W YGL228W YOL108C YMR003W * * )	0.000104
3 4 5 6 10 11 12 13 14	(3, 11, 0.982759), (4, 12, 1), (5, 14, 1), (6, 14, 0.241379), (10, 11, 0), (11, 12, 0), (12, 13, 0), (14, 13, 0),	58	( YCL011C YGR238C YGL082W YGR056W YNL106C YCR073W-A YLR456W YDL155W YFL048C YHL003C YKL146W YJL133W YCR031C YNL299W YIL138C YAL015C YDR247W YKL127W YLR270W YOR204W YOL027C YBL067C YDL042C YER027C YDR098C YDL224C YIL038C YGR243W YDR353W YOR226C YJL134W YDR399W YGR241C YCR083W YGR092W YJR126C YML118W YER151C YGL049C YAL007C YDL049C YJL139C YIL105C YNL108C YNL231C YDR069C YJR127C YGL096W YKL068W YKL…	9.9e-05
3 4 5 6 10 11 12 13 14	(3, 11, -1), (4, 12, -1), (5, 14, -1), (6, 14, 0), (10, 11, 0), (11, 12, 0), (12, 13, 0), (14, 13, 0),	62	( YKR070W * * * * * * * * * * * * * * * * * * * * * * * * * * * * * * * * * * * * * * * * * * * * * * * * * * * * * * * * * * * * * )	-1
3 4 6 8 11 12 13 14 15 16 17	(3, 11, 1), (4, 12, 0), (6, 14, 0), (8, 17, 0.555556), (11, 12, -1), (12, 13, 0), (13, 15, 0.126984), (14, 13, 0), (15, 16, 0), (17, 16, -0.428571),	63	( YEL020C YIL115C YKL139W YGR274C YGL113W YGR244C YDR265W YER146W YBL022C YOR339C YKL014C YOR118W YDR183W YDR017C YIL148W YGL196W YJR091C YMR065W YBR222C YJL112W YDR434W YNL187W YPR079W YBR223C YMR014W YDL089W YMR265C YGR091W YKL100C YIL042C4C-B YMR215W YER008C YGL252C YDR320C-A YDR287W YPL127C YNL024C YPR006C YOR131C YGL059W YPR002W YDR440W YDR075W YGL140C YJR098C YPL064C YJL132W YBR227C YBL074C…	0.000163
			GO:0000145	exocyst	Protein complex peripherally associated with the plasma membrane that determines where secretory vesicles dock and fuse. At least eight complex components are conserved between yeast and mammals.
3 4 6 8 11 12 13 14 15 16 17	(3, 11, 1), (4, 12, 0), (6, 14, 0), (8, 17, 0.490909), (11, 12, -1), (12, 13, 0), (13, 15, 0), (14, 13, 0), (15, 16, 0), (17, 16, -0.490909),	55	( YEL020C YIL115C YKL139W YGR274C YGL113W YGR244C YDR265W YER146W YBL022C YOR339C YKL014C YOR118W YDR183W YDR017C YIL148W YGL196W YJR091C YMR065W YBR222C YJL112W YDR434W YNL187W YPR079W YBR223C YMR014W YDL089W YMR265C YGR091W YKL100C YIL042C4C-B YMR215W YER008C YGL252C YDR320C-A YDR287W YPL127C YNL024C YPR006C YOR131C YGL059W YPR002W YDR440W YJR098C YPL064C YBR227C YBL074C YFL049W YDR166C YGL233W…	0.000132
			GO:0000145	exocyst	Protein complex peripherally associated with the plasma membrane that determines where secretory vesicles dock and fuse. At least eight complex components are conserved between yeast and mammals.
3 4 6 10 11 12 13 14	(3, 11, -1), (4, 12, -1), (6, 14, -0.864322), (10, 11, 0), (11, 12, 0), (12, 13, 1), (14, 13, 1),	199	( YBR006W * * * * * * * * * * * * * * * * * * * * * * * * * * * * * * * * * * * * * * * * * * * * * * * * * * * * * * * * * * * * * * * * * * * * * * * * * * * * * * * * * * * * * * * * * * * * * * * * * * * * * * * * * * * * * * * * * * * * * * * * * * * * * * * * * * * * * * * * * * * * * * * * * * * * * * * * * * * * * * * * * * * * * * * * * * * * * * * * * * * * * * * * * * * * * * * * * * *…	-1
3 4 6 10 11 12 13 14	(3, 11, 0), (4, 12, -1), (6, 14, -0.831579), (10, 11, 1), (11, 12, -1), (12, 13, 1), (14, 13, 1),	95	( YGL202W * * * * * * * * * * * * * * * * * * * * * * * * * * * * * * * * * * * * * * * * * * * * * * * * * * * * * * * * * * * * * * * * * * * * * * * * * * * * * * * * * * * * * * * * * * * * * * )	-1
3 4 6 10 11 12 13 14	(3, 11, 0), (4, 12, -1), (6, 14, -0.742857), (10, 11, 0.895238), (11, 12, -1), (12, 13, 1), (14, 13, 1),	105	( YGL202W * * * * * * * * * * * * * * * * * * * * * * * * * * * * * * * * * * * * * * * * * * * * * * * * * * * * * * * * * * * * * * * * * * * * * * * * * * * * * * * * * * * * * * * * * * * * * * * * * * * * * * * * )	-1
3 4 6 11 12 13 14	(3, 11, 0), (4, 12, -1), (6, 14, -0.963277), (11, 12, -1), (12, 13, 0), (14, 13, 0),	354	( YFL009W YJR096W * * * * * * * * * * * * * * * * * YJL020C * * * * * * * * * * * * * * * * * * * * * * * * * * * * * * * * * * * * * * * * * * * * * * * * * * * * * * * * * * * * * * * * * * * * * * * * * * * * * * * * * * * * * * * * * * * * * * * * * * * * * * * * * * * * * * * * * * * * * * * * * * * * * * * * * * * * * * * * * * * * * * * * * * * * * * * * * * * * * * * * * * * * * * * * * *…	0.000381
3 4 6 11 12 13 14	(3, 11, 0), (4, 12, -1), (6, 14, -0.956667), (11, 12, -1), (12, 13, 0), (14, 13, 0),	300	( * * * * * * * * * * * * * * * * * * * * * * * * * * * * * * * * * * * * * * * * * * * * * * * * * * * * * * * * * * * * * * * * * * * * * * * * * * * * * * * * * * * * * * * * * * * * * * * * * * * * * * * * * * * * * * * * * * * * * * * * * * * * * * * * * * * * * * * * * * * * * * * * * * * * * * * * * * * * * * * * * * * * * * * * * * * * * * * * * * * * * * * * * * * * * * * * * * * * * * *…
3 4 7 8 10 11 12 13 14 15 16 17	(3, 11, -1), (4, 12, -1), (7, 15, 0), (8, 17, 1), (10, 11, 0.00877193), (11, 12, 0), (12, 13, 1), (13, 15, 0), (14, 13, 1), (15, 16, 0), (17, 16, 0),	114	( * * * * * * * * * * * * * * * * * * * * * * * * * * * * * * * * * * * * * * * * * * * * * * * * * * * * * * * * * * * * * * * * * * * * * * * * * * * * * * * * * * * * * * * * * * * * * * * * * * * * * * * * * * * * * * * * * * )
3 4 8 9 10 11 12 13 15 16 17	(3, 11, 0), (4, 12, 0), (8, 17, 1), (9, 17, 0), (10, 11, 0), (11, 12, -1), (12, 13, 0.83871), (13, 15, 0.0967742), (15, 16, 0), (17, 16, -0.0645161),	62	( YFR018C YIR042C YLR016C YBL029W YAL030W YJL056C YGR109W-B YOR389W YDL231C YLR141W YHL025W YDL186W YDR524C-B YNR063W YML029W YBL025W YLR173W YFR008W YMR072W YLR018C YDR381C-A YOR382W YFR023W YPR200C YDR195W YMR144W YLR067C YPR101W YBL059W YJR015W YGR169C-A YPL130W YDR422C YER180C YPR164W YLR052W YGL032C YBR076W YDR423C YOR304C-A YDR261C YPL144W YER184C YDR022C YCR097W YBR104W YJR094C YJL157C YDL…	0.000127
3 4 8 11 12 13 15 16 17	(3, 11, 0), (4, 12, 0), (8, 17, 0.909091), (11, 12, -1), (12, 13, 0.714286), (13, 15, 0.116883), (15, 16, 0), (17, 16, -0.0779221),	77	( YDL130W-A YEL041W YLR247C YKL218C YJL172W YBR048W YDR424C YBL004W YFR018C YLL063C YIR042C YLR016C YBL029W YAL030W YDL092W YJL056C YGR109W-B YOR389W YDL231C YLR364W YBL029C-A YLR141W YHL025W YDL186W YDR524C-B YNR063W YML029W YBL025W YLR173W YFR008W YMR072W YLR018C YDR381C-A YOR382W YFR023W YPR200C YDL185W YDR195W YMR144W YLR067C YPR101W YBL059W YJR015W YGR169C-A YPL130W YDR422C YER180C YPR164W Y…	9.6e-05
3 6 7 8 10 11 12 13 14 15 16 17	(3, 11, -1), (6, 14, 0), (7, 15, 0), (8, 17, 0.21727), (10, 11, 0), (11, 12, 0), (12, 13, 0), (13, 15, 0), (14, 13, 0), (15, 16, 0), (17, 16, -0.21727),	359	( YHR051W YEL012W YOR136W YER019W YNL132W YOR327C YFL022C YBL082C YDR049W YKL165C YGR286C YNL240C YNL045W YBR221C YGR272C YDR280W YGR181W YDR470C YLR069C YLR172C YKR093W YJL128C YDR419W YLR176C YGL040C YCR024C YFR009W YDL074C YLL026W YKR024C YGL029W YLR377C YHR011W YBL026W YJL006C YOR184W YLR114C YHR039C YDL183C YDR041W YKL051W YOR181W YDL083C YLR017W YLR417W YMR227C YOL072W YLR287C-A YPL226W YPL…	5.7e-05
3 6 8 10 11 12 13 14 15 16 17	(3, 11, 0), (6, 14, -0.00943396), (8, 17, 1), (10, 11, 0.113208), (11, 12, -1), (12, 13, 1), (13, 15, 0), (14, 13, 1), (15, 16, 0), (17, 16, 0),	106	( YDL013W YBR077C YDL129W YHL018W YPL058C YPR122W YHR022C YBR201W YLR054C YAR019C YGR278W YER054C YAR010C YKR011C YDR034W-B YGL075C YNR045W YNL300W YBR230C YIL009C-A YLR154W-E YER077C YER180C-A YNL162W-A YLR368W YLR213C YML129C YLL061W YLR154W-C YLR376C YJR046W YGR067C YPL267W YGL226C-A YNR062C YLR227C YNR056C YDR197W YPR199C YKL106W YNL122C YMR163C YJL133C-A YEL018W YLR141W YHL025W YDL186W YDR52…	7e-05
3 6 10 11 12 13 14	(3, 11, 1), (6, 14, 0.0743802), (10, 11, 0), (11, 12, 0), (12, 13, 0), (14, 13, 0),	121	( YFL004W YKL091C YCL011C YGR238C YGL082W YDR111C YGR056W YIL133C YBL072C YBL106C YMR243C YBR214W YGR010W YLR264W YNL106C YDR447C YCR073W-A YMR207C YMR242C YJL177W YER131W YLR456W YKL104C YLR249W YJL129C YGR124W YBL039C YDL155W YFL048C YBL079W YGL225W YHL003C YKL146W YJL133W YCR031C YBR020W YOR222W YNL299W YBL068W YBR082C YCR073C YDL061C YIL138C YBL087C YDR263C YAL015C YDR247W YKL127W YLR270W YOR…	0.000125
			GO:0003735	structural constituent of ribosome	The action of a molecule that contributes to the structural integrity of the ribosome.
			GO:0009058	biosynthetic process	The energy-requiring part of metabolism in which simpler substances are transformed into more complex ones, as in growth and other biosynthetic processes.
			GO:0022627	cytosolic small ribosomal subunit	The small subunit of the ribosome that is found in the cytosol of the cell. The cytosol is that part of the cytoplasm that does not contain membranous or particulate subcellular components.
			GO:0033279	ribosomal subunit	Either of the two ribonucleoprotein complexes that associate to form a ribosome.
			GO:0022626	cytosolic ribosome	A ribosome that is found in the cytosol of the cell. The cytosol is that part of the cytoplasm that does not contain membranous or particulate subcellular components.
			GO:0044445	cytosolic part	Any constituent part of cytosol, that part of the cytoplasm that does not contain membranous or particulate subcellular components.
3 6 10 11 12 13 14	(3, 11, 0), (6, 14, -0.340611), (10, 11, 0.471616), (11, 12, -1), (12, 13, 1), (14, 13, 1),	229	( YBL018C YLL055W YKL071W YOR134W YLL056C YDL037C YHL039W YGL202W YGL256W YFL034C-A YGL255W YFR022W YGL258W YBR274W * * * * * * * * * YDL076C * * * * * * * * * * * * * YJR154W YEL070W YCL026C-A YOR386W YCR107W YJR153W YFL057C YJL213W YLR132C YDL013W YBR077C YDL129W YHL018W YPL058C YPR122W YHR022C YBR201W YLR054C YAR019C YGR278W YER054C YAR010C YKR011C YDR034W-B YGL075C YNR045W YNL300W YBR230C YIL…	0.000103
3 6 10 11 12 13 14	(3, 11, 0), (6, 14, -0.724771), (10, 11, 1), (11, 12, -1), (12, 13, 1), (14, 13, 1),	109	( YLL055W YKL071W YOR134W YHL039W YGL202W YFL034C-A YGL255W YBR274W * * * * * * * * * * * * * * * YJR154W YOR386W YPR122W YNL122C YDL185W YGR109W-A * * * * * * * * * * * * * * * * * * * * * * * * * * * * * * * * * * * * * * * * * * * * * * * * * * * * * * * * * * * * * * * * * * * * * * * * * * * * * * * * )	0.000175
3 6 10 11 12 13 14	(3, 11, 0), (6, 14, -0.262295), (10, 11, 0.590164), (11, 12, -1), (12, 13, 0), (14, 13, 0),	61	( YDL130W-A YCR005C YEL041W YLL039C YLR247C YJL013C YKL218C YER073W YJL172W YBR048W YBR084W YDR424C YBL004W * * * * * YDR162C YFR018C YHR210C YLL063C YIR042C YBR255C-A YLR016C YBL029W YAL030W YDL092W YJL056C YGR109W-B YOR389W YDL231C YLR364W YBL029C-A * * * * * * * * * * * * * * * * * * * * * * * * * * * )	7.6e-05
3 6 10 11 12 13 14	(3, 11, 0), (6, 14, -0.672131), (10, 11, 1), (11, 12, -1), (12, 13, 0), (14, 13, 0),	61	( YDL130W-A YLR247C YER073W YJL172W YBR048W YDR424C YBL004W * * * * * * * * * * * * * * * * YDR162C YHR210C YLL063C YDL092W YLR364W YBL029C-A * * * * * * * * * * * * * * * * * * * * * * * * * * * * * * * * )	0.000105
3 7 8 9 10 11 12 13 14 15 16 17	(3, 11, -1), (7, 15, 0.477778), (8, 17, 1), (9, 17, 0.888889), (10, 11, 0), (11, 12, 0), (12, 13, 1), (13, 15, 0), (14, 13, 1), (15, 16, 0), (17, 16, 0),	90	( YLR212C YML072C YNR057C YLR163C YGR117C YDR499W YNR058W YLR343W YPR045C YHR043C YJL103C YLR135W YML011C YOL070C YLR139C YGL227W YBR275C YPR029C YPR070W YPL005W YCL027W YPL161C * * * * * * * * * * * * * * * * * * * * * * * * * * * * * * * * * * * * * * * * * * * * * * * * * * * * * * * * * * * * * * * * * * * * )	0.000128
3 7 10 11 12 13 14 15 16	(3, 11, 0), (7, 15, -0.761194), (10, 11, 0.880597), (11, 12, -1), (12, 13, 1), (13, 15, -1), (14, 13, 1), (15, 16, 0),	67	( YGL202W YGL256W YFL034C-A YBR274W * * * * YOR386W * * * * * * * * * * * * * * * * * * * * * * * * * * * * * * * * * * * * * * * * * * * * * * * * * * * * * * * * * * )	0.000425
3 9 10 11 12 13 14 15 16 17	(3, 11, 0), (9, 17, -0.715328), (10, 11, 0.131387), (11, 12, -1), (12, 13, 0), (13, 15, 0), (14, 13, 0), (15, 16, 0), (17, 16, -0.153285),	137	( YDL130W-A YEL041W YLR247C YKL218C YBR048W YDR424C YBL004W * * * * * * * * * * * * * * * * * YJL020C * * * * * * * * * * * * * * * * * * * * * * * * * * * * * * * * * * * * * * * * * * * * * * * * * * * * * * * * * * * * * * * * * * * * * * * * * * * * * * * * * * * * * * * * * * * * * * * * * * * * * * * * * * * * * * * * )	0.00017
3 10 11 12 13 14 15 16	(3, 11, 0), (10, 11, 0), (11, 12, 0), (12, 13, 0), (13, 15, -1), (14, 13, 0.739535), (15, 16, 0.260465),	215	( YOR197W YBL091C YPL031C YCL029C YGR249W YBL099W YNL255C YGL055W YHR087W YJL163C YHR007C YMR009W YGL012W YHR067W YMR315W YML105C YHR112C YBL055C YPL265W YJR131W YCR019W YCR028C YOL060C YMR226C YER059W YNL136W YDR062W YFL037W YLR126C * * * * * * * * * * * * * * * * * * * * * * * * * * YGL159W * * * * * * * * * * * * * * * * * * * * * * * * * * * * * * * * * * * * * * * * * * * * * * * * * * YDR19…	0.000118
4 5 6 7 8 9 10 11 12 13 14 15 16 17	(4, 12, 0), (5, 14, 0), (6, 14, 0), (7, 15, 1), (8, 17, 1), (9, 17, 1), (10, 11, 0.101942), (11, 12, -0.101942), (12, 13, 1), (13, 15, 0), (14, 13, 1), (15, 16, 0), (17, 16, 0),	206	( YGR089W YER024W YJR076C YOL095C YGR117C YOR148C YNL245C YCR033W YLR443W YER083C YCR037C YMR258C YDR277C YML117W YKR100C YDR466W YDL200C YDR389W YML043C YOR355W YBL090W YBR195C YDR088C YNL307C YOR219C YDR243C YOR269W YLR363W-A YNL309W YGR237C YMR080C YLR165C YLR396C YMR267W YOL062C YDR499W YOR220W YMR032W YKL188C YGL005C YBR283C YNL126W YOR212W YBR125C YOR276W YOR195W YDR357C YPL112C YER149C YML…	7.8e-05
			GO:0008380	RNA splicing	The process of removing sections of the primary RNA transcript to remove sequences not present in the mature form of the RNA and joining the remaining sections to form the mature form of the RNA.
			GO:0000393	spliceosomal conformational changes to generate catalytic conformation	Structural rearrangements of the spliceosome complex, containing RNA to be spliced, to generate a catalytic conformation.
			GO:0006374	nuclear mRNA splicing via U2-type spliceosome	The cleavage and rejoining of a primary nuclear mRNA transcript to remove sequences not present in the mature form of the RNA via a U2-type spliceosome.
			GO:0000377	RNA splicing, via transesterification reactions with bulged adenosine as nucleophile	Splicing of RNA via a series of two transesterification reactions with a bulged adenosine residue from the intron branch point as the initiating nucleophile. When the initial RNA for the splicing reaction is a single molecule (cis splicing), the excised intron is released in a lariat structure.
			GO:0000398	nuclear mRNA splicing, via spliceosome	The joining together of exons from one or more primary transcripts of nuclear messenger RNA (mRNA) and the excision of intron sequences, via a spliceosomal mechanism, so that mRNA consisting only of the joined exons is produced.
			GO:0000375	RNA splicing, via transesterification reactions	Splicing of RNA via a series of two transesterification reactions.
			GO:0030130	clathrin coat of trans-Golgi network vesicle	A clathrin coat found on a vesicle of the trans-Golgi network.
			GO:0030140	trans-Golgi network transport vesicle	A vesicle that mediates transport between the trans-Golgi network and other parts of the cell.
			GO:0030131	clathrin adaptor complex	A membrane coat adaptor complex that links clathrin to a membrane.
			GO:0030121	AP-1 adaptor complex	An AP-type membrane coat adaptor complex that consists of beta1, gamma1, mu1 and sigma1 subunits and links clathrin to the membrane surface of a vesicle; vesicles with AP-1-containing coats are normally found primarily in the trans-Golgi network.
4 5 6 7 8 9 12 13 14 15 16 17	(4, 12, -1), (5, 14, -1), (6, 14, -1), (7, 15, 0), (8, 17, 1), (9, 17, 1), (12, 13, 1), (13, 15, 0), (14, 13, 1), (15, 16, 0), (17, 16, 0),	48	( * * * * * * * * * * * * * * * * * * * * * * * * * * * * * * * * * * * * * * * * * * * * * * * * )
4 5 6 7 8 12 13 14 15 16 17	(4, 12, -1), (5, 14, -1), (6, 14, -1), (7, 15, 0), (8, 17, 1), (12, 13, 0), (13, 15, 1), (14, 13, 0), (15, 16, 0), (17, 16, 0),	60	( * * * * * * * * * * * * * * * * * * * * * * * * * * * * * * * * * * * * * * * * * * * * * * * * * * * * * * * * * * * * )
4 5 6 7 12 13 14 15 16	(4, 12, -1), (5, 14, -1), (6, 14, 0), (7, 15, 0), (12, 13, 0), (13, 15, 0), (14, 13, 0), (15, 16, 0),	54	( * * * * * * * * * * * * * * * * * YCL064C * * * * * * * * * * * * * * * * * * * * * * * * * * * * * * * * * * * * )	-1
4 5 6 8 12 13 14 15 16 17	(4, 12, 0), (5, 14, 0), (6, 14, 0), (8, 17, 1), (12, 13, 0), (13, 15, 0.360759), (14, 13, 0), (15, 16, 0), (17, 16, -0.639241),	158	( YGR017W YOR260W YNL080C YOL065C YBR270C YPR075C YBL074C YDL218W YOR100C YNL149C YDR006C YLR422W YNL236W YJL148W YFL049W YLR222C YJR086W YMR185W YBR276C YDR201W YJR095W YPR162C YDR166C YER110C YHR207C YDL054C YOR329C YGL141W YOR079C YNL242W YLL040C YGL133W YGL137W YJL005W YML030W YDR231C YFR001W YDL106C YMR059W YGL083W YDL173W YDR336W YAR035W YDR352W YLR148W YIL117C YKR009C YLR352W YLR312W-A YJL…	0.000104
4 5 6 10 11 12 13 14	(4, 12, -1), (5, 14, -1), (6, 14, 0), (10, 11, 0), (11, 12, 0), (12, 13, 0), (14, 13, 0),	64	( YLR109W YKR070W * * * * * * * * * * * * * * * * * YCL064C * * * * * * * * * * * * * * * * * * * * * * * * * * * * * * * * * * * * * * * * * * * * )	0.000381
4 5 6 11 12 13 14	(4, 12, -1), (5, 14, -1), (6, 14, -0.0952381), (11, 12, -0.380952), (12, 13, 1), (14, 13, 1),	63	( YBR006W YGL202W * * * * * * * * * * * * * * * * * * * * * * * * * * * * * * * * * * * * * * * * * * * * * * * * * * * * * * * * * * * * * )	0.00043
			GO:0006725	aromatic compound metabolic process	The chemical reactions and pathways involving aromatic compounds, any organic compound characterized by one or more planar rings, each of which contains conjugated double bonds and delocalized pi electrons.
4 6 7 8 12 13 14 15 16 17	(4, 12, 0), (6, 14, 0), (7, 15, 0), (8, 17, 0.764706), (12, 13, 0), (13, 15, 0), (14, 13, 0), (15, 16, 0), (17, 16, -0.764706),	391	( YPL242C YDL171C YLR239C YKL018C-A YDL159W YOR357C YPR152C YDR188W YDR173C YGR074W YDL209C YCR002C YDR472W YKL006C-A YGR157W YIL030C YLR288C YLR403W YNL253W YJL179W YNL187W YPR079W YDR027C YDR104C YLL027W YBR079C YDR311W YDR021W YHR133C YMR264W YKL141W YLR115W YBR223C YIL005W * * YPL259C YDL161W YIR006C YMR014W YFL021W YDR304C YLR107W YDL089W YJL138C YNL297C YOR191W YGR133W YJL080C YFL059W YHR07…	0.000134
4 6 7 8 12 13 14 15 16 17	(4, 12, 0), (6, 14, 0), (7, 15, 0), (8, 17, 0.991979), (12, 13, 1), (13, 15, 0), (14, 13, 1), (15, 16, -0.00802139), (17, 16, 0),	374	( * * YER176W YER046W YJR056C YOR045W YOL077W-A YJL205C YMR304W YDR314C YEL072W YOR273C YKR095W-A YDR538W YPR101W YLR224W YBL059W YNL173C YGR049W YDR524C YFR046C YHR138C YGR206W YJR015W YBR024W YHR105W YHL038C YGR169C-A YLL022C YCL028W YGL176C YGR236C YPL130W YMR025W YDR422C YER180C YHR061C YPR164W YOL109W YLR049C YPL018W YNL225C YLR341W YMR316W YLR052W YKL098W YPR106W YPL052W YDR303C YGL032C YDR…	0.000101
			GO:0030435	sporulation	The formation of spores.
4 6 7 8 12 13 14 15 16 17	(4, 12, 0), (6, 14, 0), (7, 15, 1), (8, 17, 1.00602), (12, 13, 1), (13, 15, 0), (14, 13, 1), (15, 16, 0), (17, 16, -0.00601504),	665	( YEL063C YJR080C YNL294C YHL014C YBL037W YNL211C YBL034C YJR003C YJL154C YBR112C YLR394W YOR032C YJL016W YGL079W YKL119C YNL087W YPL045W YCL044C YHR172W YJL122W YBR177C YLR212C YML072C YDR395W YGL190C YJL131C YOR360C YNR057C YLR387C YCR086W YFR042W YOR060C YFR038W YGR134W YPR084W YPL158C YKL174C YGR098C YDL059C YOR188W YFL003C YCR020C YLR163C YHR143W YDR034C YGR089W YER024W YJR076C YOL095C YGR11…	0.000115
			GO:0007127	meiosis I	Progression through the first phase of meiosis, in which cells divide and homologous chromosomes are paired and segregated from each other, producing two daughter cells.
			GO:0000398	nuclear mRNA splicing, via spliceosome	The joining together of exons from one or more primary transcripts of nuclear messenger RNA (mRNA) and the excision of intron sequences, via a spliceosomal mechanism, so that mRNA consisting only of the joined exons is produced.
			GO:0000375	RNA splicing, via transesterification reactions	Splicing of RNA via a series of two transesterification reactions.
			GO:0005815	microtubule organizing center	A region in a eukaryotic cell, such as a centrosome or basal body, from which microtubules grow.
			GO:0000793	condensed chromosome	A highly compacted molecule of DNA and associated proteins resulting in a cytologically distinct structure.
			GO:0044430	cytoskeletal part	Any constituent part of the cytoskeleton, a cellular scaffolding or skeleton that maintains cell shape, enables some cell motion (using structures such as flagella and cilia), and plays important roles in both intra-cellular transport (e.g. the movement of vesicles and organelles) and cellular division. Includes constituent parts of intermediate filaments, microfilaments, microtubules, and the mi…
			GO:0030131	clathrin adaptor complex	A membrane coat adaptor complex that links clathrin to a membrane.
			GO:0005819	spindle	The array of microtubules and associated molecules that forms between opposite poles of a eukaryotic cell during mitosis or meiosis and serves to move the duplicated chromosomes apart.
			GO:0015630	microtubule cytoskeleton	The part of the cytoskeleton (the internal framework of a cell) composed of microtubules and associated proteins.
			GO:0005816	spindle pole body	The microtubule organizing center in fungi; functionally homologous to the animal cell centrosome.
4 6 7 12 13 14 15 16	(4, 12, -1), (6, 14, -1), (7, 15, -1), (12, 13, 0), (13, 15, 0), (14, 13, 0), (15, 16, 0),	425	( YFL009W YNL274C YHR076W * * * * * * * * * * * * * * * * * * * * * * * * YJL020C * * * * * * * * * * * * * * * * * * * * * * * * * * * * * * * * * * * * * * * * * * * * * * * YGL215W * * * * * * * * * * * * * * * * * * * * * * * * * * * * * * * * * * * * * * * * * * * * * * * * * * * * * * * * * * * * * * * * * * * * * * * * * * * * * * * * * * * * * * * * * * * * * * * * * * * * * * * * * * * *…	0.000425
4 6 7 12 13 14 15 16	(4, 12, -1), (6, 14, -1), (7, 15, -1), (12, 13, 1), (13, 15, -1), (14, 13, 1), (15, 16, 0),	117	( YGL216W * * * * * * * * * * * * * * * * * * * * * * * * * * * * * * * * * * * * * * * * * * * * * * * * * * * * * * * * * * * * * * * * * * * * * * * * * * * * * * * * * * * * * * * * * * * * * * * * * * * * * * * * * * * * * * * * * * * * )	-1
4 6 8 12 13 14 15 16 17	(4, 12, 0), (6, 14, 0), (8, 17, 1.00096), (12, 13, 1), (13, 15, 0), (14, 13, 1), (15, 16, 0), (17, 16, -0.000959693),	1042	( YHL014C YBL037W YNL211C YBL034C YJR003C YJL154C YBR112C YLR394W YOR032C YJL016W YGL079W YKL119C YNL087W YPL045W YCL044C YHR172W YJL122W YBR177C YLR212C YML072C YER046W YDR395W YGL190C YJL131C YOR360C YNR057C YLR387C YJR056C YBR298C YCR086W YFR042W YOR060C YOR045W YFR038W YGR134W YPR084W YPL158C YKL174C YGR098C YDL059C YOR188W YFL003C YCR020C YLR163C YHR143W YDR034C YGR089W YER024W YJR076C YOL09…	0.000107
			GO:0030476	fungal-type spore wall assembly	Process by which the spore nucleus becomes surrounded by a specialized spore wall. Occurs by deposition of spore wall components in the lumenal space between the outer and inner leaflets of the prospore membrane.
			GO:0000003	reproduction	The production by an organism of new individuals that contain some portion of their genetic material inherited from that organism.
			GO:0042244	spore wall assembly	The chemical reactions and pathways resulting in the formation of the specialized envelope lying outside the cell membrane of a spore.
			GO:0005815	microtubule organizing center	A region in a eukaryotic cell, such as a centrosome or basal body, from which microtubules grow.
			GO:0044450	microtubule organizing center part	Any constituent part of a microtubule organizing center, a region in a eukaryotic cell, such as a centrosome or basal body, from which microtubules grow.
			GO:0000922	spindle pole	Either of the ends of a spindle, where spindle microtubules are organized; usually contains a microtubule organizing center and accessory molecules, spindle microtubules and astral microtubules.
			GO:0005819	spindle	The array of microtubules and associated molecules that forms between opposite poles of a eukaryotic cell during mitosis or meiosis and serves to move the duplicated chromosomes apart.
			GO:0015630	microtubule cytoskeleton	The part of the cytoskeleton (the internal framework of a cell) composed of microtubules and associated proteins.
			GO:0005816	spindle pole body	The microtubule organizing center in fungi; functionally homologous to the animal cell centrosome.
4 6 10 11 12 13 14	(4, 12, 0), (6, 14, 0), (10, 11, 0.000718391), (11, 12, 0), (12, 13, 0), (14, 13, 0),	1392	( YHR051W YGR165W YEL012W YFL004W YOR136W YER019W YBR153W YNL132W YOR283W YCL031C YOR327C YHR023W YFL022C YBR189W YJR034W YGR273C YBL082C YDR414C YOL123W YJR042W YOR213C YOR197W YHR099W YBL091C YDR049W YKL018W YKL165C YKL134C YDR246W YPL111W YOR151C YGR286C YNL240C YDL036C YDR111C YML035C YML068W YDL055C YPL031C YBR187W YNL045W YBR221C YPL212C YGR272C YBR091C YNL169C YDR280W YDL029W YGR181W YJR10…	0.000124
			GO:0003735	structural constituent of ribosome	The action of a molecule that contributes to the structural integrity of the ribosome.
			GO:0044249	cellular biosynthetic process	The chemical reactions and pathways resulting in the formation of substances, carried out by individual cells.
			GO:0009058	biosynthetic process	The energy-requiring part of metabolism in which simpler substances are transformed into more complex ones, as in growth and other biosynthetic processes.
			GO:0006412	translation	The chemical reactions and pathways resulting in the formation of a protein. This is a ribosome-mediated process in which the information in messenger RNA (mRNA) is used to specify the sequence of amino acids in the protein.
			GO:0022627	cytosolic small ribosomal subunit	The small subunit of the ribosome that is found in the cytosol of the cell. The cytosol is that part of the cytoplasm that does not contain membranous or particulate subcellular components.
			GO:0005737	cytoplasm	All of the contents of a cell excluding the plasma membrane and nucleus, but including other subcellular structures.
			GO:0033279	ribosomal subunit	Either of the two ribonucleoprotein complexes that associate to form a ribosome.
			GO:0015934	large ribosomal subunit	The larger of the two subunits of a ribosome. Two sites on the ribosomal large subunit are involved in translation, namely the aminoacyl site (A site) and peptidyl site (P site).
			GO:0022626	cytosolic ribosome	A ribosome that is found in the cytosol of the cell. The cytosol is that part of the cytoplasm that does not contain membranous or particulate subcellular components.
			GO:0005840	ribosome	An intracellular organelle, about 200 A in diameter, consisting of RNA and protein. It is the site of protein biosynthesis resulting from translation of messenger RNA (mRNA). It consists of two subunits, one large and one small, each containing only protein and RNA. Both the ribosome and its subunits are characterized by their sedimentation coefficients, expressed in Svedberg units (symbol: S). H…
			GO:0022625	cytosolic large ribosomal subunit	The large subunit of the ribosome that is found in the cytosol of the cell. The cytosol is that part of the cytoplasm that does not contain membranous or particulate subcellular components.
			GO:0044445	cytosolic part	Any constituent part of cytosol, that part of the cytoplasm that does not contain membranous or particulate subcellular components.
			GO:0030529	ribonucleoprotein complex	A macromolecular complex containing both protein and RNA molecules.
4 6 10 11 12 13 14	(4, 12, 0), (6, 14, 0), (10, 11, -0.652632), (11, 12, 1), (12, 13, 0), (14, 13, 0),	95	( YJL045W YHR085W YOL064C YCR044C YLR401C YMR302C YGR194C YDL217C YIL145C YDR332W YIR035C YDR276C YBR009C YLR251W YJR044C YFL002C YBR162C YPR086W YDL137W YLR103C YER163C YBR244W YFL014W YGL148W YAL049C YHR175W YGL103W YFR003C YGL200C YER052C YDR338C YDR226W YPL092W YMR284W YLR242C YDR092W YJL097W YMR035W YIL007C YBR010W YHR008C YKL154W YGR229C YJL026W YEL046C YNL135C YNL271C YDR071C YFL047W YGR13…	0.000127
4 6 10 11 12 13 14	(4, 12, 0), (6, 14, -0.108403), (10, 11, 0), (11, 12, 0), (12, 13, 0), (14, 13, 0.108403),	1559	( YGR165W YEL012W YFL004W YOR136W YER019W YBR153W YNL132W YOR283W YCL031C YOR327C YHR023W YFL022C YBR189W YJR034W YGR273C YBL082C YDR414C YOL123W YJR042W YOR213C YOR197W YHR099W YBL091C YDR049W YKL018W YKL165C YKL134C YDR246W YPL111W YOR151C YGR286C YNL240C YDL036C YDR111C YML035C YML068W YDL055C YPL031C YBR187W YNL045W YBR221C YPL212C YGR272C YBR091C YNL169C YDR280W YDL029W YGR181W YJR109C YPR00…	0.000122
			GO:0003735	structural constituent of ribosome	The action of a molecule that contributes to the structural integrity of the ribosome.
			GO:0044249	cellular biosynthetic process	The chemical reactions and pathways resulting in the formation of substances, carried out by individual cells.
			GO:0009058	biosynthetic process	The energy-requiring part of metabolism in which simpler substances are transformed into more complex ones, as in growth and other biosynthetic processes.
			GO:0006412	translation	The chemical reactions and pathways resulting in the formation of a protein. This is a ribosome-mediated process in which the information in messenger RNA (mRNA) is used to specify the sequence of amino acids in the protein.
			GO:0022627	cytosolic small ribosomal subunit	The small subunit of the ribosome that is found in the cytosol of the cell. The cytosol is that part of the cytoplasm that does not contain membranous or particulate subcellular components.
			GO:0005737	cytoplasm	All of the contents of a cell excluding the plasma membrane and nucleus, but including other subcellular structures.
			GO:0033279	ribosomal subunit	Either of the two ribonucleoprotein complexes that associate to form a ribosome.
			GO:0015934	large ribosomal subunit	The larger of the two subunits of a ribosome. Two sites on the ribosomal large subunit are involved in translation, namely the aminoacyl site (A site) and peptidyl site (P site).
			GO:0022626	cytosolic ribosome	A ribosome that is found in the cytosol of the cell. The cytosol is that part of the cytoplasm that does not contain membranous or particulate subcellular components.
			GO:0005840	ribosome	An intracellular organelle, about 200 A in diameter, consisting of RNA and protein. It is the site of protein biosynthesis resulting from translation of messenger RNA (mRNA). It consists of two subunits, one large and one small, each containing only protein and RNA. Both the ribosome and its subunits are characterized by their sedimentation coefficients, expressed in Svedberg units (symbol: S). H…
			GO:0022625	cytosolic large ribosomal subunit	The large subunit of the ribosome that is found in the cytosol of the cell. The cytosol is that part of the cytoplasm that does not contain membranous or particulate subcellular components.
			GO:0044445	cytosolic part	Any constituent part of cytosol, that part of the cytoplasm that does not contain membranous or particulate subcellular components.
			GO:0030529	ribonucleoprotein complex	A macromolecular complex containing both protein and RNA molecules.
4 6 10 11 12 13 14	(4, 12, 0), (6, 14, 0), (10, 11, 0), (11, 12, 0), (12, 13, -1), (14, 13, -1),	57	( YBL063W YLL006W YOR270C YDR155C YER116C YER120W YBL049W YJL218W YOL034W YER053C YDL135C YEL060C YOL069W YHL016C YDL134C YOR390W YIR033W YDR436W YMR130W YLR144C YKR001C YER100W YMR202W YDR385W YOR234C YJL190C YLR433C YOL051W YHR101C YIL131C YLR398C YGR201C YDR391C YGR189C YIR007W YDR428C YNL239W YBL064C YBR208C YKL103C YMR034C YPR147C YDR451C YPL187W YDR329C YNL234W YDR349C YBR239C YCL057W YHR04…	3.8e-05
4 6 10 11 12 13 14	(4, 12, -1), (6, 14, -0.947876), (10, 11, 0), (11, 12, 0), (12, 13, 1), (14, 13, 1),	518	( YBR006W YFL010C YHR203C * * * * * * * * * * * * * * * * * * * * * * * * * * * * * * * * * * * * * * * * * * * * * * * * * * * * * * * * * * * * * * * * * * * * * * * * * * * * * * * * * * * * * * * * * * * * * * * * * * * * * * * * * * * * * * * * * * * * * * * * * * * * * * * * * * * * * * * * * * * * * * * * * * * * * * * * * * * * * * * * * * * * * * * * * * * * * * * * * * * * * * * * * * *…	0.000381
4 6 10 11 12 13 14	(4, 12, -1), (6, 14, -0.864322), (10, 11, 0), (11, 12, 0), (12, 13, 1), (14, 13, 1),	199	( YBR006W * * * * * * * * * * * * * * * * * * * * * * * * * * * * * * * * * * * * * * * * * * * * * * * * * * * * * * * * * * * * * * * * * * * * * * * * * * * * * * * * * * * * * * * * * * * * * * * * * * * * * * * * * * * * * * * * * * * * * * * * * * * * * * * * * * * * * * * * * * * * * * * * * * * * * * * * * * * * * * * * * * * * * * * * * * * * * * * * * * * * * * * * * * * * * * * * * * *…	-1
4 6 10 11 12 13 14	(4, 12, 0), (6, 14, -0.15201), (10, 11, 0), (11, 12, 0), (12, 13, 0), (14, 13, 0.15201),	796	( YDR472W YLR436C * * * * * * * * * * * * YHR052W YKL006C-A * YGR157W YIL030C YLR299W YLR288C YLR403W * * YER143W * * * * * YJL179W * * * * * * * YIL035C * * * YDR027C * * * * * YDR104C YGL006W YDR192C YLL027W * * * * * YNL138W-A YBR079C YDR311W YDR021W YHR133C YMR264W YKL141W * * * YPL054W * YLR115W * * YHR009C * * * YDR081C * * YBR108W * YDR118W * YIL005W * * * YBL051C * * * * * YNL286W * YFL03…	8.4e-05
			GO:0003700	transcription factor activity	The function of binding to a specific DNA sequence in order to modulate transcription. The transcription factor may or may not also interact selectively with a protein or macromolecular complex.
4 7 8 9 12 13 14 15 16 17	(4, 12, -1), (7, 15, 0), (8, 17, 1), (9, 17, 1), (12, 13, 1), (13, 15, 0), (14, 13, 1), (15, 16, 0), (17, 16, 0),	48	( * * * * * * * * * * * * * * * * * * * * * * * * * * * * * * * * * * * * * * * * * * * * * * * * )
4 7 8 10 11 12 13 14 15 16 17	(4, 12, -1), (7, 15, 0), (8, 17, 1), (10, 11, 0.241935), (11, 12, -0.241935), (12, 13, 0), (13, 15, 1), (14, 13, 0), (15, 16, 0), (17, 16, 0),	62	( * * * * * * * * * * * * * * * * * * * * * * * * * * * * * * * * * * * * * * * * * * * * * * * * * * * * * * * * * * * * * * )
4 7 8 10 11 12 13 14 15 16 17	(4, 12, -1), (7, 15, 0), (8, 17, 1), (10, 11, 0.00877193), (11, 12, 0), (12, 13, 1), (13, 15, 0), (14, 13, 1), (15, 16, 0), (17, 16, 0),	114	( * * * * * * * * * * * * * * * * * * * * * * * * * * * * * * * * * * * * * * * * * * * * * * * * * * * * * * * * * * * * * * * * * * * * * * * * * * * * * * * * * * * * * * * * * * * * * * * * * * * * * * * * * * * * * * * * * * )
4 7 12 13 14 15 16	(4, 12, 0), (7, 15, -1), (12, 13, 0), (13, 15, -1), (14, 13, 0.688312), (15, 16, 0.311688),	231	( YOR197W YBL091C YPL031C YCL029C YMR243C YCL038C YGR249W YBL099W YNL255C YGL055W YLR414C YHR087W YHR007C YLR251W YMR009W YBL095W YBL041W YMR169C YGL012W YBL103C YHR067W YMR315W YML105C YNL036W YHR112C YBL055C YAL049C YDR284C YPL265W YJR131W YCR019W YCR028C YNL098C YOL060C YIL099W YMR226C YNL136W YJR085C YDR062W YFL037W * * * * * * * * * * * * * * * * * * * * * * * * * * YGL159W * * * * * * * * *…	0.000119
1 2 3 4 5 6 7 8 9 10 11 12 13 14 15 16 17	(1, 10, 0.00584795), (2, 10, 0), (3, 11, -0.0994152), (4, 12, 0), (5, 14, 0), (6, 14, 0), (7, 15, 1), (8, 17, 1), (9, 17, 1), (10, 11, 0), (11, 12, 0), (12, 13, 0), (13, 15, 1), (14, 13, 0), (15, 16, 0), (17, 16, 0),	171	( YLR439W YDR296W YKL077W YCR035C YKL206C YLR440C YIL084C YLR281C YCR003W YPR179C YDL157C YLR205C YHR077C YDR302W YNL217W YMR188C YMR287C YDL030W YPL252C YER155C YOL031C YHR005C YLR104W YMR101C YBR255W YOR242C YDR067C YPL118W YLR318W YOL075C YNL287W YNL051W YPR178W YPR063C YJL176C YFR037C YJL153C YMR010W YKR084C YGR247W YMR263W YIL098C YGR218W YBR167C YLR221C YCL014W YDR347W YBR185C YGL206C YOR13…	0.00011
1 2 3 4 5 6 7 8 9 10 11 12 13 14 15 16 17	(1, 10, 0.00657895), (2, 10, 0), (3, 11, 0), (4, 12, 0), (5, 14, 0), (6, 14, 0), (7, 15, 1), (8, 17, 1), (9, 17, 1), (10, 11, 0), (11, 12, 0), (12, 13, 0), (13, 15, 1), (14, 13, 0), (15, 16, 0), (17, 16, 0),	152	( YLR439W YDR296W YKL077W YCR035C YKL206C YLR440C YIL084C YLR281C YCR003W YPR179C YDL157C YLR205C YHR077C YDR302W YNL217W YMR188C YMR287C YDL030W YPL252C YER155C YOL031C YHR005C YLR104W YMR101C YBR255W YOR242C YDR067C YPL118W YLR318W YNL287W YNL051W YPR178W YPR063C YJL176C YFR037C YJL153C YMR010W YKR084C YGR247W YMR263W YIL098C YGR218W YBR167C YLR221C YCL014W YDR347W YBR185C YGL206C YOR138C YHR07…	0.000106
1 2 3 4 5 6 7 10 11 12 13 14 15 16	(1, 10, 0.087108), (2, 10, 0), (3, 11, 0), (4, 12, 0), (5, 14, 0), (6, 14, 0), (7, 15, 0), (10, 11, 0), (11, 12, 0), (12, 13, 0), (13, 15, 0), (14, 13, 0), (15, 16, 0),	287	( YDR272W YML106W YGR100W YDR418W YFR031C-A YGL044C YHR018C YDR135C YGR002C YBR198C YDL058W YKR069W YOR311C YIL049W YML085C YDR450W YGL136C YOR063W YBL058W YGR245C YLR106C YLR045C YDR375C YBR179C YPL262W YDR430C YBR042C YLR128W YNL302C YGR220C YNL107W YPR091C YNL275W YNL229C YHR202W YNL083W YDL075W YOL040C YLR399C YMR027W YML063W YBR105C YHR064C YIL149C YLR167W YPL089C YML032C YNL111C YER025W YGR…	6.1e-05
1 2 3 4 5 6 7 10 11 12 13 14 15 16	(1, 10, 0.244898), (2, 10, 0), (3, 11, 0), (4, 12, 0), (5, 14, 1), (6, 14, 0), (7, 15, 0), (10, 11, 0), (11, 12, 0), (12, 13, 0), (13, 15, 0), (14, 13, 0), (15, 16, 0),	49	( YGL167C YCL043C YFR024C-A YHR154W YAL025C YDL193W YML022W YNL257C YHR123W YKL129C YHR047C YKR089C YHL017W YDR502C YCL037C YIL009W YIL107C YPR127W YLR300W YPL145C YGL115W YFR002W YLL041C YJR045C YBR218C YDR341C YLR027C YBL085W YOL006C YIL109C YGR074W YLR403W YLL027W YMR264W YBR108W YIL005W YMR043W YGR055W YOL016C YPL087W YLR324W YKL072W YGL028C YFR006W YHL009C YMR196W YHR149C YFL007W YLR310C )	0.000109
1 2 3 4 5 6 8 10 11 12 13 14 15 16 17	(1, 10, 0), (2, 10, 0), (3, 11, 0), (4, 12, 0), (5, 14, 0), (6, 14, 0), (8, 17, 1), (10, 11, 0), (11, 12, 0), (12, 13, 0), (13, 15, 0.483051), (14, 13, 0), (15, 16, 0), (17, 16, -0.516949),	118	( YOR260W YNL080C YOL065C YOR100C YNL149C YDR006C YNL236W YJL148W YLR222C YMR185W YDR201W YPR162C YER110C YHR207C YDL054C YGL141W YOR079C YNL242W YLL040C YGL137W YJL005W YML030W YDR231C YFR001W YMR059W YGL083W YDL173W YDR336W YDR352W YKR009C YLR352W YGL023C YOR352W YPL084W YDR363W YJL210W YHR118C YHR165C YBR215W YPL041C YGR128C YHL029C YHL008C YGL192W YGR166W YMR136W YOR305W YDR205W YPL147W YJL07…	0.000154
1 2 3 4 5 6 10 11 12 13 14	(1, 10, 0), (2, 10, 0), (3, 11, 0), (4, 12, 0), (5, 14, -1), (6, 14, -1), (10, 11, 0), (11, 12, 0), (12, 13, 0), (14, 13, 1),	169	( * * * * * * * * * * * * * * * * * * * * * * * * * * * * * * * * * * * * * * * * * * * * * * * * * * * * * * * * * * * * * * * * * * * * * * * * * * * * * * * * * * * * * * * * * * * * * * * * * * * * * * * * * * * * * * * * * * * * * * * * * * * * * * * * * * * * * * * * * * * * * * * * * * * * * * * * * * * * * * * * * * * * * * * * * )
1 2 3 4 5 6 10 11 12 13 14	(1, 10, 0), (2, 10, 0), (3, 11, 0), (4, 12, 0), (5, 14, -1), (6, 14, -1), (10, 11, 0), (11, 12, 0), (12, 13, 0), (14, 13, 1),	169	( * * * * * * * * * * * * * * * * * * * * * * * * * * * * * * * * * * * * * * * * * * * * * * * * * * * * * * * * * * * * * * * * * * * * * * * * * * * * * * * * * * * * * * * * * * * * * * * * * * * * * * * * * * * * * * * * * * * * * * * * * * * * * * * * * * * * * * * * * * * * * * * * * * * * * * * * * * * * * * * * * * * * * * * * * )
1 2 3 4 5 9 10 11 12 13 14 15 16 17	(1, 10, 0), (2, 10, 0), (3, 11, 0), (4, 12, 0), (5, 14, -1), (9, 17, -0.993464), (10, 11, 0), (11, 12, 0), (12, 13, 0), (13, 15, -1), (14, 13, 1), (15, 16, 0), (17, 16, -0.00653595),	153	( * * * * * * * * * * * * * * * * * * * * * * * * * * * * * * * * * * * * * * * * * * * * * * * * * * * * * * * * * * * * * * * * * * * * * * * * * * * * * * * * * * * * * * * * * * * * * * * * * * * * * * * * * * * * * * * * * * * * * * * * * * * * * * * * * * * * * * * * * * * * * * * * * * * * * * * * * )
1 2 3 4 6 9 10 11 12 13 14 15 16 17	(1, 10, 0), (2, 10, 0), (3, 11, 0), (4, 12, 0), (6, 14, -1), (9, 17, -0.993464), (10, 11, 0), (11, 12, 0), (12, 13, 0), (13, 15, -1), (14, 13, 1), (15, 16, 0), (17, 16, -0.00653595),	153	( * * * * * * * * * * * * * * * * * * * * * * * * * * * * * * * * * * * * * * * * * * * * * * * * * * * * * * * * * * * * * * * * * * * * * * * * * * * * * * * * * * * * * * * * * * * * * * * * * * * * * * * * * * * * * * * * * * * * * * * * * * * * * * * * * * * * * * * * * * * * * * * * * * * * * * * * * )
1 2 3 4 6 10 11 12 13 14	(1, 10, 0), (2, 10, 0), (3, 11, 0), (4, 12, 0), (6, 14, -1), (10, 11, 0), (11, 12, 0), (12, 13, 0), (14, 13, 1),	169	( * * * * * * * * * * * * * * * * * * * * * * * * * * * * * * * * * * * * * * * * * * * * * * * * * * * * * * * * * * * * * * * * * * * * * * * * * * * * * * * * * * * * * * * * * * * * * * * * * * * * * * * * * * * * * * * * * * * * * * * * * * * * * * * * * * * * * * * * * * * * * * * * * * * * * * * * * * * * * * * * * * * * * * * * * )
1 2 3 4 7 9 10 11 12 13 14 15 16 17	(1, 10, 0), (2, 10, 0), (3, 11, 0), (4, 12, 0), (7, 15, -1), (9, 17, -0.993464), (10, 11, 0), (11, 12, 0), (12, 13, 0), (13, 15, -1), (14, 13, 1), (15, 16, 0), (17, 16, -0.00653595),	153	( * * * * * * * * * * * * * * * * * * * * * * * * * * * * * * * * * * * * * * * * * * * * * * * * * * * * * * * * * * * * * * * * * * * * * * * * * * * * * * * * * * * * * * * * * * * * * * * * * * * * * * * * * * * * * * * * * * * * * * * * * * * * * * * * * * * * * * * * * * * * * * * * * * * * * * * * * )
1 2 3 4 9 10 11 12 13 14 15 16 17	(1, 10, 0), (2, 10, 0), (3, 11, 0), (4, 12, 0), (9, 17, -0.993464), (10, 11, 0), (11, 12, 0), (12, 13, 0), (13, 15, -1), (14, 13, 1), (15, 16, 0), (17, 16, -0.00653595),	153	( * * * * * * * * * * * * * * * * * * * * * * * * * * * * * * * * * * * * * * * * * * * * * * * * * * * * * * * * * * * * * * * * * * * * * * * * * * * * * * * * * * * * * * * * * * * * * * * * * * * * * * * * * * * * * * * * * * * * * * * * * * * * * * * * * * * * * * * * * * * * * * * * * * * * * * * * * )
1 2 4 6 7 10 11 12 13 14 15 16	(1, 10, 0.0823529), (2, 10, 0), (4, 12, 0), (6, 14, 0), (7, 15, 0), (10, 11, 0), (11, 12, 0), (12, 13, 1), (13, 15, -1), (14, 13, 1), (15, 16, 0),	85	( YJR135W-A YDL047W YNL259C YLR283W YNL284C YHR021C YHR079C YFL017W-A YPL157W YHR039C-A YCL045C YDR139C YBR007C YOR122C YBR001C YMR162C YJL189W YDR305C YMR123W YLR170C YMR116C YOL110W YHL023C YLL036C YDL105W YDR288W YBR098W YJL025W YGR052W YKL057C YBR033W YGL181W YMR090W YPR109W YDR279W YNL001W YBL088C YDR363W-A YNL070W YPL183W-A YMR212C YIL072W YPR020W YBR043C YJR077C YJL083W YER062C YCR105W YIL…	0.000104
1 3 4 5 6 10 11 12 13 14	(1, 10, 1), (3, 11, 0.977778), (4, 12, 0.977778), (5, 14, 1), (6, 14, 0), (10, 11, 0), (11, 12, 0), (12, 13, 0), (14, 13, 0),	45	( YCL011C YGR238C YGL082W YGR056W YNL106C YLR456W YDL155W YFL048C YHL003C YJL133W YCR031C YNL299W YIL138C YAL015C YDR247W YKL127W YLR270W YOR204W YBL067C YDL042C YER027C YDR098C YDL224C YGR243W YDR353W YOR226C YGR241C YGR092W YML118W YER151C YGL049C YJL139C YIL105C YNL108C YNL231C YDR069C YJR127C YGL096W YKL068W YMR119W YDR200C YFR015C YBR140C YER064C YHR131C )	9.2e-05
2 3 4 5 6 10 11 12 13 14	(2, 10, 1), (3, 11, 0.761905), (4, 12, 0), (5, 14, -0.0238095), (6, 14, 0), (10, 11, 0), (11, 12, -1), (12, 13, 0), (14, 13, 0),	42	( YEL020C YJL082W YGL240W YCL038C YCR005C YEL041W YJL013C YBL022C YOL090W YNR026C YBR084W YIL148W YDR191W YOR285W YBR222C YJL112W YNL187W YPR095C YMR265C YPL020C YMR215W YGL252C YDR320C-A YFR018C YNL024C YPR006C YOR131C YPR002W YDR440W YLR016C YDR075W YGL140C YBL029W YJL132W YBR227C YKR006C YFL049W YJL056C YGR109W-B YDL231C YDR369C * )	0.0001
2 3 6 10 11 12 13 14	(2, 10, -0.953488), (3, 11, 0), (6, 14, -1), (10, 11, 0.953488), (11, 12, -1), (12, 13, 0), (14, 13, 0),	43	( * * * * * * * * * * * * * * * * * * * * * * * * * * * * * * * * * * * * * * * * * * * )
2 4 5 6 7 10 11 12 13 14 15 16	(2, 10, 0.0173913), (4, 12, 0), (5, 14, 0), (6, 14, 0), (7, 15, 0), (10, 11, 0), (11, 12, -0.0173913), (12, 13, 1), (13, 15, -1), (14, 13, 1), (15, 16, 0),	115	( YCR065W YOL058W YGL183C YNL147W YOR123C YMR266W YGL093W YGR116W YNL044W YDR404C YLR430W YDL017W YLR250W YDL125C YDL067C YNL141W YDR367W YBR046C YHR187W YCR071C YEL021W YGR188C YAR014C YGL033W YIL150C YDR063W YDR510W YNL262W YDR052C YDR321W YJL143W YGR144W YPL178W YNL246W YLL018C-A YMR294W YOR057W YPL015C YGR072W YLR383W YGR063C YMR233W YJL061W YDR378C YIL046W YMR022W YJR135W-A YDL047W YLR283W Y…	9.8e-05
			GO:0051276	chromosome organization and biogenesis	A process that is carried out at the cellular level that results in the formation, arrangement of constituent parts, or disassembly of chromosomes, structures composed of a very long molecule of DNA and associated proteins that carries hereditary information.
			GO:0006259	DNA metabolic process	The chemical reactions and pathways involving DNA, deoxyribonucleic acid, one of the two main types of nucleic acid, consisting of a long, unbranched macromolecule formed from one, or more commonly, two, strands of linked deoxyribonucleotides.
2 4 5 6 10 11 12 13 14	(2, 10, 0.0724638), (4, 12, 0), (5, 14, -1), (6, 14, 0), (10, 11, 0), (11, 12, -0.0434783), (12, 13, 0), (14, 13, 0),	69	( YGR286C YBR091C YOR154W YDR038C YGR249W YCR027C YIR032C YDL246C YMR283C YJL100W YBR020W YCR073C YEL004W YLL062C YDL081C YFL055W YGL131C YOR043W YBR019C YOL012C YCL012C YIR029W YFL060C YOL133W YBR018C YLR438C-A YOR159C YER059W YNL136W YIR030C YOR094W YGL159W YKL006C-A YJL179W YDR104C YNL138W-A YPL054W YNL286W YFL059W YEL066W YMR244W YDR016C YLR231C YCR098C YBR296C YFR047C YLR189C YJR025C YIR027C…	0.000153
			GO:0009435	NAD biosynthetic process	The chemical reactions and pathways resulting in the formation of nicotinamide adenine dinucleotide, a coenzyme present in most living cells and derived from the B vitamin nicotinic acid; biosynthesis may be of either the oxidized form, NAD, or the reduced form, NADH.
			GO:0000256	allantoin catabolic process	The chemical reactions and pathways resulting in the breakdown of allantoin, (2,5-dioxo-4-imidazolidinyl)urea.
			GO:0046700	heterocycle catabolic process	The chemical reactions and pathways resulting in the breakdown of heterocyclic compounds, those with a cyclic molecular structure and at least two different atoms in the ring (or rings).
			GO:0006012	galactose metabolic process	The chemical reactions and pathways involving galactose, the aldohexose galacto-hexose. D-galactose is widely distributed in combined form in plants, animals and microorganisms as a constituent of oligo- and polysaccharides; it also occurs in galactolipids and as its glucoside in lactose and melibiose.
			GO:0006769	nicotinamide metabolic process	The chemical reactions and pathways involving nicotinamide, pyridine-3-carboxamide, the amide of nicotinic acid. It is a member of the B complex of vitamins and occurs widely in living organisms.
			GO:0019362	pyridine nucleotide metabolic process	The chemical reactions and pathways involving a pyridine nucleotide, a nucleotide characterized by a pyridine derivative as a nitrogen base.
			GO:0000255	allantoin metabolic process	The chemical reactions and pathways involving allantoin, (2,5-dioxo-4-imidazolidinyl)urea, an intermediate or end product of purine catabolism.
			GO:0019674	NAD metabolic process	The chemical reactions and pathways involving nicotinamide adenine dinucleotide (NAD), a coenzyme present in most living cells and derived from the B vitamin nicotinic acid.
			GO:0006767	water-soluble vitamin metabolic process	The chemical reactions and pathways involving any of a diverse group of vitamins that are soluble in water.
			GO:0009110	vitamin biosynthetic process	The chemical reactions and pathways resulting in the formation of a vitamin, one of a number of unrelated organic substances that occur in many foods in small amounts and that are necessary in trace amounts for the normal metabolic functioning of the body.
			GO:0042364	water-soluble vitamin biosynthetic process	The chemical reactions and pathways resulting in the formation of any of a diverse group of vitamins that are soluble in water.
			GO:0006766	vitamin metabolic process	The chemical reactions and pathways involving vitamins. Vitamin is a general term for a number of unrelated organic substances that occur in many foods in small amounts and that are necessary in trace amounts for the normal metabolic functioning of the body. Vitamins may be water-soluble or fat-soluble and usually serve as components of coenzyme systems.
			GO:0019388	galactose catabolic process	The chemical reactions and pathways resulting in the breakdown of galactose, the aldohexose galacto-hexose.
			GO:0019363	pyridine nucleotide biosynthetic process	The chemical reactions and pathways resulting in the formation of a pyridine nucleotide, a nucleotide characterized by a pyridine derivative as a nitrogen base.
2 4 5 6 10 11 12 13 14	(2, 10, 0.030303), (4, 12, 0), (5, 14, -1), (6, 14, 0), (10, 11, 0), (11, 12, 0), (12, 13, 0), (14, 13, 0),	66	( YGR286C YBR091C YOR154W YDR038C YGR249W YCR027C YIR032C YDL246C YMR283C YJL100W YBR020W YCR073C YEL004W YLL062C YDL081C YFL055W YGL131C YOR043W YBR019C YOL012C YCL012C YIR029W YFL060C YOL133W YBR018C YLR438C-A YOR159C YER059W YNL136W YIR030C YOR094W YGL159W YKL006C-A YJL179W YDR104C YNL138W-A YPL054W YNL286W YFL059W YEL066W YMR244W YDR016C YLR231C YCR098C YBR296C YFR047C YLR189C YJR025C YIR027C…	7.4e-05
			GO:0009435	NAD biosynthetic process	The chemical reactions and pathways resulting in the formation of nicotinamide adenine dinucleotide, a coenzyme present in most living cells and derived from the B vitamin nicotinic acid; biosynthesis may be of either the oxidized form, NAD, or the reduced form, NADH.
			GO:0000256	allantoin catabolic process	The chemical reactions and pathways resulting in the breakdown of allantoin, (2,5-dioxo-4-imidazolidinyl)urea.
			GO:0046700	heterocycle catabolic process	The chemical reactions and pathways resulting in the breakdown of heterocyclic compounds, those with a cyclic molecular structure and at least two different atoms in the ring (or rings).
			GO:0006012	galactose metabolic process	The chemical reactions and pathways involving galactose, the aldohexose galacto-hexose. D-galactose is widely distributed in combined form in plants, animals and microorganisms as a constituent of oligo- and polysaccharides; it also occurs in galactolipids and as its glucoside in lactose and melibiose.
			GO:0000255	allantoin metabolic process	The chemical reactions and pathways involving allantoin, (2,5-dioxo-4-imidazolidinyl)urea, an intermediate or end product of purine catabolism.
			GO:0019674	NAD metabolic process	The chemical reactions and pathways involving nicotinamide adenine dinucleotide (NAD), a coenzyme present in most living cells and derived from the B vitamin nicotinic acid.
			GO:0006767	water-soluble vitamin metabolic process	The chemical reactions and pathways involving any of a diverse group of vitamins that are soluble in water.
			GO:0009110	vitamin biosynthetic process	The chemical reactions and pathways resulting in the formation of a vitamin, one of a number of unrelated organic substances that occur in many foods in small amounts and that are necessary in trace amounts for the normal metabolic functioning of the body.
			GO:0042364	water-soluble vitamin biosynthetic process	The chemical reactions and pathways resulting in the formation of any of a diverse group of vitamins that are soluble in water.
			GO:0006766	vitamin metabolic process	The chemical reactions and pathways involving vitamins. Vitamin is a general term for a number of unrelated organic substances that occur in many foods in small amounts and that are necessary in trace amounts for the normal metabolic functioning of the body. Vitamins may be water-soluble or fat-soluble and usually serve as components of coenzyme systems.
			GO:0019388	galactose catabolic process	The chemical reactions and pathways resulting in the breakdown of galactose, the aldohexose galacto-hexose.
			GO:0019363	pyridine nucleotide biosynthetic process	The chemical reactions and pathways resulting in the formation of a pyridine nucleotide, a nucleotide characterized by a pyridine derivative as a nitrogen base.
2 4 5 6 10 11 12 13 14	(2, 10, 0.0465116), (4, 12, 0), (5, 14, 0), (6, 14, 0), (10, 11, 0.813953), (11, 12, -1), (12, 13, 1), (14, 13, 1),	43	( YGR254W YDL085C-A YOR134W YHL039W YKL053C-A YGL255W YNL090W YBR274W YDL144C YGL250W YDL177C YJL165C YER185W YPR122W YOL042W YIL135C YGR059W YGL151W YNL216W YBR133C YNL213C YDR103W YCL066W YNL122C YBR186W YNL086W YJL094C YIL137C YFR005C YDR446W YDL185W YGL004C YDR259C YIL036W * * * * * * * * * )	7.9e-05
2 4 6 7 8 9 10 11 12 13 14 15 16 17	(2, 10, 0), (4, 12, 0), (6, 14, 0), (7, 15, 0.930894), (8, 17, 1), (9, 17, 0.99187), (10, 11, 0), (11, 12, 0), (12, 13, 1), (13, 15, 0), (14, 13, 1), (15, 16, 0), (17, 16, 0),	246	( YHL014C YBL037W YNL211C YBL034C YJR003C YBR112C YJL016W YGL079W YKL119C YNL087W YPL045W YCL044C YHR172W YJL122W YBR177C YLR212C YML072C YER046W YDR395W YGL190C YJL131C YOR360C YNR057C YLR387C YJR056C YFR042W YOR060C YOR045W YFR038W YGR134W YKL174C YGR098C YDL059C YOR188W YCR020C YLR163C YGR089W YER024W YJR076C YOL095C YGR117C YOR148C YNL245C YCR033W YLR443W YER083C YCR037C YMR258C YML117W YOL07…	0.000102
			GO:0000393	spliceosomal conformational changes to generate catalytic conformation	Structural rearrangements of the spliceosome complex, containing RNA to be spliced, to generate a catalytic conformation.
			GO:0006374	nuclear mRNA splicing via U2-type spliceosome	The cleavage and rejoining of a primary nuclear mRNA transcript to remove sequences not present in the mature form of the RNA via a U2-type spliceosome.
			GO:0030665	clathrin coated vesicle membrane	The lipid bilayer surrounding a clathrin-coated vesicle.
			GO:0030125	clathrin vesicle coat	A clathrin coat found on a vesicle.
			GO:0030118	clathrin coat	A membrane coat found on coated pits and some coated vesicles; consists of polymerized clathrin triskelions, each comprising three clathrin heavy chains and three clathrin light chains, linked to the membrane via one of the AP adaptor complexes.
			GO:0030140	trans-Golgi network transport vesicle	A vesicle that mediates transport between the trans-Golgi network and other parts of the cell.
			GO:0030119	AP-type membrane coat adaptor complex	Any of several heterotetrameric complexes that link clathrin (or another coat-forming molecule, as hypothesized for AP-3 and AP-4) to a membrane surface; they are found on coated pits and coated vesicles, and mediate sorting of cargo proteins into vesicles. Each AP complex contains two large (a beta and one of either an alpha, gamma, delta, or epsilon) subunits (110-130 kDa), a medium (mu) subuni…
			GO:0030131	clathrin adaptor complex	A membrane coat adaptor complex that links clathrin to a membrane.
2 4 6 7 10 11 12 13 14 15 16	(2, 10, 0.0215827), (4, 12, 0), (6, 14, 0), (7, 15, 0), (10, 11, 0), (11, 12, -0.0143885), (12, 13, 1), (13, 15, -1), (14, 13, 1), (15, 16, 0),	139	( YCR065W YOL058W YCR034W YGL183C YNL147W YOR123C YMR266W YGL093W YGR116W YNL044W YDR404C YLR430W YDL017W YLR250W YDL125C YDL067C YNL141W YDR367W YBR046C YHR187W YCR071C YEL021W YGR188C YAR014C YGL033W YIL150C YDR063W YDR510W YCR028C-A YNL262W YDR052C YDR321W YJL143W YGR144W YPL178W YDR086C YNL246W YLL018C-A YMR294W YOR210W YOR057W YPL015C YGR072W YLR383W YGR063C YMR233W YJL061W YDR378C YIL046W Y…	7.5e-05
			GO:0006259	DNA metabolic process	The chemical reactions and pathways involving DNA, deoxyribonucleic acid, one of the two main types of nucleic acid, consisting of a long, unbranched macromolecule formed from one, or more commonly, two, strands of linked deoxyribonucleotides.
2 4 6 7 10 11 12 13 14 15 16	(2, 10, 0.00729927), (4, 12, 0), (6, 14, 0), (7, 15, 0), (10, 11, 0), (11, 12, 0), (12, 13, 1), (13, 15, -1), (14, 13, 1), (15, 16, 0),	137	( YCR065W YOL058W YCR034W YGL183C YNL147W YOR123C YMR266W YGL093W YGR116W YNL044W YDR404C YLR430W YDL017W YLR250W YDL125C YDL067C YNL141W YDR367W YBR046C YHR187W YCR071C YEL021W YGR188C YAR014C YGL033W YIL150C YDR063W YDR510W YCR028C-A YNL262W YDR052C YDR321W YJL143W YGR144W YPL178W YDR086C YNL246W YLL018C-A YMR294W YOR210W YOR057W YPL015C YGR072W YLR383W YGR063C YMR233W YJL061W YDR378C YIL046W Y…	8.1e-05
2 4 6 8 10 11 12 13 14 15 16 17	(2, 10, 0), (4, 12, 0), (6, 14, 0), (8, 17, 1.0036), (10, 11, 0), (11, 12, 0), (12, 13, 1), (13, 15, 0), (14, 13, 1), (15, 16, 0), (17, 16, -0.00359712),	278	( YHL014C YBL037W YNL211C YBL034C YJR003C YJL154C YBR112C YLR394W YOR032C YJL016W YGL079W YKL119C YNL087W YPL045W YCL044C YHR172W YJL122W YBR177C YLR212C YML072C YER046W YDR395W YGL190C YJL131C YOR360C YNR057C YLR387C YJR056C YBR298C YCR086W YFR042W YOR060C YOR045W YFR038W YGR134W YPR084W YKL174C YGR098C YDL059C YOR188W YFL003C YCR020C YLR163C YGR089W YER024W YJR076C YOL095C YGR117C YOR148C YNL24…	0.000131
			GO:0000393	spliceosomal conformational changes to generate catalytic conformation	Structural rearrangements of the spliceosome complex, containing RNA to be spliced, to generate a catalytic conformation.
			GO:0030125	clathrin vesicle coat	A clathrin coat found on a vesicle.
			GO:0030118	clathrin coat	A membrane coat found on coated pits and some coated vesicles; consists of polymerized clathrin triskelions, each comprising three clathrin heavy chains and three clathrin light chains, linked to the membrane via one of the AP adaptor complexes.
			GO:0030140	trans-Golgi network transport vesicle	A vesicle that mediates transport between the trans-Golgi network and other parts of the cell.
			GO:0030119	AP-type membrane coat adaptor complex	Any of several heterotetrameric complexes that link clathrin (or another coat-forming molecule, as hypothesized for AP-3 and AP-4) to a membrane surface; they are found on coated pits and coated vesicles, and mediate sorting of cargo proteins into vesicles. Each AP complex contains two large (a beta and one of either an alpha, gamma, delta, or epsilon) subunits (110-130 kDa), a medium (mu) subuni…
			GO:0030131	clathrin adaptor complex	A membrane coat adaptor complex that links clathrin to a membrane.
3 4 6 10 11 12 13 14	(3, 11, 0.76), (4, 12, 0), (6, 14, 0), (10, 11, 0.98), (11, 12, -1), (12, 13, 1), (14, 13, 1),	50	( YGR254W YLL055W YBR293W YKL071W YDL085C-A YOR134W YHL039W YKL053C-A YFL034C-A YGL255W YNL090W YBR274W YML081C-A YDL144C YGL250W YDL177C YDR106W YJL165C YER185W YJR154W YOR386W YLR099W-A YPR122W YOL042W YIL135C YGR059W YGL151W YNL216W YBR133C YGL197W YNL213C YDR103W YCL066W YNL122C YBR186W YNL086W YJL094C YIL137C YFR005C YDR446W YJR010C-A YDL185W YGL004C YDR259C YIL036W YPR065W YGR109W-A YIL164C…	0.000104
3 4 9 10 11 12 13 14 15 16 17	(3, 11, 0), (4, 12, -1), (9, 17, -0.738462), (10, 11, 0.1), (11, 12, -1), (12, 13, 0), (13, 15, 0), (14, 13, 0), (15, 16, 0), (17, 16, -0.161538),	130	( * * * * * * * * * * * * * * * * * YJL020C * * * * * * * * * * * * * * * * * * * * * * * * * * * * * * * * * * * * * * * * * * * * * * * * * * * * * * * * * * * * * * * * * * * * * * * * * * * * * * * * * * * * * * * * * * * * * * * * * * * * * * * * * * * * * * * * )	-1
3 5 6 10 11 12 13 14	(3, 11, 0), (5, 14, -1), (6, 14, -1), (10, 11, 1), (11, 12, -1), (12, 13, 1), (14, 13, 1),	79	( * * * * * * * * * * * * * * * * * * * * * * * * * * * * * * * * * * * * * * * * * * * * * * * * * * * * * * * * * * * * * * * * * * * * * * * * * * * * * * * )
3 5 6 11 12 13 14	(3, 11, 0.0158228), (5, 14, -1), (6, 14, -0.908228), (11, 12, -1), (12, 13, 0), (14, 13, 0),	316	( YLL039C YMR169C YKL218C YOR339C YJL172W YIL162W YDR533C * * * * * * * * * * * * * * * * * * * * * * * * * * * * * * * * * * * * * * * * * * * * * * * * * * * * * * * * * * * * * * * * * * * * * * * * * * * * * * * * * * * YHR210C YLL063C YIR042C YBR255C-A YPL064C YAL030W YOR389W YMR003W * * * * * * * * * * * * * * * * * * * * * * * * * * * * * * * * * * * * * * * * * * * * * * * * * * * * * * *…	0.000182
			GO:0042219	amino acid derivative catabolic process	The chemical reactions and pathways resulting in the breakdown of compounds derived from amino acids, organic acids containing one or more amino substituents.
3 6 7 10 11 12 13 14 15 16	(3, 11, 0.0344828), (6, 14, -0.87931), (7, 15, -1), (10, 11, 0.931034), (11, 12, -1), (12, 13, 1), (13, 15, -1), (14, 13, 1), (15, 16, 0),	58	( YGL255W YEL070W YCR107W YJR153W YFL057C YDR259C YIL164C * * * * * * * * * * * * * * * * * * * * * * * * * * * * * * * * * * * * * * * * * * * * * * * * * * * )	0.000207
			GO:0018456	aryl-alcohol dehydrogenase activity	Catalysis of the reaction: an aromatic alcohol + NAD+ = an aromatic aldehyde + NADH + H+.
			GO:0006081	aldehyde metabolic process	The chemical reactions and pathways involving aldehydes, any organic compound with the formula R-CH=O.
			GO:0009636	response to toxin	A change in state or activity of a cell or an organism (in terms of movement, secretion, enzyme production, gene expression, etc.) as a result of a toxin stimulus.
3 7 9 10 11 12 13 14 15 16 17	(3, 11, 0), (7, 15, -1), (9, 17, -0.736434), (10, 11, 0.100775), (11, 12, -1), (12, 13, 0), (13, 15, 0), (14, 13, 0), (15, 16, 0), (17, 16, -0.162791),	129	( YEL041W YKL218C * * * * * * * * * * * * * * * * * YJL020C * * * * * * * * * * * * * * * * * * * * * * * * * * * * * * * * * * * * * * * * * * * * * * * * * * * * * * * * * * * * * * * * * * * * * * * * * * * * * * * * * * * * * * * * * * * * * * * * * * * * * * * * * * * * * )	0.000381
4 5 6 7 8 9 10 11 12 13 14 15 16 17	(4, 12, 0), (5, 14, 0), (6, 14, 0), (7, 15, 1), (8, 17, 0), (9, 17, 0), (10, 11, 0.0681818), (11, 12, -0.0681818), (12, 13, 1), (13, 15, 0), (14, 13, 1), (15, 16, -1), (17, 16, 0),	44	( YMR086W YOR351C YER109C YDR381W YEL029C YDL056W YDL230W YOR373W YJR010W YMR013C YBL008W YER179W YOR367W YLR455W YLR246W YBL086C YHL024W YBL028C YIL155C YBR212W YOR288C YGR184C YLR218C YDR478W YEL019C YMR138W YGL237C YDL225W YPL194W YGL250W YDR143C YOR166C YDR217C YLR412W YGR196C YOR359W YPL024W YDL177C YLL021W YBL014C YER040W YIL154C YDR523C YJL165C )	8.8e-05
4 5 6 7 8 9 10 11 12 13 14 15 16 17	(4, 12, 0), (5, 14, 0), (6, 14, 0), (7, 15, 1), (8, 17, 1), (9, 17, 1), (10, 11, 0.101942), (11, 12, -0.101942), (12, 13, 1), (13, 15, 0), (14, 13, 1), (15, 16, 0), (17, 16, 0),	206	( YGR089W YER024W YJR076C YOL095C YGR117C YOR148C YNL245C YCR033W YLR443W YER083C YCR037C YMR258C YDR277C YML117W YKR100C YDR466W YDL200C YDR389W YML043C YOR355W YBL090W YBR195C YDR088C YNL307C YOR219C YDR243C YOR269W YLR363W-A YNL309W YGR237C YMR080C YLR165C YLR396C YMR267W YOL062C YDR499W YOR220W YMR032W YKL188C YGL005C YBR283C YNL126W YOR212W YBR125C YOR276W YOR195W YDR357C YPL112C YER149C YML…	7.8e-05
			GO:0008380	RNA splicing	The process of removing sections of the primary RNA transcript to remove sequences not present in the mature form of the RNA and joining the remaining sections to form the mature form of the RNA.
			GO:0000393	spliceosomal conformational changes to generate catalytic conformation	Structural rearrangements of the spliceosome complex, containing RNA to be spliced, to generate a catalytic conformation.
			GO:0006374	nuclear mRNA splicing via U2-type spliceosome	The cleavage and rejoining of a primary nuclear mRNA transcript to remove sequences not present in the mature form of the RNA via a U2-type spliceosome.
			GO:0000377	RNA splicing, via transesterification reactions with bulged adenosine as nucleophile	Splicing of RNA via a series of two transesterification reactions with a bulged adenosine residue from the intron branch point as the initiating nucleophile. When the initial RNA for the splicing reaction is a single molecule (cis splicing), the excised intron is released in a lariat structure.
			GO:0000398	nuclear mRNA splicing, via spliceosome	The joining together of exons from one or more primary transcripts of nuclear messenger RNA (mRNA) and the excision of intron sequences, via a spliceosomal mechanism, so that mRNA consisting only of the joined exons is produced.
			GO:0000375	RNA splicing, via transesterification reactions	Splicing of RNA via a series of two transesterification reactions.
			GO:0030130	clathrin coat of trans-Golgi network vesicle	A clathrin coat found on a vesicle of the trans-Golgi network.
			GO:0030140	trans-Golgi network transport vesicle	A vesicle that mediates transport between the trans-Golgi network and other parts of the cell.
			GO:0030131	clathrin adaptor complex	A membrane coat adaptor complex that links clathrin to a membrane.
			GO:0030121	AP-1 adaptor complex	An AP-type membrane coat adaptor complex that consists of beta1, gamma1, mu1 and sigma1 subunits and links clathrin to the membrane surface of a vesicle; vesicles with AP-1-containing coats are normally found primarily in the trans-Golgi network.
4 5 6 7 8 9 12 13 14 15 16 17	(4, 12, 0), (5, 14, 0), (6, 14, 0), (7, 15, 0), (8, 17, 1), (9, 17, 0), (12, 13, 1), (13, 15, 0), (14, 13, 1), (15, 16, 0), (17, 16, 0),	62	( YGL032C YDR260C YLR413W YBR194W YNL160W YBR076W YKL208W YDR227W YDR423C YLR102C YML058W YBR071W YOL025W YPL272C YGL121C YOR304C-A YOR097C YJL209W YML006C YPL201C YHR046C YCR052W YDR261C YJR039W YIL040W YPL144W YJR083C YJL070C YGL090W YDL080C YPL033C YER106W YER184C YOL007C YKL061W YHR195W YDR022C YLR315W YOL026C YMR042W YMR122W-A YDL227C YMR006C YOL047C YLR267W YOR179C YDR253C YHL026C YCR097W Y…	7.6e-05
4 5 6 7 8 9 12 13 14 15 16 17	(4, 12, -1), (5, 14, -1), (6, 14, -1), (7, 15, 0), (8, 17, 1), (9, 17, 1), (12, 13, 1), (13, 15, 0), (14, 13, 1), (15, 16, 0), (17, 16, 0),	48	( * * * * * * * * * * * * * * * * * * * * * * * * * * * * * * * * * * * * * * * * * * * * * * * * )
4 5 6 7 8 10 11 12 13 14 15 16 17	(4, 12, 0), (5, 14, 0), (6, 14, 0), (7, 15, 1), (8, 17, 0), (10, 11, 0.027027), (11, 12, -0.027027), (12, 13, 0), (13, 15, 1), (14, 13, 0), (15, 16, -1), (17, 16, 0),	111	( YDR079C-A YNL306W YNL267W YJR110W YBL020W YOR051C YLR397C YPR155C YGR101W YDR101C YFL034C-B YKL086W YDR462W YPR019W YGL001C YLR143W YDR495C YLR105C YOR289W YAL044W-A YIL020C YOL049W YPR104C YDR091C YAL014C YGL080W YOL125W YGL070C YJR100C YMR071C YNR041C YJL124C YEL039C YGL111W YMR228W YLR001C YGL231C YKR074W YPL046C YPL072W YIR015W YBR268W YBL010C YGR033C YGL066W YDL102W YBR095C YEL013W YOL019W…	0.000121
4 5 6 7 8 12 13 14 15 16 17	(4, 12, 1), (5, 14, 1), (6, 14, 0), (7, 15, 0), (8, 17, 0.219512), (12, 13, 0), (13, 15, 0), (14, 13, 0), (15, 16, 0), (17, 16, -0.219512),	41	( YKL091C YCL011C YGR238C YGL082W YGR056W YNL106C YBR242W YLR456W YHR208W YDL155W YFL048C YHL003C YJL133W YCR031C YNL299W YIL138C YAL015C YDR247W YKL127W YLR270W YOR204W YBL067C YDL042C YER027C YDR098C YDL224C YGR243W YDR353W YOR226C YGR241C YGR092W YGL049C YHL035C YIL105C YNL108C YNL231C YDR069C YGL096W YMR119W YDR200C YFR015C )	0.0001
4 5 6 7 8 12 13 14 15 16 17	(4, 12, 0), (5, 14, 0), (6, 14, 0), (7, 15, 0), (8, 17, 0.776204), (12, 13, 0), (13, 15, 0), (14, 13, 0), (15, 16, 0), (17, 16, -0.776204),	353	( YPL242C YDL171C YLR239C YKL018C-A YDL159W YOR357C YPR152C YDR188W YDR173C YDL209C YCR002C YDR472W YGR157W YIL030C YLR288C YNL253W YNL187W YPR079W YDR027C YBR079C YDR311W YDR021W YHR133C YKL141W YLR115W YBR223C * * YPL259C YDL161W YIR006C YMR014W YFL021W YDR304C YLR107W YDL089W YJL138C YNL297C YOR191W YGR133W YJL080C YHR072W YDR501W YOR042W YLR145W YOR319W YGL124C YDL132W YER162C YMR265C YGR062C…	0.000114
4 5 6 7 8 12 13 14 15 16 17	(4, 12, 0), (5, 14, 0), (6, 14, 0), (7, 15, 1), (8, 17, 1.00509), (12, 13, 1), (13, 15, 0), (14, 13, 1), (15, 16, 0), (17, 16, -0.00509338),	589	( YEL063C YJR080C YNL294C YHL014C YBL037W YNL211C YBL034C YJR003C YJL154C YBR112C YLR394W YJL016W YGL079W YKL119C YNL087W YPL045W YCL044C YHR172W YJL122W YBR177C YLR212C YML072C YDR395W YGL190C YJL131C YOR360C YLR387C YCR086W YFR042W YOR060C YFR038W YGR134W YPR084W YPL158C YKL174C YGR098C YDL059C YOR188W YFL003C YCR020C YLR163C YHR143W YDR034C YGR089W YER024W YJR076C YOL095C YGR117C YOR148C YNL24…	5.4e-05
			GO:0007127	meiosis I	Progression through the first phase of meiosis, in which cells divide and homologous chromosomes are paired and segregated from each other, producing two daughter cells.
			GO:0030131	clathrin adaptor complex	A membrane coat adaptor complex that links clathrin to a membrane.
4 5 6 7 8 12 13 14 15 16 17	(4, 12, -1), (5, 14, -1), (6, 14, -1), (7, 15, 0), (8, 17, 1), (12, 13, 0), (13, 15, 1), (14, 13, 0), (15, 16, 0), (17, 16, 0),	60	( * * * * * * * * * * * * * * * * * * * * * * * * * * * * * * * * * * * * * * * * * * * * * * * * * * * * * * * * * * * * )
4 5 6 7 10 11 12 13 14 15 16	(4, 12, -0.121951), (5, 14, -1), (6, 14, 0), (7, 15, 0), (10, 11, 0), (11, 12, -0.0731707), (12, 13, 0), (13, 15, 0), (14, 13, 0), (15, 16, 0),	41	( YGR286C YDR038C YCR027C YIR032C YMR283C YJL100W YBR020W YCR073C YFL055W YOR043W YBR019C YOL012C YIR029W YFL060C YOL133W YBR018C YLR438C-A YOR159C YIR030C YOR094W YKL006C-A YJL179W YDR104C YPL054W YFL059W YMR244W YDR016C YLR189C YIR027C YGR105W YIR042C YNL237W YEL064C YOR389W YHR129C YMR003W * * * * * )	0.000116
			GO:0000256	allantoin catabolic process	The chemical reactions and pathways resulting in the breakdown of allantoin, (2,5-dioxo-4-imidazolidinyl)urea.
			GO:0046700	heterocycle catabolic process	The chemical reactions and pathways resulting in the breakdown of heterocyclic compounds, those with a cyclic molecular structure and at least two different atoms in the ring (or rings).
			GO:0006012	galactose metabolic process	The chemical reactions and pathways involving galactose, the aldohexose galacto-hexose. D-galactose is widely distributed in combined form in plants, animals and microorganisms as a constituent of oligo- and polysaccharides; it also occurs in galactolipids and as its glucoside in lactose and melibiose.
			GO:0000255	allantoin metabolic process	The chemical reactions and pathways involving allantoin, (2,5-dioxo-4-imidazolidinyl)urea, an intermediate or end product of purine catabolism.
			GO:0019388	galactose catabolic process	The chemical reactions and pathways resulting in the breakdown of galactose, the aldohexose galacto-hexose.
4 5 6 7 10 11 12 13 14 15 16	(4, 12, 0), (5, 14, 0), (6, 14, 0), (7, 15, -1), (10, 11, 0), (11, 12, 0.121951), (12, 13, 0), (13, 15, -1), (14, 13, 0), (15, 16, 1),	41	( YLR251W YPL265W YJR131W YCR019W YCR028C YNL098C YOL060C YIL099W YMR226C YJR085C YDR062W YFL037W YLR337C YDR192C YNL025C YDR194C YDR198C YMR161W YER023W YNL103W YJL162C YLR307W YGR111W YGL186C YCL050C YDR109C YIL067C YMR041C YBL066C YBR041W YPL067C YDR421W YPR128C YLR220W YER080W YDL237W YML076C YBR040W YHL032C YML099C YOR084W )	0.0001
4 5 6 7 10 11 12 13 14 15 16	(4, 12, -1), (5, 14, -1), (6, 14, 0), (7, 15, 0), (10, 11, 0), (11, 12, 0), (12, 13, 0), (13, 15, 0), (14, 13, 0), (15, 16, 0),	45	( * * * * * * * * * * * * * * YCL064C * * * * * * * * * * * * * * * * * * * * * * * * * * * * * * )	-1
4 5 6 7 12 13 14 15 16	(4, 12, 0), (5, 14, 0.0980392), (6, 14, 0), (7, 15, 0), (12, 13, -1), (13, 15, 1), (14, 13, -1), (15, 16, 0),	51	( YPR165W YBL063W YLL006W YNR018W YDR155C YER116C YER120W YBL049W YOL034W YDL135C YEL060C YOL069W YHL016C YDL134C YOR390W YIR033W YDR436W YMR130W YKR001C YGR177C YER100W YMR202W YOR348C YDR385W YOR234C YJL190C YJL110C YLR433C YOL051W * YHR101C YIL131C YLR398C YDR391C YDL123W YGR197C YIR007W YOR059C YLR326W YNL239W YBR208C YKL103C YPL123C YMR034C YPR147C YDR329C YBR239C YMR019W YBL043W YDR498C YIR…	0.000113
4 5 6 7 12 13 14 15 16	(4, 12, 0), (5, 14, 0), (6, 14, 0), (7, 15, 0), (12, 13, -1), (13, 15, 1), (14, 13, -1), (15, 16, 0),	42	( YPR165W YBL063W YLL006W YNR018W YDR155C YER116C YER120W YBL049W YOL034W YDL135C YOL069W YHL016C YDL134C YOR390W YIR033W YMR130W YKR001C YGR177C YER100W YMR202W YOR348C YDR385W YOR234C YJL190C YJL110C YLR433C * YHR101C YIL131C YLR398C YDR391C YDL123W YIR007W YBR208C YKL103C YPL123C YMR034C YDR329C YBR239C YMR019W YBL043W YDR498C )	0.0001
			GO:0019627	urea metabolic process	The chemical reactions and pathways involving urea, the water soluble compound O=C-(NH2)2, produced in the liver by the ornithine cycle. It is the main nitrogen-containing excretion product in ureotelic animals.
			GO:0043603	amide metabolic process	The chemical reactions and pathways involving an amide, any derivative of an oxoacid in which an acidic hydroxy group has been replaced by an amino or substituted amino group.
			GO:0043419	urea catabolic process	The chemical reactions and pathways resulting in the breakdown of urea, the water soluble compound O=C-(NH2)2.
			GO:0043605	amide catabolic process	The chemical reactions and pathways resulting in the breakdown of an amide, any derivative of an oxoacid in which an acidic hydroxy group has been replaced by an amino or substituted amino group.
4 5 6 7 12 13 14 15 16	(4, 12, 0), (5, 14, 0.106383), (6, 14, 0), (7, 15, 0), (12, 13, -1), (13, 15, 1), (14, 13, -1), (15, 16, 0),	47	( YPR165W YBL063W YLL006W YNR018W YDR155C YER116C YER120W YBL049W YOL034W YDL135C YEL060C YOL069W YHL016C YDL134C YOR390W YIR033W YDR436W YMR130W YKR001C YGR177C YER100W YMR202W YOR348C YDR385W YOR234C YJL190C YJL110C YLR433C YOL051W * YHR101C YIL131C YLR398C YDR391C YDL123W YGR197C YIR007W YBR208C YKL103C YPL123C YMR034C YDR329C YBR239C YMR019W YBL043W YDR498C YIR018W )	9.6e-05
4 5 6 7 12 13 14 15 16	(4, 12, 0), (5, 14, 0), (6, 14, 0), (7, 15, 0), (12, 13, -1), (13, 15, 1), (14, 13, -1), (15, 16, 0),	41	( YBL063W YLL006W YNR018W YDR155C YER116C YER120W YBL049W YOL034W YDL135C YOL069W YHL016C YDL134C YOR390W YIR033W YMR130W YKR001C YGR177C YER100W YMR202W YOR348C YDR385W YOR234C YJL190C YJL110C YLR433C * YHR101C YIL131C YLR398C YDR391C YDL123W YIR007W YBR208C YKL103C YPL123C YMR034C YDR329C YBR239C YMR019W YBL043W YDR498C )	7.2e-05
4 5 6 7 12 13 14 15 16	(4, 12, -0.321429), (5, 14, -1), (6, 14, 0), (7, 15, -0.196429), (12, 13, 1), (13, 15, -1), (14, 13, 1), (15, 16, 0),	56	( YIR038C YCR028C-A YBR006W YGL202W YDR086C YGL256W YOR210W YFL034C-A YDL244W YNL259C YFL017W-A YDR139C YML081C-A YJL189W * * * * * YPL183W-A * * YAR009C YBR043C YDR539W YOL152W YEL070W YKR104W YOR386W YLR262C-A YCR107W YFL061W YJR153W YLR099W-A YLR271W YDR536W YFL057C YNL024C-A YOL154W YOL086W-A YBR162W-A YML009C YDR322C-A YNR074C YNR064C YCL074W YIL164C * * * * * * * * * )	7.2e-05
4 5 6 8 11 12 13 14 15 16 17	(4, 12, 0), (5, 14, 0), (6, 14, 0), (8, 17, 0.578947), (11, 12, -1), (12, 13, 0), (13, 15, 0.210526), (14, 13, 0), (15, 16, 0), (17, 16, -0.368421),	76	( YEL020C YIL115C YKL139W YGR274C YEL041W YGL113W YGR244C YDR265W YER146W YLR247C YBL022C YKL014C YOR118W YDR183W YDR409W YBR048W YDR017C YIL148W YGL196W YDR424C YMR065W YBR222C YJL112W YBL004W YDR434W YNL187W YPR079W YBR223C YMR014W YDL089W YMR265C YGR091W YKL100C YIL042C4C-B YMR215W YER008C YGL252C YDR320C-A YFR018C YDR287W YPL127C YNL024C YPR006C YOR131C YGL059W YPR002W YDR440W YLR016C YDR075W…	0.000129
4 5 6 8 12 13 14 15 16 17	(4, 12, 0), (5, 14, 0), (6, 14, 0), (8, 17, 1.01422), (12, 13, 0), (13, 15, 1), (14, 13, 0), (15, 16, 0), (17, 16, -0.014218),	211	( YKL221W YBR245C YJL092W YLR439W YDR296W YDR229W YKL077W YDR075W YCR035C YKL206C YPR153W YLR440C YIL084C YGL140C YLR281C YCR003W YPR124W YPR179C YDL157C YLR205C YHR077C YDR302W YNL217W YMR188C YMR287C YBL029W YDL030W YPL252C YER155C YOL031C YHR005C YLR104W YMR101C YBR255W YOR242C YDR067C YPL118W YLR318W YOL075C YNL287W YNL051W YPR178W YPR063C YJL132W YJL176C YFR037C YJL153C YMR010W YKR084C YGR24…	8.8e-05
4 5 6 8 12 13 14 15 16 17	(4, 12, 0), (5, 14, 0), (6, 14, 0), (8, 17, 1), (12, 13, 0), (13, 15, 0.360759), (14, 13, 0), (15, 16, 0), (17, 16, -0.639241),	158	( YGR017W YOR260W YNL080C YOL065C YBR270C YPR075C YBL074C YDL218W YOR100C YNL149C YDR006C YLR422W YNL236W YJL148W YFL049W YLR222C YJR086W YMR185W YBR276C YDR201W YJR095W YPR162C YDR166C YER110C YHR207C YDL054C YOR329C YGL141W YOR079C YNL242W YLL040C YGL133W YGL137W YJL005W YML030W YDR231C YFR001W YDL106C YMR059W YGL083W YDL173W YDR336W YAR035W YDR352W YLR148W YIL117C YKR009C YLR352W YLR312W-A YJL…	0.000104
4 5 6 8 12 13 14 15 16 17	(4, 12, 0), (5, 14, 0), (6, 14, 0), (8, 17, 1), (12, 13, 1), (13, 15, 0), (14, 13, 1), (15, 16, 0), (17, 16, 0),	559	( YHL020C YDR295C YAL040C YER137C YJL184W YMR021C YPR054W YBL045C YBR055C YLR119W YAL031C YIL002C YPL121C YGR251W YLR117C YNL166C YLR021W YHR109W YIL073C YJL117W YJL103C YDR208W YMR029C YKL186C YMR157C YML108W YBR085C-A YLR132C YOL067C YBR225W YER104W YGR250C YDL013W YJR021C YBR077C YMR204C YDL129W YGL128C YMR094W YMR064W YIL016W YPL014W YKL159C YHL018W YBL093C YLR219W YMR257C YPL058C YCL051W YML…	0.0001
			GO:0022403	cell cycle phase	A cell cycle process comprising the steps by which a cell progresses through one of the biochemical and morphological phases and events that occur during successive cell replication or nuclear replication events.
			GO:0022402	cell cycle process	A cellular process that is involved in the progression of biochemical and morphological phases and events that occur in a cell during successive cell replication or nuclear replication events.
			GO:0007049	cell cycle	The progression of biochemical and morphological phases and events that occur in a cell during successive cell replication or nuclear replication events. Canonically, the cell cycle comprises the replication and segregation of genetic material followed by the division of the cell, but in endocycles or syncytial cells nuclear replication or nuclear division may not be followed by cell division.
			GO:0000793	condensed chromosome	A highly compacted molecule of DNA and associated proteins resulting in a cytologically distinct structure.
4 5 6 8 12 13 14 15 16 17	(4, 12, 0), (5, 14, 0), (6, 14, 0), (8, 17, 1), (12, 13, 1), (13, 15, 0), (14, 13, 1), (15, 16, 0), (17, 16, 0),	119	( YGR206W YML119W YJR015W YBR024W YHR105W YHL038C YGR169C-A YLL022C YCL028W YGL176C YGR236C YPL130W YMR025W YDR422C YER180C YHR061C YPR164W YOL109W YLR049C YPL018W YNL225C YLR341W YKL109W YNL254C YMR316W YLR052W YKL098W YPR106W YPL052W YDR303C YGL032C YDR260C YLR413W YBR194W YNL160W YBR076W YKL208W YDR227W YDR423C YLR102C YML058W YBR071W YOL025W YPL272C YGL121C YOR304C-A YOR097C YLR390W YJL209W Y…	0.00013
4 5 6 10 11 12 13 14	(4, 12, 0), (5, 14, 0), (6, 14, 0), (10, 11, 0.000814996), (11, 12, 0), (12, 13, 0), (14, 13, 0),	1227	( YHR051W YGR165W YEL012W YFL004W YOR136W YER019W YBR153W YNL132W YOR283W YCL031C YHR023W YFL022C YJR034W YGR273C YBL082C YDR414C YJR042W YOR197W YHR099W YBL091C YDR049W YKL018W YKL165C YKL134C YDR246W YPL111W YOR151C YNL240C YDR111C YML035C YML068W YPL031C YBR187W YNL045W YBR221C YPL212C YGR272C YNL169C YDR280W YDL029W YGR181W YJR109C YPR003C YOL071W YOL030W YDR470C YLR069C YIL133C YBR137W YCL02…	6.8e-05
			GO:0005198	structural molecule activity	The action of a molecule that contributes to the structural integrity of a complex or assembly within or outside a cell.
			GO:0003735	structural constituent of ribosome	The action of a molecule that contributes to the structural integrity of the ribosome.
			GO:0044249	cellular biosynthetic process	The chemical reactions and pathways resulting in the formation of substances, carried out by individual cells.
			GO:0009058	biosynthetic process	The energy-requiring part of metabolism in which simpler substances are transformed into more complex ones, as in growth and other biosynthetic processes.
			GO:0006412	translation	The chemical reactions and pathways resulting in the formation of a protein. This is a ribosome-mediated process in which the information in messenger RNA (mRNA) is used to specify the sequence of amino acids in the protein.
			GO:0022627	cytosolic small ribosomal subunit	The small subunit of the ribosome that is found in the cytosol of the cell. The cytosol is that part of the cytoplasm that does not contain membranous or particulate subcellular components.
			GO:0005737	cytoplasm	All of the contents of a cell excluding the plasma membrane and nucleus, but including other subcellular structures.
			GO:0033279	ribosomal subunit	Either of the two ribonucleoprotein complexes that associate to form a ribosome.
			GO:0015934	large ribosomal subunit	The larger of the two subunits of a ribosome. Two sites on the ribosomal large subunit are involved in translation, namely the aminoacyl site (A site) and peptidyl site (P site).
			GO:0022626	cytosolic ribosome	A ribosome that is found in the cytosol of the cell. The cytosol is that part of the cytoplasm that does not contain membranous or particulate subcellular components.
			GO:0005840	ribosome	An intracellular organelle, about 200 A in diameter, consisting of RNA and protein. It is the site of protein biosynthesis resulting from translation of messenger RNA (mRNA). It consists of two subunits, one large and one small, each containing only protein and RNA. Both the ribosome and its subunits are characterized by their sedimentation coefficients, expressed in Svedberg units (symbol: S). H…
			GO:0022625	cytosolic large ribosomal subunit	The large subunit of the ribosome that is found in the cytosol of the cell. The cytosol is that part of the cytoplasm that does not contain membranous or particulate subcellular components.
			GO:0044445	cytosolic part	Any constituent part of cytosol, that part of the cytoplasm that does not contain membranous or particulate subcellular components.
			GO:0030529	ribonucleoprotein complex	A macromolecular complex containing both protein and RNA molecules.
			GO:0015935	small ribosomal subunit	The smaller of the two subunits of a ribosome.
4 5 6 10 11 12 13 14	(4, 12, 0), (5, 14, 0), (6, 14, 0), (10, 11, -0.682353), (11, 12, 1), (12, 13, 0), (14, 13, 0),	85	( YJL045W YHR085W YOL064C YCR044C YLR401C YMR302C YGR194C YDL217C YIL145C YDR332W YBR009C YLR251W YJR044C YFL002C YBR162C YPR086W YLR103C YER163C YBR244W YFL014W YGL148W YHR175W YGL103W YFR003C YGL200C YER052C YDR338C YDR226W YPL092W YMR284W YLR242C YDR092W YJL097W YMR035W YIL007C YBR010W YHR008C YKL154W YGR229C YJL026W YEL046C YNL135C YNL271C YDR071C YFL047W YGR132C YGR019W YKR014C YBL102W YHL03…	0.000104
4 5 6 10 11 12 13 14	(4, 12, 0.00222717), (5, 14, 0), (6, 14, 0.00222717), (10, 11, 0), (11, 12, 0), (12, 13, 1), (14, 13, 1),	449	( YCR065W YBL003C YOL058W YGR087C YGL183C YNL147W YMR086W YOR123C YMR266W YGL093W YLR454W YLL023C YGR116W YNL044W YDR404C YHR029C YLR430W YLR188W YDL017W YCR094W YOR351C YLR250W YDL125C YDL067C YNL141W YDR367W YER109C YBR046C YHR187W YDR381W YEL029C YCR071C YEL021W YDL056W YGR188C YDL230W YAR014C YER017C YFR040W YGL033W YIL150C YDR063W YDR510W YOR373W YNL262W YDR052C YNL104C YBR278W YDR321W YJL14…	8.2e-05
			GO:0016043	cellular component organization and biogenesis	A process that is carried out at the cellular level which results in the formation, arrangement of constituent parts, or disassembly of a cellular component; includes the plasma membrane and any external encapsulating structures such as the cell wall and cell envelope.
			GO:0006259	DNA metabolic process	The chemical reactions and pathways involving DNA, deoxyribonucleic acid, one of the two main types of nucleic acid, consisting of a long, unbranched macromolecule formed from one, or more commonly, two, strands of linked deoxyribonucleotides.
			GO:0030130	clathrin coat of trans-Golgi network vesicle	A clathrin coat found on a vesicle of the trans-Golgi network.
			GO:0030140	trans-Golgi network transport vesicle	A vesicle that mediates transport between the trans-Golgi network and other parts of the cell.
			GO:0030131	clathrin adaptor complex	A membrane coat adaptor complex that links clathrin to a membrane.
			GO:0030121	AP-1 adaptor complex	An AP-type membrane coat adaptor complex that consists of beta1, gamma1, mu1 and sigma1 subunits and links clathrin to the membrane surface of a vesicle; vesicles with AP-1-containing coats are normally found primarily in the trans-Golgi network.
4 5 6 10 11 12 13 14 15 16	(4, 12, -0.236111), (5, 14, -1), (6, 14, 0), (10, 11, 0), (11, 12, 0), (12, 13, 1), (13, 15, -0.361111), (14, 13, 1), (15, 16, -0.0972222),	72	( YDR382W YMR194W YMR225C YER074W-A YDR086C YOR210W YDL244W YNL259C YKL084W YFL017W-A YDR139C YJL189W YLR361C YBR111W-A YPL183W-A YAR009C YBR043C YDR539W YOL152W YKR104W YLR262C-A YFL061W YLR271W YDR536W YNL024C-A YOL154W YOL086W-A YER046W YNR057C YBR298C YOR045W YBR162W-A YML009C YDR322C-A YOL077W-A YJL205C YMR256C YNR058W YLR154W-A YEL072W YNR074C YHR182W YNL249C YKR095W-A YDR538W YBR139W YOR12…	0.000127
4 5 6 10 11 12 13 14 15 16	(4, 12, -0.232877), (5, 14, -1), (6, 14, 0), (10, 11, 0), (11, 12, -0.0136986), (12, 13, 1), (13, 15, -0.356164), (14, 13, 1), (15, 16, -0.0958904),	73	( YDR382W YMR194W YMR225C YER074W-A YDR086C YOR210W YDL244W YNL259C YKL084W YFL017W-A YDR139C YJL189W YLR361C YBR111W-A YPL183W-A YAR009C YBR043C YDR539W YOL152W YKR104W YLR262C-A YFL061W YLR271W YDR536W YNL024C-A YOL154W YOL086W-A YER046W YNR057C YBR298C YOR045W YBR162W-A YML009C YDR322C-A YOL077W-A YJL205C YMR256C YNR058W YLR154W-A YEL072W YNR074C YHR182W YNL249C YKR095W-A YDR538W YBR139W YOR12…	0.000127
4 5 6 10 11 12 13 14 15 16 17	(4, 12, 0), (5, 14, -1), (6, 14, 0), (10, 11, 0), (11, 12, 0), (12, 13, 0), (13, 15, 0), (14, 13, 0), (15, 16, 0), (17, 16, -0.190476),	42	( YGR286C YDR038C YCR027C YIR032C YMR283C YJL100W YBR020W YCR073C YFL055W YOR043W YBR019C YOL012C YCL012C YIR029W YFL060C YOL133W YBR018C YLR438C-A YOR159C YIR030C YOR094W YKL006C-A YJL179W YDR104C YNL138W-A YPL054W YNL286W YFL059W YEL066W YMR244W YDR016C YCR098C YFR047C YLR189C YJR025C YIR027C YGR105W YBL098W YNL237W YEL064C YBR199W YHR129C )	8e-05
			GO:0009435	NAD biosynthetic process	The chemical reactions and pathways resulting in the formation of nicotinamide adenine dinucleotide, a coenzyme present in most living cells and derived from the B vitamin nicotinic acid; biosynthesis may be of either the oxidized form, NAD, or the reduced form, NADH.
			GO:0000256	allantoin catabolic process	The chemical reactions and pathways resulting in the breakdown of allantoin, (2,5-dioxo-4-imidazolidinyl)urea.
			GO:0046700	heterocycle catabolic process	The chemical reactions and pathways resulting in the breakdown of heterocyclic compounds, those with a cyclic molecular structure and at least two different atoms in the ring (or rings).
			GO:0006012	galactose metabolic process	The chemical reactions and pathways involving galactose, the aldohexose galacto-hexose. D-galactose is widely distributed in combined form in plants, animals and microorganisms as a constituent of oligo- and polysaccharides; it also occurs in galactolipids and as its glucoside in lactose and melibiose.
			GO:0000255	allantoin metabolic process	The chemical reactions and pathways involving allantoin, (2,5-dioxo-4-imidazolidinyl)urea, an intermediate or end product of purine catabolism.
			GO:0006767	water-soluble vitamin metabolic process	The chemical reactions and pathways involving any of a diverse group of vitamins that are soluble in water.
			GO:0009110	vitamin biosynthetic process	The chemical reactions and pathways resulting in the formation of a vitamin, one of a number of unrelated organic substances that occur in many foods in small amounts and that are necessary in trace amounts for the normal metabolic functioning of the body.
			GO:0042364	water-soluble vitamin biosynthetic process	The chemical reactions and pathways resulting in the formation of any of a diverse group of vitamins that are soluble in water.
			GO:0006766	vitamin metabolic process	The chemical reactions and pathways involving vitamins. Vitamin is a general term for a number of unrelated organic substances that occur in many foods in small amounts and that are necessary in trace amounts for the normal metabolic functioning of the body. Vitamins may be water-soluble or fat-soluble and usually serve as components of coenzyme systems.
			GO:0019388	galactose catabolic process	The chemical reactions and pathways resulting in the breakdown of galactose, the aldohexose galacto-hexose.
			GO:0019363	pyridine nucleotide biosynthetic process	The chemical reactions and pathways resulting in the formation of a pyridine nucleotide, a nucleotide characterized by a pyridine derivative as a nitrogen base.
4 5 6 11 12 13 14 15 16	(4, 12, 0), (5, 14, 0), (6, 14, 0), (11, 12, 0.15873), (12, 13, 0), (13, 15, -1), (14, 13, 0), (15, 16, 1),	63	( YBL099W YNL255C YGL055W YLR414C YHR087W YJL163C YBR009C YHR007C YLR251W YMR009W YBL095W YBL041W YGL012W YBL103C YHR067W YMR315W YML105C YNL036W YBL055C YDR284C YPL265W YJR131W YCR019W YCR028C YNL098C YOL060C YIL099W YMR226C YJR085C YDR062W YFL037W YLR126C YLR337C YDR192C YNL025C YDR194C YDR198C YMR161W YER023W YNL103W YJL162C YLR307W YGR111W YGL186C YCL050C YDR109C YIL067C YJL055W YMR041C YDL17…	8.1e-05
4 5 6 12 13 14 15 16	(4, 12, -1), (5, 14, -1), (6, 14, -1), (12, 13, 0), (13, 15, 0), (14, 13, 0), (15, 16, 0),	426	( YFL009W YNL274C YHR076W YCR102C * * * * * * * * * * * * * * * * * * * * * * * * YJL020C * * * * * * * * * * * * * * * * * * * * * * * * * * * * * * * * * * * * * * * * * * * * * * * YGL215W * * * * * * * * * * * * * * * * * * * * * * * * * * * * * * * * * * * * * * * * * * * * * * * * * * * * * * * * * * * * * * * * * * * * * * * * * * * * * * * * * * * * * * * * * * * * * * * * * * * * * * * *…	0.000125
4 5 8 12 13 14 15 16 17	(4, 12, 1), (5, 14, 1), (8, 17, 0.204082), (12, 13, 0), (13, 15, 0), (14, 13, 0), (15, 16, 0), (17, 16, -0.204082),	49	( YKL091C YCL011C YGR238C YGL082W YGR056W YNL106C YBR242W YLR456W YHR208W YDL155W YFL048C YHL003C YKL146W YJL133W YCR031C YNL299W YIL138C YAL015C YDR247W YKL127W YLR270W YOR204W YOL027C YBL067C YDL042C YER027C YDR098C YDL224C YIL038C YGR243W YDR353W YOR226C YJL134W YDR399W YGR241C YCR083W YGR092W YGL049C YAL007C YHL035C YIL105C YNL108C YNL231C YDR069C YGL096W YDL222C YMR119W YDR200C YFR015C )	0.000109
4 6 7 8 9 10 11 12 13 14 15 16 17	(4, 12, -1), (6, 14, -1), (7, 15, 0), (8, 17, 1), (9, 17, 1), (10, 11, 0), (11, 12, 0), (12, 13, 1), (13, 15, 0), (14, 13, 1), (15, 16, 0), (17, 16, 0),	47	( * * * * * * * * * * * * * * * * * * * * * * * * * * * * * * * * * * * * * * * * * * * * * * * )
4 6 7 8 11 12 13 14 15 16 17	(4, 12, 0), (6, 14, 0), (7, 15, 0), (8, 17, 0.21875), (11, 12, 1), (12, 13, 0), (13, 15, 0), (14, 13, 0), (15, 16, 0), (17, 16, -0.21875),	64	( YJL045W YHR085W YOL064C YCR044C YLR401C YMR302C YGR194C YDL217C YIL145C YDR332W YIR035C YJR044C YFL002C YPR086W YDL137W YLR103C YER163C YBR244W YFL014W YGL148W YHR175W YGL200C YER052C YDR226W YPL092W YMR284W YDR092W YJL097W YMR035W YHR008C YKL154W YGR229C YJL026W YNL135C YDR071C YFL047W YGR132C YGR019W YKR014C YKL192C YPL088W YBL102W YHL033C YOR258W YDL219W YIR001C YNL253W YFL021W YMR145C YMR17…	0.000133
4 6 7 8 12 13 14 15 16 17	(4, 12, 0), (6, 14, 0), (7, 15, 0), (8, 17, 0.764706), (12, 13, 0), (13, 15, 0), (14, 13, 0), (15, 16, 0), (17, 16, -0.764706),	391	( YPL242C YDL171C YLR239C YKL018C-A YDL159W YOR357C YPR152C YDR188W YDR173C YGR074W YDL209C YCR002C YDR472W YKL006C-A YGR157W YIL030C YLR288C YLR403W YNL253W YJL179W YNL187W YPR079W YDR027C YDR104C YLL027W YBR079C YDR311W YDR021W YHR133C YMR264W YKL141W YLR115W YBR223C YIL005W * * YPL259C YDL161W YIR006C YMR014W YFL021W YDR304C YLR107W YDL089W YJL138C YNL297C YOR191W YGR133W YJL080C YFL059W YHR07…	0.000134
4 6 7 8 12 13 14 15 16 17	(4, 12, 0), (6, 14, 0), (7, 15, 0), (8, 17, 0.991979), (12, 13, 1), (13, 15, 0), (14, 13, 1), (15, 16, -0.00802139), (17, 16, 0),	374	( * * YER176W YER046W YJR056C YOR045W YOL077W-A YJL205C YMR304W YDR314C YEL072W YOR273C YKR095W-A YDR538W YPR101W YLR224W YBL059W YNL173C YGR049W YDR524C YFR046C YHR138C YGR206W YJR015W YBR024W YHR105W YHL038C YGR169C-A YLL022C YCL028W YGL176C YGR236C YPL130W YMR025W YDR422C YER180C YHR061C YPR164W YOL109W YLR049C YPL018W YNL225C YLR341W YMR316W YLR052W YKL098W YPR106W YPL052W YDR303C YGL032C YDR…	0.000101
			GO:0030435	sporulation	The formation of spores.
4 6 7 8 12 13 14 15 16 17	(4, 12, -1), (6, 14, -0.831169), (7, 15, 0.168831), (8, 17, 1), (12, 13, 0), (13, 15, 1), (14, 13, 0), (15, 16, 0), (17, 16, 0),	77	( * * * * * * * * * * * * * * * * * * * * * * * * * * * * * * * * * * * * * * * * * * * * * * * * * * * * * * * * * * * * * * * * * * * * * * * * * * * * * )
4 6 7 12 13 14 15 16	(4, 12, 0.0232558), (6, 14, 0.0232558), (7, 15, 1), (12, 13, 0), (13, 15, 1), (14, 13, 0), (15, 16, -1),	43	( YCR073W-A * YGL212W YIL087C YCR088W YDR437W YJL011C YBL052C * YPL138C YLL014W YGL201C YOL149W YLR068W YER020W YAR002W YLR452C YGR225W YLR207W YBL107C YDR411C YJR055W YKR063C YPL097W YDR169C YMR031C YBR080C YFR031C YDL088C YNL094W YGR150C YCL016C YNL050C YDR162C YNL310C YDR107C YJR041C YKL209C YGR081C YDL035C YDL099W YBR216C YOL148C )	0.0001
4 6 7 12 13 14 15 16	(4, 12, -1), (6, 14, 0), (7, 15, 0.0689655), (12, 13, 0), (13, 15, 0), (14, 13, 0), (15, 16, 0),	58	( * * * * * * * * * * * * * * * * * YCL064C * * * * * * * * * * * * * * * * * * * * * * * * * * * * * * * * * * * * * * * * )	-1
4 6 8 11 12 13 14 15 16 17	(4, 12, 0), (6, 14, 0), (8, 17, 0.227273), (11, 12, 1), (12, 13, 0), (13, 15, 0), (14, 13, 0), (15, 16, 0), (17, 16, -0.227273),	66	( YJL045W YHR085W YOL064C YCR044C YLR401C YMR302C YGR194C YDL217C YIL145C YDR332W YIR035C YJR044C YFL002C YPR086W YDL137W YLR103C YER163C YBR244W YFL014W YGL148W YHR175W YGL200C YER052C YDR226W YPL092W YMR284W YDR092W YJL097W YMR035W YHR008C YKL154W YGR229C YJL026W YEL046C YNL135C YDR071C YFL047W YGR132C YGR019W YKR014C YKL192C YPL088W YBL102W YHL033C YOR258W YDL219W YIR001C YNL253W YFL021W YMR14…	7.4e-05
4 6 8 11 12 13 14 15 16 17	(4, 12, 0), (6, 14, 0), (8, 17, 0.478261), (11, 12, -1), (12, 13, 0), (13, 15, 0), (14, 13, 0), (15, 16, 0), (17, 16, -0.478261),	69	( YEL020C YIL115C YKL139W YGR274C YDL130W-A YEL041W YGL113W YGR244C YDR265W YER146W YLR247C YBL022C YKL218C YOR339C YKL014C YOR118W YDR183W YDR409W YBR048W YDR017C YIL148W YGL196W YDR424C YJR091C YMR065W YBR222C YJL112W YBL004W YDR434W YNL187W YPR079W YBR223C YMR014W YDL089W YMR265C YGR091W YKL100C YIL042C4C-B YMR215W YER008C YGL252C YDR320C-A YFR018C YDR287W YLL063C YPL127C YNL024C YPR006C YOR13…	0.000153
4 6 8 11 12 13 14 15 16 17	(4, 12, 0), (6, 14, 0), (8, 17, 0.984211), (11, 12, -1), (12, 13, 1), (13, 15, 0), (14, 13, 1), (15, 16, -0.0157895), (17, 16, 0),	760	( YAL034C YJL084C YDL076C YGL250W YIL023C * YDL177C * YDL203C YDR106W YJL165C YKL162C YBR085C-A YLR132C YOL067C YBR225W YER104W YGR250C YDL013W YJR021C YBR077C YMR204C YDL129W YGL128C YMR094W YMR064W YPR134W YPL014W YHL018W YBL093C YMR111C YLR219W YMR257C YPL058C YML064C YIL159W YGR179C YLR457C YMR187C YPL074W YPR122W YBL006C YIL146C YER092W YHR022C YBR168W YLR445W YFR049W YBR201W YOR114W YJL161W…	9.6e-05
4 6 8 12 13 14 15 16 17	(4, 12, 0), (6, 14, 0), (8, 17, 1.01288), (12, 13, 0), (13, 15, 1), (14, 13, 0), (15, 16, 0), (17, 16, -0.0128755),	233	( YKL221W YBR245C YBR255C-A YJL092W YLR439W YDR296W YDR229W YKL077W YDR075W YCR035C YKL206C YPR153W YLR440C YIL084C YGL140C YLR281C YCR003W YPR124W YPR179C YMR194C-B YDL157C YLR205C YHR077C YDR051C YDR302W YNL217W YMR115W YMR188C YMR287C YNL282W YBL029W YDL030W YPL252C YER155C YOL031C YLR395C YHR005C YLR104W YMR101C YBR255W YOR242C YDR067C YPL118W YCL002C YLR318W YOL075C YNL287W YNL051W YPR178W Y…	0.0001
4 6 8 12 13 14 15 16 17	(4, 12, 0), (6, 14, 0), (8, 17, 1.00287), (12, 13, 1), (13, 15, 0), (14, 13, 1), (15, 16, 0), (17, 16, -0.00287356),	1044	( YJR080C YNL294C YHL014C YBL037W YNL211C YBL034C YJR003C YJL154C YBR112C YLR394W YOR032C YJL016W YGL079W YKL119C YNL087W YPL045W YCL044C YHR172W YJL122W YBR177C YLR212C YML072C YER046W YDR395W YGL190C YJL131C YOR360C YNR057C YLR387C YJR056C YBR298C YCR086W YFR042W YOR060C YOR045W YFR038W YGR134W YPR084W YPL158C YKL174C YGR098C YDL059C YOR188W YFL003C YCR020C YLR163C YHR143W YDR034C YGR089W YER02…	8.9e-05
			GO:0030476	fungal-type spore wall assembly	Process by which the spore nucleus becomes surrounded by a specialized spore wall. Occurs by deposition of spore wall components in the lumenal space between the outer and inner leaflets of the prospore membrane.
			GO:0000003	reproduction	The production by an organism of new individuals that contain some portion of their genetic material inherited from that organism.
			GO:0042244	spore wall assembly	The chemical reactions and pathways resulting in the formation of the specialized envelope lying outside the cell membrane of a spore.
			GO:0030435	sporulation	The formation of spores.
			GO:0005815	microtubule organizing center	A region in a eukaryotic cell, such as a centrosome or basal body, from which microtubules grow.
			GO:0000922	spindle pole	Either of the ends of a spindle, where spindle microtubules are organized; usually contains a microtubule organizing center and accessory molecules, spindle microtubules and astral microtubules.
			GO:0005819	spindle	The array of microtubules and associated molecules that forms between opposite poles of a eukaryotic cell during mitosis or meiosis and serves to move the duplicated chromosomes apart.
			GO:0015630	microtubule cytoskeleton	The part of the cytoskeleton (the internal framework of a cell) composed of microtubules and associated proteins.
			GO:0005816	spindle pole body	The microtubule organizing center in fungi; functionally homologous to the animal cell centrosome.
4 6 8 12 13 14 15 16 17	(4, 12, 0), (6, 14, 0), (8, 17, 1.00096), (12, 13, 1), (13, 15, 0), (14, 13, 1), (15, 16, 0), (17, 16, -0.000959693),	1042	( YHL014C YBL037W YNL211C YBL034C YJR003C YJL154C YBR112C YLR394W YOR032C YJL016W YGL079W YKL119C YNL087W YPL045W YCL044C YHR172W YJL122W YBR177C YLR212C YML072C YER046W YDR395W YGL190C YJL131C YOR360C YNR057C YLR387C YJR056C YBR298C YCR086W YFR042W YOR060C YOR045W YFR038W YGR134W YPR084W YPL158C YKL174C YGR098C YDL059C YOR188W YFL003C YCR020C YLR163C YHR143W YDR034C YGR089W YER024W YJR076C YOL09…	0.000107
			GO:0030476	fungal-type spore wall assembly	Process by which the spore nucleus becomes surrounded by a specialized spore wall. Occurs by deposition of spore wall components in the lumenal space between the outer and inner leaflets of the prospore membrane.
			GO:0000003	reproduction	The production by an organism of new individuals that contain some portion of their genetic material inherited from that organism.
			GO:0042244	spore wall assembly	The chemical reactions and pathways resulting in the formation of the specialized envelope lying outside the cell membrane of a spore.
			GO:0005815	microtubule organizing center	A region in a eukaryotic cell, such as a centrosome or basal body, from which microtubules grow.
			GO:0044450	microtubule organizing center part	Any constituent part of a microtubule organizing center, a region in a eukaryotic cell, such as a centrosome or basal body, from which microtubules grow.
			GO:0000922	spindle pole	Either of the ends of a spindle, where spindle microtubules are organized; usually contains a microtubule organizing center and accessory molecules, spindle microtubules and astral microtubules.
			GO:0005819	spindle	The array of microtubules and associated molecules that forms between opposite poles of a eukaryotic cell during mitosis or meiosis and serves to move the duplicated chromosomes apart.
			GO:0015630	microtubule cytoskeleton	The part of the cytoskeleton (the internal framework of a cell) composed of microtubules and associated proteins.
			GO:0005816	spindle pole body	The microtubule organizing center in fungi; functionally homologous to the animal cell centrosome.
4 6 10 11 12 13 14	(4, 12, 0), (6, 14, 0), (10, 11, -0.652632), (11, 12, 1), (12, 13, 0), (14, 13, 0),	95	( YJL045W YHR085W YOL064C YCR044C YLR401C YMR302C YGR194C YDL217C YIL145C YDR332W YIR035C YDR276C YBR009C YLR251W YJR044C YFL002C YBR162C YPR086W YDL137W YLR103C YER163C YBR244W YFL014W YGL148W YAL049C YHR175W YGL103W YFR003C YGL200C YER052C YDR338C YDR226W YPL092W YMR284W YLR242C YDR092W YJL097W YMR035W YIL007C YBR010W YHR008C YKL154W YGR229C YJL026W YEL046C YNL135C YNL271C YDR071C YFL047W YGR13…	0.000127
4 7 8 9 12 13 14 15 16 17	(4, 12, -1), (7, 15, 0.364865), (8, 17, 1), (9, 17, 0.891892), (12, 13, 1), (13, 15, 0), (14, 13, 1), (15, 16, 0), (17, 16, 0),	74	( * * * * * * * * * * * * * * * * * * * * * * * * * * * * * * * * * * * * * * * * * * * * * * * * * * * * * * * * * * * * * * * * * * * * * * * * * * )
4 7 8 12 13 14 15 16 17	(4, 12, -1), (7, 15, 0.189873), (8, 17, 1), (12, 13, 0), (13, 15, 1), (14, 13, 0), (15, 16, 0), (17, 16, 0),	79	( * * * * * * * * * * * * * * * * * * * * * * * * * * * * * * * * * * * * * * * * * * * * * * * * * * * * * * * * * * * * * * * * * * * * * * * * * * * * * * * )
4 7 10 11 12 13 14 15 16	(4, 12, 0), (7, 15, -1), (10, 11, 0), (11, 12, 0), (12, 13, 0), (13, 15, -1), (14, 13, 0.739535), (15, 16, 0.260465),	215	( YNL255C YGL055W YLR414C YHR087W YHR007C YMR009W YBL095W YBL041W YGL012W YBL103C YHR067W YMR315W YML105C YNL036W YHR112C YBL055C YPL265W YJR131W YCR019W YCR028C YNL098C YOL060C YIL099W YMR226C YNL136W YJR085C YDR062W YFL037W * * * * * * * * * * * * * * * * * * * * * * * * * * YGL159W * * * * * * * * * * * * * * * * * * * * * * * * * * * * * * * * * * * * * * * * * * * * * * * * * * YDR192C * * *…	0.000118
4 7 12 13 14 15 16	(4, 12, -1), (7, 15, -0.866667), (12, 13, 1), (13, 15, -1), (14, 13, 1), (15, 16, 0),	135	( YBR006W YGL202W YGL216W * * * * * * * * * * * * * * * * * * * * * * * * * * * * * * * * * * * * * * * * * * * * * * * * * * * * * * * * * * * * * * * * * * * * * * * * * * * * * * * * * * * * * * * * * * * * * * * * * * * * * * * * * * * * * * * * * * * * * * * * * * * * * * * * * * * * )	0.000381
4 8 12 13 14 15 16 17	(4, 12, -1), (8, 17, 0.993631), (12, 13, 1), (13, 15, 0), (14, 13, 1), (15, 16, -0.00636943), (17, 16, 0),	471	( * * * * * * * * * * * * * * * * * * * * * * * * * * * * * * * * * * * * * * * * * * * * * * * * * * * * * * * * * * * * * * * * * * * * * * * * * * * * * * * * * * * * * * * * * * * * * * * * * * * * * * * * * * * * * * * * * * * * * * * * * * * * * * * * * * * * * * * * * * * * * * * * * * * * * * * * * * * * * * * * * * * * * * * * * * * * * * * * * * * * * * * * * * * * * * * * * * * * * * *…
4 10 11 12 13 14 15 16	(4, 12, 0), (10, 11, 0), (11, 12, 0), (12, 13, 0), (13, 15, -1), (14, 13, 0.694323), (15, 16, 0.305677),	229	( YOR197W YBL091C YPL031C YCL029C YMR243C YGR249W YBL099W YNL255C YGL055W YLR414C YHR087W YJL163C YHR007C YMR009W YBL095W YBL041W YGL012W YBL103C YHR067W YMR315W YML105C YNL036W YHR112C YBL055C YPL265W YJR131W YCR019W YCR028C YNL098C YOL060C YIL099W YMR226C YER059W YNL136W YJR085C YDR062W YFL037W YLR126C * * * * * * * * * * * * * * * * * * * * * * * * * * YGL159W * * * * * * * * * * * * * * * * *…	9.6e-05
5 6 7 8 9 10 11 12 13 14 15 16 17	(5, 14, -1), (6, 14, -1), (7, 15, 0), (8, 17, 1), (9, 17, 1), (10, 11, 0), (11, 12, 0), (12, 13, 1), (13, 15, 0), (14, 13, 1), (15, 16, 0), (17, 16, 0),	47	( * * * * * * * * * * * * * * * * * * * * * * * * * * * * * * * * * * * * * * * * * * * * * * * )
5 6 7 8 9 12 13 14 15 16 17	(5, 14, -1), (6, 14, 0), (7, 15, 1.0119), (8, 17, 1), (9, 17, 0.321429), (12, 13, 1), (13, 15, 0), (14, 13, 1), (15, 16, 0), (17, 16, 0),	84	( YNR057C YMR256C YNR058W YHR182W YNL249C YPR134W YMR111C YLR445W YJL161W YBR058C-A YGR079W YNL210W YDR034W-B YBR139W YKL216W YDR285W YIL024C YNL300W YMR107W YCR043C YJL170C YLR091W YOR129C YER180C-A YNL162W-A YLL061W YBR083W YML079W YKR054C YPL267W YGL226C-A YNR062C YML051W YLR227C YNR056C YBR045C YPR199C YMR206W YKR022C YJL133C-A YGR161C YEL018W YDL169C YNR063W YGL146C YEL059C-A YPL241C YIL037C…	0.000148
			GO:0006768	biotin metabolic process	The chemical reactions and pathways involving biotin, cis-tetrahydro-2-oxothieno(3,4-d)imidazoline-4-valeric acid; the (+) enantiomer is very widely distributed in cells and serves as a carrier in a number of enzymatic beta-carboxylation reactions.
			GO:0009102	biotin biosynthetic process	The chemical reactions and pathways resulting in the formation of biotin, cis-tetrahydro-2-oxothieno(3,4-d)imidazoline-4-valeric acid.
5 6 7 8 9 12 13 14 15 16 17	(5, 14, -1), (6, 14, -1), (7, 15, 0), (8, 17, 1), (9, 17, 1), (12, 13, 1), (13, 15, 0), (14, 13, 1), (15, 16, 0), (17, 16, 0),	48	( * * * * * * * * * * * * * * * * * * * * * * * * * * * * * * * * * * * * * * * * * * * * * * * * )
5 6 7 8 12 13 14 15 16 17	(5, 14, -1), (6, 14, 0), (7, 15, 1), (8, 17, 0.932584), (12, 13, 1), (13, 15, 0), (14, 13, 1), (15, 16, -0.0674157), (17, 16, 0),	89	( * * * * * YDR106W YNR057C YMR256C YNR058W YHR182W YNL249C YPR134W YMR111C YLR445W YJL161W YBR058C-A YGR079W YNL210W YDR034W-B YBR139W YKL216W YDR285W YIL024C YNL300W YMR107W YCR043C YJL170C YLR091W YOR129C YER180C-A YNL162W-A YLL061W YBR083W YML079W YKR054C YPL267W YGL226C-A YNR062C YML051W YLR227C YNR056C YBR045C YPR199C YMR206W YKR022C YJL133C-A YGR161C YEL018W YDL169C YNR063W YGL146C YEL059C…	9.9e-05
			GO:0006768	biotin metabolic process	The chemical reactions and pathways involving biotin, cis-tetrahydro-2-oxothieno(3,4-d)imidazoline-4-valeric acid; the (+) enantiomer is very widely distributed in cells and serves as a carrier in a number of enzymatic beta-carboxylation reactions.
			GO:0009102	biotin biosynthetic process	The chemical reactions and pathways resulting in the formation of biotin, cis-tetrahydro-2-oxothieno(3,4-d)imidazoline-4-valeric acid.
5 6 7 8 12 13 14 15 16 17	(5, 14, -1), (6, 14, -0.711111), (7, 15, 0.244444), (8, 17, 1), (12, 13, 0), (13, 15, 1), (14, 13, 0), (15, 16, 0), (17, 16, 0),	90	( YMR194C-B YLR395C YDR031W YAL030W YJR149W YOR313C YJL062W-A YMR176W YKL070W YDR156W * * * * * * * * * * * * * * * * * * * * * * * * * * * * * * * * * * * * * * * * * * * * * * * * * * * * * * * * * * * * * * * * * * * * * * * * * * * * * * * * )	0.000227
5 6 7 8 12 13 14 15 16 17	(5, 14, -1), (6, 14, -1), (7, 15, 0), (8, 17, 1), (12, 13, 0), (13, 15, 1), (14, 13, 0), (15, 16, 0), (17, 16, 0),	64	( * * * * * * * * * * * * * * * * * * * * * * * * * * * * * * * * * * * * * * * * * * * * * * * * * * * * * * * * * * * * * * * * )
5 6 7 8 12 13 14 15 16 17	(5, 14, -1), (6, 14, -1), (7, 15, 0), (8, 17, 1), (12, 13, 0), (13, 15, 1), (14, 13, 0), (15, 16, 0), (17, 16, 0),	60	( * * * * * * * * * * * * * * * * * * * * * * * * * * * * * * * * * * * * * * * * * * * * * * * * * * * * * * * * * * * * )
5 6 7 11 12 13 14 15 16	(5, 14, -1), (6, 14, 0), (7, 15, 0), (11, 12, -0.372093), (12, 13, 1), (13, 15, -1), (14, 13, 1), (15, 16, 0),	43	( YIR038C YCR028C-A YBR006W YGL202W YDR086C YGL256W YOR210W YFL034C-A YDL244W YNL259C YFL017W-A YDR139C YML081C-A YJL189W * * * * * YPL183W-A * * YAR009C YBR043C YOR386W YLR099W-A YLR271W YDR536W YNL024C-A YOL086W-A YBR162W-A YML009C YDR322C-A YNR064C * * * * * * * * * )	0.000133
5 6 7 12 13 14 15 16	(5, 14, 1), (6, 14, 0.0310078), (7, 15, 0.0310078), (12, 13, 0), (13, 15, 0), (14, 13, 0), (15, 16, 0),	129	( YKL091C YCL011C YOR327C YBR189W YGR238C YOL123W YOR213C YGL082W YDL036C YDL055C YGR056W YLR377C YAL023C YMR177W YMR140W YNL106C YKL051W YPR149W YGL112C YBR242W YDL130W-A YHL007C YLR456W YHR208W YCR084C YDL155W YFR053C YIR035C YFL048C YBR016W YHL003C YAL038W YJL133W YCR031C YDR300C YDL137W YNL299W YGL224C YKL004W YCL024W YIL138C YAL015C YDR247W YKL127W YLR270W YGL167C YOR204W YCL043C YFR024C-A Y…	8.2e-05
			GO:0015036	disulfide oxidoreductase activity	(null)
			GO:0005975	carbohydrate metabolic process	The chemical reactions and pathways involving carbohydrates, any of a group of organic compounds based of the general formula Cx(H2O)y.
			GO:0044262	cellular carbohydrate metabolic process	The chemical reactions and pathways involving carbohydrates, any of a group of organic compounds based of the general formula Cx(H2O)y, as carried out by individual cells.
5 6 7 12 13 14 15 16	(5, 14, -1), (6, 14, -0.97032), (7, 15, -1), (12, 13, 0), (13, 15, 0), (14, 13, 0), (15, 16, 0),	438	( YFL009W YKL218C YOR339C YNL274C YHR076W YCL012C * * * * * * * * * * * * * * * * * * * * * * * * YJL020C * * * * * * * * * * * * * * * * * * * * * * * * * * * * * * * * * YNL138W-A * * * * * * * * * * * * * * YGL215W * * * * * * * * * * * YNL286W * * * * * * * * * * * * * * * * * YEL066W * * * * * * * * * * * * * * * * * * * * * * * * * * * * * * * * * * * * * * * * * * * * * * * * * * * * * * *…	0.000106
			GO:0009435	NAD biosynthetic process	The chemical reactions and pathways resulting in the formation of nicotinamide adenine dinucleotide, a coenzyme present in most living cells and derived from the B vitamin nicotinic acid; biosynthesis may be of either the oxidized form, NAD, or the reduced form, NADH.
			GO:0019674	NAD metabolic process	The chemical reactions and pathways involving nicotinamide adenine dinucleotide (NAD), a coenzyme present in most living cells and derived from the B vitamin nicotinic acid.
			GO:0019363	pyridine nucleotide biosynthetic process	The chemical reactions and pathways resulting in the formation of a pyridine nucleotide, a nucleotide characterized by a pyridine derivative as a nitrogen base.
5 6 7 12 13 14 15 16	(5, 14, -1), (6, 14, -1), (7, 15, -1), (12, 13, 0), (13, 15, 0), (14, 13, 0), (15, 16, 0),	425	( YFL009W YNL274C YHR076W * * * * * * * * * * * * * * * * * * * * * * * * YJL020C * * * * * * * * * * * * * * * * * * * * * * * * * * * * * * * * * * * * * * * * * * * * * * * YGL215W * * * * * * * * * * * * * * * * * * * * * * * * * * * * * * * * * * * * * * * * * * * * * * * * * * * * * * * * * * * * * * * * * * * * * * * * * * * * * * * * * * * * * * * * * * * * * * * * * * * * * * * * * * * *…	0.000425
5 6 7 12 13 14 15 16	(5, 14, -1), (6, 14, -0.875), (7, 15, -1), (12, 13, 1), (13, 15, -1), (14, 13, 1), (15, 16, 0),	104	( YLR411W YDR539W YOL152W YEL070W YKR104W YLR262C-A YCR107W YFL061W YJR153W YFL057C YNR074C YCL074W YIL164C * * * * * * * * * * * * * * * * * * * * * * * * * * * * * * * * * * * * * * * * * * * * * * * * * * * * * * * * * * * * * * * * * * * * * * * * * * * * * * * * * * * * * * * * * * * )	0.000105
			GO:0018456	aryl-alcohol dehydrogenase activity	Catalysis of the reaction: an aromatic alcohol + NAD+ = an aromatic aldehyde + NADH + H+.
5 6 7 12 13 14 15 16	(5, 14, -1), (6, 14, -1), (7, 15, -1), (12, 13, 1), (13, 15, -1), (14, 13, 1), (15, 16, 0),	99	( * * * * * * * * * * * * * * * * * * * * * * * * * * * * * * * * * * * * * * * * * * * * * * * * * * * * * * * * * * * * * * * * * * * * * * * * * * * * * * * * * * * * * * * * * * * * * * * * * * * )
5 6 7 12 13 14 15 16	(5, 14, -1), (6, 14, -1), (7, 15, -1), (12, 13, 1), (13, 15, -1), (14, 13, 1), (15, 16, 0),	91	( * * * * * * * * * * * * * * * * * * * * * * * * * * * * * * * * * * * * * * * * * * * * * * * * * * * * * * * * * * * * * * * * * * * * * * * * * * * * * * * * * * * * * * * * * * * )
5 6 8 12 13 14 15 16 17	(5, 14, -1), (6, 14, 0), (8, 17, 0.991667), (12, 13, 1), (13, 15, 0), (14, 13, 1), (15, 16, -0.00833333), (17, 16, 0),	360	( * * YDR106W YER046W YNR057C YBR298C YOR045W YOL077W-A YJL205C YMR256C YNR058W YLR154W-A YEL072W YHR182W YNL249C YKR095W-A YDR538W YPR134W YMR111C YLR445W YJL161W YBR058C-A YGR079W YNL210W YAR010C YDR034W-B YBR139W YKL216W YDR285W YIL024C YNL300W YMR107W YLR154W-E YCR043C YJL170C YLR091W YOR129C YER180C-A YNL162W-A YLL061W YLR154W-C YBR083W YML079W YKR054C YPL267W YGL226C-A YNR062C YML051W YLR22…	0.000107
			GO:0030435	sporulation	The formation of spores.
5 6 8 13 14 15 16 17	(5, 14, 0), (6, 14, 0), (8, 17, 1), (13, 15, 0.467213), (14, 13, 0.106557), (15, 16, 0), (17, 16, -0.42623),	122	( YJL210W YBR215W YHL008C YGR166W YMR136W YPL147W YMR193W YOR165W YML002W YBR156C YHR001W-A YNL230C YBR005W YOR346W YOR112W YDL122W YKL197C YCR016W YOR074C YNR040W YBL061C YDR371W YDR315C YGR156W YNL212W YCR095C YEL017W YOR266W YML115C YGL094C YEL056W YMR213W YPR068C YPL069C YKL171W YEL043W YDR232W YMR154C YEL001C YBR017C YLR392C YMR250W YBR136W YFR021W YER013W YFL013C YBR272C YNR051C YKR066C YDR…	9.4e-05
5 6 10 11 12 13 14	(5, 14, 1), (6, 14, 0.089172), (10, 11, 0), (11, 12, 0), (12, 13, 0), (14, 13, 0),	157	( YKL091C YCL011C YOR327C YBR189W YGR238C YOL123W YOR213C YGL082W YDL036C YDL055C YGR056W YGR121C YLR377C YCR030C YAL023C YMR177W YMR140W YNL106C YGR038W YKL051W YCR073W-A YPR149W YDR453C YGL112C YHL007C YLR456W YCR084C YDL155W YFR053C YDL175C YFL048C YBR016W YHL003C YAL038W YKL146W YJL133W YCR031C YER031C YDR300C YNL299W YGL224C YKL004W YIL138C YAL015C YDR247W YKL127W YLR270W YGL167C YOR204W YOL…	0.000133
5 6 10 11 12 13 14	(5, 14, -1), (6, 14, -0.179545), (10, 11, 0.245455), (11, 12, -1), (12, 13, 1), (14, 13, 1),	440	( YLR011W YLL055W YBR293W YKL071W YLL056C YDL037C YLR411W YGR027C YGL202W YGL256W YFL034C-A YIL113W YGL258W YJL212C YML081C-A * * * * * * * * * * * * * * * * * YDR106W * * * * YJR154W YEL070W YOR386W YCR107W YJR153W YLR099W-A YOR380W YFL057C YJL213W YPR134W YMR111C YLR445W YJL161W YBR058C-A YGR079W YNL210W YAR010C YDR034W-B YKL216W YDR285W YIL024C YNL300W YMR107W YLR154W-E YCR043C YJL170C YLR091W…	9.8e-05
5 6 12 13 14 15 16	(5, 14, -1), (6, 14, -1), (12, 13, 0), (13, 15, 0), (14, 13, 0), (15, 16, 0),	426	( YFL009W YNL274C YHR076W YCR102C * * * * * * * * * * * * * * * * * * * * * * * * YJL020C * * * * * * * * * * * * * * * * * * * * * * * * * * * * * * * * * * * * * * * * * * * * * * * YGL215W * * * * * * * * * * * * * * * * * * * * * * * * * * * * * * * * * * * * * * * * * * * * * * * * * * * * * * * * * * * * * * * * * * * * * * * * * * * * * * * * * * * * * * * * * * * * * * * * * * * * * * * *…	0.000125
5 7 8 9 10 11 12 13 14 15 16 17	(5, 14, -1), (7, 15, 0), (8, 17, 1), (9, 17, 0.916667), (10, 11, 0), (11, 12, -0.0208333), (12, 13, 0), (13, 15, 1), (14, 13, 0), (15, 16, 0), (17, 16, 0),	48	( * * * * * * * * * * * * * * * * * * * * * * * * * * * * * * * * * * * * * * * * * * * * * * * * )
5 7 8 12 13 14 15 16 17	(5, 14, -1), (7, 15, 0), (8, 17, 0.995781), (12, 13, 1), (13, 15, 0), (14, 13, 1), (15, 16, -0.00421941), (17, 16, 0),	711	( * * * YER046W YOR045W YOL077W-A YJL205C YEL072W YKR095W-A YDR538W YOR162C YPR065W YGR109W-A YDR124W YLR042C YGL117W YLR254C YDR281C YOR044W YMR040W YHR157W YLR297W YDR042C YOR081C YBR148W YLL016W YIL152W YML047C YJL043W YHR136C YOR028C YNR028W YER045C YPR174C YPL192C YGR221C YDR066C YLR082C YLR346C YBR050C YDL197C YDR147W YOR214C YOR365C YJL160C YOR284W YML083C YMR251W-A YMR147W YLR453C YOR152C…	0.000119
			GO:0048622	reproductive sporulation	The formation of reproductive spores.
			GO:0030435	sporulation	The formation of spores.
			GO:0030437	sporulation (sensu Fungi)	The formation of spores as in, but not restricted to, the fungi (Fungi, ncbi_taxonomy_id:4751).
5 8 12 13 14 15 16 17	(5, 14, -1), (8, 17, 0.995019), (12, 13, 1), (13, 15, 0), (14, 13, 1), (15, 16, -0.00498132), (17, 16, 0),	803	( YDR106W * * * YER046W YNR057C YBR298C YOR045W YOL077W-A YJL205C YMR256C YNR058W YLR154W-A YEL072W YHR182W YNL249C YKR095W-A YDR538W YPR134W YMR111C YLR445W YJL161W YBR058C-A YGR079W YNL210W YAR010C YDR034W-B YBR139W YKL216W YDR285W YIL024C YNL300W YMR107W YLR154W-E YCR043C YJL170C YLR091W YOR129C YER180C-A YNL162W-A YLL061W YLR154W-C YBR083W YML079W YKR054C YPL267W YGL226C-A YNR062C YML051W YLR…	0.000107
			GO:0030435	sporulation	The formation of spores.
6 7 8 9 10 11 12 13 14 15 16 17	(6, 14, -0.701493), (7, 15, 0), (8, 17, 1), (9, 17, 1.01493), (10, 11, 0), (11, 12, 0), (12, 13, 1), (13, 15, 0), (14, 13, 1), (15, 16, 0), (17, 16, 0),	67	( YER046W YJR056C YOR045W YOL077W-A YJL205C YMR304W YDR314C YEL072W YOR273C YKR095W-A YDR538W YLR224W YHR105W YPL018W YDR303C YDR124W * * * * * * * * * * * * * * * * * * * * * * * * * * * * * * * * * * * * * * * * * * * * * * * * * * * )	0.00011
6 7 8 9 12 13 14 15 16 17	(6, 14, -1), (7, 15, 0), (8, 17, 1), (9, 17, 1), (12, 13, 1), (13, 15, 0), (14, 13, 1), (15, 16, 0), (17, 16, 0),	48	( * * * * * * * * * * * * * * * * * * * * * * * * * * * * * * * * * * * * * * * * * * * * * * * * )
6 7 8 9 13 14 15 16 17	(6, 14, 0), (7, 15, 0), (8, 17, 0), (9, 17, -1), (13, 15, -0.103896), (14, 13, 0.103896), (15, 16, 0), (17, 16, 0),	77	( YOR151C YPL212C YDL029W YJR109C YAL026C YOR323C YOR291W YOR224C YBR115C YNL138W YKL051W YKL207W YNR033W YDR408C YFL034W YGL225W YMR128W YGR100W YOR222W YBL022C YGR002C YPL059W YDL128W YDR086C YJL102W YGR245C YLR106C YDR375C YBR179C YGL256W YLR128W YGR220C YNL107W YPR091C YHR064C YER025W YDR100W YLR215C YGR183C YGL143C YNL127W YGR092W YEL031W YFL017W-A YIL148W YNL026W YMR004W YCL001W YGL203C YJL…	0.00013
6 7 8 9 13 14 15 16 17	(6, 14, 0), (7, 15, 1), (8, 17, 0), (9, 17, 0), (13, 15, 0.8), (14, 13, 0.2), (15, 16, -1), (17, 16, 0),	165	( YIL104C YKL195W YGR057C YDL084W YLR242C YPL174C YFL018C YMR005W YDR313C YGR215W YNL085W YPL037C YIL007C YIL063C YOL114C YHR216W YIL001W YDR079C-A YNL306W YNL267W YJR110W YBL086C YHL024W YBL028C YOR051C YLR397C YPR155C YGR101W YDR101C YFL034C-B YKL086W YML118W YDR462W YPR019W YGL001C YLR143W YDR495C YLR105C YOR289W YAL044W-A YIL020C YOL049W YPR104C YDR091C YAL014C YGL080W YOL125W YGL070C YJR100C…	0.000145
6 7 8 9 13 14 15 16 17	(6, 14, 0), (7, 15, 0), (8, 17, 0), (9, 17, 0), (13, 15, -0.0618557), (14, 13, 0.0618557), (15, 16, 0), (17, 16, 0),	97	( YGL049C * YCR026C * YDL008W YJR130C YJL053W YDL240W YOR094W YLR239C YDL159W YPR152C YDR188W YDR173C YGR074W YDL209C YCR002C YDR472W * YKL006C-A YGR157W YIL030C YLR288C YLR403W * YNL253W YJL179W YPR079W * YDR027C YDR104C * YLL027W * YDR311W YDR021W YHR133C YMR264W YKL141W * YLR115W YBR223C YIL005W * * * YPL259C YDL161W YIR006C YMR014W YDR304C YDL089W YJL138C YNL297C YOR191W YJL080C YFL059W YHR07…	9.8e-05
6 7 8 9 13 14 15 16 17	(6, 14, 0), (7, 15, 0), (8, 17, 1), (9, 17, 1), (13, 15, -0.0327869), (14, 13, 0.0327869), (15, 16, 0), (17, 16, -1),	122	( YOR100C YNL237W YPR192W YNL149C YDR006C YLR422W YNL236W YJL148W YFR015C YLR222C YMR185W YBR276C YDR201W YJR095W YPR162C YDR166C YER110C YHR207C YDL054C YOR329C YGL141W YOR079C YEL064C YNL242W YLL040C YGL133W YGL137W YJL005W YML030W YDR231C YFR001W YDL106C YMR059W YGL083W YFL007W YDL173W YDR336W YAR035W YDR352W YLR148W YKR009C YLR352W YLR312W-A YJL210W YBR215W YHL008C YGR166W YLR310C YPL147W YMR…	0.000106
6 7 8 9 13 14 15 16 17	(6, 14, 0), (7, 15, 1), (8, 17, 1), (9, 17, 0), (13, 15, 0.0763359), (14, 13, 0.923664), (15, 16, 0), (17, 16, 0),	131	( YBL009W YKR006C YBL017C YJL056C YOL132W YBR140C YDL231C YDR150W YMR250W YGL185C YLR141W YER034W YMR299C YDR153C YGL108C YDL169C YHL025W YDR113C YDL186W YNL165W YDR524C-B YLR431C YNR063W YNR022C YGL146C YDL044C YEL059C-A YLR437C YDR370C YDR207C YPL241C YKL063C YML029W YBL025W YLR173W YNL158W YER167W YIR024C YPR151C YMR298W YPL159C YPR116W YFL040W YIR014W YIL037C YIR017C YPL003W YDR503C YKR067W Y…	0.000131
6 7 8 9 13 14 15 16 17	(6, 14, 0), (7, 15, 1), (8, 17, 1), (9, 17, 1), (13, 15, 0.816514), (14, 13, 0.183486), (15, 16, 0), (17, 16, 0),	109	( YOR352W YPL084W YDR363W YHR118C YHR165C YMR176W YPL041C YGR128C YHL029C YDR213W YGL192W YDL133W YOR305W YDR205W YJL073W YNL012W YMR237W YHR041C YER064C YGR026W YCR016W YOR074C YNR040W YDR371W YGR156W YCR095C YEL017W YHR117W YML115C YGL094C YEL056W YMR213W YPR068C YBR017C YBR136W YER013W YFL013C YBR272C YNR051C YDR380W YLR424W YPL148C YAL011W YLR146C YBL032W YHR071W YLR356W YLR364W YEL011W YMR12…	0.000129
6 7 8 9 13 14 15 16 17	(6, 14, 0), (7, 15, 1), (8, 17, 1), (9, 17, 1), (13, 15, 0.677419), (14, 13, 0.322581), (15, 16, 0), (17, 16, 0),	62	( YLR364W YEL011W YMR124W YPR083W YBR258C YLR199C YBL029C-A YHR084W YDR464W YKL010C YFL031W YDL110C YPL193W YIL136W YOR298W YHR131C YGL092W YNL042W YCR076C YDR156W YBL031W YNL233W YMR232W YLR248W YPL007C YDR318W YIR025W * * * * * * * * * * * * * * * * * * * * * * * * * * * * * * * * * * * )	0.000133
6 7 8 10 11 12 13 14 15 16 17	(6, 14, 0), (7, 15, 1), (8, 17, 1.00348), (10, 11, 0), (11, 12, 0), (12, 13, 1), (13, 15, 0), (14, 13, 1), (15, 16, 0), (17, 16, -0.00348432),	287	( YHL014C YBL037W YNL211C YBL034C YJR003C YJL154C YBR112C YLR394W YOR032C YJL016W YGL079W YKL119C YNL087W YPL045W YCL044C YHR172W YJL122W YBR177C YLR212C YML072C YDR395W YGL190C YJL131C YOR360C YNR057C YLR387C YIL151C YCR086W YFR042W YOR060C YFR038W YGR134W YPR084W YKL174C YGR098C YDL059C YOR188W YFL003C YCR020C YLR163C YGR089W YER024W YJR076C YOL095C YGR117C YOR148C YNL245C YCR033W YLR443W YER08…	6.6e-05
			GO:0000393	spliceosomal conformational changes to generate catalytic conformation	Structural rearrangements of the spliceosome complex, containing RNA to be spliced, to generate a catalytic conformation.
			GO:0030140	trans-Golgi network transport vesicle	A vesicle that mediates transport between the trans-Golgi network and other parts of the cell.
			GO:0030131	clathrin adaptor complex	A membrane coat adaptor complex that links clathrin to a membrane.
6 7 8 10 11 12 13 14 15 16 17	(6, 14, -0.0213523), (7, 15, 0), (8, 17, 1), (10, 11, 0), (11, 12, -0.907473), (12, 13, 1), (13, 15, 0), (14, 13, 1), (15, 16, 0), (17, 16, 0),	281	( YER046W YJR056C YOR045W YOL077W-A YJL205C YMR304W YDR314C YEL072W YOR273C YKR095W-A YDR538W YLR224W YHR105W YPL018W YDR303C YDR124W YLR042C YGL117W YLR254C YDR281C YOR044W YMR040W YHR157W YLR297W YDR042C YOR081C YBR148W YLL016W YIL152W YML047C YJL043W YHR136C YOR028C YNR028W YER045C YPR174C YPL192C YGR221C YDR066C YLR082C YLR346C YBR050C YDL197C YDR147W YOR214C YOR365C YJL160C YOR284W YML083C Y…	6.6e-05
			GO:0048622	reproductive sporulation	The formation of reproductive spores.
			GO:0030435	sporulation	The formation of spores.
			GO:0030437	sporulation (sensu Fungi)	The formation of spores as in, but not restricted to, the fungi (Fungi, ncbi_taxonomy_id:4751).
6 7 8 10 11 12 13 14 15 16 17	(6, 14, -0.002849), (7, 15, 0), (8, 17, 1), (10, 11, 0.00854701), (11, 12, -1), (12, 13, 1), (13, 15, 0), (14, 13, 1), (15, 16, 0), (17, 16, 0),	351	( YBL059W YNL173C YGR049W YDR524C YFR046C YHR138C YGR206W YJR015W YBR024W YHL038C YGR169C-A YLL022C YCL028W YGL176C YGR236C YPL130W YMR025W YDR422C YER180C YHR061C YPR164W YOL109W YLR049C YNL225C YLR341W YMR316W YLR052W YKL098W YPR106W YPL052W YGL032C YDR260C YLR413W YOR162C YBR194W YNL160W YBR076W YKL208W YDR227W YDR423C YLR102C YML058W YBR071W YOL025W YPL272C YGL121C YOR304C-A YOR097C YJL209W Y…	0.000102
			GO:0030435	sporulation	The formation of spores.
6 7 8 10 11 12 13 14 15 16 17	(6, 14, -1), (7, 15, 0), (8, 17, 1), (10, 11, 0.241935), (11, 12, -0.241935), (12, 13, 0), (13, 15, 1), (14, 13, 0), (15, 16, 0), (17, 16, 0),	62	( * * * * * * * * * * * * * * * * * * * * * * * * * * * * * * * * * * * * * * * * * * * * * * * * * * * * * * * * * * * * * * )
6 7 8 11 12 13 14 15 16 17	(6, 14, 0), (7, 15, 0), (8, 17, 0.5), (11, 12, -1), (12, 13, 0), (13, 15, 0), (14, 13, 0), (15, 16, 0), (17, 16, -0.5),	68	( YIL115C YKL139W YGR274C YDL130W-A YGL113W YGR244C YDR265W YER146W YLR247C YBL022C YKL014C YOR118W YDR183W YDR409W YBR048W YDR017C YIL148W YGL196W YDR424C YJR091C YMR065W YJL112W YBL004W YDR434W * YNL187W YPR079W YBR223C YMR014W * YDL089W * YMR265C YGR091W YHL035C YIL042C4C-B YMR215W YER008C YGL252C YDR320C-A YFR018C YPL127C YNL024C YPR006C YOR131C YGL059W YPR002W YIR042C YDR440W YLR016C YJR098C…	0.000149
			GO:0000145	exocyst	Protein complex peripherally associated with the plasma membrane that determines where secretory vesicles dock and fuse. At least eight complex components are conserved between yeast and mammals.
6 7 8 11 12 13 14 15 16 17	(6, 14, 0), (7, 15, 1), (8, 17, 0.973301), (11, 12, -1), (12, 13, 1), (13, 15, 0), (14, 13, 1), (15, 16, -0.026699), (17, 16, 0),	412	( * YGL250W YIL023C * * * YDL177C YDL203C YDR106W YJL165C YKL162C YBR085C-A YLR132C YOL067C YBR225W YER104W YGR250C YDL013W YJR021C YBR077C YMR204C YDL129W YGL128C YMR094W YMR064W YPR134W YPL014W YHL018W YBL093C YMR111C YLR219W YMR257C YPL058C YML064C YIL159W YGR179C YLR457C YMR187C YPL074W YPR122W YBL006C YIL146C YER092W YHR022C YBR168W YLR445W YFR049W YBR201W YOR114W YJL161W YGR129W YNL311C YKL…	7.5e-05
			GO:0000794	condensed nuclear chromosome	A highly compacted molecule of DNA and associated proteins resulting in a cytologically distinct structure that remains in the nucleus.
			GO:0000793	condensed chromosome	A highly compacted molecule of DNA and associated proteins resulting in a cytologically distinct structure.
6 7 8 12 13 14 15 16 17	(6, 14, -0.864865), (7, 15, 0), (8, 17, 1), (12, 13, 0), (13, 15, 1), (14, 13, 0), (15, 16, 0), (17, 16, 0),	74	( YMR194C-B YDR031W YBR022W YAL030W YGR109W-B YPR017C YKR044W YBR197C * * * * * * * * * * * * * * * * * * * * * * * * * * * * * * * * * * * * * * * * * * * * * * * * * * * * * * * * * * * * * * * * * * )	0.00017
6 7 8 12 13 14 15 16 17	(6, 14, -0.863014), (7, 15, 0), (8, 17, 1), (12, 13, 0), (13, 15, 1), (14, 13, 0), (15, 16, 0), (17, 16, 0),	73	( YMR194C-B YDR031W YBR022W YAL030W YGR109W-B YPR017C YKR044W YBR197C * * * * * * * * * * * * * * * * * * * * * * * * * * * * * * * * * * * * * * * * * * * * * * * * * * * * * * * * * * * * * * * * * )	0.00017
6 7 8 12 13 14 15 16 17	(6, 14, 0), (7, 15, 1), (8, 17, 1.00143), (12, 13, 1), (13, 15, 0), (14, 13, 1), (15, 16, 0), (17, 16, -0.00143472),	697	( YHL014C YBL037W YNL211C YBL034C YJR003C YJL154C YBR112C YLR394W YOR032C YJL016W YGL079W YKL119C YNL087W YPL045W YCL044C YHR172W YJL122W YBR177C YLR212C YML072C YDR395W YGL190C YJL131C YOR360C YNR057C YLR387C YIL151C YCR086W YFR042W YOR060C YFR038W YGR134W YPR084W YPL158C YKL174C YGR098C YDL059C YOR188W YFL003C YCR020C YLR163C YHR143W YDR034C YGR089W YER024W YJR076C YOL095C YGR117C YOR148C YNL24…	6.1e-05
			GO:0007127	meiosis I	Progression through the first phase of meiosis, in which cells divide and homologous chromosomes are paired and segregated from each other, producing two daughter cells.
			GO:0000375	RNA splicing, via transesterification reactions	Splicing of RNA via a series of two transesterification reactions.
			GO:0005815	microtubule organizing center	A region in a eukaryotic cell, such as a centrosome or basal body, from which microtubules grow.
			GO:0044430	cytoskeletal part	Any constituent part of the cytoskeleton, a cellular scaffolding or skeleton that maintains cell shape, enables some cell motion (using structures such as flagella and cilia), and plays important roles in both intra-cellular transport (e.g. the movement of vesicles and organelles) and cellular division. Includes constituent parts of intermediate filaments, microfilaments, microtubules, and the mi…
			GO:0005819	spindle	The array of microtubules and associated molecules that forms between opposite poles of a eukaryotic cell during mitosis or meiosis and serves to move the duplicated chromosomes apart.
			GO:0015630	microtubule cytoskeleton	The part of the cytoskeleton (the internal framework of a cell) composed of microtubules and associated proteins.
			GO:0005816	spindle pole body	The microtubule organizing center in fungi; functionally homologous to the animal cell centrosome.
6 7 8 12 13 14 15 16 17	(6, 14, 0), (7, 15, 1), (8, 17, 1.00181), (12, 13, 1), (13, 15, 0), (14, 13, 1), (15, 16, 0), (17, 16, -0.00180832),	553	( YAL040C YNL249C YER137C YJL184W YMR021C YPR054W YBL045C YBR055C YML111W YLR119W YAL031C YIL002C YPL121C YGR251W YLR117C YNL166C YLR021W YHR109W YIL073C YJL117W YDR475C YJL103C YDR208W YMR029C YKL186C YMR157C YML108W YBR085C-A YLR132C YOL067C YBR225W YER104W YGR250C YDL013W YJR021C YBR077C YMR204C YDL129W YGL128C YMR094W YMR064W YIL016W YPR134W YPL014W YKL159C YHL018W YBL093C YMR111C YLR219W YMR…	0.000116
			GO:0007127	meiosis I	Progression through the first phase of meiosis, in which cells divide and homologous chromosomes are paired and segregated from each other, producing two daughter cells.
			GO:0000794	condensed nuclear chromosome	A highly compacted molecule of DNA and associated proteins resulting in a cytologically distinct structure that remains in the nucleus.
			GO:0000793	condensed chromosome	A highly compacted molecule of DNA and associated proteins resulting in a cytologically distinct structure.
6 7 8 13 14 15 16 17	(6, 14, 0), (7, 15, 0), (8, 17, -1), (13, 15, -0.0285714), (14, 13, 0.0285714), (15, 16, 0), (17, 16, 1),	105	( YBR189W YDR414C YKL018W YPL111W YBR187W YNL169C YOL030W YBL072C YGL030W YOL004W YER074W YER047C YBR106W YLR022C YGL076C YER168C YJR123W YDR447C YLR075W YMR073C YGL031C YPL131W YLR325C YJL177W YER131W YEL034W YFL053W YBL024W YCR091W YER154W YJL129C YNL301C YCR084C YBR118W YER142C YGL008C YBR031W YDR272W YGL044C YHR018C YDR135C YCR073C YMR230W YBR198C YDL058W YKL033W-A YML085C YGL136C YOR063W YGR…	0.000105
			GO:0005198	structural molecule activity	The action of a molecule that contributes to the structural integrity of a complex or assembly within or outside a cell.
			GO:0003735	structural constituent of ribosome	The action of a molecule that contributes to the structural integrity of the ribosome.
			GO:0044249	cellular biosynthetic process	The chemical reactions and pathways resulting in the formation of substances, carried out by individual cells.
			GO:0044267	cellular protein metabolic process	The chemical reactions and pathways involving a specific protein, rather than of proteins in general, occurring at the level of an individual cell. Includes protein modification.
			GO:0019538	protein metabolic process	The chemical reactions and pathways involving a specific protein, rather than of proteins in general. Includes protein modification.
			GO:0042257	ribosomal subunit assembly	The aggregation, arrangement and bonding together of constituent RNAs and proteins to form ribosomal subunits.
			GO:0043170	macromolecule metabolic process	The chemical reactions and pathways involving macromolecules, large molecules including proteins, nucleic acids and carbohydrates.
			GO:0044260	cellular macromolecule metabolic process	The chemical reactions and pathways involving macromolecules, large molecules including proteins, nucleic acids and carbohydrates, as carried out by individual cells.
			GO:0008152	metabolic process	Processes that cause many of the chemical changes in living organisms, including anabolism and catabolism. Metabolic processes typically transform small molecules, but also include macromolecular processes such as DNA repair and replication, and protein synthesis and degradation.
			GO:0009058	biosynthetic process	The energy-requiring part of metabolism in which simpler substances are transformed into more complex ones, as in growth and other biosynthetic processes.
			GO:0006412	translation	The chemical reactions and pathways resulting in the formation of a protein. This is a ribosome-mediated process in which the information in messenger RNA (mRNA) is used to specify the sequence of amino acids in the protein.
			GO:0010467	gene expression	The process by which a gene's coding sequence is converted into a mature gene product or products (proteins or RNA). This includes the production of an RNA transcript as well as any processing to produce a mature RNA product or an mRNA (for protein-coding genes) and the translation of that mRNA into protein. Some protein processing events may be included when they are required to form an active f…
			GO:0009059	macromolecule biosynthetic process	The chemical reactions and pathways resulting in the formation of macromolecules, large molecules including proteins, nucleic acids and carbohydrates.
			GO:0044238	primary metabolic process	Reactions involving those compounds which are formed as a part of the normal anabolic and catabolic processes. These processes take place in most, if not all, cells of the organism.
			GO:0022627	cytosolic small ribosomal subunit	The small subunit of the ribosome that is found in the cytosol of the cell. The cytosol is that part of the cytoplasm that does not contain membranous or particulate subcellular components.
			GO:0043232	intracellular non-membrane-bound organelle	Organized structure of distinctive morphology and function, not bounded by a lipid bilayer membrane and occurring within the cell. Includes ribosomes, the cytoskeleton and chromosomes.
			GO:0043228	non-membrane-bound organelle	Organized structure of distinctive morphology and function, not bounded by a lipid bilayer membrane. Includes ribosomes, the cytoskeleton and chromosomes.
			GO:0033279	ribosomal subunit	Either of the two ribonucleoprotein complexes that associate to form a ribosome.
			GO:0015934	large ribosomal subunit	The larger of the two subunits of a ribosome. Two sites on the ribosomal large subunit are involved in translation, namely the aminoacyl site (A site) and peptidyl site (P site).
			GO:0022626	cytosolic ribosome	A ribosome that is found in the cytosol of the cell. The cytosol is that part of the cytoplasm that does not contain membranous or particulate subcellular components.
			GO:0005840	ribosome	An intracellular organelle, about 200 A in diameter, consisting of RNA and protein. It is the site of protein biosynthesis resulting from translation of messenger RNA (mRNA). It consists of two subunits, one large and one small, each containing only protein and RNA. Both the ribosome and its subunits are characterized by their sedimentation coefficients, expressed in Svedberg units (symbol: S). H…
			GO:0022625	cytosolic large ribosomal subunit	The large subunit of the ribosome that is found in the cytosol of the cell. The cytosol is that part of the cytoplasm that does not contain membranous or particulate subcellular components.
			GO:0044445	cytosolic part	Any constituent part of cytosol, that part of the cytoplasm that does not contain membranous or particulate subcellular components.
			GO:0005829	cytosol	That part of the cytoplasm that does not contain membranous or particulate subcellular components.
			GO:0030529	ribonucleoprotein complex	A macromolecular complex containing both protein and RNA molecules.
			GO:0015935	small ribosomal subunit	The smaller of the two subunits of a ribosome.
6 7 8 13 14 15 16 17	(6, 14, 0), (7, 15, 1), (8, 17, 0), (13, 15, 0.757353), (14, 13, 0.242647), (15, 16, -1), (17, 16, 0),	136	( YOR289W YAL044W-A YIL020C YOL049W YPR104C YDR091C YLR321C YAL014C YGL080W YOL125W YGL070C YJR100C YMR071C YNR041C YJL124C YEL039C YGL111W YMR228W YLR001C YGL231C YKR074W YPL046C YPL072W YIR015W YBR268W YBL010C YGR033C YGL066W YDL102W YBR095C YEL013W YOL019W YPR057W YBR163W YFR019W YJR059W YML041C YIL139C YNL186W YMR093W YGL154C YOR085W * YLR065C YDL149W YDL063C * YLR223C YGR186W YPR061C YML071C…	9.5e-05
6 7 10 11 12 13 14 15 16	(6, 14, 0), (7, 15, 0), (10, 11, 0.00671141), (11, 12, -0.00671141), (12, 13, 1), (13, 15, -1), (14, 13, 1), (15, 16, 0),	149	( YCR065W YOL058W YCR034W YGL183C YNL147W YOR123C YMR266W YGL093W YGR116W YNL044W YDR404C YLR430W YDL017W YLR250W YDL125C YDL067C YNL141W YDR367W YBR046C YHR187W YCR071C YEL021W YGR188C YAR014C YGL033W YML109W YIL150C YDR063W YDR510W YCR028C-A YNL262W YDR052C YBR006W YDR321W YJL143W YGR144W YPL178W YLR260W YDR086C YNL246W YLL018C-A YMR294W YOR210W YOR057W YPL015C YGR072W YLR383W YGR063C YMR233W Y…	9.3e-05
6 7 10 11 12 13 14 15 16	(6, 14, -0.77193), (7, 15, -1), (10, 11, 0), (11, 12, 0), (12, 13, 0), (13, 15, 0), (14, 13, 0), (15, 16, 0),	171	( YML068W YDR377W YCR030C YPL236C YML005W YOL141W YER031C YGL050W YCL047C YGL164C YHR076W YKL140W YGL156W YCL012C YLR150W YPL207W YKL005C * * * * * * * * * * * * * * * * YNL138W-A * * * * * * * * YDR118W YNL286W YFL033C * * * * * YDR030C * YEL066W * * * * * * * * YOR238W * * * * * * * * * * * YLR348C YCR098C YMR253C YFR047C YJR025C YGR053C YBL098W YGR017W YMR136W YBR199W YNL212W YLR392C YBR036C Y…	6.5e-05
			GO:0009435	NAD biosynthetic process	The chemical reactions and pathways resulting in the formation of nicotinamide adenine dinucleotide, a coenzyme present in most living cells and derived from the B vitamin nicotinic acid; biosynthesis may be of either the oxidized form, NAD, or the reduced form, NADH.
			GO:0055086	nucleobase, nucleoside and nucleotide metabolic process	The chemical reactions and pathways involving nucleobases, nucleosides and nucleotides.
			GO:0046128	purine ribonucleoside metabolic process	The chemical reactions and pathways involving any ribonucleoside, a nucleoside in which purine base is linked to a ribose (beta-D-ribofuranose) molecule.
			GO:0008617	guanosine metabolic process	The chemical reactions and pathways involving guanine, guanine riboside, a nucleoside with a wide species distribution.
			GO:0031591	wybutosine biosynthetic process	The chemical reactions and pathways resulting in the formation of wybutosine, 3H-imidazo[1,2-alpha]purine-7-butanoic acid, 4,9-dihydro- alpha-[(methoxycarbonyl)amino]- 4,6-dimethyl-9-oxo- 3-beta-D-ribofuranosyl methyl ester, a modified nucleoside found in some tRNA molecules.
			GO:0009119	ribonucleoside metabolic process	The chemical reactions and pathways involving any ribonucleoside, a nucleoside in which purine or pyrimidine base is linked to a ribose (beta-D-ribofuranose) molecule.
			GO:0009116	nucleoside metabolic process	The chemical reactions and pathways involving a nucleoside, a nucleobase linked to either beta-D-ribofuranose (ribonucleoside) or 2-deoxy-beta-D-ribofuranose, (a deoxyribonucleotide), e.g. adenosine, guanosine, inosine, cytidine, uridine and deoxyadenosine, deoxyguanosine, deoxycytidine and thymidine (= deoxythymidine).
			GO:0019363	pyridine nucleotide biosynthetic process	The chemical reactions and pathways resulting in the formation of a pyridine nucleotide, a nucleotide characterized by a pyridine derivative as a nitrogen base.
			GO:0042278	purine nucleoside metabolic process	The chemical reactions and pathways involving one of a family of organic molecules consisting of a purine base covalently bonded to a sugar ribose (a ribonucleoside) or deoxyribose (a deoxyribonucleoside).
			GO:0031590	wybutosine metabolic process	The chemical reactions and pathways involving wybutosine, 3H-imidazo[1,2-alpha]purine-7-butanoic acid, 4,9-dihydro- alpha-[(methoxycarbonyl)amino]- 4,6-dimethyl-9-oxo- 3-beta-D-ribofuranosyl methyl ester, a modified nucleoside found in some tRNA molecules.
6 7 10 11 12 13 14 15 16	(6, 14, -0.111111), (7, 15, -1), (10, 11, 0), (11, 12, -0.0222222), (12, 13, 0), (13, 15, 0), (14, 13, 0), (15, 16, 0),	45	( YML068W YDR377W YCR030C YPL236C YML005W YOL141W YER031C YGL050W YCL047C YGL164C YKL140W YGL156W YCL012C YLR150W YPL207W YKL005C * YNL138W-A YDR118W YNL286W YFL033C YDR030C YEL066W YOR238W YLR348C YCR098C YMR253C YFR047C YJR025C YGR053C YBL098W YGR017W YBR270C YMR136W YBR199W YNL212W YLR392C YBR036C YLR446W * * * * * * )	6.5e-05
			GO:0009435	NAD biosynthetic process	The chemical reactions and pathways resulting in the formation of nicotinamide adenine dinucleotide, a coenzyme present in most living cells and derived from the B vitamin nicotinic acid; biosynthesis may be of either the oxidized form, NAD, or the reduced form, NADH.
			GO:0055086	nucleobase, nucleoside and nucleotide metabolic process	The chemical reactions and pathways involving nucleobases, nucleosides and nucleotides.
			GO:0046128	purine ribonucleoside metabolic process	The chemical reactions and pathways involving any ribonucleoside, a nucleoside in which purine base is linked to a ribose (beta-D-ribofuranose) molecule.
			GO:0008617	guanosine metabolic process	The chemical reactions and pathways involving guanine, guanine riboside, a nucleoside with a wide species distribution.
			GO:0031591	wybutosine biosynthetic process	The chemical reactions and pathways resulting in the formation of wybutosine, 3H-imidazo[1,2-alpha]purine-7-butanoic acid, 4,9-dihydro- alpha-[(methoxycarbonyl)amino]- 4,6-dimethyl-9-oxo- 3-beta-D-ribofuranosyl methyl ester, a modified nucleoside found in some tRNA molecules.
			GO:0009119	ribonucleoside metabolic process	The chemical reactions and pathways involving any ribonucleoside, a nucleoside in which purine or pyrimidine base is linked to a ribose (beta-D-ribofuranose) molecule.
			GO:0009116	nucleoside metabolic process	The chemical reactions and pathways involving a nucleoside, a nucleobase linked to either beta-D-ribofuranose (ribonucleoside) or 2-deoxy-beta-D-ribofuranose, (a deoxyribonucleotide), e.g. adenosine, guanosine, inosine, cytidine, uridine and deoxyadenosine, deoxyguanosine, deoxycytidine and thymidine (= deoxythymidine).
			GO:0019363	pyridine nucleotide biosynthetic process	The chemical reactions and pathways resulting in the formation of a pyridine nucleotide, a nucleotide characterized by a pyridine derivative as a nitrogen base.
			GO:0042278	purine nucleoside metabolic process	The chemical reactions and pathways involving one of a family of organic molecules consisting of a purine base covalently bonded to a sugar ribose (a ribonucleoside) or deoxyribose (a deoxyribonucleoside).
			GO:0031590	wybutosine metabolic process	The chemical reactions and pathways involving wybutosine, 3H-imidazo[1,2-alpha]purine-7-butanoic acid, 4,9-dihydro- alpha-[(methoxycarbonyl)amino]- 4,6-dimethyl-9-oxo- 3-beta-D-ribofuranosyl methyl ester, a modified nucleoside found in some tRNA molecules.
6 7 10 11 12 13 14 15 16	(6, 14, -0.8), (7, 15, -1), (10, 11, 0), (11, 12, 0), (12, 13, 1), (13, 15, -1), (14, 13, 1), (15, 16, 0),	65	( YHR029C YGR037C YEL003W YDL022W * * * * * * * YMR067C * * * * * YDR539W YOL152W YKR104W YLR262C-A YFL061W YIL120W YNR074C YCL074W * * * * * * * * * * * * * * * * * * * * * * * * * * * * * * * * * * * * * * * * )	0.000105
6 7 12 13 14 15 16	(6, 14, -0.802721), (7, 15, -1), (12, 13, 1), (13, 15, -1), (14, 13, 1), (15, 16, 0),	147	( YHR029C YBR054W YLR411W YDR099W YGL216W YGL255W YGR037C YMR008C YFR022W YEL003W YDL022W * * * * * * * * * * * * YER028C YMR067C * * * * * * * * YML131W YKR034W YDR539W YOL152W YEL070W YKR104W YLR262C-A YCR107W YKL128C YFL061W YJR153W YFL057C YIL120W YNR074C YDR259C YCL074W YIL164C * * * * * * * * * * * * * * * * * * * * * * * * * * * * * * * * * * * * * * * * * * * * * * * * * * * * * * * * * *…	0.00012
			GO:0055085	transmembrane transport	The process whereby a solute is transported from one side of a membrane to the other. This process includes the actual movement of the solute, and any regulation and preparatory steps, such as reduction of the solute.
			GO:0034220	transmembrane ion transport	The process whereby an ion is transported from one side of a membrane to the other.
			GO:0009636	response to toxin	A change in state or activity of a cell or an organism (in terms of movement, secretion, enzyme production, gene expression, etc.) as a result of a toxin stimulus.
6 7 12 13 14 15 16	(6, 14, -0.758333), (7, 15, -1), (12, 13, 1), (13, 15, -1), (14, 13, 1), (15, 16, 0),	120	( YHR029C YBR054W YLR411W YDR099W YGL255W YGR037C YMR008C YFR022W YEL003W YDL022W YER028C YMR067C YML131W YKR034W YDR539W YOL152W YEL070W YKR104W YLR262C-A YCR107W YKL128C YFL061W YJR153W YFL057C YIL120W YNR074C YDR259C YCL074W YIL164C * * * * * * * * * * * * * * * * * * * * * * * * * * * * * * * * * * * * * * * * * * * * * * * * * * * * * * * * * * * * * * * * * * * * * * * * * * * * * * * * * *…	7.6e-05
			GO:0055085	transmembrane transport	The process whereby a solute is transported from one side of a membrane to the other. This process includes the actual movement of the solute, and any regulation and preparatory steps, such as reduction of the solute.
			GO:0034220	transmembrane ion transport	The process whereby an ion is transported from one side of a membrane to the other.
			GO:0009636	response to toxin	A change in state or activity of a cell or an organism (in terms of movement, secretion, enzyme production, gene expression, etc.) as a result of a toxin stimulus.
6 7 12 13 14 15 16	(6, 14, -1), (7, 15, -1), (12, 13, 1), (13, 15, -1), (14, 13, 1), (15, 16, 0),	118	( YGL216W * * * * * * * * * * * * * * * * * * * * * * * * * * * * * * * * * * * * * * * * * * * * * * * * * * * * * * * * * * * * * * * * * * * * * * * * * * * * * * * * * * * * * * * * * * * * * * * * * * * * * * * * * * * * * * * * * * * * * )	-1
6 7 12 13 14 15 16	(6, 14, 0), (7, 15, 1), (12, 13, 0.992819), (13, 15, 0), (14, 13, 0.992819), (15, 16, 0),	557	( YAL040C YNL249C YER137C YJL184W YMR021C YPR054W YBL045C YBR055C YML111W YLR119W YAL031C YIL002C YPL121C YGR251W YLR117C YNL166C YLR021W YHR109W YIL073C YJL117W YDR475C YJL103C YDR208W YMR029C YKL186C YMR157C YML108W YBR085C-A YLR132C YOL067C YBR225W YER104W YGR250C YDL013W YJR021C YBR077C YMR204C YDL129W YGL128C YMR094W YMR064W YIL016W YPR134W YPL014W YKL159C YHL018W YBL093C YMR111C YLR219W YMR…	0.000116
			GO:0007127	meiosis I	Progression through the first phase of meiosis, in which cells divide and homologous chromosomes are paired and segregated from each other, producing two daughter cells.
			GO:0000794	condensed nuclear chromosome	A highly compacted molecule of DNA and associated proteins resulting in a cytologically distinct structure that remains in the nucleus.
			GO:0000793	condensed chromosome	A highly compacted molecule of DNA and associated proteins resulting in a cytologically distinct structure.
6 7 12 13 14 15 16	(6, 14, -1), (7, 15, -1), (12, 13, 1), (13, 15, -1), (14, 13, 1), (15, 16, 0),	91	( * * * * * * * * * * * * * * * * * * * * * * * * * * * * * * * * * * * * * * * * * * * * * * * * * * * * * * * * * * * * * * * * * * * * * * * * * * * * * * * * * * * * * * * * * * * )
6 8 12 13 14 15 16 17	(6, 14, 0), (8, 17, 1.01195), (12, 13, 0), (13, 15, 1), (14, 13, 0), (15, 16, 0), (17, 16, -0.0119522),	251	( YKL221W YBR245C YBR255C-A YJL092W YLR439W YDR296W YDR229W YKL077W YDR075W YCR035C YKL206C YPR153W YLR440C YIL084C YGL140C YLR281C YCR003W YPR124W YPR179C YMR194C-B YDL157C YLR205C YHR077C YDR051C YDR302W YNL217W YMR115W YMR188C YMR287C YNL282W YBL029W YDL030W YPL252C YER155C YOL031C YLR395C YHR005C YLR104W YMR101C YBR255W YOR242C YDR067C YPL118W YCL002C YLR318W YOL075C YNL287W YNL051W YPR178W Y…	0.000112
6 8 12 13 14 15 16 17	(6, 14, 0), (8, 17, 1.00278), (12, 13, 1), (13, 15, 0), (14, 13, 1), (15, 16, 0), (17, 16, -0.00277778),	1080	( YJR080C YNL294C YHL014C YBL037W YNL211C YBL034C YJR003C YJL154C YBR112C YLR394W YOR032C YJL016W YGL079W YKL119C YNL087W YPL045W YCL044C YHR172W YJL122W YBR177C YLR212C YML072C YER046W YDR395W YGL190C YJL131C YOR360C YNR057C YLR387C YJR056C YBR298C YIL151C YCR086W YFR042W YOR060C YOR045W YFR038W YGR134W YPR084W YPL158C YKL174C YGR098C YDL059C YOR188W YFL003C YCR020C YLR163C YHR143W YDR034C YGR08…	4.5e-05
			GO:0030476	fungal-type spore wall assembly	Process by which the spore nucleus becomes surrounded by a specialized spore wall. Occurs by deposition of spore wall components in the lumenal space between the outer and inner leaflets of the prospore membrane.
			GO:0000003	reproduction	The production by an organism of new individuals that contain some portion of their genetic material inherited from that organism.
			GO:0042244	spore wall assembly	The chemical reactions and pathways resulting in the formation of the specialized envelope lying outside the cell membrane of a spore.
			GO:0005815	microtubule organizing center	A region in a eukaryotic cell, such as a centrosome or basal body, from which microtubules grow.
			GO:0000922	spindle pole	Either of the ends of a spindle, where spindle microtubules are organized; usually contains a microtubule organizing center and accessory molecules, spindle microtubules and astral microtubules.
			GO:0005819	spindle	The array of microtubules and associated molecules that forms between opposite poles of a eukaryotic cell during mitosis or meiosis and serves to move the duplicated chromosomes apart.
			GO:0015630	microtubule cytoskeleton	The part of the cytoskeleton (the internal framework of a cell) composed of microtubules and associated proteins.
			GO:0005816	spindle pole body	The microtubule organizing center in fungi; functionally homologous to the animal cell centrosome.
7 8 9 10 11 12 13 14 15 16 17	(7, 15, 0), (8, 17, 1), (9, 17, 0.923077), (10, 11, 0), (11, 12, -0.0192308), (12, 13, 0), (13, 15, 1), (14, 13, 0), (15, 16, 0), (17, 16, 0),	52	( YBR022W YPR017C YKR044W YBR197C * * * * * * * * * * * * * * * * * * * * * * * * * * * * * * * * * * * * * * * * * * * * * * * * )	0.000428
7 8 9 12 13 14 15 16 17	(7, 15, -1), (8, 17, 0), (9, 17, 0), (12, 13, 0), (13, 15, -0.015873), (14, 13, 0.015873), (15, 16, 0), (17, 16, -1),	63	( * * * * * * * * * * * * * * * * * * * * * * * * * * * * * * * * * * * * * * * * * * * * * * * * * * * * * * * * * * * * * * * )
7 8 9 12 13 14 15 16 17	(7, 15, 0), (8, 17, 1), (9, 17, 1), (12, 13, 1), (13, 15, 0), (14, 13, 1), (15, 16, 0), (17, 16, 0),	430	( * * * * * * * * * * * * * * * * * * * * * * * * * * * * * * * * * * * * * * * * * * * * * * * * * * * * * * * * * * * * * * * * * * * * * * * * * * * * * * * * * * * * * * * * * * * * * * * * * * * * * * * * * * * * * * * * * * * * * * * * * * * * * * * * * * * * * * * * * * * * * * * * * * * * * * * * * * * * * * * * * * * * * * * * * * * * * * * * * * * * * * * * * * * * * * * * * * * * * * *…
7 8 9 13 14 15 16 17	(7, 15, -1), (8, 17, 1), (9, 17, 1), (13, 15, -0.765957), (14, 13, 0.765957), (15, 16, 0), (17, 16, -1),	94	( * * * * * * * * * * * * * * * * * * * * * * * * * * * * * * * * * * * * * * * * * * * * * * * * * * * * * * * * * * * * * * * * * * * * * * * * * * * * * * * * * * * * * * * * * * * * * * )
7 8 12 13 14 15 16 17	(7, 15, -1), (8, 17, -1), (12, 13, 0), (13, 15, -0.59), (14, 13, 0.59), (15, 16, 0), (17, 16, 0),	200	( * * * * * YJL020C * * * * * * * * * * * * * * * * * * * * * * * * * * * * * * * * * * * * * * * * * * * * * * * * * * * * * * * * * * * * * * * * * * * * * * * * * * * * * * YGL215W * * * * * * * * * * * * * * * * * * * * * * * * * * * * * * * * * * * * * * * * * * * * * * * * * * * * * * * * * * * * * * * * * * * * * * * * * * * * * * * * * * * * * * * * * * * * * * * * * * * * * * * * * * * *…	0.00043
7 8 12 13 14 15 16 17	(7, 15, 0), (8, 17, 0.996324), (12, 13, 1), (13, 15, 0), (14, 13, 1), (15, 16, -0.00367647), (17, 16, 0),	816	( * * * YER046W YJR056C YOR045W YOL077W-A YJL205C YMR304W YDR314C YEL072W YOR273C YKR095W-A YDR538W YPR101W YLR224W YBL059W YNL173C YGR049W YDR524C YFR046C YHR138C YGR206W YJR015W YBR024W YHR105W YHL038C YGR169C-A YLL022C YCL028W YGL176C YGR236C YPL130W YMR025W YDR422C YER180C YHR061C YPR164W YOL109W YLR049C YPL018W YNL225C YLR341W YMR316W YLR052W YKL098W YPR106W YPL052W YDR303C YGL032C YDR260C Y…	9.9e-05
			GO:0030435	sporulation	The formation of spores.
7 8 12 13 14 15 16 17	(7, 15, 0), (8, 17, 1), (12, 13, 1), (13, 15, 0), (14, 13, 1), (15, 16, 0), (17, 16, 0),	445	( * * * * * * * * * * * * * * * * * * * * * * * * * * * * * * * * * * * * * * * * * * * * * * * * * * * * * * * * * * * * * * * * * * * * * * * * * * * * * * * * * * * * * * * * * * * * * * * * * * * * * * * * * * * * * * * * * * * * * * * * * * * * * * * * * * * * * * * * * * * * * * * * * * * * * * * * * * * * * * * * * * * * * * * * * * * * * * * * * * * * * * * * * * * * * * * * * * * * * * *…
7 8 13 14 15 16 17	(7, 15, 0), (8, 17, 0), (13, 15, 0.36), (14, 13, 0.64), (15, 16, -1), (17, 16, 0),	50	( YJL082W YGR087C YCR048W YBR137W YAL017W YGR254W YLR011W YJR066W YOR076C YOR134W YLL056C YLL039C YJL013C YER074W-A YGR032W YIL113W YNR026C YDR379W YGR143W YML100W YBL056W YAL034C YBR078W YJL084C * * * * * * * * * YER175C * * * * * * * * * * YER176W * * * * * )	9e-05
			GO:0016051	carbohydrate biosynthetic process	The chemical reactions and pathways resulting in the formation of carbohydrates, any of a group of organic compounds based of the general formula Cx(H2O)y.
			GO:0009250	glucan biosynthetic process	The chemical reactions and pathways resulting in the formation of glucans, polysaccharides consisting only of glucose residues.
			GO:0051274	beta-glucan biosynthetic process	The chemical reactions and pathways resulting in the formation of beta-glucans.
			GO:0009272	fungal-type cell wall biogenesis	The chemical reactions and pathways resulting in the formation of the fungal-type cell wall.
			GO:0031505	fungal-type cell wall organization and biogenesis	A process that is carried out at the cellular level which results in the formation, arrangement of constituent parts, or disassembly of the fungal-type cell wall.
			GO:0042546	cell wall biogenesis	The chemical reactions and pathways resulting in the formation of the cell wall, the rigid or semi-rigid envelope lying outside the cell membrane of plant, fungal and most prokaryotic cells, maintaining their shape and protecting them from osmotic lysis.
			GO:0051273	beta-glucan metabolic process	The chemical reactions and pathways involving beta-glucans, compounds composed of glucose residues linked by beta-D-glucosidic bonds.
			GO:0051278	fungal-type cell wall polysaccharide biosynthetic process	The chemical reactions and pathways resulting in the formation of the polysaccharides which make up the fungal-type cell wall.
7 8 13 14 15 16 17	(7, 15, -1), (8, 17, 1), (13, 15, -0.92), (14, 13, 0.92), (15, 16, 0), (17, 16, -1),	50	( * * * * * * * * * * * * * * * * * * * * * * * * * * * * * * * * * * * * * * * * * * * * * * * * * * )
1 2 3 4 5 6 7 8 9 10 11 12 13 14 15 16 17	(1, 10, 0.0140845), (2, 10, 0), (3, 11, -0.169014), (4, 12, 0), (5, 14, 0), (6, 14, 0), (7, 15, 0), (8, 17, 0), (9, 17, 0), (10, 11, 0), (11, 12, 0), (12, 13, 1), (13, 15, -1), (14, 13, 1), (15, 16, 0), (17, 16, 0),	71	( YOL058W YGL183C YNL147W YOR123C YGL093W YGR116W YDR404C YLR430W YDL017W YLR250W YDL125C YDL067C YDR367W YBR046C YHR187W YCR071C YEL021W YGR188C YAR014C YGL033W YIL150C YDR063W YDR510W YNL262W YJL143W YGR144W YPL178W YNL246W YLL018C-A YMR294W YOR057W YPL015C YGR072W YLR383W YGR063C YMR233W YJL061W YDR378C YIL046W YMR022W YJR135W-A YDL047W YLR283W YNL284C YHR079C YPL157W YHR039C-A YCL045C YBR007C…	0.00013
			GO:0006139	nucleobase, nucleoside, nucleotide and nucleic acid metabolic process	The chemical reactions and pathways involving nucleobases, nucleosides, nucleotides and nucleic acids.
			GO:0051276	chromosome organization and biogenesis	A process that is carried out at the cellular level that results in the formation, arrangement of constituent parts, or disassembly of chromosomes, structures composed of a very long molecule of DNA and associated proteins that carries hereditary information.
			GO:0006259	DNA metabolic process	The chemical reactions and pathways involving DNA, deoxyribonucleic acid, one of the two main types of nucleic acid, consisting of a long, unbranched macromolecule formed from one, or more commonly, two, strands of linked deoxyribonucleotides.
1 2 3 4 5 6 7 8 9 10 11 12 13 14 15 16 17	(1, 10, 0.00657895), (2, 10, 0), (3, 11, 0), (4, 12, 0), (5, 14, 0), (6, 14, 0), (7, 15, 1), (8, 17, 1), (9, 17, 1), (10, 11, 0), (11, 12, 0), (12, 13, 0), (13, 15, 1), (14, 13, 0), (15, 16, 0), (17, 16, 0),	152	( YLR439W YDR296W YKL077W YCR035C YKL206C YLR440C YIL084C YLR281C YCR003W YPR179C YDL157C YLR205C YHR077C YDR302W YNL217W YMR188C YMR287C YDL030W YPL252C YER155C YOL031C YHR005C YLR104W YMR101C YBR255W YOR242C YDR067C YPL118W YLR318W YNL287W YNL051W YPR178W YPR063C YJL176C YFR037C YJL153C YMR010W YKR084C YGR247W YMR263W YIL098C YGR218W YBR167C YLR221C YCL014W YDR347W YBR185C YGL206C YOR138C YHR07…	0.000106
1 2 3 4 5 6 7 8 9 10 11 12 13 14 15 16 17	(1, 10, 1.01136), (2, 10, 1), (3, 11, 1), (4, 12, 0), (5, 14, 0), (6, 14, 0), (7, 15, 1), (8, 17, 1), (9, 17, 0), (10, 11, 0), (11, 12, -1), (12, 13, 1), (13, 15, 0), (14, 13, 1), (15, 16, 0), (17, 16, 0),	264	( YBR085C-A YOL067C YBR225W YER104W YGR250C YJR021C YMR204C YGL128C YMR094W YMR064W YPL014W YBL093C YLR219W YMR257C YML064C YIL159W YGR179C YLR457C YMR187C YPL074W YBL006C YIL146C YER092W YBR168W YFR049W YOR114W YGR129W YNL311C YKL093W YGL223C YIL017C YDL220C YDR444W YMR270C YGR169C YIL071C YPL166W YLR301W YPL071C YKL042W YPR046W YKR046C YER147C YNL164C YHR167W YPR183W YLR329W YOR255W YLR007W YDR…	0.000103
			GO:0000775	chromosome, pericentric region	The central region of a chromosome that includes the centromere and associated proteins. In monocentric chromosomes, this region corresponds to a single area of the chromosome, whereas in holocentric chromosomes, it is evenly distributed along the chromosome.
			GO:0000794	condensed nuclear chromosome	A highly compacted molecule of DNA and associated proteins resulting in a cytologically distinct structure that remains in the nucleus.
			GO:0000780	condensed nuclear chromosome, pericentric region	The central region of a condensed chromosome in the nucleus that includes the centromere and associated proteins, including the kinetochore. In monocentric chromosomes, this region corresponds to a single area of the chromosome, whereas in holocentric chromosomes, it is evenly distributed along the chromosome.
			GO:0000793	condensed chromosome	A highly compacted molecule of DNA and associated proteins resulting in a cytologically distinct structure.
			GO:0000779	condensed chromosome, pericentric region	The central region of a condensed chromosome that includes the centromere and associated proteins, including the kinetochore. In monocentric chromosomes, this region corresponds to a single area of the chromosome, whereas in holocentric chromosomes, it is evenly distributed along the chromosome.
			GO:0000778	condensed nuclear chromosome kinetochore	A multisubunit complex that is located at the pericentric region of a condensed chromosome in the nucleus and provides an attachment point for the spindle microtubules.
			GO:0000777	condensed chromosome kinetochore	A multisubunit complex that is located at the pericentric region of a condensed chromosome and provides an attachment point for the spindle microtubules.
			GO:0000776	kinetochore	A multisubunit complex that is located at the pericentric region of DNA and provides an attachment point for the spindle microtubules.
1 2 3 4 5 6 7 10 11 12 13 14 15 16	(1, 10, 0.087108), (2, 10, 0), (3, 11, 0), (4, 12, 0), (5, 14, 0), (6, 14, 0), (7, 15, 0), (10, 11, 0), (11, 12, 0), (12, 13, 0), (13, 15, 0), (14, 13, 0), (15, 16, 0),	287	( YDR272W YML106W YGR100W YDR418W YFR031C-A YGL044C YHR018C YDR135C YGR002C YBR198C YDL058W YKR069W YOR311C YIL049W YML085C YDR450W YGL136C YOR063W YBL058W YGR245C YLR106C YLR045C YDR375C YBR179C YPL262W YDR430C YBR042C YLR128W YNL302C YGR220C YNL107W YPR091C YNL275W YNL229C YHR202W YNL083W YDL075W YOL040C YLR399C YMR027W YML063W YBR105C YHR064C YIL149C YLR167W YPL089C YML032C YNL111C YER025W YGR…	6.1e-05
1 2 3 4 5 6 8 10 11 12 13 14 15 16 17	(1, 10, 0), (2, 10, 0), (3, 11, 0), (4, 12, 0), (5, 14, 0), (6, 14, 0), (8, 17, 1), (10, 11, 0), (11, 12, 0), (12, 13, 0), (13, 15, 0.483051), (14, 13, 0), (15, 16, 0), (17, 16, -0.516949),	118	( YOR260W YNL080C YOL065C YOR100C YNL149C YDR006C YNL236W YJL148W YLR222C YMR185W YDR201W YPR162C YER110C YHR207C YDL054C YGL141W YOR079C YNL242W YLL040C YGL137W YJL005W YML030W YDR231C YFR001W YMR059W YGL083W YDL173W YDR336W YDR352W YKR009C YLR352W YGL023C YOR352W YPL084W YDR363W YJL210W YHR118C YHR165C YBR215W YPL041C YGR128C YHL029C YHL008C YGL192W YGR166W YMR136W YOR305W YDR205W YPL147W YJL07…	0.000154
1 2 3 4 5 6 10 11 12 13 14 15 16	(1, 10, 0), (2, 10, 0), (3, 11, -0.109091), (4, 12, 0), (5, 14, -0.0181818), (6, 14, 0), (10, 11, 0), (11, 12, 0), (12, 13, 0), (13, 15, -1), (14, 13, 0), (15, 16, 1),	55	( YOR197W YBL091C YPL031C YCL029C YBL099W YNL255C YGL055W YHR087W YJL163C YHR007C YMR009W YBL095W YBL041W YGL012W YHR067W YMR315W YML105C YNL036W YBL055C YPL265W YJR131W YCR019W YCR028C YOL060C YIL099W YMR226C YJR085C YDR062W YFL037W YLR126C YDR192C YNL025C YDR194C YDR198C YMR161W YER023W YJL162C YGR111W YDR109C YIL067C YJL055W YMR041C YBL066C YBR041W YPL067C YDR421W YPR128C YLR220W YER080W YJR07…	3.8e-05
1 2 3 4 6 10 11 12 13 14	(1, 10, 0), (2, 10, 0), (3, 11, 0), (4, 12, 0), (6, 14, -1), (10, 11, 0), (11, 12, 0), (12, 13, 0), (14, 13, 1),	169	( * * * * * * * * * * * * * * * * * * * * * * * * * * * * * * * * * * * * * * * * * * * * * * * * * * * * * * * * * * * * * * * * * * * * * * * * * * * * * * * * * * * * * * * * * * * * * * * * * * * * * * * * * * * * * * * * * * * * * * * * * * * * * * * * * * * * * * * * * * * * * * * * * * * * * * * * * * * * * * * * * * * * * * * * * )
1 2 3 4 8 9 10 11 12 13 14 15 16 17	(1, 10, 0), (2, 10, 0), (3, 11, 0), (4, 12, 0), (8, 17, -1), (9, 17, -1), (10, 11, 0), (11, 12, 0), (12, 13, 0), (13, 15, -1), (14, 13, 1), (15, 16, 0), (17, 16, 0),	152	( * * * * * * * * * * * * * * * * * * * * * * * * * * * * * * * * * * * * * * * * * * * * * * * * * * * * * * * * * * * * * * * * * * * * * * * * * * * * * * * * * * * * * * * * * * * * * * * * * * * * * * * * * * * * * * * * * * * * * * * * * * * * * * * * * * * * * * * * * * * * * * * * * * * * * * * * )
1 2 3 4 9 10 11 12 13 14 15 16 17	(1, 10, 0), (2, 10, 0), (3, 11, 0), (4, 12, 0), (9, 17, -1), (10, 11, 0), (11, 12, 0), (12, 13, 0), (13, 15, -1), (14, 13, 1), (15, 16, 0), (17, 16, 0),	152	( * * * * * * * * * * * * * * * * * * * * * * * * * * * * * * * * * * * * * * * * * * * * * * * * * * * * * * * * * * * * * * * * * * * * * * * * * * * * * * * * * * * * * * * * * * * * * * * * * * * * * * * * * * * * * * * * * * * * * * * * * * * * * * * * * * * * * * * * * * * * * * * * * * * * * * * * )
1 2 3 4 9 10 11 12 13 14 15 16 17	(1, 10, 0), (2, 10, 0), (3, 11, 0), (4, 12, 0), (9, 17, -0.993464), (10, 11, 0), (11, 12, 0), (12, 13, 0), (13, 15, -1), (14, 13, 1), (15, 16, 0), (17, 16, -0.00653595),	153	( * * * * * * * * * * * * * * * * * * * * * * * * * * * * * * * * * * * * * * * * * * * * * * * * * * * * * * * * * * * * * * * * * * * * * * * * * * * * * * * * * * * * * * * * * * * * * * * * * * * * * * * * * * * * * * * * * * * * * * * * * * * * * * * * * * * * * * * * * * * * * * * * * * * * * * * * * )
1 2 3 8 9 10 11 12 13 14 15 16 17	(1, 10, 0), (2, 10, 0), (3, 11, 0), (8, 17, 0), (9, 17, 0), (10, 11, 0), (11, 12, -1), (12, 13, 0), (13, 15, 0), (14, 13, 0), (15, 16, 0), (17, 16, -1),	152	( * * * * * * * * * * * * * * * * * * * * * * * * * * * * * * * * * * * * * * * * * * * * * * * * * * * * * * * * * * * * * * * * * * * * * * * * * * * * * * * * * * * * * * * * * * * * * * * * * * * * * * * * * * * * * * * * * * * * * * * * * * * * * * * * * * * * * * * * * * * * * * * * * * * * * * * * )
1 2 4 5 6 8 10 11 12 13 14 15 16 17	(1, 10, 0), (2, 10, 0), (4, 12, 0), (5, 14, 0), (6, 14, 0), (8, 17, 0.463415), (10, 11, 1), (11, 12, -1), (12, 13, 0), (13, 15, 0.146341), (14, 13, 0), (15, 16, 0), (17, 16, -0.317073),	41	( YIL115C YKL139W YGR274C YGL113W YGR244C YDR265W YER146W YLR247C YKL014C YOR118W YDR183W YDR017C YGL196W YDR424C YMR065W YBL004W YDR434W YPR079W YBR223C YMR014W YDL089W YGR091W YKL100C YER008C YDR287W YPL127C YGL059W YJR098C YBL074C YBL046W YDL092W YDR166C YAL011W YGL233W YDR057W YLR364W YBL029C-A YKR090W YNL233W YGL228W YOL108C )	0.0001
			GO:0000145	exocyst	Protein complex peripherally associated with the plasma membrane that determines where secretory vesicles dock and fuse. At least eight complex components are conserved between yeast and mammals.
2 4 5 6 7 8 10 11 12 13 14 15 16 17	(2, 10, 0.0714286), (4, 12, 0), (5, 14, 0), (6, 14, 0), (7, 15, 0), (8, 17, -1), (10, 11, 0), (11, 12, -0.0178571), (12, 13, 0), (13, 15, 0), (14, 13, 0), (15, 16, 0), (17, 16, 1),	56	( YER142C YGL008C YBR031W YDR272W YGL044C YHR018C YDR135C YMR230W YBR198C YDL058W YML085C YGL136C YOR063W YGR214W YLR045C YDR430C YNL302C YGL135W YBR191W YNL229C YOL040C YDR471W YLR399C YMR027W YML063W YLR167W YPL089C YML032C YNL111C YBL027W YPL246C YOR369C YAL019W YLR056W YOL127W YBR181C YER164W YDR108W YLR029C YJL081C YBL092W YNR054C YNL189W YIR002C YBR294W YOL139C YML034W YIL026C YLR436C YHR05…	0.000118
			GO:0005198	structural molecule activity	The action of a molecule that contributes to the structural integrity of a complex or assembly within or outside a cell.
			GO:0003735	structural constituent of ribosome	The action of a molecule that contributes to the structural integrity of the ribosome.
			GO:0044249	cellular biosynthetic process	The chemical reactions and pathways resulting in the formation of substances, carried out by individual cells.
			GO:0019538	protein metabolic process	The chemical reactions and pathways involving a specific protein, rather than of proteins in general. Includes protein modification.
			GO:0009058	biosynthetic process	The energy-requiring part of metabolism in which simpler substances are transformed into more complex ones, as in growth and other biosynthetic processes.
			GO:0006412	translation	The chemical reactions and pathways resulting in the formation of a protein. This is a ribosome-mediated process in which the information in messenger RNA (mRNA) is used to specify the sequence of amino acids in the protein.
			GO:0009059	macromolecule biosynthetic process	The chemical reactions and pathways resulting in the formation of macromolecules, large molecules including proteins, nucleic acids and carbohydrates.
			GO:0022627	cytosolic small ribosomal subunit	The small subunit of the ribosome that is found in the cytosol of the cell. The cytosol is that part of the cytoplasm that does not contain membranous or particulate subcellular components.
			GO:0043232	intracellular non-membrane-bound organelle	Organized structure of distinctive morphology and function, not bounded by a lipid bilayer membrane and occurring within the cell. Includes ribosomes, the cytoskeleton and chromosomes.
			GO:0043228	non-membrane-bound organelle	Organized structure of distinctive morphology and function, not bounded by a lipid bilayer membrane. Includes ribosomes, the cytoskeleton and chromosomes.
			GO:0033279	ribosomal subunit	Either of the two ribonucleoprotein complexes that associate to form a ribosome.
			GO:0015934	large ribosomal subunit	The larger of the two subunits of a ribosome. Two sites on the ribosomal large subunit are involved in translation, namely the aminoacyl site (A site) and peptidyl site (P site).
			GO:0022626	cytosolic ribosome	A ribosome that is found in the cytosol of the cell. The cytosol is that part of the cytoplasm that does not contain membranous or particulate subcellular components.
			GO:0005840	ribosome	An intracellular organelle, about 200 A in diameter, consisting of RNA and protein. It is the site of protein biosynthesis resulting from translation of messenger RNA (mRNA). It consists of two subunits, one large and one small, each containing only protein and RNA. Both the ribosome and its subunits are characterized by their sedimentation coefficients, expressed in Svedberg units (symbol: S). H…
			GO:0022625	cytosolic large ribosomal subunit	The large subunit of the ribosome that is found in the cytosol of the cell. The cytosol is that part of the cytoplasm that does not contain membranous or particulate subcellular components.
			GO:0044445	cytosolic part	Any constituent part of cytosol, that part of the cytoplasm that does not contain membranous or particulate subcellular components.
			GO:0005829	cytosol	That part of the cytoplasm that does not contain membranous or particulate subcellular components.
			GO:0030529	ribonucleoprotein complex	A macromolecular complex containing both protein and RNA molecules.
			GO:0015935	small ribosomal subunit	The smaller of the two subunits of a ribosome.
2 4 5 6 10 11 12 13 14	(2, 10, 0.0172414), (4, 12, 0), (5, 14, 0), (6, 14, 0), (10, 11, -1), (11, 12, 1), (12, 13, 0), (14, 13, 0),	58	( YHR085W YOL064C YLR401C YMR302C YGR194C YDL217C YIL145C YDR332W YBR009C YFL002C YBR162C YPR086W YLR103C YER163C YBR244W YFL014W YGL148W YHR175W YGL103W YFR003C YGL200C YER052C YDR226W YMR284W YLR242C YDR092W YMR035W YIL007C YBR010W YKL154W YJL026W YNL135C YDR071C YFL047W YGR132C YKR014C YOR258W YDL219W YNL253W YDR125C YMR145C YMR173W YKR043C YNL330C YGL077C YMR020W YNL258C YLR422W YGL138C YBR24…	9.9e-05
2 4 6 7 10 11 12 13 14 15 16	(2, 10, 0.00729927), (4, 12, 0), (6, 14, 0), (7, 15, 0), (10, 11, 0), (11, 12, 0), (12, 13, 1), (13, 15, -1), (14, 13, 1), (15, 16, 0),	137	( YCR065W YOL058W YCR034W YGL183C YNL147W YOR123C YMR266W YGL093W YGR116W YNL044W YDR404C YLR430W YDL017W YLR250W YDL125C YDL067C YNL141W YDR367W YBR046C YHR187W YCR071C YEL021W YGR188C YAR014C YGL033W YIL150C YDR063W YDR510W YCR028C-A YNL262W YDR052C YDR321W YJL143W YGR144W YPL178W YDR086C YNL246W YLL018C-A YMR294W YOR210W YOR057W YPL015C YGR072W YLR383W YGR063C YMR233W YJL061W YDR378C YIL046W Y…	8.1e-05
2 4 6 8 10 11 12 13 14 15 16 17	(2, 10, 0), (4, 12, 0), (6, 14, 0), (8, 17, 1.0036), (10, 11, 0), (11, 12, 0), (12, 13, 1), (13, 15, 0), (14, 13, 1), (15, 16, 0), (17, 16, -0.00359712),	278	( YHL014C YBL037W YNL211C YBL034C YJR003C YJL154C YBR112C YLR394W YOR032C YJL016W YGL079W YKL119C YNL087W YPL045W YCL044C YHR172W YJL122W YBR177C YLR212C YML072C YER046W YDR395W YGL190C YJL131C YOR360C YNR057C YLR387C YJR056C YBR298C YCR086W YFR042W YOR060C YOR045W YFR038W YGR134W YPR084W YKL174C YGR098C YDL059C YOR188W YFL003C YCR020C YLR163C YGR089W YER024W YJR076C YOL095C YGR117C YOR148C YNL24…	0.000131
			GO:0000393	spliceosomal conformational changes to generate catalytic conformation	Structural rearrangements of the spliceosome complex, containing RNA to be spliced, to generate a catalytic conformation.
			GO:0030125	clathrin vesicle coat	A clathrin coat found on a vesicle.
			GO:0030118	clathrin coat	A membrane coat found on coated pits and some coated vesicles; consists of polymerized clathrin triskelions, each comprising three clathrin heavy chains and three clathrin light chains, linked to the membrane via one of the AP adaptor complexes.
			GO:0030140	trans-Golgi network transport vesicle	A vesicle that mediates transport between the trans-Golgi network and other parts of the cell.
			GO:0030119	AP-type membrane coat adaptor complex	Any of several heterotetrameric complexes that link clathrin (or another coat-forming molecule, as hypothesized for AP-3 and AP-4) to a membrane surface; they are found on coated pits and coated vesicles, and mediate sorting of cargo proteins into vesicles. Each AP complex contains two large (a beta and one of either an alpha, gamma, delta, or epsilon) subunits (110-130 kDa), a medium (mu) subuni…
			GO:0030131	clathrin adaptor complex	A membrane coat adaptor complex that links clathrin to a membrane.
3 4 5 6 7 8 9 10 11 12 13 14 15 16 17	(3, 11, -0.793651), (4, 12, 0), (5, 14, 0), (6, 14, 0), (7, 15, 0), (8, 17, 0), (9, 17, 0), (10, 11, 0), (11, 12, 0), (12, 13, 0), (13, 15, 0), (14, 13, 0), (15, 16, 0), (17, 16, 0),	63	( YDR152W YNL041C YGR119C YGR024C YBL015W YDL140C * YCR026C YDL008W YJR130C YJL053W YDL240W YLR239C YDL159W YPR152C YDR188W YDR173C YDL209C YCR002C YDR472W YGR157W YIL030C YLR288C YDR027C YDR311W YDR021W YHR133C YKL141W YLR115W * * YPL259C YDL161W YIR006C YDR304C YJL138C YNL297C YOR191W YJL080C YHR072W YDR501W YOR042W YLR145W YOR319W YDL132W YER162C YDR262W YJR112W-A YGL127C YLR181C YNL032W YJL05…	0.000149
			GO:0016192	vesicle-mediated transport	The directed movement of substances, either within a vesicle or in the vesicle membrane, into, out of or within a cell.
3 4 5 6 10 11 12 13 14	(3, 11, -0.18), (4, 12, 0), (5, 14, 0), (6, 14, 0), (10, 11, 0), (11, 12, 0), (12, 13, -1), (14, 13, -1),	50	( YPR165W YBL063W YLL006W YOR270C YDR155C YER116C YER120W YBL049W YJL218W YOL034W YDL135C YOL069W YHL016C YDL134C YOR390W YIR033W YMR130W YKR001C YER100W YMR202W YDR385W YOR234C YJL190C YLR433C YHR101C YIL131C YLR398C YDR391C YGR189C YIR007W YNL239W YBL064C YBR208C YKL103C YMR034C YPR147C YDR451C YPL187W YDR329C YNL234W YDR349C YBR239C YCL057W YHR048W YJL093C YNR049C YBL043W YBR057C * * )	0.000104
3 4 6 10 11 12 13 14	(3, 11, 0.76), (4, 12, 0), (6, 14, 0), (10, 11, 0.98), (11, 12, -1), (12, 13, 1), (14, 13, 1),	50	( YGR254W YLL055W YBR293W YKL071W YDL085C-A YOR134W YHL039W YKL053C-A YFL034C-A YGL255W YNL090W YBR274W YML081C-A YDL144C YGL250W YDL177C YDR106W YJL165C YER185W YJR154W YOR386W YLR099W-A YPR122W YOL042W YIL135C YGR059W YGL151W YNL216W YBR133C YGL197W YNL213C YDR103W YCL066W YNL122C YBR186W YNL086W YJL094C YIL137C YFR005C YDR446W YJR010C-A YDL185W YGL004C YDR259C YIL036W YPR065W YGR109W-A YIL164C…	0.000104
3 6 7 8 11 12 13 14 15 16 17	(3, 11, -0.145455), (6, 14, 0), (7, 15, 0), (8, 17, 1), (11, 12, -0.127273), (12, 13, 1), (13, 15, -1), (14, 13, 1), (15, 16, 0), (17, 16, -1),	55	( YCR034W YMR266W YAR009C YIL072W YPR020W YJR077C YJL083W YER062C YCR105W YIL140W YNL155W YBR233W YER004W YLR271W YDR536W YEL047C YAL059W YNL024C-A YNL011C YGL251C YDR403W YMR114C YOL086W-A YDR402C YIL027C YDL189W YJR092W YBR162W-A YER041W YML009C YER030W YMR209C YDR322C-A YPR171W YER113C YHR060W YCR011C YDR206W YHL036W YBR273C YOR205C YDR443C YMR159C YJR054W YMR087W YNR064C * * * * * * * * * )	9.6e-05
3 7 10 11 12 13 14 15 16	(3, 11, 0.0724638), (7, 15, -0.73913), (10, 11, 0.927536), (11, 12, -1), (12, 13, 1), (13, 15, -1), (14, 13, 1), (15, 16, 0),	69	( YKL053C-A YGL202W YFL034C-A YNL090W YBR274W YML081C-A * YDL144C * YOR386W YLR099W-A * * * * * * * * * * * * * * * * * * * * * * * * * * * * * * * * * * * * * * * * * * * * * * * * * * * * * * * * * * )	0.00028
3 7 10 11 12 13 14 15 16	(3, 11, 0.078125), (7, 15, -0.796875), (10, 11, 1), (11, 12, -1), (12, 13, 1), (13, 15, -1), (14, 13, 1), (15, 16, 0),	64	( YKL053C-A YGL202W YFL034C-A YNL090W YBR274W YML081C-A * YDL144C * YOR386W YLR099W-A * * * * * * * * * * * * * * * * * * * * * * * * * * * * * * * * * * * * * * * * * * * * * * * * * * * * * )	0.00028
3 8 10 11 12 13 14 15 16 17	(3, 11, 0.142857), (8, 17, -0.357143), (10, 11, 0.0357143), (11, 12, -1), (12, 13, 0), (13, 15, 0), (14, 13, 0), (15, 16, 0), (17, 16, -0.375),	56	( YEL020C YEL041W YBL022C YKL218C YOR339C YIL148W YBR222C YJL112W * YNL187W * * YMR265C * * * * * * * * * * * * * * * * * * * * * * * * * * * * * * * * * * * * * * * * * * * )	0.000227
4 5 6 7 8 9 10 11 12 13 14 15 16 17	(4, 12, 0), (5, 14, 0), (6, 14, 0), (7, 15, 1), (8, 17, 0), (9, 17, 0), (10, 11, 0.00487805), (11, 12, -0.00487805), (12, 13, 0), (13, 15, 1), (14, 13, 0), (15, 16, -1), (17, 16, 0),	205	( YBR153W YOR283W YCL031C YJR034W YGR273C YJR042W YKL134C YML035C YOL071W YJR074W YIL103W YHR204W YOR098C YAL046C YHR059W YJL012C YNL172W YDR170C YCL008C YNR037C YNL129W YJL166W YCL034W YIL126W YGR268C YNL161W YMR310C YOL052C YLR405W YLL002W YDR373W YMR286W YCR015C YKR079C YDL229W YLR268W YNL097C YOR341W YNL247W YHR115C YER068W YML036W YLR316C YDL165W YJR119C YEL038W YCR087C-A YBR004C YOL143C YOR…	9.5e-05
			GO:0019239	deaminase activity	Catalysis of the removal of an amino group from a substrate, producing ammonia (NH3).
4 5 6 7 8 9 10 11 12 13 14 15 16 17	(4, 12, 0), (5, 14, 0), (6, 14, 0), (7, 15, 1), (8, 17, 0), (9, 17, 0), (10, 11, 0.0681818), (11, 12, -0.0681818), (12, 13, 1), (13, 15, 0), (14, 13, 1), (15, 16, -1), (17, 16, 0),	44	( YMR086W YOR351C YER109C YDR381W YEL029C YDL056W YDL230W YOR373W YJR010W YMR013C YBL008W YER179W YOR367W YLR455W YLR246W YBL086C YHL024W YBL028C YIL155C YBR212W YOR288C YGR184C YLR218C YDR478W YEL019C YMR138W YGL237C YDL225W YPL194W YGL250W YDR143C YOR166C YDR217C YLR412W YGR196C YOR359W YPL024W YDL177C YLL021W YBL014C YER040W YIL154C YDR523C YJL165C )	8.8e-05
4 5 6 7 8 9 10 11 12 13 14 15 16 17	(4, 12, 0.0163934), (5, 14, 0.0327869), (6, 14, 0), (7, 15, 0), (8, 17, 0), (9, 17, -1), (10, 11, 0), (11, 12, 0), (12, 13, 0), (13, 15, 0), (14, 13, 0), (15, 16, 0), (17, 16, 0),	61	( YOR151C YPL212C YDL029W YJR109C YAL026C YOR323C YOR291W YOR224C YBR115C YNL138W YKL051W YKL207W YNR033W YDR408C YFL034W YGL225W YMR128W YGR100W YOR222W YGR002C YPL059W YDL128W YJL102W YGR245C YLR106C YDR375C YBR179C YLR128W YGR220C YNL107W YPR091C YHR064C YER025W YDR100W YLR215C YGR183C YGL143C YNL127W YGR092W YEL031W YNL026W YMR004W YCL001W YGL203C YGR012W YFR025C YPL242C YDL171C YOR357C YBR07…	0.000163
4 5 6 7 8 9 10 11 12 13 14 15 16 17	(4, 12, 0), (5, 14, 0), (6, 14, 0), (7, 15, 0), (8, 17, 1), (9, 17, 1), (10, 11, 0.0930233), (11, 12, -0.0930233), (12, 13, 0), (13, 15, 0), (14, 13, 0), (15, 16, 0), (17, 16, -1),	43	( YKR009C YLR352W YJL210W YBR215W YHL008C YGR166W YPL147W YMR193W YOR165W YML002W YBR156C YHR001W-A YNL230C YOR346W YOR112W YDL122W YKL197C YBL061C YDR315C YOR266W YPL069C YKL171W YEL043W YDR232W YMR154C YFR021W YKR066C YGL233W YOR107W YLL005C YDR057W YCL052C YML050W YIL101C YLL007C YGL228W YMR132C YOL108C * * * * * )	6.5e-05
4 5 6 7 8 9 10 11 12 13 14 15 16 17	(4, 12, 0), (5, 14, 0), (6, 14, 0), (7, 15, 1), (8, 17, 1), (9, 17, 1), (10, 11, 0.101942), (11, 12, -0.101942), (12, 13, 1), (13, 15, 0), (14, 13, 1), (15, 16, 0), (17, 16, 0),	206	( YGR089W YER024W YJR076C YOL095C YGR117C YOR148C YNL245C YCR033W YLR443W YER083C YCR037C YMR258C YDR277C YML117W YKR100C YDR466W YDL200C YDR389W YML043C YOR355W YBL090W YBR195C YDR088C YNL307C YOR219C YDR243C YOR269W YLR363W-A YNL309W YGR237C YMR080C YLR165C YLR396C YMR267W YOL062C YDR499W YOR220W YMR032W YKL188C YGL005C YBR283C YNL126W YOR212W YBR125C YOR276W YOR195W YDR357C YPL112C YER149C YML…	7.8e-05
			GO:0008380	RNA splicing	The process of removing sections of the primary RNA transcript to remove sequences not present in the mature form of the RNA and joining the remaining sections to form the mature form of the RNA.
			GO:0000393	spliceosomal conformational changes to generate catalytic conformation	Structural rearrangements of the spliceosome complex, containing RNA to be spliced, to generate a catalytic conformation.
			GO:0006374	nuclear mRNA splicing via U2-type spliceosome	The cleavage and rejoining of a primary nuclear mRNA transcript to remove sequences not present in the mature form of the RNA via a U2-type spliceosome.
			GO:0000377	RNA splicing, via transesterification reactions with bulged adenosine as nucleophile	Splicing of RNA via a series of two transesterification reactions with a bulged adenosine residue from the intron branch point as the initiating nucleophile. When the initial RNA for the splicing reaction is a single molecule (cis splicing), the excised intron is released in a lariat structure.
			GO:0000398	nuclear mRNA splicing, via spliceosome	The joining together of exons from one or more primary transcripts of nuclear messenger RNA (mRNA) and the excision of intron sequences, via a spliceosomal mechanism, so that mRNA consisting only of the joined exons is produced.
			GO:0000375	RNA splicing, via transesterification reactions	Splicing of RNA via a series of two transesterification reactions.
			GO:0030130	clathrin coat of trans-Golgi network vesicle	A clathrin coat found on a vesicle of the trans-Golgi network.
			GO:0030140	trans-Golgi network transport vesicle	A vesicle that mediates transport between the trans-Golgi network and other parts of the cell.
			GO:0030131	clathrin adaptor complex	A membrane coat adaptor complex that links clathrin to a membrane.
			GO:0030121	AP-1 adaptor complex	An AP-type membrane coat adaptor complex that consists of beta1, gamma1, mu1 and sigma1 subunits and links clathrin to the membrane surface of a vesicle; vesicles with AP-1-containing coats are normally found primarily in the trans-Golgi network.
4 5 6 7 8 10 11 12 13 14 15 16 17	(4, 12, 0), (5, 14, 0), (6, 14, 0), (7, 15, 1), (8, 17, 0), (10, 11, 0.027027), (11, 12, -0.027027), (12, 13, 0), (13, 15, 1), (14, 13, 0), (15, 16, -1), (17, 16, 0),	111	( YDR079C-A YNL306W YNL267W YJR110W YBL020W YOR051C YLR397C YPR155C YGR101W YDR101C YFL034C-B YKL086W YDR462W YPR019W YGL001C YLR143W YDR495C YLR105C YOR289W YAL044W-A YIL020C YOL049W YPR104C YDR091C YAL014C YGL080W YOL125W YGL070C YJR100C YMR071C YNR041C YJL124C YEL039C YGL111W YMR228W YLR001C YGL231C YKR074W YPL046C YPL072W YIR015W YBR268W YBL010C YGR033C YGL066W YDL102W YBR095C YEL013W YOL019W…	0.000121
4 5 6 7 12 13 14 15 16	(4, 12, 0), (5, 14, 0), (6, 14, 0), (7, 15, 0), (12, 13, -1), (13, 15, 1), (14, 13, -1), (15, 16, 0),	42	( YPR165W YBL063W YLL006W YNR018W YDR155C YER116C YER120W YBL049W YOL034W YDL135C YOL069W YHL016C YDL134C YOR390W YIR033W YMR130W YKR001C YGR177C YER100W YMR202W YOR348C YDR385W YOR234C YJL190C YJL110C YLR433C * YHR101C YIL131C YLR398C YDR391C YDL123W YIR007W YBR208C YKL103C YPL123C YMR034C YDR329C YBR239C YMR019W YBL043W YDR498C )	0.0001
			GO:0019627	urea metabolic process	The chemical reactions and pathways involving urea, the water soluble compound O=C-(NH2)2, produced in the liver by the ornithine cycle. It is the main nitrogen-containing excretion product in ureotelic animals.
			GO:0043603	amide metabolic process	The chemical reactions and pathways involving an amide, any derivative of an oxoacid in which an acidic hydroxy group has been replaced by an amino or substituted amino group.
			GO:0043419	urea catabolic process	The chemical reactions and pathways resulting in the breakdown of urea, the water soluble compound O=C-(NH2)2.
			GO:0043605	amide catabolic process	The chemical reactions and pathways resulting in the breakdown of an amide, any derivative of an oxoacid in which an acidic hydroxy group has been replaced by an amino or substituted amino group.
4 5 6 7 12 13 14 15 16	(4, 12, 0), (5, 14, 0), (6, 14, 0), (7, 15, 0), (12, 13, -1), (13, 15, 1), (14, 13, -1), (15, 16, 0),	41	( YBL063W YLL006W YNR018W YDR155C YER116C YER120W YBL049W YOL034W YDL135C YOL069W YHL016C YDL134C YOR390W YIR033W YMR130W YKR001C YGR177C YER100W YMR202W YOR348C YDR385W YOR234C YJL190C YJL110C YLR433C * YHR101C YIL131C YLR398C YDR391C YDL123W YIR007W YBR208C YKL103C YPL123C YMR034C YDR329C YBR239C YMR019W YBL043W YDR498C )	7.2e-05
4 5 6 8 12 13 14 15 16 17	(4, 12, 0), (5, 14, 0.0238095), (6, 14, 0), (8, 17, 0), (12, 13, 0), (13, 15, -1), (14, 13, 0), (15, 16, 1), (17, 16, 0),	42	( YOR197W YBL091C YPL031C YMR243C YCL038C YBL099W YNL255C YGL055W YLR414C YHR087W YJL163C YBR009C YHR007C YLR251W YMR009W YBL095W YBL041W YGL012W YHR067W YML105C YNL036W YBL055C YDR284C YPL265W YJR131W YCR019W YCR028C YNL098C YOL060C YIL099W YMR226C YJR085C YDR062W YFL037W YLR126C YLR337C YDR192C YDR194C YER023W YNL103W YBR130C YJL162C )	8e-05
4 5 6 8 12 13 14 15 16 17	(4, 12, 0), (5, 14, 0), (6, 14, 0), (8, 17, 1), (12, 13, 0), (13, 15, 0.360759), (14, 13, 0), (15, 16, 0), (17, 16, -0.639241),	158	( YGR017W YOR260W YNL080C YOL065C YBR270C YPR075C YBL074C YDL218W YOR100C YNL149C YDR006C YLR422W YNL236W YJL148W YFL049W YLR222C YJR086W YMR185W YBR276C YDR201W YJR095W YPR162C YDR166C YER110C YHR207C YDL054C YOR329C YGL141W YOR079C YNL242W YLL040C YGL133W YGL137W YJL005W YML030W YDR231C YFR001W YDL106C YMR059W YGL083W YDL173W YDR336W YAR035W YDR352W YLR148W YIL117C YKR009C YLR352W YLR312W-A YJL…	0.000104
4 5 6 11 12 13 14 15 16	(4, 12, 0), (5, 14, 0), (6, 14, 0), (11, 12, 0.15873), (12, 13, 0), (13, 15, -1), (14, 13, 0), (15, 16, 1),	63	( YBL099W YNL255C YGL055W YLR414C YHR087W YJL163C YBR009C YHR007C YLR251W YMR009W YBL095W YBL041W YGL012W YBL103C YHR067W YMR315W YML105C YNL036W YBL055C YDR284C YPL265W YJR131W YCR019W YCR028C YNL098C YOL060C YIL099W YMR226C YJR085C YDR062W YFL037W YLR126C YLR337C YDR192C YNL025C YDR194C YDR198C YMR161W YER023W YNL103W YJL162C YLR307W YGR111W YGL186C YCL050C YDR109C YIL067C YJL055W YMR041C YDL17…	8.1e-05
4 6 7 8 12 13 14 15 16 17	(4, 12, 0), (6, 14, 0), (7, 15, 0), (8, 17, -1), (12, 13, 0), (13, 15, 0), (14, 13, 0), (15, 16, 0), (17, 16, 1),	103	( YHR023W YBR189W YDR414C YKL018W YPL111W YBR187W YNL169C YOL030W YBL072C YGL030W YOL004W YER074W YER047C YBR106W YLR022C YGL076C YER168C YJR123W YDR447C YLR075W YMR073C YGL031C YPL131W YLR325C YJL177W YER131W YEL034W YFL053W YBL024W YCR091W YER154W YJL129C YNL301C YCR084C YBR118W YER142C YGL008C YBR031W YDR272W YGL044C YHR018C YDR135C YCR073C YMR230W YBR198C YDL058W YKL033W-A YML085C YGL136C YOR…	0.000102
			GO:0005198	structural molecule activity	The action of a molecule that contributes to the structural integrity of a complex or assembly within or outside a cell.
			GO:0003735	structural constituent of ribosome	The action of a molecule that contributes to the structural integrity of the ribosome.
			GO:0044249	cellular biosynthetic process	The chemical reactions and pathways resulting in the formation of substances, carried out by individual cells.
			GO:0044267	cellular protein metabolic process	The chemical reactions and pathways involving a specific protein, rather than of proteins in general, occurring at the level of an individual cell. Includes protein modification.
			GO:0019538	protein metabolic process	The chemical reactions and pathways involving a specific protein, rather than of proteins in general. Includes protein modification.
			GO:0042257	ribosomal subunit assembly	The aggregation, arrangement and bonding together of constituent RNAs and proteins to form ribosomal subunits.
			GO:0043170	macromolecule metabolic process	The chemical reactions and pathways involving macromolecules, large molecules including proteins, nucleic acids and carbohydrates.
			GO:0044260	cellular macromolecule metabolic process	The chemical reactions and pathways involving macromolecules, large molecules including proteins, nucleic acids and carbohydrates, as carried out by individual cells.
			GO:0009058	biosynthetic process	The energy-requiring part of metabolism in which simpler substances are transformed into more complex ones, as in growth and other biosynthetic processes.
			GO:0006412	translation	The chemical reactions and pathways resulting in the formation of a protein. This is a ribosome-mediated process in which the information in messenger RNA (mRNA) is used to specify the sequence of amino acids in the protein.
			GO:0010467	gene expression	The process by which a gene's coding sequence is converted into a mature gene product or products (proteins or RNA). This includes the production of an RNA transcript as well as any processing to produce a mature RNA product or an mRNA (for protein-coding genes) and the translation of that mRNA into protein. Some protein processing events may be included when they are required to form an active f…
			GO:0009059	macromolecule biosynthetic process	The chemical reactions and pathways resulting in the formation of macromolecules, large molecules including proteins, nucleic acids and carbohydrates.
			GO:0044238	primary metabolic process	Reactions involving those compounds which are formed as a part of the normal anabolic and catabolic processes. These processes take place in most, if not all, cells of the organism.
			GO:0022627	cytosolic small ribosomal subunit	The small subunit of the ribosome that is found in the cytosol of the cell. The cytosol is that part of the cytoplasm that does not contain membranous or particulate subcellular components.
			GO:0043232	intracellular non-membrane-bound organelle	Organized structure of distinctive morphology and function, not bounded by a lipid bilayer membrane and occurring within the cell. Includes ribosomes, the cytoskeleton and chromosomes.
			GO:0043228	non-membrane-bound organelle	Organized structure of distinctive morphology and function, not bounded by a lipid bilayer membrane. Includes ribosomes, the cytoskeleton and chromosomes.
			GO:0033279	ribosomal subunit	Either of the two ribonucleoprotein complexes that associate to form a ribosome.
			GO:0032991	macromolecular complex	A stable assembly of two or more macromolecules, i.e. proteins, nucleic acids, carbohydrates or lipids, in which the constituent parts function together.
			GO:0015934	large ribosomal subunit	The larger of the two subunits of a ribosome. Two sites on the ribosomal large subunit are involved in translation, namely the aminoacyl site (A site) and peptidyl site (P site).
			GO:0022626	cytosolic ribosome	A ribosome that is found in the cytosol of the cell. The cytosol is that part of the cytoplasm that does not contain membranous or particulate subcellular components.
			GO:0005840	ribosome	An intracellular organelle, about 200 A in diameter, consisting of RNA and protein. It is the site of protein biosynthesis resulting from translation of messenger RNA (mRNA). It consists of two subunits, one large and one small, each containing only protein and RNA. Both the ribosome and its subunits are characterized by their sedimentation coefficients, expressed in Svedberg units (symbol: S). H…
			GO:0022625	cytosolic large ribosomal subunit	The large subunit of the ribosome that is found in the cytosol of the cell. The cytosol is that part of the cytoplasm that does not contain membranous or particulate subcellular components.
			GO:0044445	cytosolic part	Any constituent part of cytosol, that part of the cytoplasm that does not contain membranous or particulate subcellular components.
			GO:0005829	cytosol	That part of the cytoplasm that does not contain membranous or particulate subcellular components.
			GO:0030529	ribonucleoprotein complex	A macromolecular complex containing both protein and RNA molecules.
			GO:0015935	small ribosomal subunit	The smaller of the two subunits of a ribosome.
4 6 7 8 12 13 14 15 16 17	(4, 12, 0), (6, 14, 0), (7, 15, 0), (8, 17, 0.764706), (12, 13, 0), (13, 15, 0), (14, 13, 0), (15, 16, 0), (17, 16, -0.764706),	391	( YPL242C YDL171C YLR239C YKL018C-A YDL159W YOR357C YPR152C YDR188W YDR173C YGR074W YDL209C YCR002C YDR472W YKL006C-A YGR157W YIL030C YLR288C YLR403W YNL253W YJL179W YNL187W YPR079W YDR027C YDR104C YLL027W YBR079C YDR311W YDR021W YHR133C YMR264W YKL141W YLR115W YBR223C YIL005W * * YPL259C YDL161W YIR006C YMR014W YFL021W YDR304C YLR107W YDL089W YJL138C YNL297C YOR191W YGR133W YJL080C YFL059W YHR07…	0.000134
4 6 7 12 13 14 15 16	(4, 12, 0.0232558), (6, 14, 0.0232558), (7, 15, 1), (12, 13, 0), (13, 15, 1), (14, 13, 0), (15, 16, -1),	43	( YCR073W-A * YGL212W YIL087C YCR088W YDR437W YJL011C YBL052C * YPL138C YLL014W YGL201C YOL149W YLR068W YER020W YAR002W YLR452C YGR225W YLR207W YBL107C YDR411C YJR055W YKR063C YPL097W YDR169C YMR031C YBR080C YFR031C YDL088C YNL094W YGR150C YCL016C YNL050C YDR162C YNL310C YDR107C YJR041C YKL209C YGR081C YDL035C YDL099W YBR216C YOL148C )	0.0001
4 6 8 9 10 11 12 13 14 15 16 17	(4, 12, 0), (6, 14, 0), (8, 17, 1), (9, 17, 0), (10, 11, 0), (11, 12, -1), (12, 13, 1), (13, 15, 0), (14, 13, 1), (15, 16, 0), (17, 16, 0),	374	( YPR101W YBL059W YNL173C YGR049W YDR524C YFR046C YHR138C YGR206W YML119W YJR015W YBR024W YHL038C YGR169C-A YLL022C YCL028W YGL176C YGR236C YPL130W YMR025W YDR422C YER180C YHR061C YPR164W YOL109W YLR049C YNL225C YLR341W YMR316W YLR052W YKL098W YPR106W YPL052W YGL032C YDR260C YLR413W YOR162C YBR194W YNL160W YBR076W YKL208W YDR227W YDR423C YLR102C YML058W YBR071W YOL025W YPL272C YGL121C YOR304C-A Y…	9.6e-05
4 6 10 11 12 13 14	(4, 12, 0), (6, 14, 0), (10, 11, -0.652632), (11, 12, 1), (12, 13, 0), (14, 13, 0),	95	( YJL045W YHR085W YOL064C YCR044C YLR401C YMR302C YGR194C YDL217C YIL145C YDR332W YIR035C YDR276C YBR009C YLR251W YJR044C YFL002C YBR162C YPR086W YDL137W YLR103C YER163C YBR244W YFL014W YGL148W YAL049C YHR175W YGL103W YFR003C YGL200C YER052C YDR338C YDR226W YPL092W YMR284W YLR242C YDR092W YJL097W YMR035W YIL007C YBR010W YHR008C YKL154W YGR229C YJL026W YEL046C YNL135C YNL271C YDR071C YFL047W YGR13…	0.000127
4 6 10 11 12 13 14	(4, 12, 0), (6, 14, -0.994083), (10, 11, 0), (11, 12, 0), (12, 13, 0), (14, 13, 0.994083),	169	( * * * * * * * * * * * * * * * * * * * * * * * * * * * * * * * * * * * * * * * * * * * * * * * * * * * * * * * * * * * * * * * * * * * * * * * * * * * * * * * * * * * * * * * * * * * * * * * * * * * * * * * * * * * * * * * * * * * * * * * * * * * * * * * * * * * * * * * * * * * * * * * * * * * * * * * * * * * * * * * * * * * * * * * * * )
5 6 7 8 9 12 13 14 15 16 17	(5, 14, -0.27907), (6, 14, 0), (7, 15, 0), (8, 17, 1), (9, 17, 1), (12, 13, 1), (13, 15, -1), (14, 13, 1), (15, 16, 0), (17, 16, -1),	43	( YCR034W YDL144C YIL072W YPR020W YJR077C YJL083W YOR386W YIL140W YNL155W YBR233W YER004W YLR099W-A YLR271W YAL059W YNL024C-A YNL011C YGL251C YMR114C YOL086W-A YIL027C YDL189W YJR092W YBR162W-A YER041W YML009C YMR209C YDR322C-A YPR171W YER113C YHR060W YCR011C YDR206W YHL036W YBR273C YOR205C YDR443C YMR159C YJR054W YNR064C * * * * )	7.5e-05
5 6 7 10 11 12 13 14 15 16	(5, 14, 0.0487805), (6, 14, 0), (7, 15, 0), (10, 11, 0), (11, 12, 0), (12, 13, -1), (13, 15, 1), (14, 13, -1), (15, 16, 0),	41	( YPR165W YBL063W YLL006W YDR155C YER116C YER120W YBL049W YOL034W YDL135C YEL060C YOL069W YHL016C YDL134C YOR390W YIR033W YDR436W YMR130W YKR001C YER100W YMR202W YDR385W YOR234C YJL190C * YKL126W * YLR433C YOL051W YHR101C YIL131C YLR398C YDR391C YIR007W YBR208C YKL103C YMR034C YDR329C YBR239C YBL043W YIR018W * )	6.5e-05
5 6 10 11 12 13 14	(5, 14, -0.430769), (6, 14, 0), (10, 11, 1), (11, 12, -1), (12, 13, 1), (14, 13, 1),	65	( YGR254W YLL055W YBR293W YKL071W YDL085C-A YOR134W YHL039W YKL053C-A YGL202W YFL034C-A YGL255W YNL090W YBR274W YML081C-A * YDL144C YGL250W * * YDL177C YDR106W YJL165C YER185W YJR154W YOR386W YLR099W-A YPR122W YOL042W YIL135C YGR059W YGL151W YNL216W YBR133C YGL197W YNL213C YDR103W YCL066W YNL122C YBR186W YNL086W YJL094C YIL137C YFR005C YDR446W YJR010C-A YDL185W YGL004C YDR259C YIL036W YPR065W YGR…	0.000109
6 7 8 9 10 11 12 13 14 15 16 17	(6, 14, -0.148265), (7, 15, 0.791798), (8, 17, 1), (9, 17, 1), (10, 11, 0), (11, 12, 0), (12, 13, 1), (13, 15, 0), (14, 13, 1), (15, 16, 0), (17, 16, 0),	317	( YHL014C YBL037W YNL211C YBL034C YJR003C YBR112C YJL016W YGL079W YKL119C YNL087W YPL045W YCL044C YHR172W YJL122W YBR177C YLR212C YML072C YER046W YDR395W YGL190C YJL131C YOR360C YNR057C YLR387C YJR056C YIL151C YFR042W YOR060C YOR045W YFR038W YGR134W YKL174C YGR098C YDL059C YOR188W YCR020C YLR163C YGR089W YER024W YJR076C YOL095C YGR117C YOR148C YNL245C YCR033W YLR443W YER083C YCR037C YMR258C YDR27…	8.9e-05
			GO:0000393	spliceosomal conformational changes to generate catalytic conformation	Structural rearrangements of the spliceosome complex, containing RNA to be spliced, to generate a catalytic conformation.
			GO:0006374	nuclear mRNA splicing via U2-type spliceosome	The cleavage and rejoining of a primary nuclear mRNA transcript to remove sequences not present in the mature form of the RNA via a U2-type spliceosome.
			GO:0030665	clathrin coated vesicle membrane	The lipid bilayer surrounding a clathrin-coated vesicle.
			GO:0030125	clathrin vesicle coat	A clathrin coat found on a vesicle.
			GO:0030118	clathrin coat	A membrane coat found on coated pits and some coated vesicles; consists of polymerized clathrin triskelions, each comprising three clathrin heavy chains and three clathrin light chains, linked to the membrane via one of the AP adaptor complexes.
			GO:0030140	trans-Golgi network transport vesicle	A vesicle that mediates transport between the trans-Golgi network and other parts of the cell.
			GO:0030119	AP-type membrane coat adaptor complex	Any of several heterotetrameric complexes that link clathrin (or another coat-forming molecule, as hypothesized for AP-3 and AP-4) to a membrane surface; they are found on coated pits and coated vesicles, and mediate sorting of cargo proteins into vesicles. Each AP complex contains two large (a beta and one of either an alpha, gamma, delta, or epsilon) subunits (110-130 kDa), a medium (mu) subuni…
			GO:0030131	clathrin adaptor complex	A membrane coat adaptor complex that links clathrin to a membrane.
6 7 8 9 12 13 14 15 16 17	(6, 14, 0.0175439), (7, 15, 1), (8, 17, 0), (9, 17, 0), (12, 13, 1), (13, 15, 0), (14, 13, 1), (15, 16, -1), (17, 16, 0),	57	( YMR086W YOR351C YER109C YDR381W YEL029C YDL056W YLL055W YDL230W YDL085C-A YMR225C YOR373W YJR010W YMR013C YBL008W YJR111C YIL123W YER179W YOR367W YLR455W YLR246W YIL008W YER048C YDR490C YKL084W YBL086C YHL024W YBL028C YIL155C YBR212W YBR111W-A YOR288C YGR184C YLR218C YDR478W YEL019C YMR138W YGL237C * YDL225W YPL194W YGL250W YDR143C YOR166C YDR217C YLR412W * YGR196C YOR359W YPL024W YDL177C YLL02…	3.8e-05
6 7 8 9 12 13 14 15 16 17	(6, 14, -0.82), (7, 15, -1), (8, 17, 1), (9, 17, 1), (12, 13, 0), (13, 15, 0), (14, 13, 0), (15, 16, 0), (17, 16, -1),	100	( YNL274C YHR076W YKL100C YLR348C YCR098C YMR253C YDR287W YLL063C YJR025C YGR053C YPL064C YBL098W YGR017W YMR136W YBR199W YNL212W YLR392C YBR036C YLR446W * * * * * * * * * * * * * * * * * * * * * * * * * * * * * * * * * * * * * * * * * * * * * * * * * * * * * * * * * * * * * * * * * * * * * * * * * * * * * * * * * )	0.000134
6 7 8 9 13 14 15 16 17	(6, 14, 0), (7, 15, 0), (8, 17, 0), (9, 17, -1), (13, 15, -0.0142857), (14, 13, 0.0142857), (15, 16, 0), (17, 16, 0),	70	( YOR151C YPL212C YDL029W YJR109C YAL026C YOR323C YOR291W YOR224C YBR115C YNL138W YKL051W YKL207W YNR033W YDR408C YFL034W YGL225W YMR128W YGR100W YOR222W YBL022C YGR002C YPL059W YDL128W YJL102W YGR245C YLR106C YDR375C YBR179C YLR128W YGR220C YNL107W YPR091C YHR064C YER025W YDR100W YLR215C YGR183C YGL143C YNL127W YGR092W YEL031W YIL148W YNL026W YMR004W YCL001W YGL203C YJL112W YGR012W YFR025C YPL24…	7.4e-05
6 7 8 9 13 14 15 16 17	(6, 14, 0), (7, 15, 0), (8, 17, -1), (9, 17, -1), (13, 15, -0.0222222), (14, 13, 0.0222222), (15, 16, 0), (17, 16, 1),	45	( YNL302C YGL135W YNL229C YOL040C YDR471W YLR399C YMR027W YIL085C YLR167W YPL089C YML032C YNL111C YIL009W YBR019C YIL107C YPL145C YBL027W YPL246C YOR369C YAL019W YLR056W YOL127W YBR181C YER164W YDR108W YLR029C YJL081C YBL092W YNR054C YNL189W YIR002C YIR030C YBR294W YOL139C YML034W YIL026C YLR436C YHR052W YLR299W YER143W YPL054W YHR009C YBL051C * YKL155C )	8.8e-05
			GO:0005198	structural molecule activity	The action of a molecule that contributes to the structural integrity of a complex or assembly within or outside a cell.
			GO:0003735	structural constituent of ribosome	The action of a molecule that contributes to the structural integrity of the ribosome.
			GO:0006412	translation	The chemical reactions and pathways resulting in the formation of a protein. This is a ribosome-mediated process in which the information in messenger RNA (mRNA) is used to specify the sequence of amino acids in the protein.
			GO:0009059	macromolecule biosynthetic process	The chemical reactions and pathways resulting in the formation of macromolecules, large molecules including proteins, nucleic acids and carbohydrates.
			GO:0022627	cytosolic small ribosomal subunit	The small subunit of the ribosome that is found in the cytosol of the cell. The cytosol is that part of the cytoplasm that does not contain membranous or particulate subcellular components.
			GO:0043232	intracellular non-membrane-bound organelle	Organized structure of distinctive morphology and function, not bounded by a lipid bilayer membrane and occurring within the cell. Includes ribosomes, the cytoskeleton and chromosomes.
			GO:0043228	non-membrane-bound organelle	Organized structure of distinctive morphology and function, not bounded by a lipid bilayer membrane. Includes ribosomes, the cytoskeleton and chromosomes.
			GO:0033279	ribosomal subunit	Either of the two ribonucleoprotein complexes that associate to form a ribosome.
			GO:0022626	cytosolic ribosome	A ribosome that is found in the cytosol of the cell. The cytosol is that part of the cytoplasm that does not contain membranous or particulate subcellular components.
			GO:0005840	ribosome	An intracellular organelle, about 200 A in diameter, consisting of RNA and protein. It is the site of protein biosynthesis resulting from translation of messenger RNA (mRNA). It consists of two subunits, one large and one small, each containing only protein and RNA. Both the ribosome and its subunits are characterized by their sedimentation coefficients, expressed in Svedberg units (symbol: S). H…
			GO:0022625	cytosolic large ribosomal subunit	The large subunit of the ribosome that is found in the cytosol of the cell. The cytosol is that part of the cytoplasm that does not contain membranous or particulate subcellular components.
			GO:0044445	cytosolic part	Any constituent part of cytosol, that part of the cytoplasm that does not contain membranous or particulate subcellular components.
			GO:0005829	cytosol	That part of the cytoplasm that does not contain membranous or particulate subcellular components.
			GO:0030529	ribonucleoprotein complex	A macromolecular complex containing both protein and RNA molecules.
			GO:0015935	small ribosomal subunit	The smaller of the two subunits of a ribosome.
6 7 8 9 13 14 15 16 17	(6, 14, 0), (7, 15, 1), (8, 17, 0), (9, 17, 0), (13, 15, 0.8), (14, 13, 0.2), (15, 16, -1), (17, 16, 0),	165	( YIL104C YKL195W YGR057C YDL084W YLR242C YPL174C YFL018C YMR005W YDR313C YGR215W YNL085W YPL037C YIL007C YIL063C YOL114C YHR216W YIL001W YDR079C-A YNL306W YNL267W YJR110W YBL086C YHL024W YBL028C YOR051C YLR397C YPR155C YGR101W YDR101C YFL034C-B YKL086W YML118W YDR462W YPR019W YGL001C YLR143W YDR495C YLR105C YOR289W YAL044W-A YIL020C YOL049W YPR104C YDR091C YAL014C YGL080W YOL125W YGL070C YJR100C…	0.000145
6 7 8 9 13 14 15 16 17	(6, 14, 0), (7, 15, 0), (8, 17, 0), (9, 17, 0), (13, 15, -0.0618557), (14, 13, 0.0618557), (15, 16, 0), (17, 16, 0),	97	( YGL049C * YCR026C * YDL008W YJR130C YJL053W YDL240W YOR094W YLR239C YDL159W YPR152C YDR188W YDR173C YGR074W YDL209C YCR002C YDR472W * YKL006C-A YGR157W YIL030C YLR288C YLR403W * YNL253W YJL179W YPR079W * YDR027C YDR104C * YLL027W * YDR311W YDR021W YHR133C YMR264W YKL141W * YLR115W YBR223C YIL005W * * * YPL259C YDL161W YIR006C YMR014W YDR304C YDL089W YJL138C YNL297C YOR191W YJL080C YFL059W YHR07…	9.8e-05
6 7 8 9 13 14 15 16 17	(6, 14, 0), (7, 15, 0), (8, 17, 1), (9, 17, 1), (13, 15, -0.0327869), (14, 13, 0.0327869), (15, 16, 0), (17, 16, -1),	122	( YOR100C YNL237W YPR192W YNL149C YDR006C YLR422W YNL236W YJL148W YFR015C YLR222C YMR185W YBR276C YDR201W YJR095W YPR162C YDR166C YER110C YHR207C YDL054C YOR329C YGL141W YOR079C YEL064C YNL242W YLL040C YGL133W YGL137W YJL005W YML030W YDR231C YFR001W YDL106C YMR059W YGL083W YFL007W YDL173W YDR336W YAR035W YDR352W YLR148W YKR009C YLR352W YLR312W-A YJL210W YBR215W YHL008C YGR166W YLR310C YPL147W YMR…	0.000106
6 7 8 9 13 14 15 16 17	(6, 14, 0), (7, 15, 1), (8, 17, 1), (9, 17, 0), (13, 15, 0.0763359), (14, 13, 0.923664), (15, 16, 0), (17, 16, 0),	131	( YBL009W YKR006C YBL017C YJL056C YOL132W YBR140C YDL231C YDR150W YMR250W YGL185C YLR141W YER034W YMR299C YDR153C YGL108C YDL169C YHL025W YDR113C YDL186W YNL165W YDR524C-B YLR431C YNR063W YNR022C YGL146C YDL044C YEL059C-A YLR437C YDR370C YDR207C YPL241C YKL063C YML029W YBL025W YLR173W YNL158W YER167W YIR024C YPR151C YMR298W YPL159C YPR116W YFL040W YIR014W YIL037C YIR017C YPL003W YDR503C YKR067W Y…	0.000131
6 7 8 9 13 14 15 16 17	(6, 14, 0), (7, 15, 1), (8, 17, 1), (9, 17, 1), (13, 15, 0.72973), (14, 13, 0.27027), (15, 16, 0), (17, 16, 0),	74	( YER013W YFL013C YBR272C YNR051C YDR380W YLR424W YPL148C YAL011W YLR146C YBL032W YHR071W YLR356W YLR364W YEL011W YMR124W YPR083W YBR258C YLR199C YBL029C-A YHR084W YDR464W YKL010C YFL031W YDL110C YPL193W YIL136W YOR298W YHR131C YGL092W YNL042W YCR076C YDR156W YBL031W YNL233W YMR232W YLR248W YPL007C YDR318W YIR025W * * * * * * * * * * * * * * * * * * * * * * * * * * * * * * * * * * * )	7.5e-05
6 7 8 9 13 14 15 16 17	(6, 14, 0), (7, 15, 1), (8, 17, 1), (9, 17, 1), (13, 15, 0.677419), (14, 13, 0.322581), (15, 16, 0), (17, 16, 0),	62	( YLR364W YEL011W YMR124W YPR083W YBR258C YLR199C YBL029C-A YHR084W YDR464W YKL010C YFL031W YDL110C YPL193W YIL136W YOR298W YHR131C YGL092W YNL042W YCR076C YDR156W YBL031W YNL233W YMR232W YLR248W YPL007C YDR318W YIR025W * * * * * * * * * * * * * * * * * * * * * * * * * * * * * * * * * * * )	0.000133
6 7 8 12 13 14 15 16 17	(6, 14, -0.864865), (7, 15, 0), (8, 17, 1), (12, 13, 0), (13, 15, 1), (14, 13, 0), (15, 16, 0), (17, 16, 0),	74	( YMR194C-B YDR031W YBR022W YAL030W YGR109W-B YPR017C YKR044W YBR197C * * * * * * * * * * * * * * * * * * * * * * * * * * * * * * * * * * * * * * * * * * * * * * * * * * * * * * * * * * * * * * * * * * )	0.00017
6 7 8 13 14 15 16 17	(6, 14, 0), (7, 15, 1), (8, 17, 0), (13, 15, 0.757353), (14, 13, 0.242647), (15, 16, -1), (17, 16, 0),	136	( YOR289W YAL044W-A YIL020C YOL049W YPR104C YDR091C YLR321C YAL014C YGL080W YOL125W YGL070C YJR100C YMR071C YNR041C YJL124C YEL039C YGL111W YMR228W YLR001C YGL231C YKR074W YPL046C YPL072W YIR015W YBR268W YBL010C YGR033C YGL066W YDL102W YBR095C YEL013W YOL019W YPR057W YBR163W YFR019W YJR059W YML041C YIL139C YNL186W YMR093W YGL154C YOR085W * YLR065C YDL149W YDL063C * YLR223C YGR186W YPR061C YML071C…	9.5e-05
6 7 10 11 12 13 14 15 16	(6, 14, 0.00416667), (7, 15, 1), (10, 11, 0), (11, 12, 0), (12, 13, 0), (13, 15, 1), (14, 13, 0), (15, 16, -1),	240	( YGR165W YBR153W YOR283W YCL031C YJR034W YGR273C YJR042W YKL134C YDR246W YML035C YBR091C YOL071W YJR074W YIL103W YHR204W YOR098C YAL046C YHR059W YJL012C YNL172W YDR170C YOR154W YCL008C YNR037C YNL129W YJL166W YCL034W YIL126W YGR268C YNL161W YMR310C YGR038W YOL052C YLR405W YLL002W YCR073W-A YDR373W YDR453C YBR114W YMR286W YCR015C YKR079C YDL229W YLR268W YNL097C YOR341W YNL247W YHR115C YER068W YDL…	9.1e-05
			GO:0019239	deaminase activity	Catalysis of the removal of an amino group from a substrate, producing ammonia (NH3).
6 7 10 11 12 13 14 15 16	(6, 14, 0), (7, 15, 0), (10, 11, 0.00671141), (11, 12, -0.00671141), (12, 13, 1), (13, 15, -1), (14, 13, 1), (15, 16, 0),	149	( YCR065W YOL058W YCR034W YGL183C YNL147W YOR123C YMR266W YGL093W YGR116W YNL044W YDR404C YLR430W YDL017W YLR250W YDL125C YDL067C YNL141W YDR367W YBR046C YHR187W YCR071C YEL021W YGR188C YAR014C YGL033W YML109W YIL150C YDR063W YDR510W YCR028C-A YNL262W YDR052C YBR006W YDR321W YJL143W YGR144W YPL178W YLR260W YDR086C YNL246W YLL018C-A YMR294W YOR210W YOR057W YPL015C YGR072W YLR383W YGR063C YMR233W Y…	9.3e-05
6 8 12 13 14 15 16 17	(6, 14, -0.195652), (8, 17, 1), (12, 13, 0), (13, 15, -1), (14, 13, 0), (15, 16, 1), (17, 16, -1),	46	( YLR109W YGR249W YKR070W YMR169C YBL103C YER059W * YLR307W YGR111W YGL186C YLR231C YCL050C YBR296C YHR210C YDR109C YIL067C YJL055W YMR041C YDL174C YBR041W YPL067C YLR237W YDR421W YPR128C YLR220W YBR297W YER080W YJR078W YDL237W YML076C YAL018C YBR040W YHL032C YML099C YOR084W * * * * * * * * * * * )	7.9e-05
6 10 11 12 13 14 15	(6, 14, -0.015873), (10, 11, 0), (11, 12, -1), (12, 13, 0), (13, 15, 0.349206), (14, 13, 0),	63	( YEL020C YJL082W YGL240W YCL038C YCR005C YEL041W YLL039C YJL013C YMR169C YBL022C YKL218C YOR339C YOL090W YNR026C YBR084W YIL148W YDR191W YOR285W YBR222C YJL112W * YNL187W YPR095C * * YMR265C YPL020C * YMR215W YGL252C YDR320C-A YFR018C YNL024C YPR006C YOR131C YPR002W YIR042C YDR440W YBR255C-A YLR016C YDR075W YGL140C YBL029W YJL132W YBR227C YBR270C YBL009W YKR006C YAL030W YFL049W YJL056C YGR109W-B…	0.000123
7 8 9 10 11 12 13 14 15 16 17	(7, 15, -1), (8, 17, 0), (9, 17, 0), (10, 11, 0.0163934), (11, 12, -0.0163934), (12, 13, 0), (13, 15, 0), (14, 13, 0), (15, 16, 0), (17, 16, 0),	61	( YML068W YDR377W YCR030C YPL236C YML005W YER031C YGL050W YCL047C YGL156W YCL012C YLR150W YPL207W YKL005C * * * * * * * * * * * * * YNL138W-A * * * * * * YDR118W YNL286W * * * * * YDR030C * * * * * * * * * YOR238W * * * * * * * * * * )	0.000106
			GO:0046128	purine ribonucleoside metabolic process	The chemical reactions and pathways involving any ribonucleoside, a nucleoside in which purine base is linked to a ribose (beta-D-ribofuranose) molecule.
			GO:0008617	guanosine metabolic process	The chemical reactions and pathways involving guanine, guanine riboside, a nucleoside with a wide species distribution.
			GO:0031591	wybutosine biosynthetic process	The chemical reactions and pathways resulting in the formation of wybutosine, 3H-imidazo[1,2-alpha]purine-7-butanoic acid, 4,9-dihydro- alpha-[(methoxycarbonyl)amino]- 4,6-dimethyl-9-oxo- 3-beta-D-ribofuranosyl methyl ester, a modified nucleoside found in some tRNA molecules.
			GO:0009119	ribonucleoside metabolic process	The chemical reactions and pathways involving any ribonucleoside, a nucleoside in which purine or pyrimidine base is linked to a ribose (beta-D-ribofuranose) molecule.
			GO:0009116	nucleoside metabolic process	The chemical reactions and pathways involving a nucleoside, a nucleobase linked to either beta-D-ribofuranose (ribonucleoside) or 2-deoxy-beta-D-ribofuranose, (a deoxyribonucleotide), e.g. adenosine, guanosine, inosine, cytidine, uridine and deoxyadenosine, deoxyguanosine, deoxycytidine and thymidine (= deoxythymidine).
			GO:0042278	purine nucleoside metabolic process	The chemical reactions and pathways involving one of a family of organic molecules consisting of a purine base covalently bonded to a sugar ribose (a ribonucleoside) or deoxyribose (a deoxyribonucleoside).
			GO:0031590	wybutosine metabolic process	The chemical reactions and pathways involving wybutosine, 3H-imidazo[1,2-alpha]purine-7-butanoic acid, 4,9-dihydro- alpha-[(methoxycarbonyl)amino]- 4,6-dimethyl-9-oxo- 3-beta-D-ribofuranosyl methyl ester, a modified nucleoside found in some tRNA molecules.
7 8 9 11 12 13 14 15 16 17	(7, 15, 1), (8, 17, 1), (9, 17, 0.0769231), (11, 12, -1), (12, 13, 1), (13, 15, 0), (14, 13, 1), (15, 16, 0), (17, 16, 0),	403	( YBR085C-A YLR132C YOL067C YBR225W YER104W YGR250C YDL013W YJR021C YBR077C YMR204C YDL129W YGL128C YMR094W YMR064W YPR134W YPL014W YHL018W YBL093C YMR111C YLR219W YMR257C YPL058C YML064C YIL159W YGR179C YLR457C YMR187C YPL074W YPR122W YBL006C YIL146C YER092W YHR022C YBR168W YLR445W YFR049W YBR201W YOR114W YJL161W YGR129W YNL311C YKL093W YOL042W YGL223C YLR054C YIL017C YBR058C-A YDL220C YAR019C Y…	0.000147
			GO:0000794	condensed nuclear chromosome	A highly compacted molecule of DNA and associated proteins resulting in a cytologically distinct structure that remains in the nucleus.
			GO:0000793	condensed chromosome	A highly compacted molecule of DNA and associated proteins resulting in a cytologically distinct structure.
7 8 9 12 13 14 15 16 17	(7, 15, -0.354167), (8, 17, 1), (9, 17, 0), (12, 13, 0), (13, 15, 0), (14, 13, 0), (15, 16, 0), (17, 16, -1),	48	( YCR005C YBR108W YOR087W YLR087C YPL173WDR316W-B YMR215W YGL252C YDR320C-A YFR018C YIL147C YJL127C YMR178W YNL024C YPR006C YFR047C YMR048W YOR131C YPR002W YEL023C YKL116C YIR042C YDR440W YLR016C YBR227C YBR270C YFL049W YJR086W YOR389W YOR023C YDR369C YMR003W * * * * * * * * * * * * * * * * * )	0.00012
7 8 9 12 13 14 15 16 17	(7, 15, -1), (8, 17, 0), (9, 17, 0), (12, 13, 0), (13, 15, 0), (14, 13, 0), (15, 16, 0), (17, 16, -1),	168	( * * * * * * * * * * * * * * * * * * * * * * * * * * * * * * * * * * * * * * * * * * * * * * * * * * * * * * * * * * * * * * * * * * * * * * * * * * * * * * * * * * * * * * * * * * * * * * * * * * * * * * * * * * * * * * * * * * * * * * * * * * * * * * * * * * * * * * * * * * * * * * * * * * * * * * * * * * * * * * * * * * * * * * * * )
7 8 10 11 12 13 14 15 16 17	(7, 15, 0), (8, 17, 1), (10, 11, 0), (11, 12, 0), (12, 13, 1), (13, 15, 0), (14, 13, 1), (15, 16, 0), (17, 16, 0),	76	( * * * * * * * * * * * * * * * * * * * * * * * * * * * * * * * * * * * * * * * * * * * * * * * * * * * * * * * * * * * * * * * * * * * * * * * * * * * * )
7 8 12 13 14 15 16 17	(7, 15, -1), (8, 17, -1), (12, 13, 0), (13, 15, 0), (14, 13, 0), (15, 16, 0), (17, 16, 0),	95	( YFL009W * * * * * * * * * * * * * * * * * YJL020C * * * * * * * * * * * * * * * * * * * * * * * * * * * * * YGL215W * * * * * * * * * * * * * * * * * * * * * * * * * * * * * * * * * * * * * * * * * * * * * * )	0.000381
7 8 12 13 14 15 16 17	(7, 15, 0), (8, 17, 1), (12, 13, 1), (13, 15, 0), (14, 13, 1), (15, 16, 0), (17, 16, 0),	813	( YER046W YJR056C YOR045W YOL077W-A YJL205C YMR304W YDR314C YEL072W YOR273C YKR095W-A YDR538W YPR101W YLR224W YBL059W YNL173C YGR049W YDR524C YFR046C YHR138C YGR206W YJR015W YBR024W YHR105W YHL038C YGR169C-A YLL022C YCL028W YGL176C YGR236C YPL130W YMR025W YDR422C YER180C YHR061C YPR164W YOL109W YLR049C YPL018W YNL225C YLR341W YMR316W YLR052W YKL098W YPR106W YPL052W YDR303C YGL032C YDR260C YLR413W…	9.9e-05
			GO:0030435	sporulation	The formation of spores.
7 8 12 13 14 15 16 17	(7, 15, 0), (8, 17, 1), (12, 13, 1), (13, 15, 0), (14, 13, 1), (15, 16, 0), (17, 16, 0),	445	( * * * * * * * * * * * * * * * * * * * * * * * * * * * * * * * * * * * * * * * * * * * * * * * * * * * * * * * * * * * * * * * * * * * * * * * * * * * * * * * * * * * * * * * * * * * * * * * * * * * * * * * * * * * * * * * * * * * * * * * * * * * * * * * * * * * * * * * * * * * * * * * * * * * * * * * * * * * * * * * * * * * * * * * * * * * * * * * * * * * * * * * * * * * * * * * * * * * * * * *…
7 8 13 14 15 16 17	(7, 15, -1), (8, 17, 1), (13, 15, -0.92), (14, 13, 0.92), (15, 16, 0), (17, 16, -1),	50	( * * * * * * * * * * * * * * * * * * * * * * * * * * * * * * * * * * * * * * * * * * * * * * * * * * )
7 9 13 14 15 16 17	(7, 15, -1), (9, 17, -0.898305), (13, 15, -1), (14, 13, 1), (15, 16, 0), (17, 16, 0),	177	( YBR054W YLR411W YDR099W YGR037C YFR022W YEL003W YDL022W * * * * * * * * * * * * * * * * * * * * * * * * * * * * * * * * * * * * * * * * * * * * * * * * * * * * * * * * * * * * * * * * * * * * * * * * * * * * * * * * * * * * * * * * * * * YMR067C * * * * * * * * * * * * * * * * * * * * * * * * * * * * * * * * * * * * * * * * * * * * * * * * * * * * * * * * * * * * * * * * * * * * * * * * * * * *…	0.00017
7 10 11 12 13 14 15 16 17	(7, 15, 0.790323), (10, 11, 0), (11, 12, 0), (12, 13, 1), (13, 15, 0), (14, 13, 1), (15, 16, -1), (17, 16, 0.016129),	62	( YBL003C YGR087C YMR086W YOR351C YER109C YDR381W YEL029C YDL056W YDL230W YMR225C YOR373W YJR010W YER074W-A YMR013C YBL008W YIL123W YER179W YOR367W YLR455W YLR246W YER048C YDR490C YKL084W YBL086C YHL024W YBL028C YIL155C YBR078W YBR212W YBR111W-A YOR288C YGR184C YER175C YLR218C YDR478W YEL019C * YMR138W YGL237C * * * YDL225W * YPL194W * YDL115C YDR143C YOR166C YDR217C YLR412W YGR196C YOR359W YPL02…	0.000132
8 9 12 13 14 15 16 17	(8, 17, -1), (9, 17, -1), (12, 13, 0), (13, 15, 0), (14, 13, 0), (15, 16, 0), (17, 16, 1),	102	( YHR023W YBR189W YDR414C YKL018W YPL111W YBR187W YNL169C YOL030W YBL072C YGL030W YOL004W YER074W YER047C YBR106W YLR022C YGL076C YER168C YJR123W YDR447C YLR075W YMR073C YGL031C YPL131W YLR325C YJL177W YER131W YEL034W YCR091W YER154W YJL129C YNL301C YCR084C YBR118W YGL008C YBR031W YDR272W YGL044C YHR018C YDR135C YCR073C YMR230W YBR198C YDL058W YKL033W-A YML085C YGL136C YOR063W YGR214W YLR045C YDR…	6.3e-05
			GO:0005198	structural molecule activity	The action of a molecule that contributes to the structural integrity of a complex or assembly within or outside a cell.
			GO:0003735	structural constituent of ribosome	The action of a molecule that contributes to the structural integrity of the ribosome.
			GO:0044249	cellular biosynthetic process	The chemical reactions and pathways resulting in the formation of substances, carried out by individual cells.
			GO:0044267	cellular protein metabolic process	The chemical reactions and pathways involving a specific protein, rather than of proteins in general, occurring at the level of an individual cell. Includes protein modification.
			GO:0019538	protein metabolic process	The chemical reactions and pathways involving a specific protein, rather than of proteins in general. Includes protein modification.
			GO:0042257	ribosomal subunit assembly	The aggregation, arrangement and bonding together of constituent RNAs and proteins to form ribosomal subunits.
			GO:0044260	cellular macromolecule metabolic process	The chemical reactions and pathways involving macromolecules, large molecules including proteins, nucleic acids and carbohydrates, as carried out by individual cells.
			GO:0009058	biosynthetic process	The energy-requiring part of metabolism in which simpler substances are transformed into more complex ones, as in growth and other biosynthetic processes.
			GO:0006412	translation	The chemical reactions and pathways resulting in the formation of a protein. This is a ribosome-mediated process in which the information in messenger RNA (mRNA) is used to specify the sequence of amino acids in the protein.
			GO:0010467	gene expression	The process by which a gene's coding sequence is converted into a mature gene product or products (proteins or RNA). This includes the production of an RNA transcript as well as any processing to produce a mature RNA product or an mRNA (for protein-coding genes) and the translation of that mRNA into protein. Some protein processing events may be included when they are required to form an active f…
			GO:0009059	macromolecule biosynthetic process	The chemical reactions and pathways resulting in the formation of macromolecules, large molecules including proteins, nucleic acids and carbohydrates.
			GO:0022627	cytosolic small ribosomal subunit	The small subunit of the ribosome that is found in the cytosol of the cell. The cytosol is that part of the cytoplasm that does not contain membranous or particulate subcellular components.
			GO:0043232	intracellular non-membrane-bound organelle	Organized structure of distinctive morphology and function, not bounded by a lipid bilayer membrane and occurring within the cell. Includes ribosomes, the cytoskeleton and chromosomes.
			GO:0043228	non-membrane-bound organelle	Organized structure of distinctive morphology and function, not bounded by a lipid bilayer membrane. Includes ribosomes, the cytoskeleton and chromosomes.
			GO:0033279	ribosomal subunit	Either of the two ribonucleoprotein complexes that associate to form a ribosome.
			GO:0032991	macromolecular complex	A stable assembly of two or more macromolecules, i.e. proteins, nucleic acids, carbohydrates or lipids, in which the constituent parts function together.
			GO:0015934	large ribosomal subunit	The larger of the two subunits of a ribosome. Two sites on the ribosomal large subunit are involved in translation, namely the aminoacyl site (A site) and peptidyl site (P site).
			GO:0022626	cytosolic ribosome	A ribosome that is found in the cytosol of the cell. The cytosol is that part of the cytoplasm that does not contain membranous or particulate subcellular components.
			GO:0005840	ribosome	An intracellular organelle, about 200 A in diameter, consisting of RNA and protein. It is the site of protein biosynthesis resulting from translation of messenger RNA (mRNA). It consists of two subunits, one large and one small, each containing only protein and RNA. Both the ribosome and its subunits are characterized by their sedimentation coefficients, expressed in Svedberg units (symbol: S). H…
			GO:0022625	cytosolic large ribosomal subunit	The large subunit of the ribosome that is found in the cytosol of the cell. The cytosol is that part of the cytoplasm that does not contain membranous or particulate subcellular components.
			GO:0044445	cytosolic part	Any constituent part of cytosol, that part of the cytoplasm that does not contain membranous or particulate subcellular components.
			GO:0005829	cytosol	That part of the cytoplasm that does not contain membranous or particulate subcellular components.
			GO:0030529	ribonucleoprotein complex	A macromolecular complex containing both protein and RNA molecules.
			GO:0015935	small ribosomal subunit	The smaller of the two subunits of a ribosome.
8 9 12 13 14 15 16 17	(8, 17, -0.893491), (9, 17, -1), (12, 13, 0.106509), (13, 15, -1), (14, 13, 1), (15, 16, 0), (17, 16, 0),	169	( YNL141W YML109W YBR054W YLR411W YDR099W YDR086C YGL256W YFR022W YDL022W YFL017W-A * * * * * * * * * * * * * * * * * * * * * * * * * * * * * * * * * * * * * * * * * * * * * * * * * * * * * * * * * YCR014C * * * * * * * * * * * * * * * * * * * * * * * * * * * * * * * * * * * * * * * * * * * * * * * * * * * * * * * * * * * * * * * * * * * * * * * * * * YGL181W * * * * * * * * * * * * * * * * * * *…	0.000126
8 9 12 13 14 15 16 17	(8, 17, 1), (9, 17, 1), (12, 13, 1), (13, 15, 0), (14, 13, 1), (15, 16, 0), (17, 16, 0),	733	( YHL014C YBL037W YNL211C YBL034C YJR003C YBR112C YJL016W YGL079W YKL119C YNL087W YPL045W YCL044C YHR172W YJL122W YBR177C YLR212C YML072C YER046W YDR395W YGL190C YJL131C YOR360C YNR057C YLR387C YJR056C YIL151C YFR042W YOR060C YOR045W YFR038W YGR134W YPL158C YKL174C YGR098C YDL059C YOR188W YCR020C YLR163C YHR143W YDR034C YGR089W YER024W YJR076C YOL095C YGR117C YOR148C YNL245C YCR033W YLR443W YER08…	0.000139
			GO:0000393	spliceosomal conformational changes to generate catalytic conformation	Structural rearrangements of the spliceosome complex, containing RNA to be spliced, to generate a catalytic conformation.
			GO:0030125	clathrin vesicle coat	A clathrin coat found on a vesicle.
			GO:0030118	clathrin coat	A membrane coat found on coated pits and some coated vesicles; consists of polymerized clathrin triskelions, each comprising three clathrin heavy chains and three clathrin light chains, linked to the membrane via one of the AP adaptor complexes.
			GO:0030140	trans-Golgi network transport vesicle	A vesicle that mediates transport between the trans-Golgi network and other parts of the cell.
			GO:0030119	AP-type membrane coat adaptor complex	Any of several heterotetrameric complexes that link clathrin (or another coat-forming molecule, as hypothesized for AP-3 and AP-4) to a membrane surface; they are found on coated pits and coated vesicles, and mediate sorting of cargo proteins into vesicles. Each AP complex contains two large (a beta and one of either an alpha, gamma, delta, or epsilon) subunits (110-130 kDa), a medium (mu) subuni…
			GO:0030131	clathrin adaptor complex	A membrane coat adaptor complex that links clathrin to a membrane.
8 9 12 13 14 15 16 17	(8, 17, 1), (9, 17, 0), (12, 13, 1), (13, 15, 0), (14, 13, 1), (15, 16, 0), (17, 16, 0),	770	( YJL154C YLR394W YOR032C YCR086W YPR084W YFL003C YOL088C YNR058W YLR343W YLL038C YJL171C YLR154W-A YML066C YDL154W YDR286C YPR045C YNL152W YPR054W YIL073C YBR085C-A YLR132C YOL067C YBR225W YER104W YGR250C YDL013W YJR021C YBR077C YMR204C YDL129W YGL128C YMR094W YMR064W YPR134W YPL014W YHL018W YBL093C YMR111C YLR219W YMR257C YPL058C YCL051W YML064C YIL159W YGR179C YLR457C YMR187C YPL074W YBL006C Y…	9.6e-05
			GO:0051321	meiotic cell cycle	Progression through the phases of the meiotic cell cycle, in which canonically a cell replicates to produce four offspring with half the chromosomal content of the progenitor cell.
			GO:0030476	fungal-type spore wall assembly	Process by which the spore nucleus becomes surrounded by a specialized spore wall. Occurs by deposition of spore wall components in the lumenal space between the outer and inner leaflets of the prospore membrane.
			GO:0042244	spore wall assembly	The chemical reactions and pathways resulting in the formation of the specialized envelope lying outside the cell membrane of a spore.
			GO:0051327	M phase of meiotic cell cycle	Progression through M phase, the part of the meiotic cell cycle during which meiosis takes place.
			GO:0030435	sporulation	The formation of spores.
			GO:0007126	meiosis	Progression through meiosis, the specialized nuclear and cell division in which a single diploid cell undergoes two nuclear divisions following a single round of DNA replication in order to produce four daughter cells that contain half the number of chromosomes as the diploid cell. Meiosis occurs during the formation of gametes from diploid organisms and at the beginning of haplophase in those or…
8 9 13 14 15 16 17	(8, 17, 0), (9, 17, -1), (13, 15, -0.156863), (14, 13, 0.22549), (15, 16, -0.0686275), (17, 16, 0),	102	( YEL020C YHR099W YOR151C YPL212C YDL029W YJR109C YAL026C YOR323C YOR291W YOR224C YBR115C YNL138W YKL051W YKL207W YEL041W YNR033W YDR408C YFL034W YGL225W YMR128W YOL141W YGR100W YOR222W YBR054W YLR411W YBL022C YGR002C YDR099W YPL059W YKL218C YDL128W YOR339C YDR086C YJL102W YGR245C YLR106C YDR375C YBR179C YGL256W YLR128W YGR220C YNL107W YPR091C YHR064C YFR022W YER025W YDR100W YLR215C YGR183C YGL14…	6.2e-05
8 9 13 14 15 16 17	(8, 17, 0), (9, 17, -1), (13, 15, -0.168421), (14, 13, 0.168421), (15, 16, 0), (17, 16, 0),	95	( YEL020C YHR099W YOR151C YPL212C YDL029W YJR109C YAL026C YOR323C YOR291W YOR224C YBR115C YNL138W YKL051W YKL207W YEL041W YNR033W YDR408C YFL034W YGL225W YMR128W YOL141W YGR100W YOR222W YBR054W YLR411W YBL022C YGR002C YDR099W YPL059W YKL218C YDL128W YOR339C YDR086C YJL102W YGR245C YLR106C YDR375C YBR179C YGL256W YLR128W YGR220C YNL107W YPR091C YHR064C YFR022W YER025W YDR100W YLR215C YGR183C YGL14…	0.000183
8 9 13 14 15 16 17	(8, 17, -1), (9, 17, -1), (13, 15, -0.0377358), (14, 13, 0.0377358), (15, 16, 0), (17, 16, 1),	106	( YHR023W YBR189W YDR414C YKL018W YPL111W YBR187W YNL169C YOL030W YBL072C YGL030W YOL004W YER074W YER047C YBR106W YLR022C YGL076C YER168C YJR123W YDR447C YLR075W YMR073C YGL031C YPL131W YLR325C YJL177W YER131W YEL034W YCR091W YER154W YJL129C YNL301C YCR084C YBR118W YGL008C YBR031W YDR272W YGL044C YHR018C YDR135C YCR073C YMR230W YBR198C YDL058W YKL033W-A YML085C YGL136C YOR063W YGL216W YGR214W YLR…	9.6e-05
			GO:0005198	structural molecule activity	The action of a molecule that contributes to the structural integrity of a complex or assembly within or outside a cell.
			GO:0003735	structural constituent of ribosome	The action of a molecule that contributes to the structural integrity of the ribosome.
			GO:0044249	cellular biosynthetic process	The chemical reactions and pathways resulting in the formation of substances, carried out by individual cells.
			GO:0044267	cellular protein metabolic process	The chemical reactions and pathways involving a specific protein, rather than of proteins in general, occurring at the level of an individual cell. Includes protein modification.
			GO:0019538	protein metabolic process	The chemical reactions and pathways involving a specific protein, rather than of proteins in general. Includes protein modification.
			GO:0042257	ribosomal subunit assembly	The aggregation, arrangement and bonding together of constituent RNAs and proteins to form ribosomal subunits.
			GO:0044260	cellular macromolecule metabolic process	The chemical reactions and pathways involving macromolecules, large molecules including proteins, nucleic acids and carbohydrates, as carried out by individual cells.
			GO:0009058	biosynthetic process	The energy-requiring part of metabolism in which simpler substances are transformed into more complex ones, as in growth and other biosynthetic processes.
			GO:0006412	translation	The chemical reactions and pathways resulting in the formation of a protein. This is a ribosome-mediated process in which the information in messenger RNA (mRNA) is used to specify the sequence of amino acids in the protein.
			GO:0010467	gene expression	The process by which a gene's coding sequence is converted into a mature gene product or products (proteins or RNA). This includes the production of an RNA transcript as well as any processing to produce a mature RNA product or an mRNA (for protein-coding genes) and the translation of that mRNA into protein. Some protein processing events may be included when they are required to form an active f…
			GO:0009059	macromolecule biosynthetic process	The chemical reactions and pathways resulting in the formation of macromolecules, large molecules including proteins, nucleic acids and carbohydrates.
			GO:0044238	primary metabolic process	Reactions involving those compounds which are formed as a part of the normal anabolic and catabolic processes. These processes take place in most, if not all, cells of the organism.
			GO:0022627	cytosolic small ribosomal subunit	The small subunit of the ribosome that is found in the cytosol of the cell. The cytosol is that part of the cytoplasm that does not contain membranous or particulate subcellular components.
			GO:0043232	intracellular non-membrane-bound organelle	Organized structure of distinctive morphology and function, not bounded by a lipid bilayer membrane and occurring within the cell. Includes ribosomes, the cytoskeleton and chromosomes.
			GO:0043228	non-membrane-bound organelle	Organized structure of distinctive morphology and function, not bounded by a lipid bilayer membrane. Includes ribosomes, the cytoskeleton and chromosomes.
			GO:0033279	ribosomal subunit	Either of the two ribonucleoprotein complexes that associate to form a ribosome.
			GO:0032991	macromolecular complex	A stable assembly of two or more macromolecules, i.e. proteins, nucleic acids, carbohydrates or lipids, in which the constituent parts function together.
			GO:0015934	large ribosomal subunit	The larger of the two subunits of a ribosome. Two sites on the ribosomal large subunit are involved in translation, namely the aminoacyl site (A site) and peptidyl site (P site).
			GO:0022626	cytosolic ribosome	A ribosome that is found in the cytosol of the cell. The cytosol is that part of the cytoplasm that does not contain membranous or particulate subcellular components.
			GO:0005840	ribosome	An intracellular organelle, about 200 A in diameter, consisting of RNA and protein. It is the site of protein biosynthesis resulting from translation of messenger RNA (mRNA). It consists of two subunits, one large and one small, each containing only protein and RNA. Both the ribosome and its subunits are characterized by their sedimentation coefficients, expressed in Svedberg units (symbol: S). H…
			GO:0022625	cytosolic large ribosomal subunit	The large subunit of the ribosome that is found in the cytosol of the cell. The cytosol is that part of the cytoplasm that does not contain membranous or particulate subcellular components.
			GO:0044445	cytosolic part	Any constituent part of cytosol, that part of the cytoplasm that does not contain membranous or particulate subcellular components.
			GO:0005829	cytosol	That part of the cytoplasm that does not contain membranous or particulate subcellular components.
			GO:0030529	ribonucleoprotein complex	A macromolecular complex containing both protein and RNA molecules.
			GO:0015935	small ribosomal subunit	The smaller of the two subunits of a ribosome.
8 9 13 14 15 16 17	(8, 17, 1), (9, 17, 0), (13, 15, -0.376623), (14, 13, 0.376623), (15, 16, 0), (17, 16, -1),	77	( YCR005C YBR108W YOR087W YLR087C YPL173WDR316W-B YMR215W YGL252C YDR320C-A YFR018C YIL147C YJL127C YJR153W YMR178W YOR215C YNL024C YPR006C YFR047C YEL047C YFL057C YMR048W YOR131C YDR403W YPR002W YEL023C YKL116C YIR042C YDR402C YDR440W YLR016C YBR227C YBR270C YFL049W YJR086W YOR389W YER030W YGL025C YOR023C YDR369C YCR075C YMR087W YMR003W * * * * * * * * * * * * * * * * * * * * * * * * * * * * * *…	7.2e-05
8 10 11 12 13 14 15 16 17	(8, 17, 0.41791), (10, 11, 1), (11, 12, -1), (12, 13, 0), (13, 15, 0), (14, 13, 0), (15, 16, 0), (17, 16, -0.41791),	67	( YIL115C YKL139W YGR274C YDL130W-A YGL113W YGR244C YDR265W YER146W YLR247C YKL014C YOR118W YDR183W YDR409W YBR048W YDR017C YGL196W YDR424C YJR091C YMR065W YBL004W YDR434W * * YPR079W * * * YBR223C * * YMR014W YDL089W * * * * YGR091W * * YKL100C YHL035C YIL042C4C-B YER008C YDR287W YLL063C YPL127C YGL059W YJR098C YPL064C YBL074C YDR166C YGL233W YDR057W YKR090W YGL228W YOL108C * * * * * * * * * * *…	8e-05
			GO:0000145	exocyst	Protein complex peripherally associated with the plasma membrane that determines where secretory vesicles dock and fuse. At least eight complex components are conserved between yeast and mammals.
8 10 11 12 13 14 15 16 17	(8, 17, 1.01128), (10, 11, 0), (11, 12, 0), (12, 13, 0), (13, 15, 1), (14, 13, 0), (15, 16, 0), (17, 16, -0.0112782),	266	( YKL221W YBR245C YJL092W YLR439W YDR296W YKL077W YCR035C YKL206C YPR153W YLR440C YIL084C YLR281C YCR003W YPR124W YPR179C YMR194C-B YDL157C YLR205C YHR077C YDR051C YDR302W YNL217W YMR115W YMR188C YMR287C YNL282W YDL030W YPL252C YER155C YOL031C YLR395C YHR005C YLR104W YMR101C YBR255W YOR242C YDR067C YPL118W YCL002C YLR318W YOL075C YNL287W YNL051W YPR178W YPR063C YJL176C YFR037C YJL153C YMR010W YKR…	7.6e-05
8 11 12 13 14 15 16 17	(8, 17, 0.293333), (11, 12, 1), (12, 13, 0), (13, 15, 0), (14, 13, 0), (15, 16, 0), (17, 16, -0.293333),	75	( YJL045W YHR085W YOL064C YCR044C YLR401C YMR302C YGR194C YDL217C YIL145C YDR332W YBR242W YHR208W YIR035C YJR044C YFL002C YPR086W YDL137W YLR103C YER163C YBR244W YFL014W YGL148W YHR175W YGL200C YER052C YDR226W YPL092W YMR284W YDR092W YJL097W YMR035W YHR008C YKL154W YGR229C YJL026W YEL046C YNL135C YDR071C YFL047W YGR132C YGR019W YKR014C YKL192C YPL088W YBL102W YHL033C YOR258W YDL219W YIR001C YNL25…	9.2e-05
8 11 12 13 14 15 16 17	(8, 17, 0.95122), (11, 12, -1), (12, 13, 0), (13, 15, 1), (14, 13, 0), (15, 16, -0.0487805), (17, 16, 0),	41	( YDR162C YGR081C YBR255C-A YDR229W YDR075W YGL140C YBL029W YJL132W YBL009W YKR006C YAL030W YBL046W YDL092W YJL056C YGR109W-B YDL231C YAL011W YLR364W YBL029C-A YNL233W * * * * * * * * * * * * * * * * * * * * * )	0.000105
8 11 12 13 14 15 16 17	(8, 17, 0.993464), (11, 12, -1), (12, 13, 1), (13, 15, 0), (14, 13, 1), (15, 16, -0.00653595), (17, 16, 0),	765	( * * * YJL165C YKL162C YBR085C-A YLR132C YOL067C YBR225W YER104W YGR250C YDL013W YJR021C YBR077C YMR204C YDL129W YGL128C YMR094W YMR064W YPR134W YPL014W YHL018W YBL093C YMR111C YLR219W YMR257C YPL058C YML064C YIL159W YGR179C YLR457C YMR187C YPL074W YPR122W YBL006C YIL146C YER092W YHR022C YBR168W YLR445W YFR049W YBR201W YOR114W YJL161W YGR129W YNL311C YKL093W YOL042W YGL223C YLR054C YIL017C YBR05…	9.8e-05
			GO:0030476	fungal-type spore wall assembly	Process by which the spore nucleus becomes surrounded by a specialized spore wall. Occurs by deposition of spore wall components in the lumenal space between the outer and inner leaflets of the prospore membrane.
			GO:0042244	spore wall assembly	The chemical reactions and pathways resulting in the formation of the specialized envelope lying outside the cell membrane of a spore.
8 12 13 14 15 16 17	(8, 17, 0.00925926), (12, 13, 1), (13, 15, 0), (14, 13, 1), (15, 16, -1), (17, 16, 0),	108	( YBL003C YGR087C YMR086W YCR048W YAL017W YBL018C YGR254W YOR351C YGR192C YLR011W YER109C YJR066W YDR381W YEL029C YDL056W YLL055W YDL230W YOR076C YDL085C-A YOR134W YLL056C YMR225C YOR373W YGR027C YBL042C YKL052C YJR010W YER074W-A YMR013C YBL008W YJR111C YIL123W YER179W YOR367W YLR455W YGR032W YLR246W YIL113W YJL212C YIL008W YER048C YGL147C YDR490C YKL084W YDR379W YGR143W YBL086C YHL024W YBL028C Y…	0.000135
8 12 13 14 15 16 17	(8, 17, 1.00588), (12, 13, 1), (13, 15, 0), (14, 13, 1), (15, 16, 0), (17, 16, -0.00392157),	1530	( YEL063C YDL127W YJL042W YJR080C YNL294C YHL014C YBL037W YNL211C YDR406W YBL034C YER001W YJR003C YJL154C YBR112C YLR394W YOR032C YJL016W YGL079W YKL119C YNL087W YPL045W YCL044C YHR172W YJL122W YBR177C YLR212C YML072C YER046W YDR395W YGL190C YJL131C YOR360C YNR057C YLR387C YJR056C YBR298C YIL151C YCR086W YFR042W YOR060C YOR045W YFR038W YGR134W YPR084W YPL158C YKL174C YGR098C YDL059C YOR188W YFL00…	7.2e-05
			GO:0030476	fungal-type spore wall assembly	Process by which the spore nucleus becomes surrounded by a specialized spore wall. Occurs by deposition of spore wall components in the lumenal space between the outer and inner leaflets of the prospore membrane.
			GO:0000003	reproduction	The production by an organism of new individuals that contain some portion of their genetic material inherited from that organism.
			GO:0042244	spore wall assembly	The chemical reactions and pathways resulting in the formation of the specialized envelope lying outside the cell membrane of a spore.
			GO:0005815	microtubule organizing center	A region in a eukaryotic cell, such as a centrosome or basal body, from which microtubules grow.
			GO:0000922	spindle pole	Either of the ends of a spindle, where spindle microtubules are organized; usually contains a microtubule organizing center and accessory molecules, spindle microtubules and astral microtubules.
			GO:0005819	spindle	The array of microtubules and associated molecules that forms between opposite poles of a eukaryotic cell during mitosis or meiosis and serves to move the duplicated chromosomes apart.
			GO:0015630	microtubule cytoskeleton	The part of the cytoskeleton (the internal framework of a cell) composed of microtubules and associated proteins.
			GO:0005816	spindle pole body	The microtubule organizing center in fungi; functionally homologous to the animal cell centrosome.
8 12 13 14 15 16 17	(8, 17, 1.00523), (12, 13, 1), (13, 15, 0), (14, 13, 1), (15, 16, 0), (17, 16, -0.00327011),	1529	( YDL127W YJL042W YJR080C YNL294C YHL014C YBL037W YNL211C YDR406W YBL034C YER001W YJR003C YJL154C YBR112C YLR394W YOR032C YJL016W YGL079W YKL119C YNL087W YPL045W YCL044C YHR172W YJL122W YBR177C YLR212C YML072C YER046W YDR395W YGL190C YJL131C YOR360C YNR057C YLR387C YJR056C YBR298C YIL151C YCR086W YFR042W YOR060C YOR045W YFR038W YGR134W YPR084W YPL158C YKL174C YGR098C YDL059C YOR188W YFL003C YCR02…	0.000159
			GO:0030476	fungal-type spore wall assembly	Process by which the spore nucleus becomes surrounded by a specialized spore wall. Occurs by deposition of spore wall components in the lumenal space between the outer and inner leaflets of the prospore membrane.
			GO:0000003	reproduction	The production by an organism of new individuals that contain some portion of their genetic material inherited from that organism.
			GO:0042244	spore wall assembly	The chemical reactions and pathways resulting in the formation of the specialized envelope lying outside the cell membrane of a spore.
			GO:0030435	sporulation	The formation of spores.
			GO:0005815	microtubule organizing center	A region in a eukaryotic cell, such as a centrosome or basal body, from which microtubules grow.
			GO:0044450	microtubule organizing center part	Any constituent part of a microtubule organizing center, a region in a eukaryotic cell, such as a centrosome or basal body, from which microtubules grow.
			GO:0000922	spindle pole	Either of the ends of a spindle, where spindle microtubules are organized; usually contains a microtubule organizing center and accessory molecules, spindle microtubules and astral microtubules.
			GO:0005819	spindle	The array of microtubules and associated molecules that forms between opposite poles of a eukaryotic cell during mitosis or meiosis and serves to move the duplicated chromosomes apart.
			GO:0015630	microtubule cytoskeleton	The part of the cytoskeleton (the internal framework of a cell) composed of microtubules and associated proteins.
			GO:0005816	spindle pole body	The microtubule organizing center in fungi; functionally homologous to the animal cell centrosome.
8 12 13 14 15 16 17	(8, 17, 1.00946), (12, 13, 0), (13, 15, 1), (14, 13, 0), (15, 16, 0), (17, 16, -0.00946372),	317	( YKL221W YBR245C YBR255C-A YJL092W YLR439W YDR296W YDR229W YKL077W YDR075W YCR035C YKL206C YPR153W YLR440C YIL084C YGL140C YLR281C YCR003W YPR124W YPR179C YMR194C-B YDL157C YLR205C YHR077C YDR051C YDR302W YNL217W YMR115W YMR188C YMR287C YNL282W YBL029W YDL030W YPL252C YER155C YOL031C YLR395C YHR005C YLR104W YMR101C YBR255W YOR242C YDR067C YPL118W YCL002C YLR318W YOL075C YNL287W YNL051W YPR178W Y…	8.7e-05
8 12 13 14 15 16 17	(8, 17, 1), (12, 13, 0), (13, 15, 1), (14, 13, 0), (15, 16, 0), (17, 16, 0),	314	( YBR255C-A YJL092W YLR439W YDR296W YDR229W YKL077W YDR075W YCR035C YKL206C YPR153W YLR440C YIL084C YGL140C YLR281C YCR003W YPR124W YPR179C YMR194C-B YDL157C YLR205C YHR077C YDR051C YDR302W YNL217W YMR115W YMR188C YMR287C YNL282W YBL029W YDL030W YPL252C YER155C YOL031C YLR395C YHR005C YLR104W YMR101C YBR255W YOR242C YDR067C YPL118W YCL002C YLR318W YOL075C YNL287W YNL051W YPR178W YPR063C YJL132W Y…	0.000121
8 12 13 14 15 16 17	(8, 17, 1.00197), (12, 13, 1), (13, 15, 0), (14, 13, 1), (15, 16, 0), (17, 16, 0),	1524	( YHL014C YBL037W YNL211C YDR406W YBL034C YER001W YJR003C YJL154C YBR112C YLR394W YOR032C YJL016W YGL079W YKL119C YNL087W YPL045W YCL044C YHR172W YJL122W YBR177C YLR212C YML072C YER046W YDR395W YGL190C YJL131C YOR360C YNR057C YLR387C YJR056C YBR298C YIL151C YCR086W YFR042W YOR060C YOR045W YFR038W YGR134W YPR084W YPL158C YKL174C YGR098C YDL059C YOR188W YFL003C YCR020C YLR163C YHR143W YDR034C YGR08…	8.4e-05
			GO:0030476	fungal-type spore wall assembly	Process by which the spore nucleus becomes surrounded by a specialized spore wall. Occurs by deposition of spore wall components in the lumenal space between the outer and inner leaflets of the prospore membrane.
			GO:0000003	reproduction	The production by an organism of new individuals that contain some portion of their genetic material inherited from that organism.
			GO:0042244	spore wall assembly	The chemical reactions and pathways resulting in the formation of the specialized envelope lying outside the cell membrane of a spore.
			GO:0005815	microtubule organizing center	A region in a eukaryotic cell, such as a centrosome or basal body, from which microtubules grow.
			GO:0000922	spindle pole	Either of the ends of a spindle, where spindle microtubules are organized; usually contains a microtubule organizing center and accessory molecules, spindle microtubules and astral microtubules.
			GO:0005819	spindle	The array of microtubules and associated molecules that forms between opposite poles of a eukaryotic cell during mitosis or meiosis and serves to move the duplicated chromosomes apart.
			GO:0015630	microtubule cytoskeleton	The part of the cytoskeleton (the internal framework of a cell) composed of microtubules and associated proteins.
			GO:0005816	spindle pole body	The microtubule organizing center in fungi; functionally homologous to the animal cell centrosome.
8 12 13 14 15 16 17	(8, 17, 1), (12, 13, 1), (13, 15, 0), (14, 13, 1), (15, 16, 0), (17, 16, 0),	1402	( YNR011C YNL281W YHR159W YPL165C YPR045C YML125C YBR238C YBR237W YAL032C YDR216W YKL124W YDL100C YEL072W YKL135C YML114C YCL048W YHR107C YJR032W YKL173W YOR273C YPL179W YJL207C YNL152W YBL101C YGL071W YDR072C YHL019C YHR182W YKR004C YDR202C YER093C YNL002C YEL065W YHR043C YMR240C YHL020C YDR295C YBR068C YAL040C YNL249C YER137C YJL184W YMR021C YPR054W YBL045C YBR055C YKR095W-A YML111W YLR119W YAL…	8.7e-05
			GO:0003704	specific RNA polymerase II transcription factor activity	Functions to enable the transcription of specific, or specific sets, of genes by RNA polymerase II.
			GO:0000003	reproduction	The production by an organism of new individuals that contain some portion of their genetic material inherited from that organism.
8 12 13 14 15 16 17	(8, 17, 1), (12, 13, 1), (13, 15, 0), (14, 13, 1), (15, 16, 0), (17, 16, 0),	485	( * * * * * * * * * * * * * * * * * * * * * * * * * * * * * * * * * * * * * * * * * * * * * * * * * * * * * * * * * * * * * * * * * * * * * * * * * * * * * * * * * * * * * * * * * * * * * * * * * * * * * * * * * * * * * * * * * * * * * * * * * * * * * * * * * * * * * * * * * * * * * * * * * * * * * * * * * * * * * * * * * * * * * * * * * * * * * * * * * * * * * * * * * * * * * * * * * * * * * * *…
9 10 11 12 13 14 15 16 17	(9, 17, 0.307692), (10, 11, -1), (11, 12, 1), (12, 13, 0), (13, 15, 0), (14, 13, 0), (15, 16, 0), (17, 16, -0.307692),	52	( YHR085W YOL064C YLR401C YMR302C YGR194C YDL217C YIL145C YDR332W YBR242W YHR208W YIR035C YFL002C YPR086W YLR103C YER163C YBR244W YFL014W YGL148W YHR175W YGL200C YER052C YDR226W YMR284W YDR092W YMR035W YKL154W YJL026W YNL135C YDR071C YFL047W YGR132C YKR014C YOR258W YDL219W YNL253W YMR145C YMR173W YKR043C YNL330C YGL077C YDL222C YMR020W YNL258C YLR422W YAR035W YLR312W-A YBR005W YEL001C * * * * )	0.000104
10 11 12 13 14 15 16	(10, 11, 0), (11, 12, 0), (12, 13, 0), (13, 15, -1), (14, 13, 0.659751), (15, 16, 0.340249),	241	( YOR197W YBL091C YPL031C YCL029C YMR243C YLR109W YGR249W YBL099W YKR070W YNL255C YGL055W YLR414C YHR087W YJL163C YHR007C YMR009W YBL095W YBL041W YGL012W YBL103C YHR067W YMR315W YML105C YNL036W YHR112C YBL055C YPL265W YJR131W YCR019W YCR028C YNL098C YOL060C YIL099W YMR226C YER059W YNL136W YJR085C YDR062W YFL037W YLR126C * * * * * * * * * * * * * * * * * * * * * * * * * * YGL159W * * * * * * * * *…	9.4e-05
10 11 12 13 14 15 16	(10, 11, 0), (11, 12, 0), (12, 13, 0), (13, 15, -1), (14, 13, 0.754491), (15, 16, 0.245509),	167	( * * * * * * * * * * * * * * * * * * * * * * * * * * * * * * * * * * * * * * * * * * * * * YDR192C * * * * * * * * * * * * * * * * * * * * * * * * * * YNL025C * * * * * * * * * * * * * * * * * * * * * * * YDR194C * * * * * * * * * * * * * * * * * * * * * YDR198C YMR161W * * * * * * * * * * * * * YER023W YBR130C YJL162C YLR307W YGR111W YLR231C YCL050C YBR296C YDR109C YIL067C YJL055W YMR041C YBL06…	0.000116

## Sheet: Small_Fingi_CN_D2_edge
Nodes	Average vector	Group size	Genes groups	Go Description
1 2 3 4 5 6 7 8 9 10 11 12 13 14 15 16 17	(1, 10, 13.359), (2, 10, 13.359), (3, 11, 13.359), (4, 12, 9.41026), (5, 14, 9.32692), (6, 14, 5.57051), (7, 15, 5.57051), (8, 17, 6.55769), (9, 17, 6.40385), (10, 11, 5.40385), (11, 12, 5.40385), (12, 13, 5.40385), (13, 15, 5.40385), (14, 13, 5.40385), (15, 16, 5.40385), (17, 16, 4.66026),	78	( YFL004W YKL091C YCL011C YGR238C YGL082W YDR111C YGR056W YBL106C YBR214W YGR010W YLR264W YNL106C YMR207C YMR242C YLR456W YLR249W YGR124W YBL039C YDL155W YFL048C YBL079W YHL003C YJL133W YCR031C YBR020W YOR222W YNL299W YBR082C YDL061C YIL138C YBL087C YDR263C YAL015C YDR247W YKL127W YLR270W YOR204W YER081W YBL067C YGR085C YDL042C YER027C YLR293C YDR098C YLR450W YDL224C YGR256W YGR243W YDR353W YOR22…	0.000165
1 2 3 4 5 6 7 8 9 10 11 12 13 14 15 16 17	(1, 10, 5.98991), (2, 10, 5.89798), (3, 11, 5.07287), (4, 12, 5.89798), (5, 14, 5.4574), (6, 14, 5.89798), (7, 15, 10.8935), (8, 17, 11.0617), (9, 17, 10.5392), (10, 11, 5.89798), (11, 12, 5.89798), (12, 13, 13.5179), (13, 15, 3.90471), (14, 13, 13.5179), (15, 16, 5.1278), (17, 16, 5.42713),	446	( YCR065W YBL003C YOL058W YGR087C YGL183C YNL147W YMR086W YOR123C YMR266W YGL093W YGR130C YGR116W YNL044W YDR404C YHR029C YLR430W YDL017W YOR351C YLR250W YDL125C YDL067C YNL141W YDR367W YER109C YBR046C YHR187W YDR381W YEL029C YCR071C YEL021W YDL056W YGR188C YDL230W YAR014C YER017C YGL033W YIL150C YDR063W YDR510W YMR225C YOR373W YCR028C-A YNL262W YDR052C YJL143W YJR010W YER074W-A YGR144W YPL178W Y…	8.2e-05
			GO:0016043	cellular component organization and biogenesis	A process that is carried out at the cellular level which results in the formation, arrangement of constituent parts, or disassembly of a cellular component; includes the plasma membrane and any external encapsulating structures such as the cell wall and cell envelope.
			GO:0006259	DNA metabolic process	The chemical reactions and pathways involving DNA, deoxyribonucleic acid, one of the two main types of nucleic acid, consisting of a long, unbranched macromolecule formed from one, or more commonly, two, strands of linked deoxyribonucleotides.
			GO:0030130	clathrin coat of trans-Golgi network vesicle	A clathrin coat found on a vesicle of the trans-Golgi network.
			GO:0030140	trans-Golgi network transport vesicle	A vesicle that mediates transport between the trans-Golgi network and other parts of the cell.
			GO:0030131	clathrin adaptor complex	A membrane coat adaptor complex that links clathrin to a membrane.
			GO:0030121	AP-1 adaptor complex	An AP-type membrane coat adaptor complex that consists of beta1, gamma1, mu1 and sigma1 subunits and links clathrin to the membrane surface of a vesicle; vesicles with AP-1-containing coats are normally found primarily in the trans-Golgi network.
1 2 3 4 5 6 7 8 9 10 11 12 13 14 15 16 17	(1, 10, 6.82295), (2, 10, 6.82295), (3, 11, 6.82295), (4, 12, 6.82295), (5, 14, 7.1726), (6, 14, 6.82295), (7, 15, 8.83452), (8, 17, 11.0783), (9, 17, 10.4706), (10, 11, 6.82295), (11, 12, 6.82295), (12, 13, 6.879), (13, 15, 9.09431), (14, 13, 6.879), (15, 16, 6.82295), (17, 16, 5.00801),	562	( YOL123W YHR099W YKL018W YPL111W YOR151C YML068W YDL055C YBR187W YPL212C YNL169C YDL029W YJR109C YPR003C YOL030W YBR137W YKL027W YOL004W YAL026C YLR291C YOR323C YOR291W YER047C YDR377W YBR106W YIL047C YCR030C YLR022C YOR224C YER168C YMR140W YBR115C YJR123W YLR075W YNL138W YPR149W YGL112C YKL207W YCR027C YPL131W YFR007W YLR325C YHL007C YBL024W YIR032C YNR033W YPL236C YER154W YDR408C YCR084C YJL16…	6.9e-05
1 2 3 4 5 6 7 8 9 10 11 12 13 14 15 16 17	(1, 10, 7.6982), (2, 10, 7.6982), (3, 11, 7.12162), (4, 12, 7.6982), (5, 14, 7.55405), (6, 14, 7.6982), (7, 15, 7.62613), (8, 17, 8.03604), (9, 17, 5.31982), (10, 11, 7.6982), (11, 12, 7.6982), (12, 13, 7.6982), (13, 15, 7.6982), (14, 13, 7.6982), (15, 16, 7.6982), (17, 16, 7.36036),	111	( YHR099W YOR151C YPL212C YDL029W YJR109C YPR003C YKL027W YAL026C YOR323C YOR291W YIL047C YOR224C YBR115C YNL138W YKL207W YCR027C YFR007W YIR032C YNR033W YDR408C YMR283C YER142C YMR128W YJL100W YGR100W YGR002C YKR069W YOR311C YIL049W YBL058W YGR245C YLR106C YDR375C YBR179C YPL262W YLR128W YGR220C YNL107W YPR091C YNL275W YNL083W YML063W YHR064C YER025W YDR100W YLR215C YGL143C YOL012C YJL088W YIR02…	0.000128
1 2 3 4 5 6 7 8 9 10 11 12 13 14 15 16 17	(1, 10, 12.3554), (2, 10, 12.2743), (3, 11, 10.5761), (4, 12, 4.91147), (5, 14, 4.53491), (6, 14, 4.91147), (7, 15, 10.1596), (8, 17, 11.8516), (9, 17, 4.55611), (10, 11, 4.91147), (11, 12, 0.120948), (12, 13, 12.2743), (13, 15, 4.79925), (14, 13, 12.2743), (15, 16, 4.6197), (17, 16, 4.86908),	401	( YCR048W YAL017W YBL018C YGR192C YJR066W YOR076C YLL056C YBL042C YDR099W YKL052C YGL256W YGR032W YFR022W YGL258W YGL147C YDR379W YMR319C YML100W YBL056W YAL034C YCR014C YJL084C YDL076C YIL023C YDL203C YKL162C YEL070W YCR107W YJR153W YFL057C YLR132C YDL013W YBR077C YDL129W YHL018W YPL058C YHR022C YBR201W YLR054C YAR019C YGR278W YLR329W YOR255W YLR007W YDR186C YLR095C YGR077C YKL187C YOL044W YOL05…	8.3e-05
			GO:0000793	condensed chromosome	A highly compacted molecule of DNA and associated proteins resulting in a cytologically distinct structure.
1 2 3 4 5 6 7 8 9 10 11 12 13 14 15 16 17	(1, 10, 12.3776), (2, 10, 12.341), (3, 11, 12.3366), (4, 12, 5.11343), (5, 14, 3.06045), (6, 14, 5.07761), (7, 15, 8.46791), (8, 17, 11.9963), (9, 17, 4.84701), (10, 11, 5.07761), (11, 12, 0.276119), (12, 13, 12.0948), (13, 15, 4.99925), (14, 13, 12.0948), (15, 16, 4.92164), (17, 16, 4.91791),	670	( YCR048W YAL017W YGR192C YLR011W YJR066W YOR076C YDR492W YLR411W YBL022C YBL042C YDR099W YKL052C YGR032W YIL113W YGL147C YDR379W YMR319C YML100W YGL179C YBL056W YAL034C YBR222C YCR014C YNL187W YJL084C YMR265C YIL023C YDL203C YKL162C YKR034W YMR215W YGL252C YDR320C-A YGL254W YOR380W YOR215C YNL024C YPR006C YOR131C YPR002W YDR440W YBR227C YBR270C YFL049W YBR085C-A YOL067C YBR225W YER104W YGR250C Y…	6e-05
			GO:0000794	condensed nuclear chromosome	A highly compacted molecule of DNA and associated proteins resulting in a cytologically distinct structure that remains in the nucleus.
			GO:0000793	condensed chromosome	A highly compacted molecule of DNA and associated proteins resulting in a cytologically distinct structure.
1 2 3 4 5 6 7 8 9 10 11 12 13 14 15 16 17	(1, 10, 10.5247), (2, 10, 10.5082), (3, 11, 10.5082), (4, 12, 2.59615), (5, 14, 2.59615), (6, 14, 2.59615), (7, 15, 2.33791), (8, 17, 10.4725), (9, 17, 10.4725), (10, 11, 10.5082), (11, 12, 2.56868), (12, 13, 10.5082), (13, 15, 9.93132), (14, 13, 10.5082), (15, 16, 10.7665), (17, 16, 2.59615),	182	( YGR254W )	-1
1 2 3 4 5 6 7 8 9 10 11 12 13 14 15 16 17	(1, 10, 13.7143), (2, 10, 13.7143), (3, 11, 13.7143), (4, 12, 6.04762), (5, 14, 5.75), (6, 14, 6.04762), (7, 15, 5.77381), (8, 17, 6.58333), (9, 17, 6.42857), (10, 11, 6.04762), (11, 12, 6.04762), (12, 13, 5.61905), (13, 15, 6.59524), (14, 13, 5.61905), (15, 16, 6.21429), (17, 16, 6.08333),	42	( YLR249W YJL129C YGR124W YBL039C YBL079W YBR020W YOR222W YBR082C YCR073C YDL061C YBL087C YDR263C YER081W YGR085C YLR293C YLR450W YGL135W YGR256W YIR033W YFL050C YNL098C YEL006W YBR172C YMR180C YGR009C YBR181C YLR029C YDR185C YOR231W YJR130C YHR133C YKL141W YLR433C YDL161W YJL138C YIL131C YMR253C YGR008C YGR141W YIR031C YGL133W YBR197C )	8e-05
1 2 3 4 5 6 7 8 9 10 11 12 13 14 15 16 17	(1, 10, 4.3319), (2, 10, 4.26724), (3, 11, 9.9181), (4, 12, 4.26724), (5, 14, 4.01724), (6, 14, 4.62931), (7, 15, 6.56034), (8, 17, 12.0603), (9, 17, 12.3233), (10, 11, 12.9181), (11, 12, 2.59052), (12, 13, 12.5647), (13, 15, 4.71552), (14, 13, 12.5647), (15, 16, 7.59483), (17, 16, 4.67672),	116	( YDL085C-A YOR134W YHL039W YKL053C-A YGL255W YNL090W YBR274W YML081C-A YDL144C YKL222C YGL250W YDL177C YDR106W YLR099W-A YPR122W YOL042W YGR059W YGL151W YNL216W YBR133C YGL197W YNL213C YDR103W YCL066W YNL122C YBR186W YNL086W YJL094C YIL137C YFR005C YDR446W YJR010C-A YDL185W YGL004C YDR259C YIL036W YPR065W YGR109W-A YIL164C )	6.9e-05
1 2 3 4 5 6 7 8 9 10 11 12 13 14 15 16 17	(1, 10, 4.37356), (2, 10, 4.28736), (3, 11, 10.3563), (4, 12, 4.28736), (5, 14, 4.13218), (6, 14, 4.35632), (7, 15, 6.44253), (8, 17, 11.8276), (9, 17, 12.0287), (10, 11, 12.8563), (11, 12, 2.71839), (12, 13, 12.8563), (13, 15, 4.24713), (14, 13, 12.8563), (15, 16, 7.55172), (17, 16, 4.82184),	87	( YDL085C-A YOR134W YKL053C-A YNL090W YML081C-A YDL144C YGL250W YDL177C YDR106W YOL042W YGR059W YGL151W YNL216W YBR133C YGL197W YNL213C YDR103W YCL066W YBR186W YNL086W YJL094C YIL137C YFR005C YDR446W YJR010C-A YGL004C YIL036W YPR065W )	0.000105
1 2 3 4 5 6 7 8 9 10 11 12 13 14 15 16 17	(1, 10, 4.08333), (2, 10, 4.08333), (3, 11, 9.68333), (4, 12, 4.13889), (5, 14, 4.07778), (6, 14, 4.52778), (7, 15, 6.5), (8, 17, 11.8333), (9, 17, 12.1222), (10, 11, 12.9167), (11, 12, 2.82778), (12, 13, 12.9167), (13, 15, 4.34444), (14, 13, 12.9167), (15, 16, 7.85556), (17, 16, 5.17222),	90	( YOR134W YKL053C-A YGL202W YNL090W YBR274W YPR122W YOL042W YGR059W YGL151W YNL216W YBR133C YNL213C YDR103W YNL122C YBR186W YNL086W YJL094C YIL137C YFR005C YDR446W YDL185W YGL004C YIL036W YGR109W-A )	0.000145
1 2 3 4 5 6 7 8 9 10 11 12 13 14 15 16 17	(1, 10, 2.61811), (2, 10, 2.61811), (3, 11, 2.61811), (4, 12, 2.6939), (5, 14, 2.70571), (6, 14, 2.96358), (7, 15, 8.27657), (8, 17, 13.3533), (9, 17, 13.1654), (10, 11, 8.65551), (11, 12, 8.65551), (12, 13, 13.5226), (13, 15, 7.94193), (14, 13, 13.5226), (15, 16, 8.56201), (17, 16, 8.12697),	508	( YNL104C YBR006W YJR080C )	0.000409
1 2 3 4 5 6 7 8 9 10 11 12 13 14 15 16 17	(1, 10, 3.76119), (2, 10, 3.76119), (3, 11, 9.39552), (4, 12, 3.83582), (5, 14, 3.83582), (6, 14, 4.35821), (7, 15, 4.99254), (8, 17, 12.0597), (9, 17, 12.4104), (10, 11, 13.097), (11, 12, 3.76119), (12, 13, 13.097), (13, 15, 4.38806), (14, 13, 13.097), (15, 16, 8.92537), (17, 16, 5.22388),	67	( YGL202W )	-1
1 2 3 4 5 6 7 8 9 10 11 12 13 14 15 16 17	(1, 10, 3.76119), (2, 10, 3.76119), (3, 11, 9.39552), (4, 12, 3.83582), (5, 14, 3.83582), (6, 14, 4.35821), (7, 15, 4.99254), (8, 17, 12.0597), (9, 17, 12.4104), (10, 11, 13.097), (11, 12, 3.76119), (12, 13, 13.097), (13, 15, 4.38806), (14, 13, 13.097), (15, 16, 8.92537), (17, 16, 5.22388),	67	( YGL202W )	-1
1 2 3 4 5 6 7 8 9 10 11 12 13 14 15 16 17	(1, 10, 2.47253), (2, 10, 2.47253), (3, 11, 2.5), (4, 12, 2.47912), (5, 14, 2.47912), (6, 14, 2.73956), (7, 15, 8.69341), (8, 17, 13.4868), (9, 17, 13.4308), (10, 11, 8.51209), (11, 12, 8.47473), (12, 13, 13.3308), (13, 15, 8.63077), (14, 13, 13.3308), (15, 16, 8.49451), (17, 16, 8.47253),	455	( )
1 2 3 4 5 6 7 8 9 10 11 12 13 14 15 16 17	(1, 10, 2.45402), (2, 10, 2.45402), (3, 11, 2.45402), (4, 12, 2.65632), (5, 14, 2.68966), (6, 14, 2.67471), (7, 15, 8.49655), (8, 17, 13.4851), (9, 17, 13.5552), (10, 11, 8.48391), (11, 12, 8.52299), (12, 13, 13.3839), (13, 15, 8.44828), (14, 13, 13.3839), (15, 16, 8.5023), (17, 16, 8.35517),	435	( )
1 2 3 4 5 6 7 8 9 10 11 12 13 14 15 16 17	(1, 10, 2.47461), (2, 10, 2.47461), (3, 11, 2.48124), (4, 12, 2.48124), (5, 14, 2.48124), (6, 14, 2.72185), (7, 15, 8.71302), (8, 17, 13.4934), (9, 17, 13.4272), (10, 11, 8.49227), (11, 12, 8.48234), (12, 13, 13.3366), (13, 15, 8.63907), (14, 13, 13.3366), (15, 16, 8.48234), (17, 16, 8.48234),	453	( )
1 2 3 4 5 6 7 8 9 10 11 12 13 14 15 16 17	(1, 10, 2.47898), (2, 10, 2.47898), (3, 11, 2.47898), (4, 12, 2.47898), (5, 14, 2.47898), (6, 14, 2.72013), (7, 15, 8.7146), (8, 17, 13.4956), (9, 17, 13.4237), (10, 11, 8.48341), (11, 12, 8.48341), (12, 13, 13.3385), (13, 15, 8.64049), (14, 13, 13.3385), (15, 16, 8.48341), (17, 16, 8.48341),	452	( )
1 2 3 4 5 6 7 10 11 12 13 14 15	(1, 10, 3.28409), (2, 10, 3.03409), (3, 11, 0.102273), (4, 12, 4.59091), (5, 14, 4.64773), (6, 14, 5.125), (7, 15, 6.23864), (10, 11, 3.96591), (11, 12, 10.3295), (12, 13, 9.29545), (13, 15, 6.09091), (14, 13, 9.29545),	44	( YJL045W YHR140W YKL040C YGL216W YDR284C YHR189W YGR143W YBR015C YJR019C YKL128C YER015W YIL117C )	0.000133
1 2 3 4 5 6 7 10 11 12 13 14 15	(1, 10, 10.1889), (2, 10, 10.0333), (3, 11, 9.14444), (4, 12, 4.64444), (5, 14, 3.93333), (6, 14, 4.28889), (7, 15, 4.25556), (10, 11, 4.34444), (11, 12, 0.222222), (12, 13, 5.46667), (13, 15, 4.01111), (14, 13, 5.46667),	45	( YEL020C YCL038C YCR005C YEL041W YBR072W YMR169C YBL022C YKL218C YOR339C YIL148W YGL179C YBR222C YJL112W YNL187W YPR095C YMR265C YMR215W YGL252C YDR320C-A YFR018C YNL024C YPR006C YOR131C YPR002W YIR042C YDR440W YLR016C YBR227C YBR270C YFL049W YOR389W YML107CHR214C-C YOR264WNL054W-A YMR181C YGR097W YDR369C YGR041W YOR229W YGL134W YDR085C YMR198W YDR253C YIL013C YGR230W YMR003W )	8.5e-05
1 2 3 4 5 6 7 10 11 12 13 14 15 16	(1, 10, 7.32659), (2, 10, 7.32659), (3, 11, 7.32659), (4, 12, 7.32659), (5, 14, 1.71676), (6, 14, 1.77746), (7, 15, 1.92486), (10, 11, 7.32659), (11, 12, 7.32659), (12, 13, 7.65896), (13, 15, 1.81503), (14, 13, 11.8208), (15, 16, 7.32659),	173	( YML050W YMR132C YHR105W YPL018W YKL109W YNL254C YDR303C YKR044W YBR264C YIL031W YLR446W YDR480W YDR124W )	0.000257
1 2 3 4 5 6 8 9 10 11 12 13 14 15 16 17	(1, 10, 9.47857), (2, 10, 9.47857), (3, 11, 9.47857), (4, 12, 2.05), (5, 14, 2.05), (6, 14, 2.14286), (8, 17, 9.56429), (9, 17, 9.47857), (10, 11, 9.47857), (11, 12, 2.05), (12, 13, 9.37857), (13, 15, 8.99286), (14, 13, 9.37857), (15, 16, 9.85714), (17, 16, 2.14286),	70	( )
1 2 3 4 5 6 8 9 10 11 12 13 14 15 16 17	(1, 10, 9.47857), (2, 10, 9.47857), (3, 11, 9.47857), (4, 12, 2.05), (5, 14, 2.05), (6, 14, 2.14286), (8, 17, 9.56429), (9, 17, 9.47857), (10, 11, 9.47857), (11, 12, 2.05), (12, 13, 9.37857), (13, 15, 8.99286), (14, 13, 9.37857), (15, 16, 9.85714), (17, 16, 2.14286),	70	( )
1 2 3 4 5 6 10 11 12 13 14	(1, 10, 1.41111), (2, 10, 1.11111), (3, 11, 0.688889), (4, 12, 5.23333), (5, 14, 5.62222), (6, 14, 5.56667), (10, 11, 5.16667), (11, 12, 8.93333), (12, 13, 5.63333), (14, 13, 5.63333),	45	( YJL045W YCR044C YLR251W YJR044C YDL137W YDR338C YPL092W YJL097W YHR008C YGR229C YEL046C YNL271C YGR019W YKL192C YPL088W YBL102W YHR179W YGR138C YIR001C YLR337C YFL021W YML071C YNL103W YHR036W YBR015C YGL186C YJR019C YJR001W YOL137W YKL128C YLL057C YIL160C YBR207W YDR406W YAL051W YIL117C YJR061W YOR084W YOR178C )	6.9e-05
1 2 3 4 5 6 10 11 12 13 14	(1, 10, 6.93023), (2, 10, 6.75581), (3, 11, 6.36628), (4, 12, 6.40698), (5, 14, 6.5407), (6, 14, 2.91279), (10, 11, 1.61047), (11, 12, 1.51163), (12, 13, 2.98256), (14, 13, 2.98256),	86	( YKL091C YCL011C YGR238C YGL082W YGR056W YBR205W YDR326C YNL106C YCR073W-A YBL089W YLR456W YDL155W YFL048C YML109W YHL003C YKL146W YJL133W YDL245C YCR031C YNL299W YIL138C YAL015C YDR247W YKL127W YLR270W YOR204W YOL027C YLR260W YBL067C YIL123W YDL042C YER027C YDR098C YDL224C YIL038C YGR243W YDR353W YOR226C YDR122W YJL134W YDR399W YBR161W YGR241C YCR083W YDR490C YGR092W YHR049W YJR126C YML118W YER…	0.000201
			GO:0009250	glucan biosynthetic process	The chemical reactions and pathways resulting in the formation of glucans, polysaccharides consisting only of glucose residues.
			GO:0065007	biological regulation	Any process that modulates the frequency, rate or extent of any biological process, quality or function.
1 2 3 4 5 6 10 11 12 13 14	(1, 10, 6.73125), (2, 10, 6.58125), (3, 11, 6.21875), (4, 12, 6.5125), (5, 14, 6.63125), (6, 14, 2.9625), (10, 11, 1.7), (11, 12, 1.725), (12, 13, 2.96875), (14, 13, 2.96875),	80	( YKL091C YCL011C YGR238C YGL082W YGR056W YBR205W YDR326C YNL106C YCR073W-A YBL089W YLR456W YDL155W YFL048C YML109W YHL003C YKL146W YJL133W YCR031C YNL299W YBR054W YIL138C YAL015C YDR247W YKL127W YLR270W YOR204W YOL027C YLR260W YBL067C YIL123W YDL042C YER027C YDR098C YDL224C YIL038C YGR243W YDR353W YOR226C YDR122W YJL134W YDR399W YBR161W YGR241C YDR490C YGR092W YHR049W YJR126C YML118W YER151C YGL…	0.00015
1 2 3 4 5 6 10 11 12 13 14	(1, 10, 2.93191), (2, 10, 2.89362), (3, 11, 6.58723), (4, 12, 2.92766), (5, 14, 2.79574), (6, 14, 3.28085), (10, 11, 8.25319), (11, 12, 1.49574), (12, 13, 6.91702), (14, 13, 6.91702),	235	( YIL115C YKL139W YGR274C YLL055W YKL071W YGL113W YDL085C-A YGR244C YOR134W YDR265W YER146W YLR247C YHL039W YKL053C-A YKL033W-A YGL202W YER073W YKL014C YOR118W YDR183W YGL255W YNL090W YDR017C YBR274W YGL196W YML081C-A YDR424C YMR065W YBL004W YDR434W YPR079W YBR223C YMR014W YDL089W YGR091W YDL144C YKL222C YDR437W YGL250W YDR162C YDL177C YDR106W YGR081C YKL100C YER185W YER008C YJR154W YDR287W YOR38…	7.3e-05
1 2 3 4 5 6 10 11 12 13 14	(1, 10, 2.65152), (2, 10, 2.58333), (3, 11, 6.00758), (4, 12, 2.63636), (5, 14, 2.59091), (6, 14, 3.06061), (10, 11, 7.89394), (11, 12, 1.78788), (12, 13, 7.89394), (14, 13, 7.89394),	132	( YDL085C-A YOR134W YHL039W YKL053C-A YGL202W YGL255W YNL090W YBR274W YLL028W YDL144C YGL250W YDL177C YER185W YJR154W YOR386W YPR122W YOL042W YGR059W YGL151W YNL216W YBR133C YGL197W YNL213C YDR103W YCL066W YNL122C YBR186W YNL086W YJL094C YIL137C YFR005C YDR446W YDL185W YGL004C YDR259C YIL036W YGR109W-A )	7e-05
1 2 3 4 5 6 10 11 12 13 14	(1, 10, 6.49275), (2, 10, 6.49275), (3, 11, 6.49275), (4, 12, 1.49275), (5, 14, 1.49275), (6, 14, 1.56522), (10, 11, 6.49275), (11, 12, 1.49275), (12, 13, 6.49275), (14, 13, 6.49275),	69	( )
1 2 3 4 5 6 10 11 12 13 14 15	(1, 10, 3.90426), (2, 10, 3.5), (3, 11, 0.308511), (4, 12, 4.29787), (5, 14, 4.24468), (6, 14, 4.52128), (10, 11, 3.10638), (11, 12, 8.85106), (12, 13, 8.85106), (13, 15, 4.56383), (14, 13, 8.85106),	47	( YIR038C YBR014C YJR111C YGL216W YHR050W YHR189W YMR008C YIL008W YGR143W YDL113C YAR071W YER028C YOR322C YML131W YER015W YLR284C YPL158C YHR143W YER067W YBL081W YER033C )	0.000116
1 2 3 4 5 6 10 11 12 13 14 15 16 17	(1, 10, 3.93902), (2, 10, 3.80488), (3, 11, 0.207317), (4, 12, 5.73171), (5, 14, 5.86585), (6, 14, 6.18293), (10, 11, 1.76829), (11, 12, 11.561), (12, 13, 9.62195), (13, 15, 6.7439), (14, 13, 9.62195), (15, 16, 7.03659), (17, 16, 5.91463),	41	( YHR140W YKL040C YFL041W YJR111C YNL274C YDR284C YHR050W YIL070C YLR229C YMR008C YIL008W YGR234W YGR263C YOR322C YEL063C YDL174C YJL079C YLR148W YPL158C YHR143W YDR034C YER067W YBL081W YER033C YDL005C )	0.000165
1 2 3 4 6 7 10 11 12 13 14 15	(1, 10, 6.34615), (2, 10, 5.42308), (3, 11, 4.36538), (4, 12, 5.42308), (6, 14, 5.42308), (7, 15, 5.95192), (10, 11, 5.42308), (11, 12, 5.42308), (12, 13, 0.644231), (13, 15, 9.93269), (14, 13, 0.644231),	52	( YMR083W YOL034W YER053C YDL135C YEL060C YOL069W YHL016C YDL134C YOR390W YKL046C YDR436W YER042W YBR089C-A YMR130W YKR001C YMR234W YER100W YMR202W YDR385W YOR234C YMR183C YBL030C YJL190C YKL055C YOL051W YHR101C YLR398C YGR201C YDR391C YIR007W YDR428C YNL239W YBR208C YKL103C YBR096W YAL067C YMR034C YNL327W YPR147C YDR451C YPL187W YDR329C YNL234W YDR349C YBR239C YCL057W YHR048W YJL093C YNR049C YBL…	0.000123
1 2 3 4 6 10 11 12 13 14	(1, 10, 4.76087), (2, 10, 4.41304), (3, 11, 0.398551), (4, 12, 4.50725), (6, 14, 4.53623), (10, 11, 0.601449), (11, 12, 7.95652), (12, 13, 4.41304), (14, 13, 4.41304),	69	( YHR085W YOL064C YLR401C YMR302C YGR194C YDL217C YIL145C YDR332W YIR035C YBR009C YFL002C YBR162C YPR086W YCL024W YLR103C YER163C YBR287W YBR244W YFL014W YGL148W YAL049C YHR175W YGL103W YFR003C YGL200C YER052C YDR226W YMR284W YLR242C YDR092W YMR035W YIL007C YBR010W YKL154W YJL026W YNL135C YDR071C YFL047W YGR132C YKR014C YCL040W YOR258W YDL219W YNL253W YDR125C YMR145C YMR173W YKR043C YNL330C YGL07…	9.2e-05
1 2 3 4 10 11 12	(1, 10, 4.67111), (2, 10, 2.82444), (3, 11, 2.21778), (4, 12, 1.76222), (10, 11, 1.76222), (11, 12, 1.76222),	225	( YFL004W YBR189W YGR273C YOR213C YBL063W YDL036C YDR111C YIL133C YGR121C YBL072C YER074W YBL106C YDL178W YMR243C YMR186W YDR038C YBR214W YAL023C YGR010W YGL076C YMR177W YLR264W YDR447C YDR312W YGL031C YMR207C YMR194W YDL083C YDR453C YLR287C-A YMR242C YER057C YJL177W YER131W YEL034W YFL053W YMR083W YDL229W YML116W YCR091W YLR249W YJL129C YGR124W YNL301C YBL039C YDL246C YHR115C YFR053C YFR040W YDL…	0.000158
			GO:0005198	structural molecule activity	The action of a molecule that contributes to the structural integrity of a complex or assembly within or outside a cell.
			GO:0003735	structural constituent of ribosome	The action of a molecule that contributes to the structural integrity of the ribosome.
			GO:0044249	cellular biosynthetic process	The chemical reactions and pathways resulting in the formation of substances, carried out by individual cells.
			GO:0005975	carbohydrate metabolic process	The chemical reactions and pathways involving carbohydrates, any of a group of organic compounds based of the general formula Cx(H2O)y.
			GO:0009058	biosynthetic process	The energy-requiring part of metabolism in which simpler substances are transformed into more complex ones, as in growth and other biosynthetic processes.
			GO:0006412	translation	The chemical reactions and pathways resulting in the formation of a protein. This is a ribosome-mediated process in which the information in messenger RNA (mRNA) is used to specify the sequence of amino acids in the protein.
			GO:0006066	alcohol metabolic process	The chemical reactions and pathways involving alcohols, any of a class of alkyl compounds containing a hydroxyl group.
			GO:0009059	macromolecule biosynthetic process	The chemical reactions and pathways resulting in the formation of macromolecules, large molecules including proteins, nucleic acids and carbohydrates.
			GO:0022627	cytosolic small ribosomal subunit	The small subunit of the ribosome that is found in the cytosol of the cell. The cytosol is that part of the cytoplasm that does not contain membranous or particulate subcellular components.
			GO:0033279	ribosomal subunit	Either of the two ribonucleoprotein complexes that associate to form a ribosome.
			GO:0015934	large ribosomal subunit	The larger of the two subunits of a ribosome. Two sites on the ribosomal large subunit are involved in translation, namely the aminoacyl site (A site) and peptidyl site (P site).
			GO:0022626	cytosolic ribosome	A ribosome that is found in the cytosol of the cell. The cytosol is that part of the cytoplasm that does not contain membranous or particulate subcellular components.
			GO:0005840	ribosome	An intracellular organelle, about 200 A in diameter, consisting of RNA and protein. It is the site of protein biosynthesis resulting from translation of messenger RNA (mRNA). It consists of two subunits, one large and one small, each containing only protein and RNA. Both the ribosome and its subunits are characterized by their sedimentation coefficients, expressed in Svedberg units (symbol: S). H…
			GO:0022625	cytosolic large ribosomal subunit	The large subunit of the ribosome that is found in the cytosol of the cell. The cytosol is that part of the cytoplasm that does not contain membranous or particulate subcellular components.
			GO:0044445	cytosolic part	Any constituent part of cytosol, that part of the cytoplasm that does not contain membranous or particulate subcellular components.
			GO:0005829	cytosol	That part of the cytoplasm that does not contain membranous or particulate subcellular components.
			GO:0030529	ribonucleoprotein complex	A macromolecular complex containing both protein and RNA molecules.
			GO:0015935	small ribosomal subunit	The smaller of the two subunits of a ribosome.
			GO:0005886	plasma membrane	The membrane surrounding a cell that separates the cell from its external environment. It consists of a phospholipid bilayer and associated proteins.
1 2 3 4 10 11 12	(1, 10, 4.96364), (2, 10, 2.48182), (3, 11, 0), (4, 12, 2.49091), (10, 11, 2.43636), (11, 12, 2.62727),	55	( YBR189W YGR121C YER074W YDR038C YGL076C YDL083C YLR287C-A YER057C YMR083W YNL301C YBR031W YDL066W YDR500C YMR230W YDR011W YDL134C YOR390W YGR214W YGR118W YNL096C YDL136W YBR059C YBR191W YDR471W YDL082W YDL244W YJL136C YLR448W YHL001W YJR094W-A YHR021C YBL027W YBR210W YLR449W YAR071W YDR385W YHR141C YLL010C YDR093W YJL190C YBR299W YER028C YDR501W YCL069W YAR009C YDR132C YFL061W YKL220C YBR297W Y…	0.000137
			GO:0005198	structural molecule activity	The action of a molecule that contributes to the structural integrity of a complex or assembly within or outside a cell.
			GO:0003735	structural constituent of ribosome	The action of a molecule that contributes to the structural integrity of the ribosome.
			GO:0044249	cellular biosynthetic process	The chemical reactions and pathways resulting in the formation of substances, carried out by individual cells.
			GO:0044267	cellular protein metabolic process	The chemical reactions and pathways involving a specific protein, rather than of proteins in general, occurring at the level of an individual cell. Includes protein modification.
			GO:0019538	protein metabolic process	The chemical reactions and pathways involving a specific protein, rather than of proteins in general. Includes protein modification.
			GO:0044260	cellular macromolecule metabolic process	The chemical reactions and pathways involving macromolecules, large molecules including proteins, nucleic acids and carbohydrates, as carried out by individual cells.
			GO:0009058	biosynthetic process	The energy-requiring part of metabolism in which simpler substances are transformed into more complex ones, as in growth and other biosynthetic processes.
			GO:0006412	translation	The chemical reactions and pathways resulting in the formation of a protein. This is a ribosome-mediated process in which the information in messenger RNA (mRNA) is used to specify the sequence of amino acids in the protein.
			GO:0010467	gene expression	The process by which a gene's coding sequence is converted into a mature gene product or products (proteins or RNA). This includes the production of an RNA transcript as well as any processing to produce a mature RNA product or an mRNA (for protein-coding genes) and the translation of that mRNA into protein. Some protein processing events may be included when they are required to form an active f…
			GO:0009059	macromolecule biosynthetic process	The chemical reactions and pathways resulting in the formation of macromolecules, large molecules including proteins, nucleic acids and carbohydrates.
			GO:0022627	cytosolic small ribosomal subunit	The small subunit of the ribosome that is found in the cytosol of the cell. The cytosol is that part of the cytoplasm that does not contain membranous or particulate subcellular components.
			GO:0043232	intracellular non-membrane-bound organelle	Organized structure of distinctive morphology and function, not bounded by a lipid bilayer membrane and occurring within the cell. Includes ribosomes, the cytoskeleton and chromosomes.
			GO:0043228	non-membrane-bound organelle	Organized structure of distinctive morphology and function, not bounded by a lipid bilayer membrane. Includes ribosomes, the cytoskeleton and chromosomes.
			GO:0033279	ribosomal subunit	Either of the two ribonucleoprotein complexes that associate to form a ribosome.
			GO:0015934	large ribosomal subunit	The larger of the two subunits of a ribosome. Two sites on the ribosomal large subunit are involved in translation, namely the aminoacyl site (A site) and peptidyl site (P site).
			GO:0022626	cytosolic ribosome	A ribosome that is found in the cytosol of the cell. The cytosol is that part of the cytoplasm that does not contain membranous or particulate subcellular components.
			GO:0005840	ribosome	An intracellular organelle, about 200 A in diameter, consisting of RNA and protein. It is the site of protein biosynthesis resulting from translation of messenger RNA (mRNA). It consists of two subunits, one large and one small, each containing only protein and RNA. Both the ribosome and its subunits are characterized by their sedimentation coefficients, expressed in Svedberg units (symbol: S). H…
			GO:0022625	cytosolic large ribosomal subunit	The large subunit of the ribosome that is found in the cytosol of the cell. The cytosol is that part of the cytoplasm that does not contain membranous or particulate subcellular components.
			GO:0044445	cytosolic part	Any constituent part of cytosol, that part of the cytoplasm that does not contain membranous or particulate subcellular components.
			GO:0005829	cytosol	That part of the cytoplasm that does not contain membranous or particulate subcellular components.
			GO:0030529	ribonucleoprotein complex	A macromolecular complex containing both protein and RNA molecules.
			GO:0015935	small ribosomal subunit	The smaller of the two subunits of a ribosome.
1 2 3 4 10 11 12	(1, 10, 5), (2, 10, 2.02577), (3, 11, 2.02577), (4, 12, 1.98454), (10, 11, 2.02577), (11, 12, 1.93814),	97	( YGR273C YOR213C YDL036C YDL178W YGR254W YMR186W YAL023C YMR177W YDR312W YGL031C YDR453C YEL034W YFL053W YDL229W YCR091W YDL246C YHR115C YFR053C YDL175C YBR016W YGL008C YGR034W YIL091C081W YER031C YDR272W YML106W YDR418W YFR031C-A YDR300C YDR321W YML085C YDR450W YFR024C-A YLL062C YBR042C YNL302C YHR123W YKL129C YDL075W YHR047C YBR105C YHL017W YDR502C YDR436W YIL149C YGR136W YKL140W YIL009W YBR08…	8e-05
			GO:0005975	carbohydrate metabolic process	The chemical reactions and pathways involving carbohydrates, any of a group of organic compounds based of the general formula Cx(H2O)y.
			GO:0006066	alcohol metabolic process	The chemical reactions and pathways involving alcohols, any of a class of alkyl compounds containing a hydroxyl group.
1 2 3 4 10 11 12	(1, 10, 2), (2, 10, 2), (3, 11, 4.5), (4, 12, 2), (10, 11, 4.5), (11, 12, 0),	74	( YIL115C YKL139W YGR274C YGL113W YDL085C-A YGR244C YDR265W YER146W YKL053C-A YKL033W-A YFL025C YKL014C YOR118W YDR183W YIL162W YNL090W YDR017C YGL196W YOR348C YML081C-A YMR065W YDR434W YPR079W YBR223C YMR014W YDL089W YGR091W YDL144C YDR437W YGL250W YDL177C YDR106W YGR081C YKL100C YER008C YDR287W YPL127C YLR099W-A YGL059W YDR229W YJR098C YGR088W YPL064C YBL074C YBL046W YDR166C YML123C YAL011W YGL…	7.5e-05
1 2 3 4 10 11 12	(1, 10, 3.53258), (2, 10, 3.45042), (3, 11, 3.47167), (4, 12, 0.541076), (10, 11, 3.51841), (11, 12, 0.485836),	353	( YGR260W YGR254W YDL130W-A YFL009W YBR293W YFL034C-A YIL085C YBR048W YJR096W YLR380W YDR533C YJR091C YJL020C YGL215W YIL042C4C-B YER185W YHR210C YCL066W )	0.000187
1 2 3 4 10 11 12	(1, 10, 3.49854), (2, 10, 3.49854), (3, 11, 3.49415), (4, 12, 0.501462), (10, 11, 3.50585), (11, 12, 0.501462),	342	( YGR260W YFL009W YJR096W YLR380W YJL020C YGL215W )	0.000248
1 2 3 4 10 11 12	(1, 10, 3.49563), (2, 10, 3.49563), (3, 11, 3.49125), (4, 12, 0.5), (10, 11, 3.5102), (11, 12, 0.507289),	343	( YGR260W YFL009W YJR096W YLR380W YKR039W YJL020C YGL215W )	0.000249
1 2 3 4 10 11 12	(1, 10, 2.27083), (2, 10, 2.14583), (3, 11, 3.52083), (4, 12, 2.30208), (10, 11, 4.02604), (11, 12, 0.734375),	96	( YFL041W YDR144C YAL063C YER056C-A YIL070C YLR229C YIL085C YNL090W YGR263C YDR017C YBR274W YGL196W YOR348C YML081C-A YDR424C YJR091C YMR065W YBL004W YDR434W YPR079W YBR223C YMR014W YDL089W YGR091W YDL144C YKL222C YDR437W YGL250W YDR162C YDL177C YDR106W YGR081C YJL165C YKL100C YER185W YER008C YJR154W YDR287W YLL063C YOR386W YPL127C YLR099W-A YGL059W YDR229W YJR098C YGR088W YPL064C YBL074C YBL046W…	0.000134
			GO:0048278	vesicle docking	The initial attachment of a transport vesicle membrane to the target membrane, mediated by proteins protruding from the membrane of the vesicle and the target membrane. Docking requires only that the two membranes come close enough for these proteins to interact and adhere.
			GO:0006904	vesicle docking during exocytosis	The initial attachment of a vesicle membrane to a target membrane, mediated by proteins protruding from the membrane of the vesicle and the target membrane, during exocytosis.
			GO:0022406	membrane docking	The initial attachment of a membrane or protein to a target membrane. Docking requires only that the proteins come close enough to interact and adhere.
1 2 3 4 10 11 12	(1, 10, 1.50331), (2, 10, 1.50331), (3, 11, 3.98675), (4, 12, 1.50331), (10, 11, 5), (11, 12, 1.50331),	151	( YGL202W YBR008C YBR149W )	0.000409
1 2 3 4 10 11 12	(1, 10, 2.09459), (2, 10, 2.09459), (3, 11, 4.11486), (4, 12, 2.09459), (10, 11, 4.60135), (11, 12, 0),	74	( YNL090W YDR017C YBR274W YGL196W YOR348C YML081C-A YDR424C YMR065W YBL004W YDR434W YPR079W YBR223C YMR014W YDL089W YGR091W YDL144C YKL222C YDR437W YGL250W YDR162C YDL177C YDR106W YGR081C YKL100C YER008C YJR154W YDR287W YLL063C YOR386W YPL127C YLR099W-A YGL059W YDR229W YJR098C YGR088W YPL064C YBL074C YBL046W YDL092W YDR166C YML123C YAL011W YGL233W YPR122W YOL042W YDR057W YGR059W YGL151W YNL216W Y…	7.5e-05
1 2 3 4 10 11 12	(1, 10, 2.21591), (2, 10, 2.21591), (3, 11, 0.397727), (4, 12, 3.43182), (10, 11, 3.30682), (11, 12, 3.43182),	44	( YDL113C YER033C YFR021W YKR095W-A YJL103C YLR146C YLR135W YML011C YOL070C YLR139C YHR071W YGL227W YEL011W YBR275C YMR159C YPR029C YFL031W YPR070W YIL101C YLL007C YNL042W YPL007C YPL005W YNR064C YCL027W YPL161C YLR224W YCL074W )	0.000105
1 2 3 4 10 11 12	(1, 10, 2.87871), (2, 10, 2.87871), (3, 11, 0), (4, 12, 2.94802), (10, 11, 2.87871), (11, 12, 3.41584),	202	( YHR009C YNL286W YDL206W YFL033C YPL259C YIR006C YNL297C YOR191W YJL080C YHR072W YOR042W YLR145W YOR319W YDL132W YER162C YOL051W YDR262W YJR112W-A YGL127C YLR181C YNL032W YJL054W YDR316W YLR137W YDL233W YEL013W YFR019W YKL155C YHR081W YBR094W YLR447C YOR070C YLR149C YLR240W YGL212W YCR088W YER175C YJL011C YLR015W YGL160W YLR068W YGR225W YMR231W YBL107C YOR301W YDL115C YBL014C YDR523C YLR063W YBR…	9.5e-05
1 2 3 4 10 11 12	(1, 10, 1.48106), (2, 10, 1.48106), (3, 11, 3.97727), (4, 12, 1.53409), (10, 11, 5), (11, 12, 1.52652),	132	( )
1 2 3 4 10 11 12 13	(1, 10, 4.5209), (2, 10, 4.5209), (3, 11, 4.52399), (4, 12, 1.51858), (10, 11, 1.51858), (11, 12, 0.00232198), (12, 13, 4.39474),	646	( YMR265C YPL020C YIL023C YDL203C YKL162C YKR034W YMR215W YGL252C YDR320C-A YGL254W YOR380W YOR215C YNL024C YPR006C YOR131C YPR002W YDR440W YDR075W YGL140C YJL132W YKL096W YBR227C YGR044C YBR270C YBL009W YKR006C YFL049W YBR085C-A YOL067C YBR225W YER104W YGR250C YJR021C YMR204C YGL128C YMR094W YMR064W YPR134W YPL014W YBL093C YMR111C YLR219W YMR257C YML064C YIL159W YGR179C YLR457C YMR187C YPL074W Y…	7.8e-05
			GO:0000793	condensed chromosome	A highly compacted molecule of DNA and associated proteins resulting in a cytologically distinct structure.
1 2 3 4 10 11 12 13 14	(1, 10, 5.07176), (2, 10, 5.02652), (3, 11, 5.01248), (4, 12, 1.53354), (10, 11, 1.5078), (11, 12, 0.00234009), (12, 13, 4.92278), (14, 13, 4.92278),	641	( YGR192C YDL245C YBL042C YFL054C YIL148W YJL112W YBR270C YBL009W YKR006C YFL049W YLR152C YBR085C-A YOL067C YBR225W YER104W YGR250C YJR021C YMR204C YGL128C YMR094W YMR064W YPR134W YPL014W YBL093C YMR111C YLR219W YMR257C YML064C YIL159W YGR179C YLR457C YMR187C YPL074W YBL006C YIL146C YER092W YBR168W YLR445W YFR049W YOR114W YJL161W YGR129W YNL311C YKL093W YGL223C YIL017C YBR058C-A YDL220C YDR444W Y…	0.00014
			GO:0000793	condensed chromosome	A highly compacted molecule of DNA and associated proteins resulting in a cytologically distinct structure.
1 2 3 10 11 12 13	(1, 10, 3.77976), (2, 10, 3.67857), (3, 11, 3.06548), (10, 11, 2.20238), (11, 12, 0.636905), (12, 13, 1.6369),	84	( YEL020C YJL082W YGL240W YCL038C YCR005C YEL041W YBR072W YLL039C YJL013C YMR169C YBL022C YKL218C YOR339C YOL090W YDR409W YNR026C YBR084W YIL148W YDR191W YOR285W YBR222C YDL170W YJL112W YNL187W YPR095C YMR265C YPL020C YBR015C YHL035C YIL042C4C-B YJR019C YMR215W YKL107W YGL252C YDR320C-A YFR018C YKL128C YLR237W YNL024C YPR006C YOR131C YPR002W YIR042C YDR440W YBR255C-A YLR016C YDR075W YGL140C YBL02…	0.000192
1 2 4 5 6 10 11 12 13 14	(1, 10, 4.39474), (2, 10, 3.98246), (4, 12, 3.98246), (5, 14, 3.7193), (6, 14, 3.98246), (10, 11, 7.92105), (11, 12, 0.0526316), (12, 13, 3.98246), (14, 13, 3.98246),	57	( YIL115C YKL139W YGR274C YDL130W-A YGL113W YGR244C YDR265W YER146W YLR247C YKL033W-A YER073W YKL014C YOR118W YJL172W YDR183W YIL162W YIL085C YBR048W YDR017C YGL196W YDR424C YDR533C YJR091C YMR065W YBL004W YDR434W YPR079W YBR223C YMR014W YDL089W YGR091W YDR437W YDR162C YGR081C YKL100C YER008C YHR210C YDR287W YLL063C YPL127C YGL059W YDR229W YJR098C YPL064C YBL074C YBL046W YDL092W YDR166C YAL011W Y…	0.000148
			GO:0000145	exocyst	Protein complex peripherally associated with the plasma membrane that determines where secretory vesicles dock and fuse. At least eight complex components are conserved between yeast and mammals.
1 2 4 6 10 11 12 13 14	(1, 10, 3.86986), (2, 10, 3.5411), (4, 12, 3.5), (6, 14, 3.5411), (10, 11, 0.0547945), (11, 12, 6.9589), (12, 13, 3.26712), (14, 13, 3.26712),	73	( YHR085W YOL064C YLR401C YMR302C YGR194C YDL217C YIL145C YDR332W YBR118W YIR035C YBR009C YFL002C YBR162C YPR086W YCL024W YLR103C YER163C YBR287W YBR244W YFL014W YGL148W YAL049C YHR175W YGL103W YFR003C YGL200C YER052C YDR226W YMR284W YLR242C YDR092W YMR035W YIL007C YBR010W YKL154W YJL026W YNL135C YDR071C YFL047W YGR132C YKR014C YCL040W YOR258W YDL219W YNL253W YDR125C YMR145C YMR173W YKR043C YGR19…	0.000102
1 2 4 6 10 11 12 13 14 15	(1, 10, 6.54471), (2, 10, 6.48866), (4, 12, 2.60831), (6, 14, 2.52456), (10, 11, 2.47733), (11, 12, 0.0831234), (12, 13, 6.44584), (13, 15, 2.38161), (14, 13, 6.44584),	794	( YCR048W YAL017W YBR205W YBL018C YGR192C YLR011W YJR066W YDR326C YMR194W YBL089W YML116W YOR076C YFR040W YLL056C YDR492W YML109W YDL037C YDL245C YLR411W YGR027C YBL042C YDR099W YKL052C YDR178W YLR260W YIL123W YGL256W YGR032W YDR122W YIL113W YFR022W YGL258W YJL212C YBR161W YBL069W YGL147C YDR490C YDR379W YFL054C YHR049W YMR319C YML100W YGL179C YBL056W YAL034C YCR014C YJL084C YBL005W YDL076C YIL02…	0.000108
1 2 4 6 10 11 12 13 14 15	(1, 10, 6.49), (2, 10, 6.482), (4, 12, 2.56933), (6, 14, 2.53067), (10, 11, 2.49067), (11, 12, 0.0493333), (12, 13, 6.48733), (13, 15, 2.41333), (14, 13, 6.48733),	750	( YCR048W YAL017W YBR205W YBL018C YLR011W YJR066W YDR326C YBL089W YML116W YOR076C YLL056C YDR492W YML109W YDL037C YLR411W YGR027C YDR099W YKL052C YLR260W YGL256W YGR032W YDR122W YIL113W YFR022W YJL212C YBR161W YBL069W YGL147C YDR379W YHR049W YMR319C YML100W YBL056W YAL034C YCR014C YJL084C YBL005W YDL076C YIL023C YDL203C YKL162C YKR034W YDL127W YGL254W YJR153W YOR380W YOR215C YEL047C YJL042W YJL21…	0.000103
1 2 4 6 10 11 12 13 14 15 16 17	(1, 10, 1.91463), (2, 10, 1.7439), (4, 12, 3.35366), (6, 14, 3.64634), (10, 11, 3.15854), (11, 12, 8.15854), (12, 13, 9), (13, 15, 4.37805), (14, 13, 9), (15, 16, 5.60976), (17, 16, 5.03659),	41	( YNL104C YGL216W YHR189W YGR143W YAR071W YML131W YJR080C YER015W YER033C )	7e-05
1 2 10 11 12 13 14	(1, 10, 2.77551), (2, 10, 2.57653), (10, 11, 3.80102), (11, 12, 1.14286), (12, 13, 2.35204), (14, 13, 2.35204),	98	( YIL115C YOR049C YKL139W YGR274C YDL130W-A YGL113W YGR244C YDR265W YER146W YLR247C YFL041W YKL033W-A YER073W YNL274C YKL014C YOR118W YJL172W YDR183W YIL162W YDR409W YAL063C YER056C-A YIL070C YLR229C YIL085C YGR263C YBR048W YDR017C YGL196W YOR348C YDR424C YDR533C YJR091C YMR065W YBL004W YDR434W YPR079W YBR223C YMR014W YDL089W YGR091W YDR437W YDR162C YGR081C YKL100C YHL035C YIL042C4C-B YEL063C YER…	0.000124
			GO:0048278	vesicle docking	The initial attachment of a transport vesicle membrane to the target membrane, mediated by proteins protruding from the membrane of the vesicle and the target membrane. Docking requires only that the two membranes come close enough for these proteins to interact and adhere.
			GO:0006904	vesicle docking during exocytosis	The initial attachment of a vesicle membrane to a target membrane, mediated by proteins protruding from the membrane of the vesicle and the target membrane, during exocytosis.
			GO:0022406	membrane docking	The initial attachment of a membrane or protein to a target membrane. Docking requires only that the proteins come close enough to interact and adhere.
1 4 5 6 7 8 9 10 11 12 13 14 15 16 17	(1, 10, 1.47831), (4, 12, 1.47831), (5, 14, 1.47831), (6, 14, 1.68379), (7, 15, 6.70548), (8, 17, 11.4795), (9, 17, 11.4281), (10, 11, 6.46689), (11, 12, 6.46689), (12, 13, 11.4543), (13, 15, 6.49201), (14, 13, 11.4543), (15, 16, 6.46689), (17, 16, 6.46689),	438	( )
1 4 10 11 12 13 14	(1, 10, 0.495633), (4, 12, 0.508734), (10, 11, 2.55677), (11, 12, 2.5262), (12, 13, 4.45633), (14, 13, 4.45633),	458	( YLL028W YPR022C )	0.00043
1 4 10 11 12 13 15	(1, 10, 4.46855), (4, 12, 2.01677), (10, 11, 2.02096), (11, 12, 0.0639413), (12, 13, 4.39308), (13, 15, 2.03669),	477	( YGR254W YBR072W YDR533C YBR015C YIL042C4C-B YJR019C YKL128C YBR227C YBR270C YBL009W YKR006C YAL030W YFL049W YJL056C YGR109W-B YOR389W YDL231C YDR406W YAL051W YJR061W YIL135C YAR010C YML107CHR214C-C YOR264WNL054W-A YMR181C YGR097W YGR109C YDR369C YLL061W YCL066W YCR106W YGL185C YLR141W YER034W YMR299C YDR153C YGL108C YDL169C YHL025W YDR113C YDL186W YNL165W YDR524C-B YLR431C YNR063W YNR022C YGL14…	0.000106
2 3 6 10 11 12 13 14	(2, 10, 0.908163), (3, 11, 3.88776), (6, 14, 1.37755), (10, 11, 6), (11, 12, 0.94898), (12, 13, 3.93878), (14, 13, 3.93878),	49	( )
2 3 10 11 12 13 14	(2, 10, 2.31757), (3, 11, 0.256757), (10, 11, 0.952703), (11, 12, 4.67568), (12, 13, 3.39865), (14, 13, 3.39865),	148	( YHR085W YBR066C YOR049C YHR140W YOL064C YLR401C YIR038C YMR302C YGR194C YDL217C YIL145C YDR332W YBR014C YKL040C YIR035C YBR009C YFL002C YBR162C YPR086W YCL024W YFL041W YLR103C YER163C YBR287W YBR244W YFL014W YJR111C YGL216W YGL148W YNL274C YAL049C YHR175W YGL103W YFR003C YGL200C YER052C YDR284C YDR226W YHR050W YMR284W YAL063C YER056C-A YIL070C YLR229C YLR242C YMR008C YDR092W YMR035W YIL007C YBR…	0.000102
			GO:0005576	extracellular region	The space external to the outermost structure of a cell. For cells without external protective or external encapsulating structures this refers to space outside of the plasma membrane. This term covers the host cell environment outside an intracellular parasite.
2 3 10 11 12 13 14	(2, 10, 1.55851), (3, 11, 0.0957447), (10, 11, 1.34574), (11, 12, 4.46809), (12, 13, 3.76596), (14, 13, 3.76596),	94	( YBR066C YOR049C YHR140W YIR038C YBR014C YKL040C YFL041W YJR111C YGL216W YNL274C YDR284C YHR050W YHR189W YER056C-A YIL070C YLR229C YMR008C YIL008W YGR234W YGR263C YGR143W YIL124W YDL113C YAR071W YDL170W YER028C YOR322C YML131W YBR015C YJR019C YEL063C YDL174C YCR023C YKL128C YOL119C YER015W YJL079C YLR284C YDR406W YLR148W YPL158C YHR143W YDR034C YJR061W YER067W YBL081W YER033C YDL005C )	0.000104
2 3 10 11 12 13 14	(2, 10, 1.31452), (3, 11, 0.0564516), (10, 11, 1.62903), (11, 12, 4.3871), (12, 13, 3.80645), (14, 13, 3.80645),	62	( YHR140W YKL040C YGL216W YDR284C YIL130W YHR189W YGR234W YGR143W YIL124W YDL113C YAR071W YDL170W YML131W YBR015C YJR019C YDL174C YKL128C YOL119C YER015W YJL079C YLR284C YDR406W YJR061W YER033C )	0.000145
2 6 7 8 9 10 11 12 13 14 15 16 17	(2, 10, 0.310811), (6, 14, 5.37162), (7, 15, 6.64865), (8, 17, 8.87838), (9, 17, 8.91892), (10, 11, 5.37162), (11, 12, 5.37162), (12, 13, 5.37162), (13, 15, 6.39865), (14, 13, 5.37162), (15, 16, 5.23649), (17, 16, 2.75),	74	( YCL064C )	-1
2 6 10 11 12 13 14	(2, 10, 1.30357), (6, 14, 2.40476), (10, 11, 2.85119), (11, 12, 3.90476), (12, 13, 2.26786), (14, 13, 2.26786),	84	( YJL045W YCR044C YNR018W YJR152W YLR251W YJR044C YDL245C YDL137W YPR058W YDR338C YPL092W YJL097W YHR008C YGR229C YEL046C YNL271C YGL179C YGR019W YKL192C YER145C YPL088W YBL102W YHR179W YGR138C YCR102C YIR001C YJL110C YLR337C YFL021W YML071C YNL103W YHR036W YDL123W YGL186C YJR001W YOR059C YOL137W YLR326W YLL057C YIL160C YBR207W YIL166C YAL051W YIL117C YOR084W YOR178C YAR010C YML107CHR214C-C YOR26…	0.000101
2 10 11 12 13 14 15	(2, 10, 1.61538), (10, 11, 3.18269), (11, 12, 3.81731), (12, 13, 0.817308), (13, 15, 4.75), (14, 13, 0.817308),	52	( YNR018W YDL210W YPR058W YCR010C YOR246C YNR055C YDR242W YER145C YJL110C YBL005W YDL123W YOR059C YLR326W YNL202W YJR107W YJR124C YKL217W YOR388C YIL166C YMR019W YGL205W YIL161W )	0.000128
			GO:0005342	organic acid transmembrane transporter activity	Catalysis of the transfer of organic acids, any acidic compound containing carbon in covalent linkage, from one side of the membrane to the other.
3 4 5 6 8 9 11 12 13 14 15 16 17	(3, 11, 4.55357), (4, 12, 4.55357), (5, 14, 3.91964), (6, 14, 4.55357), (8, 17, 9.97321), (9, 17, 4.86607), (11, 12, 0.0714286), (12, 13, 9.875), (13, 15, 4.65179), (14, 13, 9.875), (15, 16, 4.55357), (17, 16, 4.55357),	56	( YLR141W YHL025W YDL186W YDR524C-B YNR063W YML029W YBL025W YLR173W YFR008W YMR072W YLR018C YDR381C-A YOR382W YFR023W YPR200C YDL185W YDR195W YMR144W YLR067C YPR101W YBL059W YJR015W YGR169C-A YPL130W YDR422C YER180C YPR164W YLR052W YGL032C YBR076W YDR423C YOR304C-A YDR261C YPL144W YER184C YDR022C YCR097W YBR104W YJR094C YJL157C YDL223C YGR109W-A YIL066C YDR043C YLL046C YBR147W )	9.6e-05
1 2 3 4 5 6 7 8 9 10 11 12 13 14 15 16 17	(1, 10, 6.26923), (2, 10, 6.15385), (3, 11, 0.407692), (4, 12, 6.49231), (5, 14, 6.33846), (6, 14, 6.49231), (7, 15, 11.5231), (8, 17, 10.4692), (9, 17, 10.2462), (10, 11, 6.49231), (11, 12, 6.49231), (12, 13, 13.5615), (13, 15, 5.09231), (14, 13, 13.5615), (15, 16, 4.40769), (17, 16, 6),	65	( YAL054C YBL003C YLR454W YNL044W YCR094W YDL067C YER109C YDR381W YEL029C YEL021W YGR188C YDL230W YGL033W YDR510W YGR144W YBL002W YDL131W YGL014W YLR455W YLR246W YNL284C YHR039C-A YBL028C YBR007C YOR122C YBL016W YBR078W YLR170C YGR184C YDL105W YDL206W YER175C YDL115C YBL014C YDR523C YLR212C YML072C YNR057C YLR163C YGR117C YMR304W YDR499W YNR058W YLR343W YDR314C YLR154W-A YPR045C YHR043C YJL103C Y…	0.000169
1 2 3 4 5 6 7 8 9 10 11 12 13 14 15 16 17	(1, 10, 5.07249), (2, 10, 4.94052), (3, 11, 4.43309), (4, 12, 4.99442), (5, 14, 4.78996), (6, 14, 5.29182), (7, 15, 12.948), (8, 17, 12.9572), (9, 17, 12.9777), (10, 11, 5.4684), (11, 12, 5.18401), (12, 13, 12.9387), (13, 15, 5.25093), (14, 13, 12.9387), (15, 16, 4.94796), (17, 16, 4.86617),	269	( YAL054C YLR454W YLL023C YLR188W YCR094W YNL104C YBR278W YHL039W YBL002W YDL131W YDR319C YGL038C YLR361C YDL091C YBL016W YDL101C YDL206W YOR320C YJR080C YOL154W YNL294C YHL014C YBL037W YNL211C YBL034C YJR003C YBR112C YJL016W YGL079W YKL119C YNL087W YPL045W YCL044C YHR172W YJL122W YBR177C YLR212C YML072C YDR395W YGL190C YJL131C YOR360C YNR057C YLR387C YFR042W YOR060C YFR038W YGR134W YPL158C YKL17…	8.4e-05
			GO:0000393	spliceosomal conformational changes to generate catalytic conformation	Structural rearrangements of the spliceosome complex, containing RNA to be spliced, to generate a catalytic conformation.
			GO:0006374	nuclear mRNA splicing via U2-type spliceosome	The cleavage and rejoining of a primary nuclear mRNA transcript to remove sequences not present in the mature form of the RNA via a U2-type spliceosome.
			GO:0030665	clathrin coated vesicle membrane	The lipid bilayer surrounding a clathrin-coated vesicle.
			GO:0030125	clathrin vesicle coat	A clathrin coat found on a vesicle.
			GO:0030118	clathrin coat	A membrane coat found on coated pits and some coated vesicles; consists of polymerized clathrin triskelions, each comprising three clathrin heavy chains and three clathrin light chains, linked to the membrane via one of the AP adaptor complexes.
			GO:0030140	trans-Golgi network transport vesicle	A vesicle that mediates transport between the trans-Golgi network and other parts of the cell.
			GO:0030119	AP-type membrane coat adaptor complex	Any of several heterotetrameric complexes that link clathrin (or another coat-forming molecule, as hypothesized for AP-3 and AP-4) to a membrane surface; they are found on coated pits and coated vesicles, and mediate sorting of cargo proteins into vesicles. Each AP complex contains two large (a beta and one of either an alpha, gamma, delta, or epsilon) subunits (110-130 kDa), a medium (mu) subuni…
			GO:0030131	clathrin adaptor complex	A membrane coat adaptor complex that links clathrin to a membrane.
1 2 3 4 5 6 7 8 9 10 11 12 13 14 15 16 17	(1, 10, 5.24363), (2, 10, 5.07643), (3, 11, 4.89013), (4, 12, 5.07803), (5, 14, 4.88694), (6, 14, 5.25318), (7, 15, 12.957), (8, 17, 12.957), (9, 17, 12.1736), (10, 11, 5.67994), (11, 12, 4.8758), (12, 13, 12.9411), (13, 15, 5.21815), (14, 13, 12.9411), (15, 16, 4.94904), (17, 16, 4.87898),	314	( YAL054C YLR454W YLL023C YLR188W YCR094W YFR040W YNL104C YBR278W YDR178W YBL002W YDL131W YDR319C YGL038C YLR361C YDL091C YBL016W YDL101C YDL206W YOR320C YJR080C YOL154W YNL294C YHL014C YBL037W YNL211C YBL034C YJR003C YJL154C YBR112C YLR394W YJL016W YGL079W YKL119C YNL087W YPL045W YCL044C YHR172W YJL122W YBR177C YLR212C YML072C YDR395W YGL190C YJL131C YOR360C YNR057C YLR387C YBR298C YCR086W YFR04…	7.1e-05
			GO:0030131	clathrin adaptor complex	A membrane coat adaptor complex that links clathrin to a membrane.
1 2 3 4 5 6 7 8 9 10 11 12 13 14 15 16 17	(1, 10, 9.08861), (2, 10, 8.14241), (3, 11, 3.73418), (4, 12, 7.62342), (5, 14, 8.17827), (6, 14, 7.62342), (7, 15, 7.62342), (8, 17, 7.74684), (9, 17, 6.98207), (10, 11, 7.68671), (11, 12, 7.57806), (12, 13, 7.62342), (13, 15, 7.62342), (14, 13, 7.62342), (15, 16, 7.62342), (17, 16, 7.49895),	474	( YHR051W YEL012W YFL004W YOR136W YER019W YNL132W YOR327C YFL022C YBL082C YOL123W YOR213C YHR099W YDR049W YKL165C YOR151C YGR286C YNL240C YDL036C YDR111C YDL055C YNL045W YBR221C YPL212C YGR272C YDR280W YDL029W YGR181W YJR109C YPR003C YDR470C YLR069C YKL027W YLR172C YKR093W YJL128C YDR419W YLR176C YAL026C YGL040C YOR323C YOR291W YBL106C YCR024C YFR009W YDL178W YDL074C YLL026W YKR024C YGL029W YLR37…	9.2e-05
			GO:0003824	catalytic activity	Catalysis of a biochemical reaction at physiological temperatures. In biologically catalyzed reactions, the reactants are known as substrates, and the catalysts are naturally occurring macromolecular substances known as enzymes. Enzymes possess specific binding sites for substrates, and are usually composed wholly or largely of protein, but RNA that has catalytic activity (ribozyme) is often also…
			GO:0016874	ligase activity	Catalysis of the ligation of two substances with concomitant breaking of a diphosphate linkage, usually in a nucleoside triphosphate. Ligase is the systematic name for any enzyme of EC class 6.
			GO:0044249	cellular biosynthetic process	The chemical reactions and pathways resulting in the formation of substances, carried out by individual cells.
			GO:0043170	macromolecule metabolic process	The chemical reactions and pathways involving macromolecules, large molecules including proteins, nucleic acids and carbohydrates.
			GO:0008152	metabolic process	Processes that cause many of the chemical changes in living organisms, including anabolism and catabolism. Metabolic processes typically transform small molecules, but also include macromolecular processes such as DNA repair and replication, and protein synthesis and degradation.
			GO:0009058	biosynthetic process	The energy-requiring part of metabolism in which simpler substances are transformed into more complex ones, as in growth and other biosynthetic processes.
			GO:0006412	translation	The chemical reactions and pathways resulting in the formation of a protein. This is a ribosome-mediated process in which the information in messenger RNA (mRNA) is used to specify the sequence of amino acids in the protein.
			GO:0010467	gene expression	The process by which a gene's coding sequence is converted into a mature gene product or products (proteins or RNA). This includes the production of an RNA transcript as well as any processing to produce a mature RNA product or an mRNA (for protein-coding genes) and the translation of that mRNA into protein. Some protein processing events may be included when they are required to form an active f…
			GO:0044238	primary metabolic process	Reactions involving those compounds which are formed as a part of the normal anabolic and catabolic processes. These processes take place in most, if not all, cells of the organism.
			GO:0009987	cellular process	Processes that are carried out at the cellular level, but are not necessarily restricted to a single cell. For example, cell communication occurs among more than one cell, but occurs at the cellular level.
			GO:0044237	cellular metabolic process	The chemical reactions and pathways by which individual cells transform chemical substances.
			GO:0042254	ribosome biogenesis and assembly	The process of the formation of the constituents of the ribosome subunits, their assembly, and their transport to the sites of protein synthesis.
			GO:0022626	cytosolic ribosome	A ribosome that is found in the cytosol of the cell. The cytosol is that part of the cytoplasm that does not contain membranous or particulate subcellular components.
			GO:0005829	cytosol	That part of the cytoplasm that does not contain membranous or particulate subcellular components.
1 2 3 4 5 6 7 8 9 10 11 12 13 14 15 16 17	(1, 10, 9.01889), (2, 10, 8.30605), (3, 11, 3.25189), (4, 12, 7.70529), (5, 14, 7.70529), (6, 14, 7.70529), (7, 15, 7.70529), (8, 17, 7.85264), (9, 17, 6.93955), (10, 11, 7.78086), (11, 12, 7.65113), (12, 13, 7.70529), (13, 15, 7.70529), (14, 13, 7.70529), (15, 16, 7.70529), (17, 16, 7.55668),	397	( YHR051W YEL012W YFL004W YOR136W YER019W YNL132W YFL022C YBL082C YHR099W YDR049W YKL165C YOR151C YNL240C YDR111C YNL045W YBR221C YPL212C YGR272C YDR280W YDL029W YGR181W YJR109C YPR003C YDR470C YLR069C YKL027W YLR172C YKR093W YJL128C YDR419W YLR176C YAL026C YGL040C YOR323C YOR291W YBL106C YCR024C YFR009W YDL178W YDL074C YLL026W YKR024C YGL029W YMR186W YIL047C YHR011W YBL026W YBR214W YJL006C YOR18…	6.1e-05
			GO:0003824	catalytic activity	Catalysis of a biochemical reaction at physiological temperatures. In biologically catalyzed reactions, the reactants are known as substrates, and the catalysts are naturally occurring macromolecular substances known as enzymes. Enzymes possess specific binding sites for substrates, and are usually composed wholly or largely of protein, but RNA that has catalytic activity (ribozyme) is often also…
			GO:0003735	structural constituent of ribosome	The action of a molecule that contributes to the structural integrity of the ribosome.
			GO:0016874	ligase activity	Catalysis of the ligation of two substances with concomitant breaking of a diphosphate linkage, usually in a nucleoside triphosphate. Ligase is the systematic name for any enzyme of EC class 6.
			GO:0044249	cellular biosynthetic process	The chemical reactions and pathways resulting in the formation of substances, carried out by individual cells.
			GO:0022613	ribonucleoprotein complex biogenesis and assembly	The cellular process by which a complex containing RNA and proteins, is synthesized, aggregates, and bonds together.
			GO:0008152	metabolic process	Processes that cause many of the chemical changes in living organisms, including anabolism and catabolism. Metabolic processes typically transform small molecules, but also include macromolecular processes such as DNA repair and replication, and protein synthesis and degradation.
			GO:0009058	biosynthetic process	The energy-requiring part of metabolism in which simpler substances are transformed into more complex ones, as in growth and other biosynthetic processes.
			GO:0006412	translation	The chemical reactions and pathways resulting in the formation of a protein. This is a ribosome-mediated process in which the information in messenger RNA (mRNA) is used to specify the sequence of amino acids in the protein.
			GO:0010467	gene expression	The process by which a gene's coding sequence is converted into a mature gene product or products (proteins or RNA). This includes the production of an RNA transcript as well as any processing to produce a mature RNA product or an mRNA (for protein-coding genes) and the translation of that mRNA into protein. Some protein processing events may be included when they are required to form an active f…
			GO:0009987	cellular process	Processes that are carried out at the cellular level, but are not necessarily restricted to a single cell. For example, cell communication occurs among more than one cell, but occurs at the cellular level.
			GO:0044237	cellular metabolic process	The chemical reactions and pathways by which individual cells transform chemical substances.
			GO:0042254	ribosome biogenesis and assembly	The process of the formation of the constituents of the ribosome subunits, their assembly, and their transport to the sites of protein synthesis.
			GO:0005622	intracellular	The living contents of a cell; the matter contained within (but not including) the plasma membrane, usually taken to exclude large vacuoles and masses of secretory or ingested material. In eukaryotes it includes the nucleus and cytoplasm.
			GO:0044464	cell part	Any constituent part of a cell, the basic structural and functional unit of all organisms.
			GO:0005737	cytoplasm	All of the contents of a cell excluding the plasma membrane and nucleus, but including other subcellular structures.
			GO:0033279	ribosomal subunit	Either of the two ribonucleoprotein complexes that associate to form a ribosome.
			GO:0022626	cytosolic ribosome	A ribosome that is found in the cytosol of the cell. The cytosol is that part of the cytoplasm that does not contain membranous or particulate subcellular components.
			GO:0005840	ribosome	An intracellular organelle, about 200 A in diameter, consisting of RNA and protein. It is the site of protein biosynthesis resulting from translation of messenger RNA (mRNA). It consists of two subunits, one large and one small, each containing only protein and RNA. Both the ribosome and its subunits are characterized by their sedimentation coefficients, expressed in Svedberg units (symbol: S). H…
			GO:0044445	cytosolic part	Any constituent part of cytosol, that part of the cytoplasm that does not contain membranous or particulate subcellular components.
			GO:0005829	cytosol	That part of the cytoplasm that does not contain membranous or particulate subcellular components.
			GO:0030529	ribonucleoprotein complex	A macromolecular complex containing both protein and RNA molecules.
			GO:0005623	cell	The basic structural and functional unit of all organisms. Includes the plasma membrane and any external encapsulating structures such as the cell wall and cell envelope.
			GO:0044424	intracellular part	Any constituent part of the living contents of a cell; the matter contained within (but not including) the plasma membrane, usually taken to exclude large vacuoles and masses of secretory or ingested material. In eukaryotes it includes the nucleus and cytoplasm.
1 2 3 4 5 6 7 8 9 10 11 12 13 14 15 16 17	(1, 10, 6.64024), (2, 10, 6.41829), (3, 11, 5.57439), (4, 12, 6.37927), (5, 14, 6.36951), (6, 14, 6.37927), (7, 15, 14.0195), (8, 17, 10.0037), (9, 17, 9.76951), (10, 11, 6.39634), (11, 12, 6.3061), (12, 13, 6.37927), (13, 15, 14.0037), (14, 13, 6.37927), (15, 16, 2.60244), (17, 16, 6.37927),	410	( YGR165W YBR153W YOR283W YCL031C YJR034W YGR273C YJR042W YKL134C YDR246W YML035C YOL071W YJR074W YIL103W YHR204W YOR098C YAL046C YHR059W YJL012C YNL172W YDR170C YOR154W YCL008C YNR037C YNL129W YJL166W YCL034W YIL126W YGR268C YNL161W YMR310C YGR038W YOL052C YLR405W YLL002W YDR373W YDR453C YBR114W YMR286W YCR015C YKR079C YDL229W YLR268W YNL097C YOR341W YNL247W YHR115C YER068W YDL175C YML036W YLR31…	7.3e-05
			GO:0019239	deaminase activity	Catalysis of the removal of an amino group from a substrate, producing ammonia (NH3).
1 2 3 4 5 6 7 8 9 10 11 12 13 14 15 16 17	(1, 10, 7.0367), (2, 10, 6.89908), (3, 11, 6.06422), (4, 12, 6.84862), (5, 14, 6.98624), (6, 14, 6.99083), (7, 15, 6.72477), (8, 17, 8.88073), (9, 17, 8.49083), (10, 11, 6.99083), (11, 12, 6.99083), (12, 13, 14.2064), (13, 15, 0.192661), (14, 13, 14.2064), (15, 16, 7.18349), (17, 16, 5.30734),	109	( YOL058W YGL183C YNL147W YOR123C YGL093W YGR116W YNL044W YDR404C YLR430W YDL017W YLR250W YDL125C YDL067C YNL141W YDR367W YBR046C YHR187W YCR071C YEL021W YGR188C YML116W YAR014C YGL033W YIL150C YDR063W YDR510W YNL262W YJL143W YGR144W YPL178W YNL246W YLL018C-A YMR294W YOR057W YPL015C YGR072W YLR383W YGR063C YMR233W YJL061W YDR378C YIL046W YMR022W YJR135W-A YDL047W YLR283W YNL284C YHR079C YPL157W Y…	0.000133
			GO:0006259	DNA metabolic process	The chemical reactions and pathways involving DNA, deoxyribonucleic acid, one of the two main types of nucleic acid, consisting of a long, unbranched macromolecule formed from one, or more commonly, two, strands of linked deoxyribonucleotides.
1 2 3 4 5 6 7 8 9 10 11 12 13 14 15 16 17	(1, 10, 7.02294), (2, 10, 6.95413), (3, 11, 6.13303), (4, 12, 6.86697), (5, 14, 6.78899), (6, 14, 7.00917), (7, 15, 6.66514), (8, 17, 8.95872), (9, 17, 8.56881), (10, 11, 7.00917), (11, 12, 6.95413), (12, 13, 14.211), (13, 15, 0.192661), (14, 13, 14.211), (15, 16, 7.23853), (17, 16, 5.2156),	109	( YOL058W YGL183C YNL147W YOR123C YGL093W YGR116W YNL044W YDR404C YLR430W YDL017W YLR250W YDL125C YDL067C YNL141W YDR367W YBR046C YHR187W YCR071C YEL021W YGR188C YML116W YAR014C YGL033W YIL150C YDR063W YDR510W YNL262W YJL143W YGR144W YPL178W YNL246W YLL018C-A YMR294W YOR057W YPL015C YGR072W YLR383W YGR063C YMR233W YJL061W YDR378C YIL046W YMR022W YJR135W-A YDL047W YLR283W YNL284C YHR079C YPL157W Y…	0.000133
			GO:0006259	DNA metabolic process	The chemical reactions and pathways involving DNA, deoxyribonucleic acid, one of the two main types of nucleic acid, consisting of a long, unbranched macromolecule formed from one, or more commonly, two, strands of linked deoxyribonucleotides.
1 2 3 4 5 6 7 8 9 10 11 12 13 14 15 16 17	(1, 10, 6.90625), (2, 10, 6.79297), (3, 11, 6.48047), (4, 12, 6.60156), (5, 14, 6.23828), (6, 14, 6.56641), (7, 15, 4.53125), (8, 17, 8.53125), (9, 17, 8.24609), (10, 11, 8.22656), (11, 12, 7.03516), (12, 13, 13.7461), (13, 15, 0.265625), (14, 13, 13.9023), (15, 16, 9.32031), (17, 16, 6.60938),	128	( YOL058W YGL183C YNL147W YOR123C YGL093W YGR116W YNL044W YDR404C YHR029C YLR430W YDL017W YLR250W YDL125C YDL067C YNL141W YDR367W YBR046C YHR187W YCR071C YEL021W YGR188C YML116W YAR014C YGL033W YIL150C YDR063W YDR510W YNL262W YDR099W YJL143W YGR144W YFL010C YPL178W YNL246W YLL018C-A YMR294W YOR057W YPL015C YGR072W YLR383W YIL130W YGR063C YMR233W YJL061W YGR037C YDR378C YFR022W YIL046W YMR022W YJR…	7.3e-05
			GO:0006259	DNA metabolic process	The chemical reactions and pathways involving DNA, deoxyribonucleic acid, one of the two main types of nucleic acid, consisting of a long, unbranched macromolecule formed from one, or more commonly, two, strands of linked deoxyribonucleotides.
1 2 3 4 5 6 7 8 9 10 11 12 13 14 15 16 17	(1, 10, 6.80417), (2, 10, 6.62083), (3, 11, 6.37917), (4, 12, 6.475), (5, 14, 6.6), (6, 14, 6.6375), (7, 15, 4.875), (8, 17, 8.47917), (9, 17, 8.25833), (10, 11, 8.19583), (11, 12, 6.95417), (12, 13, 13.9375), (13, 15, 0.25), (14, 13, 13.9375), (15, 16, 8.93333), (17, 16, 6.6625),	120	( YOL058W YGL183C YNL147W YOR123C YGL093W YGR116W YNL044W YDR404C YHR029C YLR430W YDL017W YLR250W YDL125C YDL067C YNL141W YDR367W YBR046C YHR187W YCR071C YEL021W YGR188C YML116W YAR014C YGL033W YIL150C YDR063W YDR510W YNL262W YDR099W YJL143W YGR144W YFL010C YPL178W YNL246W YLL018C-A YMR294W YOR057W YPL015C YGR072W YLR383W YGR063C YMR233W YJL061W YGR037C YDR378C YFR022W YIL046W YMR022W YJR135W-A Y…	0.000126
			GO:0006259	DNA metabolic process	The chemical reactions and pathways involving DNA, deoxyribonucleic acid, one of the two main types of nucleic acid, consisting of a long, unbranched macromolecule formed from one, or more commonly, two, strands of linked deoxyribonucleotides.
1 2 3 4 5 6 7 8 9 10 11 12 13 14 15 16 17	(1, 10, 6.4661), (2, 10, 6.20339), (3, 11, 5.42373), (4, 12, 6.11017), (5, 14, 5.35311), (6, 14, 6.34746), (7, 15, 9.79379), (8, 17, 9.98305), (9, 17, 9.42938), (10, 11, 6.36441), (11, 12, 6.23164), (12, 13, 13.7966), (13, 15, 2.32486), (14, 13, 13.7966), (15, 16, 6.34746), (17, 16, 6.02825),	177	( YOL058W YGL183C YNL147W YOR123C YGL093W YGR116W YNL044W YDR404C YLR430W YDL017W YLR250W YDL125C YDL067C YNL141W YDR367W YBR046C YHR187W YCR071C YEL021W YGR188C YAR014C YGL033W YIL150C YDR063W YDR510W YCR028C-A YNL262W YBR006W YJL143W YGR144W YPL178W YDR086C YNL246W YLL018C-A YMR294W YGL256W YOR210W YFL034C-A YOR057W YPL015C YGR072W YLR383W YGR063C YMR233W YJL061W YDR378C YIL046W YMR022W YDL244W…	9.8e-05
1 2 3 4 5 6 7 8 9 10 11 12 13 14 15 16 17	(1, 10, 8.28), (2, 10, 7.99), (3, 11, 6.36), (4, 12, 7.7), (5, 14, 0.37), (6, 14, 7.7), (7, 15, 8.06), (8, 17, 9.67), (9, 17, 9.29), (10, 11, 7.7), (11, 12, 7.58), (12, 13, 7.7), (13, 15, 9.12), (14, 13, 7.7), (15, 16, 7.68), (17, 16, 7.1),	50	( YGR286C YOR154W YCR027C YIR032C YMR283C YJL100W YBR020W YFL055W YGL131C YOR043W YBR019C YOL012C YCL012C YIR029W YFL060C YOL133W YBR018C YLR438C-A YOR159C YNL136W YIR030C YOR094W YGL159W YKL006C-A YJL179W YDR104C YNL138W-A YPL054W YNL286W YFL059W YEL066W YMR244W YDR016C YFR047C YLR189C YIR027C YGR105W YMR194C-B YNL282W YLR395C YNL237W YJR149W YOR313C YEL064C YJL062W-A YMR176W YKL070W YHR129C YDR…	8.8e-05
			GO:0000256	allantoin catabolic process	The chemical reactions and pathways resulting in the breakdown of allantoin, (2,5-dioxo-4-imidazolidinyl)urea.
			GO:0046700	heterocycle catabolic process	The chemical reactions and pathways resulting in the breakdown of heterocyclic compounds, those with a cyclic molecular structure and at least two different atoms in the ring (or rings).
			GO:0006012	galactose metabolic process	The chemical reactions and pathways involving galactose, the aldohexose galacto-hexose. D-galactose is widely distributed in combined form in plants, animals and microorganisms as a constituent of oligo- and polysaccharides; it also occurs in galactolipids and as its glucoside in lactose and melibiose.
			GO:0000255	allantoin metabolic process	The chemical reactions and pathways involving allantoin, (2,5-dioxo-4-imidazolidinyl)urea, an intermediate or end product of purine catabolism.
			GO:0019388	galactose catabolic process	The chemical reactions and pathways resulting in the breakdown of galactose, the aldohexose galacto-hexose.
1 2 3 4 5 6 7 8 9 10 11 12 13 14 15 16 17	(1, 10, 6.77083), (2, 10, 6.45833), (3, 11, 5.79167), (4, 12, 5.80208), (5, 14, 0.84375), (6, 14, 8.63542), (7, 15, 8.63542), (8, 17, 9.04167), (9, 17, 8.54167), (10, 11, 8.63542), (11, 12, 8.13542), (12, 13, 8.63542), (13, 15, 8.63542), (14, 13, 8.63542), (15, 16, 8.63542), (17, 16, 8.16667),	48	( YGR286C YCR027C YIR032C YMR283C YJL100W YBR020W YFL055W YOR043W YBR019C YOL012C YIR029W YFL060C YOL133W YBR018C YLR438C-A YOR159C YIR030C YOR094W YKL006C-A YJL179W YDR104C YPL054W YFL059W YMR244W YDR016C YLR189C YIR027C YGR105W YNL237W YEL064C YHR129C )	0.000129
			GO:0000256	allantoin catabolic process	The chemical reactions and pathways resulting in the breakdown of allantoin, (2,5-dioxo-4-imidazolidinyl)urea.
			GO:0046700	heterocycle catabolic process	The chemical reactions and pathways resulting in the breakdown of heterocyclic compounds, those with a cyclic molecular structure and at least two different atoms in the ring (or rings).
			GO:0006012	galactose metabolic process	The chemical reactions and pathways involving galactose, the aldohexose galacto-hexose. D-galactose is widely distributed in combined form in plants, animals and microorganisms as a constituent of oligo- and polysaccharides; it also occurs in galactolipids and as its glucoside in lactose and melibiose.
			GO:0000255	allantoin metabolic process	The chemical reactions and pathways involving allantoin, (2,5-dioxo-4-imidazolidinyl)urea, an intermediate or end product of purine catabolism.
			GO:0019388	galactose catabolic process	The chemical reactions and pathways resulting in the breakdown of galactose, the aldohexose galacto-hexose.
[truncated: 432 more rows]

## Sheet: Small_Fungi_CN_D4_edge
Nodes	Average vector	Group size	Genes groups	GO Description
[truncated: 481 more rows]
