# Supplementary material for: Discovering local patterns of co - evolution: computational aspects and biological examples
Source: BMC Bioinformatics. 2010 Jan 22;11:43. doi: 10.1186/1471-2105-11-43 (PMC3224649; doi:10.1186/1471-2105-11-43)
Supplement: Additional file 8 — Supplementary Table 6. The result patterns of co-evolution for the small Eukaryote Copy Number dataset. [file 1471-2105-11-43-S8.XLS]

## Sheet: COG_D1_CN_edges
Supplementary Table 5:Co-evolutionary Patterns for the Eukaryote CN dataset. Each sheet corresponds to a different measure of co-evolution.
.First column: The tree nodes of each solution
.Second column: The mean pattern of evolution of the solution
.Third column: The number of OLs in the solution
At least 40 OLs
.Forth column: The genes (S. cerevisea) in each solution
.Fifth-sixth column: The name of the GO function that are enriched in each solution with upper bound on the enrichment p-values for the solution
The groups size corresponds to the Number of OL while the gene groups correspond to the
S. cerevisiae genes (the representatives of the OLs in S. cerevisiae genomes).
As there are cases where not all the OL have a representative(s) in the genome of S. cerevisiae the gene groups <= the group.
Nodes	Average vector	Group size	Genes groups	GO description and p-values
1 2 3 4 5 6 8 9 10 11 12 13	(1, 13, 1), (2, 13, 1), (3, 2, -1), (4, 3, 1), (5, 3, 1), (6, 5, 0), (8, 2, 0), (9, 8, -0.176471), (10, 9, 0), (11, 9, -0.0980392), (12, 8, 0),	51	( YDR142c YKR024c YOR141c YJL024c YNL035c YPL263c YHR018c YDR044w YDR004w YOL058w YER151c YPL125w YCL055w YGL192w YGL241w YDL207w YKR063c YMR013c YMR211w YLL004w YPL047w YMR114c YMR315w YDL205c YNL063w YLR201c YLR097c YGL159w YKL110c YBL013w YLR412w YOR281c YNL315c YFL044c YNR020c YKL086w YGR183c YNL320w YNL260c YHR116w YDR118w YMR038c * * * * * * * * * )	8.2e-05
1 2 3 4 5 6 8 9 10 11 12 13	(1, 13, 2), (2, 13, 1), (3, 2, 0), (4, 3, 0), (5, 3, -0.0416667), (6, 5, 0.0416667), (8, 2, 0), (9, 8, 0), (10, 9, 0), (11, 9, 0), (12, 8, 0),	48	( YGL233w YJL029c YKR056w YJL002c YNR021w YPL210c YKL175w YMR097c YLR459w YIL022w YHL013c YDR019c YOR184w YGR006w YKR023w YMR077c YML004c YBR228w YPR168w YJR088c YJL053w YDR408c YIL076w YDL065c YGR220c YOR143c YBL036c YER029c YOR150w YHL031c YKL041w YKR035w-a YLR065c YPL065w YPL002c YBL038w YBR268w YBR217w YLL018c-a YNR032c-a YHR143w-a YGR255c YDR175c YLR435w YMR002w YNL131w YHR038w YDR363w-a )	0.000262
			GO:0043162	ubiquitin-dependent protein catabolic process via the multivesicular body pathway	The chemical reactions and pathways resulting in the breakdown of a protein or peptide covalently tagged with a ubiquitin, via the multivesicular body (MVB) sorting pathway; ubiquitin-tagged proteins are sorted into MVBs, and delivered to a lysosome/vacuole for degradation.
			GO:0010008	endosome membrane	The lipid bilayer surrounding an endosome.
			GO:0005768	endosome	A membrane-bound organelle that carries materials newly ingested by endocytosis. It passes many of the materials to lysosomes for degradation.
1 2 3 4 5 6 8 9 10 12 13	(1, 13, 0), (2, 13, 0), (3, 2, 0), (4, 3, 0), (5, 3, 0), (6, 5, 0), (8, 2, 0), (9, 8, -0.0470588), (10, 9, 0), (12, 8, 0),	85	( YJL001w YOR362c YOR207c YPR010c YOL090w YDL043c YLL011w YNL317w YJL033w YJL111w YNR032w YLR272c YBL076c YPL160w YPL022w YDR172w YLR274w YBR202w YMR073c YKL009w YNL250w YOL034w YOL094c YOR070c YPL008w YLR347c YMR296c YML126c YML038c YAL036c YLR243w YCR047c YDR376w YCR093w YNL172w YDR301w YLR384c YDL060w YGL238w YPL009c YBR087w YOL097c YMR224c YOR243c YNL240c YGR103w YPL086c YEL058w YJR002w YDL03…	9.9e-05
			GO:0006311	meiotic gene conversion	The cell cycle process whereby genetic information is transferred from one helix to another. It often occurs in association with general genetic recombination events, and is believed to be a straightforward consequence of the mechanisms of general recombination and DNA repair. For example, meiosis might yield three copies of the maternal version of an allele and only one copy of the paternal alle…
			GO:0016070	RNA metabolic process	The chemical reactions and pathways involving RNA, ribonucleic acid, one of the two main type of nucleic acid, consisting of a long, unbranched macromolecule formed from ribonucleotides joined in 3',5'-phosphodiester linkage.
			GO:0006308	DNA catabolic process	The chemical reactions and pathways resulting in the breakdown of DNA, deoxyribonucleic acid, one of the two main types of nucleic acid, consisting of a long unbranched macromolecule formed from one or two strands of linked deoxyribonucleotides, the 3'-phosphate group of each constituent deoxyribonucleotide being joined in 3',5'-phosphodiester linkage to the 5'-hydroxyl group of the deoxyribose m…
			GO:0006139	nucleobase, nucleoside, nucleotide and nucleic acid metabolic process	The chemical reactions and pathways involving nucleobases, nucleosides, nucleotides and nucleic acids.
			GO:0043170	macromolecule metabolic process	The chemical reactions and pathways involving macromolecules, large molecules including proteins, nucleic acids and carbohydrates.
			GO:0010467	gene expression	The process by which a gene's coding sequence is converted into a mature gene product or products (proteins or RNA). This includes the production of an RNA transcript as well as any processing to produce a mature RNA product or an mRNA (for protein-coding genes) and the translation of that mRNA into protein. Some protein processing events may be included when they are required to form an active f…
			GO:0000737	DNA catabolic process, endonucleolytic	The hydrolysis of internal 3',5'-phosphodiester bonds in one or two strands of deoxyribonucleotides.
			GO:0044238	primary metabolic process	Reactions involving those compounds which are formed as a part of the normal anabolic and catabolic processes. These processes take place in most, if not all, cells of the organism.
			GO:0043283	biopolymer metabolic process	The chemical reactions and pathways involving biopolymers, long, repeating chains of monomers found in nature e.g. polysaccharides and proteins.
			GO:0045005	maintenance of fidelity during DNA-dependent DNA replication	The correction of errors made during DNA replication by either intrinsic DNA polymerase proofreading activity or via mismatch repair.
			GO:0006396	RNA processing	Any process involved in the conversion of one or more primary RNA transcripts into one or more mature RNA molecules.
			GO:0006298	mismatch repair	A system for the correction of errors introduced during DNA replication when an incorrect base, which cannot form hydrogen bonds with the corresponding base in the parent strand, is incorporated into the daughter strand. The mismatch repair system promotes genomic fidelity by repairing base-base mismatches, insertion-deletion loops and heterologies generated during DNA replication and recombinati…
			GO:0032991	macromolecular complex	A stable assembly of two or more macromolecules, i.e. proteins, nucleic acids, carbohydrates or lipids, in which the constituent parts function together.
			GO:0044428	nuclear part	Any constituent part of the nucleus, a membrane-bounded organelle of eukaryotic cells in which chromosomes are housed and replicated.
			GO:0005634	nucleus	A membrane-bounded organelle of eukaryotic cells in which chromosomes are housed and replicated. In most cells, the nucleus contains all of the cell's chromosomes except the organellar chromosomes, and is the site of RNA synthesis and processing. In some species, or in specialized cell types, RNA metabolism or DNA replication may be absent.
			GO:0031981	nuclear lumen	The volume enclosed by the nuclear inner membrane.
1 2 3 4 5 6 8 12 13	(1, 13, 1), (2, 13, 0), (3, 2, 0), (4, 3, 0), (5, 3, 0), (6, 5, 0), (8, 2, 0), (12, 8, 0),	124	( YGR274c * YLR116w YGR253c YER094c YML092c YGL011c YDR097c YLR196w YPL151c YDL145c YPR137w YKL059c YDL031w YPR176c YLR306w YDR054c YKL173w YBL023c YOR007c YLL018c YMR146c YDR267c YOR117w * YKL145w YOL018c YLR026c YKL196c YDR397c YLR305c YNL267w YFR031c YBR058c YLR398c YJL050w YGR271w YDL102w YDL074c YJR093c YDR238c YNL287w YOL146w YPL175w YIL143c YBL084c YLR277c YOR168w YPR048w YDR189w YOR057w Y…	0.00013
			GO:0003723	RNA binding	Interacting selectively with an RNA molecule or a portion thereof.
			GO:0003676	nucleic acid binding	Interacting selectively with any nucleic acid.
			GO:0006397	mRNA processing	Any process involved in the conversion of a primary mRNA transcript into one or more mature mRNA(s) prior to translation into polypeptide.
			GO:0016070	RNA metabolic process	The chemical reactions and pathways involving RNA, ribonucleic acid, one of the two main type of nucleic acid, consisting of a long, unbranched macromolecule formed from ribonucleotides joined in 3',5'-phosphodiester linkage.
			GO:0016071	mRNA metabolic process	The chemical reactions and pathways involving mRNA, messenger RNA, which is responsible for carrying the coded genetic 'message', transcribed from DNA, to sites of protein assembly at the ribosomes.
			GO:0006139	nucleobase, nucleoside, nucleotide and nucleic acid metabolic process	The chemical reactions and pathways involving nucleobases, nucleosides, nucleotides and nucleic acids.
			GO:0043170	macromolecule metabolic process	The chemical reactions and pathways involving macromolecules, large molecules including proteins, nucleic acids and carbohydrates.
			GO:0008152	metabolic process	Processes that cause many of the chemical changes in living organisms, including anabolism and catabolism. Metabolic processes typically transform small molecules, but also include macromolecular processes such as DNA repair and replication, and protein synthesis and degradation.
			GO:0010467	gene expression	The process by which a gene's coding sequence is converted into a mature gene product or products (proteins or RNA). This includes the production of an RNA transcript as well as any processing to produce a mature RNA product or an mRNA (for protein-coding genes) and the translation of that mRNA into protein. Some protein processing events may be included when they are required to form an active f…
			GO:0044238	primary metabolic process	Reactions involving those compounds which are formed as a part of the normal anabolic and catabolic processes. These processes take place in most, if not all, cells of the organism.
			GO:0043283	biopolymer metabolic process	The chemical reactions and pathways involving biopolymers, long, repeating chains of monomers found in nature e.g. polysaccharides and proteins.
			GO:0044237	cellular metabolic process	The chemical reactions and pathways by which individual cells transform chemical substances.
			GO:0006396	RNA processing	Any process involved in the conversion of one or more primary RNA transcripts into one or more mature RNA molecules.
			GO:0043234	protein complex	Any protein group composed of two or more subunits, which may or may not be identical. Protein complexes may have other associated non-protein prosthetic groups, such as nucleic acids, metal ions or carbohydrate groups.
			GO:0005685	snRNP U1	Ribonucleoprotein complex containing small nuclear RNA U1; a component of the major spliceosome complex.
			GO:0032991	macromolecular complex	A stable assembly of two or more macromolecules, i.e. proteins, nucleic acids, carbohydrates or lipids, in which the constituent parts function together.
			GO:0005689	U12-dependent spliceosome	The minor (U12-dependent) spliceosome is composed of the snRNPs, U11, U12, U4atac, U6atac, and U5 (which is also a component of the major spliceosome). This minor form of the spliceosome is responsible for the splicing of the majority of introns with atypical AT-AC terminal dinucleotides, as well as other non-canonical introns. The entire splice site signal, not just the terminal dinucleotides, i…
			GO:0005684	U2-dependent spliceosome	The major (U2-dependent) spliceosome is composed of five snRNP complexes (U1, U2, U4, U5, and U6) as well as many non-snRNP proteins. It acts through many RNA-RNA, RNA-protein, and protein-protein interactions to precisely excise each intron and join the flanking exons.
			GO:0044428	nuclear part	Any constituent part of the nucleus, a membrane-bounded organelle of eukaryotic cells in which chromosomes are housed and replicated.
			GO:0005654	nucleoplasm	That part of the nuclear content other than the chromosomes or the nucleolus.
			GO:0046540	U4/U6 x U5 tri-snRNP complex	A complex composed of three small nuclear ribonucleoproteins, snRNP U4, snRNP U6 and snRNP U5.
			GO:0030532	small nuclear ribonucleoprotein complex	A complex composed of RNA of the small nuclear RNA (snRNA) class and protein, found in the nucleus of a eukaryotic cell. These are typically named after the snRNA(s) they contain, e.g. U1 snRNP or U4/U6 snRNP. Many, but not all, of these complexes are involved in splicing of nuclear mRNAs.
			GO:0044451	nucleoplasm part	Any constituent part of the nucleoplasm, that part of the nuclear content other than the chromosomes or the nucleolus.
			GO:0005682	snRNP U5	Ribonucleoprotein complex containing small nuclear RNA U5; a component of both the major and minor spliceosome complexes.
			GO:0005634	nucleus	A membrane-bounded organelle of eukaryotic cells in which chromosomes are housed and replicated. In most cells, the nucleus contains all of the cell's chromosomes except the organellar chromosomes, and is the site of RNA synthesis and processing. In some species, or in specialized cell types, RNA metabolism or DNA replication may be absent.
			GO:0031981	nuclear lumen	The volume enclosed by the nuclear inner membrane.
			GO:0005681	spliceosome	A ribonucleoprotein complex, containing RNA and small nuclear ribonucleoproteins (snRNPs) that is assembled during the splicing of messenger RNA primary transcript to excise an intron.
1 2 3 4 5 6 8 12 13	(1, 13, 3), (2, 13, 1), (3, 2, 0), (4, 3, 0), (5, 3, 0), (6, 5, 0), (8, 2, 0), (12, 8, 0),	70	( * YPR152c YDL171c * * * YJL153c YHL010c YJL006c * YGL120c YHR079c YFL036w * YJL044c YLL027w * YMR023c YPL017c YER061c YOR154w YKR026c YGR083c YOR111w YML110c YCL017c YMR035w YDL142c YIL049w YKR060w YNL177c YHR039c-a * * YPR117w YPL003w YCL057w * * YBR102c * YAL044w-a YOR361c YMR285c YEL052w YCL008c YOR280c YDR088c YGR091w YCR023c YMR067c YMR039c YDR473c YDR337w YGR101w * YLR038c YDL135c * YKL00…	9.5e-05
1 2 3 4 5 6 8 12 13	(1, 13, 2), (2, 13, 1), (3, 2, 0), (4, 3, 0.00520833), (5, 3, 0), (6, 5, 0.00520833), (8, 2, 0), (12, 8, 0),	192	( YKL154w YIL061c YIR005w * YLR142w YGL234w YLL036c YCL039w * YNL006w YDL084w * * YDL047w * YGR094w YBR055c * YMR272c_2 YDR148c YPL023c YPL209c YKL048c YDL108w YNL204c YLL034c YPR024w YNL025c YHL004w YNL284c YDR411c YER100w YPL029w YGL206c * * YLR410w * YMR309c YBL037w * YNR046w YNL313c YOL023w YPL012w YML046w YOL096c * * * * YDL008w YBR234c YDL141w YDL216c YFR004w YGR112w * YBL050w YML025c * * Y…	0.000107
			GO:0005761	mitochondrial ribosome	A ribosome found in the mitochondrion of a eukaryotic cell; contains a characteristic set of proteins distinct from those of cytosolic ribosomes.
			GO:0005759	mitochondrial matrix	The gel-like material, with considerable fine structure, that lies in the matrix space, or lumen, of a mitochondrion. It contains the enzymes of the tricarboxylic acid cycle and, in some organisms, the enzymes concerned with fatty-acid oxidation.
			GO:0031980	mitochondrial lumen	The volume enclosed by the mitochondrial inner membrane.
			GO:0000313	organellar ribosome	A ribosome contained within a subcellular organelle.
1 2 3 4 5 6 8 12 13	(1, 13, 2), (2, 13, 1), (3, 2, -1), (4, 3, 1), (5, 3, 1), (6, 5, 0), (8, 2, 0), (12, 8, 0),	51	( YPR112c YKL010c_1 YER178w YEL012w YOR339c * * YPL020c * YGL043w YER014w YOR176w YCR012w * YKL194c YIL052c-a * * * * YDR430c YGR218w * YGL105w * YOL102c * * YGL040c YDR047w * * YDL150w * YPL252c * YIL004c YOL121c YOR167c YPL183w-a * YJR142w * * * YGR147c YPR114w * * * YPL083c )	9.7e-05
			GO:0033013	tetrapyrrole metabolic process	The chemical reactions and pathways involving tetrapyrroles, natural pigments containing four pyrrole rings joined by one-carbon units linking position 2 of one pyrrole ring to position 5 of the next.
			GO:0006783	heme biosynthetic process	The chemical reactions and pathways resulting in the formation of heme, any compound of iron complexed in a porphyrin (tetrapyrrole) ring, from less complex precursors.
			GO:0006778	porphyrin metabolic process	The chemical reactions and pathways involving any member of a large group of derivatives or analogs of porphyrin. Porphyrins consists of a ring of four pyrrole nuclei linked each to the next at their alpha positions through a methine group.
			GO:0042440	pigment metabolic process	The chemical reactions and pathways involving pigment, any general or particular coloring matter in living organisms, e.g. melanin.
			GO:0006779	porphyrin biosynthetic process	The chemical reactions and pathways resulting in the formation of any member of a large group of derivatives or analogs of porphyrin. Porphyrin consists of a ring of four pyrrole nuclei linked each to the next at their alpha positions through a methine group.
			GO:0033014	tetrapyrrole biosynthetic process	The chemical reactions and pathways leading to the formation of tetrapyrroles, natural pigments containing four pyrrole rings joined by one-carbon units linking position 2 of one pyrrole ring to position 5 of the next.
			GO:0042168	heme metabolic process	The chemical reactions and pathways involving heme, any compound of iron complexed in a porphyrin (tetrapyrrole) ring.
			GO:0051188	cofactor biosynthetic process	The chemical reactions and pathways resulting in the formation of a cofactor, a substance that is required for the activity of an enzyme or other protein.
			GO:0019748	secondary metabolic process	The chemical reactions and pathways resulting in many of the chemical changes of compounds that are not necessarily required for growth and maintenance of cells, and are often unique to a taxon. In multicellular organisms secondary metabolism is generally carried out in specific cell types, and may be useful for the organism as a whole. In unicellular organisms, secondary metabolism is often used…
			GO:0046148	pigment biosynthetic process	The chemical reactions and pathways resulting in the formation of a pigment, any general or particular coloring matter in living organisms, e.g. melanin.
1 2 3 4 5 6 8 12 13	(1, 13, 1), (2, 13, 0), (3, 2, 0), (4, 3, 0), (5, 3, -0.047619), (6, 5, 0.047619), (8, 2, 0), (12, 8, 0),	126	( YER094c YML092c YGL011c YDR097c YLR196w YPL151c YDL145c YPR137w YKL059c YDL031w YPR176c YLR306w YDR054c YKL173w YBL023c YOR007c YLL018c YMR146c YDR267c YOR117w * YKL145w YOL018c YLR026c YKL196c YDR397c YLR305c YNL267w YFR031c YBR058c YLR398c YJL050w YGR271w YDL102w YDL074c YJR093c YDR238c YNL287w YOL146w YPL175w YIL143c YBL084c YLR277c YOR168w YPR048w YDR189w YOR057w YEL042w YGR173w YML065w YPR…	9.7e-05
			GO:0003723	RNA binding	Interacting selectively with an RNA molecule or a portion thereof.
			GO:0003676	nucleic acid binding	Interacting selectively with any nucleic acid.
			GO:0006397	mRNA processing	Any process involved in the conversion of a primary mRNA transcript into one or more mature mRNA(s) prior to translation into polypeptide.
			GO:0016070	RNA metabolic process	The chemical reactions and pathways involving RNA, ribonucleic acid, one of the two main type of nucleic acid, consisting of a long, unbranched macromolecule formed from ribonucleotides joined in 3',5'-phosphodiester linkage.
			GO:0016071	mRNA metabolic process	The chemical reactions and pathways involving mRNA, messenger RNA, which is responsible for carrying the coded genetic 'message', transcribed from DNA, to sites of protein assembly at the ribosomes.
			GO:0006139	nucleobase, nucleoside, nucleotide and nucleic acid metabolic process	The chemical reactions and pathways involving nucleobases, nucleosides, nucleotides and nucleic acids.
			GO:0043170	macromolecule metabolic process	The chemical reactions and pathways involving macromolecules, large molecules including proteins, nucleic acids and carbohydrates.
			GO:0008152	metabolic process	Processes that cause many of the chemical changes in living organisms, including anabolism and catabolism. Metabolic processes typically transform small molecules, but also include macromolecular processes such as DNA repair and replication, and protein synthesis and degradation.
			GO:0010467	gene expression	The process by which a gene's coding sequence is converted into a mature gene product or products (proteins or RNA). This includes the production of an RNA transcript as well as any processing to produce a mature RNA product or an mRNA (for protein-coding genes) and the translation of that mRNA into protein. Some protein processing events may be included when they are required to form an active f…
			GO:0044238	primary metabolic process	Reactions involving those compounds which are formed as a part of the normal anabolic and catabolic processes. These processes take place in most, if not all, cells of the organism.
			GO:0043283	biopolymer metabolic process	The chemical reactions and pathways involving biopolymers, long, repeating chains of monomers found in nature e.g. polysaccharides and proteins.
			GO:0006396	RNA processing	Any process involved in the conversion of one or more primary RNA transcripts into one or more mature RNA molecules.
			GO:0032991	macromolecular complex	A stable assembly of two or more macromolecules, i.e. proteins, nucleic acids, carbohydrates or lipids, in which the constituent parts function together.
			GO:0005689	U12-dependent spliceosome	The minor (U12-dependent) spliceosome is composed of the snRNPs, U11, U12, U4atac, U6atac, and U5 (which is also a component of the major spliceosome). This minor form of the spliceosome is responsible for the splicing of the majority of introns with atypical AT-AC terminal dinucleotides, as well as other non-canonical introns. The entire splice site signal, not just the terminal dinucleotides, i…
			GO:0005684	U2-dependent spliceosome	The major (U2-dependent) spliceosome is composed of five snRNP complexes (U1, U2, U4, U5, and U6) as well as many non-snRNP proteins. It acts through many RNA-RNA, RNA-protein, and protein-protein interactions to precisely excise each intron and join the flanking exons.
			GO:0044428	nuclear part	Any constituent part of the nucleus, a membrane-bounded organelle of eukaryotic cells in which chromosomes are housed and replicated.
			GO:0046540	U4/U6 x U5 tri-snRNP complex	A complex composed of three small nuclear ribonucleoproteins, snRNP U4, snRNP U6 and snRNP U5.
			GO:0030532	small nuclear ribonucleoprotein complex	A complex composed of RNA of the small nuclear RNA (snRNA) class and protein, found in the nucleus of a eukaryotic cell. These are typically named after the snRNA(s) they contain, e.g. U1 snRNP or U4/U6 snRNP. Many, but not all, of these complexes are involved in splicing of nuclear mRNAs.
			GO:0044451	nucleoplasm part	Any constituent part of the nucleoplasm, that part of the nuclear content other than the chromosomes or the nucleolus.
			GO:0005682	snRNP U5	Ribonucleoprotein complex containing small nuclear RNA U5; a component of both the major and minor spliceosome complexes.
			GO:0005634	nucleus	A membrane-bounded organelle of eukaryotic cells in which chromosomes are housed and replicated. In most cells, the nucleus contains all of the cell's chromosomes except the organellar chromosomes, and is the site of RNA synthesis and processing. In some species, or in specialized cell types, RNA metabolism or DNA replication may be absent.
			GO:0031981	nuclear lumen	The volume enclosed by the nuclear inner membrane.
1 2 3 4 5 6 8 12 13	(1, 13, 1), (2, 13, 1), (3, 2, 0), (4, 3, 0), (5, 3, 0), (6, 5, 0), (8, 2, 0), (12, 8, 0),	502	( YPL042c YDL029w YPR034w YNL227c * YGL048c YKL197c YNL329c YBR186w YBR192w * * YIL042c YCL016c YJL126w * * YBR133c YMR026c * YKL007w YDR121w * * * YPL064c YBL088c YPL096w * * YMR128w YJR058c YOL062c YDR457w YGL141w YDL058w * YOR005c YPL167c YPL183c YDR180w YDR283c YJR033c * * * YPR067w YMR018w YPR189w * YOL033w * YDL040c YEL071w YGL119w YBR097w YIL064w YPR135w YGR072w YCR090c * * YNL220w * * YPL…	0.000111
			GO:0006490	oligosaccharide-lipid intermediate assembly	The cellular metabolic process by which an intermediate molecule of dolichol-P-man or dolicol-P-Glc is assembled to be used in N-linked glycosylation.
			GO:0006488	dolichol-linked oligosaccharide biosynthetic process	The chemical reactions and pathways resulting in the formation of dolichol-linked oligosaccharide, usually by a stepwise addition of glycosyl chains to endoplasmic reticulum membrane-bound dolichol-P.
			GO:0006487	protein amino acid N-linked glycosylation	The posttranslational glycosylation of protein via the N4 atom of peptidyl-asparagine or the N1' atom peptidyl-tryptophan.
			GO:0051691	cellular oligosaccharide metabolic process	The chemical reactions and pathways involving oligosaccharides, molecules with between two and (about) 20 monosaccharide residues connected by glycosidic linkages, as carried out by individual cells.
			GO:0043231	intracellular membrane-bound organelle	Organized structure of distinctive morphology and function, bounded by a single or double lipid bilayer membrane and occurring within the cell. Includes the nucleus, mitochondria, plastids, vacuoles, and vesicles. Excludes the plasma membrane.
			GO:0043227	membrane-bound organelle	Organized structure of distinctive morphology and function, bounded by a single or double lipid bilayer membrane. Includes the nucleus, mitochondria, plastids, vacuoles, and vesicles. Excludes the plasma membrane.
1 2 3 4 8 9 10 11 12 13	(1, 13, 0.127273), (2, 13, 1), (3, 2, 0), (4, 3, 1), (8, 2, 0), (9, 8, -1), (10, 9, 0), (11, 9, 0), (12, 8, 0),	55	( * * * * * * * * * * * * * * * * * * * * * * * * * * * * * * * * * * * * * * * * * * * * * * * * * * * * * * * )
1 2 3 4 8 9 10 11 12 13	(1, 13, 0.217391), (2, 13, 1), (3, 2, 1), (4, 3, -0.0217391), (8, 2, 0), (9, 8, -1), (10, 9, 0), (11, 9, 0), (12, 8, 0),	46	( * * * * * * YML015c * * * * * * * * * * * * * * * * * * * * * * * * * * * * * * * * * * * * * * * )	-1
1 2 3 4 8 9 10 11 12 13	(1, 13, 0), (2, 13, 0), (3, 2, 0), (4, 3, 0), (8, 2, 0), (9, 8, 0), (10, 9, 0), (11, 9, 0), (12, 8, 0),	41	( YJR002w YDL030w YBR004c YJR006w YFL022c YPL063w YML095c YOL149w YCL059c YDR427w YLR022c YBL071w-a YHR068w YEL019c YML021c YER126c YDL208w YFL045c YDR140w YGL018c YNR003c YPR131c YHR013c YJR017c YER112w YJR057w YMR236w YCR063w YDL120w YGR020c YGL240w YLR298c YPR182w YPL211w YLR418c YOR075w YPL101w YKR071c YJL072c YOL005c YHR148w )	0.000195
			GO:0016070	RNA metabolic process	The chemical reactions and pathways involving RNA, ribonucleic acid, one of the two main type of nucleic acid, consisting of a long, unbranched macromolecule formed from ribonucleotides joined in 3',5'-phosphodiester linkage.
			GO:0006139	nucleobase, nucleoside, nucleotide and nucleic acid metabolic process	The chemical reactions and pathways involving nucleobases, nucleosides, nucleotides and nucleic acids.
			GO:0043170	macromolecule metabolic process	The chemical reactions and pathways involving macromolecules, large molecules including proteins, nucleic acids and carbohydrates.
			GO:0018193	peptidyl-amino acid modification	The alteration of an amino acid residue in a peptide.
			GO:0043283	biopolymer metabolic process	The chemical reactions and pathways involving biopolymers, long, repeating chains of monomers found in nature e.g. polysaccharides and proteins.
			GO:0006396	RNA processing	Any process involved in the conversion of one or more primary RNA transcripts into one or more mature RNA molecules.
			GO:0032991	macromolecular complex	A stable assembly of two or more macromolecules, i.e. proteins, nucleic acids, carbohydrates or lipids, in which the constituent parts function together.
			GO:0044428	nuclear part	Any constituent part of the nucleus, a membrane-bounded organelle of eukaryotic cells in which chromosomes are housed and replicated.
1 2 3 4 8 9 10 11 12 13	(1, 13, 0), (2, 13, 0), (3, 2, -0.0487805), (4, 3, 0.0487805), (8, 2, 0), (9, 8, 0), (10, 9, 0), (11, 9, 0), (12, 8, 0),	41	( YJR002w YDL030w YBR004c YJR006w YFL022c YPL063w YML095c YOL149w YCL059c YDR427w YLR022c YHR068w YEL019c YML021c YER126c YDL208w YFL045c YDR140w YGL018c YNR003c YPR131c YHR013c YJR017c YER112w YJR057w YMR236w YCR063w YDL120w YGR020c YGL240w YLR298c YPR182w YPL211w YLR418c YPL101w YKR071c YJL072c YOL005c YOL069w YGL086w YHR148w )	0.000195
			GO:0016070	RNA metabolic process	The chemical reactions and pathways involving RNA, ribonucleic acid, one of the two main type of nucleic acid, consisting of a long, unbranched macromolecule formed from ribonucleotides joined in 3',5'-phosphodiester linkage.
			GO:0006139	nucleobase, nucleoside, nucleotide and nucleic acid metabolic process	The chemical reactions and pathways involving nucleobases, nucleosides, nucleotides and nucleic acids.
			GO:0043170	macromolecule metabolic process	The chemical reactions and pathways involving macromolecules, large molecules including proteins, nucleic acids and carbohydrates.
			GO:0043283	biopolymer metabolic process	The chemical reactions and pathways involving biopolymers, long, repeating chains of monomers found in nature e.g. polysaccharides and proteins.
			GO:0006396	RNA processing	Any process involved in the conversion of one or more primary RNA transcripts into one or more mature RNA molecules.
			GO:0032991	macromolecular complex	A stable assembly of two or more macromolecules, i.e. proteins, nucleic acids, carbohydrates or lipids, in which the constituent parts function together.
			GO:0044428	nuclear part	Any constituent part of the nucleus, a membrane-bounded organelle of eukaryotic cells in which chromosomes are housed and replicated.
			GO:0005634	nucleus	A membrane-bounded organelle of eukaryotic cells in which chromosomes are housed and replicated. In most cells, the nucleus contains all of the cell's chromosomes except the organellar chromosomes, and is the site of RNA synthesis and processing. In some species, or in specialized cell types, RNA metabolism or DNA replication may be absent.
1 2 3 4 8 9 10 11 12 13	(1, 13, 1), (2, 13, 1), (3, 2, 0), (4, 3, 0), (8, 2, 0), (9, 8, -0.00657895), (10, 9, 0), (11, 9, -0.0197368), (12, 8, 0),	152	( YGR267c YDL104c YDR268w YER141w YIL083c YPL157w YBR288c YLL035w YPL120w YEL002c YLR417w YBL082c YDR299w YDR101c YPR047w YGR244c YDL033c YGR280c YOL125w YNL230c YPL146c YMR028w YFL030w YKL149c YBL020w YPL215w YJL210w YOL107w YDR485c YJL049w YJL125c YOR221c YJR122w YBR110w YHR156c YBR018c YGR021w YGR187c YPR143w YPL149w YNR007c YGR046w YNL242w YMR048w YKR030w YFR027w YJL180c YOR164c YMR060c YDR36…	0.000141
			GO:0007021	tubulin folding	Folding of the microtubule constituent proteins alpha- and beta-tubulin into the native alpha-beta heterodimer.
			GO:0016272	prefoldin complex	A multisubunit chaperone that acts to delivers unfolded proteins to cytosolic chaperonin. In humans, the complex is a heterohexamer of two PFD-alpha and four PFD-beta type subunits.
1 2 3 4 8 9 10 11 12 13	(1, 13, 2), (2, 13, 1), (3, 2, -0.0238095), (4, 3, 0.0238095), (8, 2, 0), (9, 8, 0), (10, 9, 0), (11, 9, 0), (12, 8, 0),	42	( YBR228w YPR168w YLL041c YOR065w YJR088c YJL053w YDR408c YIL076w YGL067w YDL153c YDL065c YGR220c YFR052w YOR143c YBL036c YER029c YOR150w YHL031c YKL041w YKR035w-a YLR065c YJR047c YNL310c YPL065w YPL002c YGL187c YBL038w YBR268w YBR217w YDR529c YJL104w YLL018c-a YNR032c-a YHR143w-a YGR255c YDR175c YLR435w YMR002w YNL131w YHR038w YDR363w-a YPL083c )	8.2e-05
			GO:0006118	electron transport	The transport of electrons from an electron donor to an electron acceptor.
			GO:0042775	organelle ATP synthesis coupled electron transport	The transfer of electrons through a series of electron donors and acceptors, generating energy that is ultimately used for synthesis of ATP, as it occurs in the mitochondrial inner membrane or chloroplast thylakoid membrane; as in, but not restricted to, the eukaryotes (Eukaryota, ncbi_taxonomy_id:2759).
			GO:0042773	ATP synthesis coupled electron transport	The transfer of electrons through a series of electron donors and acceptors, generating energy that is ultimately used for synthesis of ATP.
			GO:0044429	mitochondrial part	Any constituent part of a mitochondrion, a semiautonomous, self replicating organelle that occurs in varying numbers, shapes, and sizes in the cytoplasm of virtually all eukaryotic cells. It is notably the site of tissue respiration.
			GO:0005746	mitochondrial respiratory chain	The protein complexes that form the mitochondrial electron transport system (the respiratory chain). Complexes I, III and IV can transport protons if embedded in an oriented membrane, such as an intact mitochondrial inner membrane.
1 2 3 4 8 9 12 13	(1, 13, 0), (2, 13, 1), (3, 2, 0), (4, 3, 0.982143), (8, 2, 0), (9, 8, -0.875), (12, 8, 0),	56	( * * * YML057w * * * YER169w_1 * * * * * YBR094w * * * * * * * * * * * YCR088w * * * * * * * * * * * * * * * * * * * * * * * * * * * * * YDL115c )	0.000162
1 2 3 4 8 9 12 13	(1, 13, 0), (2, 13, 1), (3, 2, 0), (4, 3, 0), (8, 2, 0), (9, 8, -0.921933), (12, 8, 0),	269	( YDR511w * * * * YDR469w * YJR010c-a YPR017c YJR034w * * * * * * * * * * * * * * * * * * * * * YGR204w * * * * * * * * * * YGL020c * * * * * * * * * * * * * * * * * * * * * * * YNL272c * * * * * YML114c * * * * * * * * * * * YHR034c * * * * * * * * * * * * * * * * * * * * * * * * YJL201w * * * * * * * * * * * * * * * * * YNL070w * * * * * * YLR337c * * * * * * * * YDL085c-a * * * * * * * * * * *…	0.000116
1 2 3 4 8 9 12 13	(1, 13, 1), (2, 13, 1), (3, 2, -1), (4, 3, 1), (8, 2, 0), (9, 8, -0.745763), (12, 8, 0),	59	( * * * YNL248c * * * * YDR316w * * * YNL320w * YGR232w * * * * * * * * * * * * YER134c * * * YNL260c * YHR116w * YDR118w * * YMR038c * * * YKR095w * * YDR412w * * YJR067c * YIL073c * YMR034c * * * * * * )	8.1e-05
1 2 3 4 8 12 13	(1, 13, 2), (2, 13, 1), (3, 2, 0), (4, 3, 0.0111111), (8, 2, 0), (12, 8, 0),	270	( * YKL154w YIL061c YIR005w * YLR142w YGL234w YPR178w YLL036c YCL039w * YNL006w YDR021w YDL084w * * YDL047w YPR102c YPL091w * YGR094w YMR118c YIL125w YBR055c * YMR272c_2 YDR148c YPL023c YPL209c YKL048c * YDL108w YOR054c * YBR143c YNL204c YDR454c YGR270w YLL034c YPR024w * YNL025c YHL004w YNL284c YDR411c YLR056w YER100w YPL029w YGL206c * * YLR410w YKL135c * YMR309c YBL037w * YNR046w * YNL313c * YOL…	0.000175
			GO:0044429	mitochondrial part	Any constituent part of a mitochondrion, a semiautonomous, self replicating organelle that occurs in varying numbers, shapes, and sizes in the cytoplasm of virtually all eukaryotic cells. It is notably the site of tissue respiration.
			GO:0005759	mitochondrial matrix	The gel-like material, with considerable fine structure, that lies in the matrix space, or lumen, of a mitochondrion. It contains the enzymes of the tricarboxylic acid cycle and, in some organisms, the enzymes concerned with fatty-acid oxidation.
			GO:0031980	mitochondrial lumen	The volume enclosed by the mitochondrial inner membrane.
1 2 3 4 8 12 13	(1, 13, 1), (2, 13, 1), (3, 2, 0), (4, 3, 0.00590842), (8, 2, 0), (12, 8, 0),	677	( * YOL049w * YPL051w * YPL043w YMR268c * * * * * YNR050c YLR386w YDL154w * * * * YDR364c YIR012w YOR272w * YDR265w * YLL008w YLR276c YBR142w YNR038w * YJR064w YDL090c YGL155w YAL019w YDR334w * * * YLR382c YGR171c YBR179c YOR076c YOR034c YKL019w YBR155w * * * * YNL182c * YPL042c YDL029w YPR034w YNL227c * YDL007w YGL048c YKL197c YNL329c YBR186w YBR192w * * YIL042c YCL016c YJL126w * * YBR133c YMR02…	0.000186
			GO:0006488	dolichol-linked oligosaccharide biosynthetic process	The chemical reactions and pathways resulting in the formation of dolichol-linked oligosaccharide, usually by a stepwise addition of glycosyl chains to endoplasmic reticulum membrane-bound dolichol-P.
			GO:0007021	tubulin folding	Folding of the microtubule constituent proteins alpha- and beta-tubulin into the native alpha-beta heterodimer.
			GO:0043044	ATP-dependent chromatin remodeling	Dynamic structural changes to eukaryotic chromatin that require energy from the hydrolysis of ATP, ranging from local changes necessary for transcriptional regulation to global changes necessary for chromosome segregation, mediated by ATP-dependent chromatin-remodelling factors.
			GO:0043486	histone exchange	The replacement, within chromatin, of resident histones or histone subunits with alternative, sometimes variant, histones or subunits.
			GO:0043231	intracellular membrane-bound organelle	Organized structure of distinctive morphology and function, bounded by a single or double lipid bilayer membrane and occurring within the cell. Includes the nucleus, mitochondria, plastids, vacuoles, and vesicles. Excludes the plasma membrane.
			GO:0005730	nucleolus	A small, dense body one or more of which are present in the nucleus of eukaryotic cells. It is rich in RNA and protein, is not bounded by a limiting membrane, and is not seen during mitosis. Its prime function is the transcription of the nucleolar DNA into 45S ribosomal-precursor RNA, the processing of this RNA into 5.8S, 18S, and 28S components of ribosomal RNA, and the association of these comp…
			GO:0016272	prefoldin complex	A multisubunit chaperone that acts to delivers unfolded proteins to cytosolic chaperonin. In humans, the complex is a heterohexamer of two PFD-alpha and four PFD-beta type subunits.
			GO:0043227	membrane-bound organelle	Organized structure of distinctive morphology and function, bounded by a single or double lipid bilayer membrane. Includes the nucleus, mitochondria, plastids, vacuoles, and vesicles. Excludes the plasma membrane.
1 2 3 4 8 12 13	(1, 13, 3), (2, 13, 1), (3, 2, 0), (4, 3, 0), (8, 2, 0), (12, 8, 0),	92	( * * YPR152c * YDL171c * YMR300c * * YJL153c YHL010c YJL006c YOR201c * YGL120c YPL259c YHR079c YFL036w * YJL044c YLL027w * YMR023c YDL003w YPL017c YER061c YOR154w YKR026c YGR083c YOR111w YML110c YCL017c YMR035w YHR162w * YDL142c YIL049w YKR060w YNL177c YNL244c YHR039c-a YGR048w * * YPR117w YPL003w YCL057w * * YBR102c * YIL018w-a YAL044w-a YOR361c YMR285c YEL052w YCL008c YPL191c YOR280c YDR088c Y…	0.000139
1 2 3 4 8 12 13	(1, 13, 0.16), (2, 13, 1), (3, 2, 0), (4, 3, 1), (8, 2, 0), (12, 8, 0),	50	( * * * * YBR094w * * * * * * * * * * * * * YCR088w * * * * * * * * * * * * * * * * * * * * * * * * * * * * * * * )	0.000772
1 2 3 5 6 8 12 13	(1, 13, 0), (2, 13, 1), (3, 2, 1), (5, 3, 0), (6, 5, -0.176471), (8, 2, 0), (12, 8, 0),	51	( * * * YNL160w YDL198c * * * * * * * * * * YOR316c YEL004w * * * * * * * * * * * * * * * * * * * * * * YPL078c YGR082w * YPR020w * * * * * * * * )	0.000223
			GO:0022857	transmembrane transporter activity	Catalysis of the transfer of a substance from one side of a membrane to the other.
			GO:0005215	transporter activity	Enables the directed movement of substances (such as macromolecules, small molecules, ions) into, out of, within or between cells.
			GO:0022892	substrate-specific transporter activity	Enables the directed movement of a specific substance or group of related substances (such as macromolecules, small molecules, ions) into, out of, within or between cells.
			GO:0022891	substrate-specific transmembrane transporter activity	Catalysis of the transfer of a specific substance or group of related substances from one side of a membrane to the other.
			GO:0006812	cation transport	The directed movement of cations, atoms or small molecules with a net positive charge, into, out of, within or between cells.
			GO:0006811	ion transport	The directed movement of charged atoms or small charged molecules into, out of, within or between cells.
			GO:0031966	mitochondrial membrane	Either of the lipid bilayers that surround the mitochondrion and form the mitochondrial envelope.
			GO:0045263	proton-transporting ATP synthase complex, coupling factor F(o)	All non-F1 subunits of a hydrogen-transporting ATP synthase, including integral and peripheral membrane proteins.
			GO:0000276	mitochondrial proton-transporting ATP synthase complex, coupling factor F(o)	All non-F1 subunits of the mitochondrial hydrogen-transporting ATP synthase, including integral and peripheral mitochondrial inner membrane proteins.
			GO:0033177	proton-transporting two-sector ATPase complex, proton-transporting domain	A protein complex that forms part of a proton-transporting two-sector ATPase complex and carries out proton transport across a membrane. The proton-transporting domain (F0, V0, or A0) includes integral and peripheral membrane proteins.
1 2 3 5 8 9 12 13	(1, 13, 1), (2, 13, 1), (3, 2, 1), (5, 3, -1), (8, 2, 0), (9, 8, -0.416667), (12, 8, 0),	72	( YBR026c YKL073w YLR247c YOL087c YHR169w YPR105c * YPL040c * * * YHL030w YLR163c YGR261c * YER086w * YNR041c * YJR099w * * * * * YPR045c YLR071c YCR033w YOR336w * YDR108w YKL215c * YLR148w YDR080w * YDL148c YGR013w YFR044c_2 * * YJR131w * * * YMR120c YNR027w * * * * * * YPL227c * * YLR328w YMR132c * * YGL220w YIL065c YIL062c YDR057w * * YPL046c * * * * * )	0.000117
1 2 3 8 9 10 11 12 13	(1, 13, 0.3125), (2, 13, 1), (3, 2, 2), (8, 2, 0), (9, 8, -1), (10, 9, 0), (11, 9, 0), (12, 8, 0),	48	( * * * * YER016w * YKL024c * * * * * * * * * * * * * * * * * * * * * * * * * * * * * * * * * * * * * * * * * )	0.000772
1 2 3 8 9 10 11 12 13	(1, 13, 1), (2, 13, 1), (3, 2, -0.52459), (8, 2, 0), (9, 8, 0), (10, 9, 0), (11, 9, 0), (12, 8, 0),	61	( YGL122c YFL025c YNL041c YER048w-a YNL245c YBR247c YGL111w YDR165w YGL129c YBL074c YPR004c YCL031c YDR152w YBR257w YOL032w YHL018w YDR405w YPL098c YEL003w YDR291w YKL060c YMR108w YJL011c YGL026c_1 YNL248c YNL110c YEL013w YDR316w YCL030c_1 YER069w_2 YNL320w YGR232w YLL014w YOL073c YGL148w YMR220w YCR081w YKL033w YLR011w YOR238w YDL183c YNL252c YER134c YGR017w YNL260c YLR393w YDR118w YPL107w YLR28…	0.000172
1 2 3 8 9 12 13	(1, 13, 0), (2, 13, 1), (3, 2, 2), (8, 2, 0), (9, 8, -0.892857), (12, 8, 0),	84	( YFL008w * * * * * * * * * * * * * YPL203w * * * * YNL243w * * * * * * * * * * YLR027c * * YLR106c * YKR016w * * * * * * YOR244w * * * * * * * * * * * * * * * * YPL103c * * * * * * * YJL059w * * * YFR003c * * * * * * * * * * * * )	8e-05
1 2 3 8 9 12 13	(1, 13, 0), (2, 13, 1), (3, 2, 1), (8, 2, 0), (9, 8, -0.876543), (12, 8, 0),	162	( * * * * * * * * * * * * * * * * * * * * * * * * YNL022c YPL196w * * * * * * * YDL193w * * * * * * * * * * * * * * * YDR217c * * * * YBR220c * * * * * * * * * * YOR093c * * * * * * * * * YOL057w * * * YER093c * YLR176c YML042w * * * * * * YPL169c * * * * * * * * * * * YML121w * * * * * * * YDL238c * YPR147c YPL078c * YGR284c * YGR082w * * * YPR020w * YJL166w * * * * * * * * * * * * * * * * * YGR…	0.000187
			GO:0044455	mitochondrial membrane part	Any constituent part of the mitochondrial membrane, either of the lipid bilayers that surround the mitochondrion and form the mitochondrial envelope.
1 2 3 8 9 12 13	(1, 13, 0), (2, 13, 1), (3, 2, 2), (8, 2, 0), (9, 8, -0.926829), (12, 8, 0),	41	( * * * * * * * * * * * * * * * * YPL103c * * * * * * * YJL059w * * * YFR003c * * * * * * * * * * * * )	0.000638
1 2 8 9 10 11 12 13	(1, 13, 1), (2, 13, 0), (8, 2, 0), (9, 8, 0), (10, 9, 0), (11, 9, 0.00704225), (12, 8, 0),	142	( YGR274c YLR116w YDR429c YGR253c YER012w YGR135w YER094c YML092c YGL011c YDR097c YHR026w YLR383w YLR196w YPL151c YDL145c YPR137w YKL059c YDL031w YPR176c YLR306w YKL173w YBL023c YJL031c YOR007c YLL018c YMR146c YDR267c YER107c YOR117w YKL145w YOL018c YLR026c YKL196c YDR397c YLR305c YNL267w YFR031c YBR058c YLR398c YJL050w YDL102w YDL074c YJR093c YDR238c YNL287w YCL054w YOL146w YPL175w YIL143c YBL08…	0.000135
			GO:0003723	RNA binding	Interacting selectively with an RNA molecule or a portion thereof.
			GO:0004175	endopeptidase activity	Catalysis of the hydrolysis of nonterminal peptide linkages in oligopeptides or polypeptides, and comprising any enzyme of sub-subclasses EC:3.4.21-99. They are classfied according to the presence of essential catalytic residues or ions at their active sites.
			GO:0003676	nucleic acid binding	Interacting selectively with any nucleic acid.
			GO:0006397	mRNA processing	Any process involved in the conversion of a primary mRNA transcript into one or more mature mRNA(s) prior to translation into polypeptide.
			GO:0016070	RNA metabolic process	The chemical reactions and pathways involving RNA, ribonucleic acid, one of the two main type of nucleic acid, consisting of a long, unbranched macromolecule formed from ribonucleotides joined in 3',5'-phosphodiester linkage.
			GO:0016071	mRNA metabolic process	The chemical reactions and pathways involving mRNA, messenger RNA, which is responsible for carrying the coded genetic 'message', transcribed from DNA, to sites of protein assembly at the ribosomes.
			GO:0006139	nucleobase, nucleoside, nucleotide and nucleic acid metabolic process	The chemical reactions and pathways involving nucleobases, nucleosides, nucleotides and nucleic acids.
			GO:0043170	macromolecule metabolic process	The chemical reactions and pathways involving macromolecules, large molecules including proteins, nucleic acids and carbohydrates.
			GO:0008152	metabolic process	Processes that cause many of the chemical changes in living organisms, including anabolism and catabolism. Metabolic processes typically transform small molecules, but also include macromolecular processes such as DNA repair and replication, and protein synthesis and degradation.
			GO:0010467	gene expression	The process by which a gene's coding sequence is converted into a mature gene product or products (proteins or RNA). This includes the production of an RNA transcript as well as any processing to produce a mature RNA product or an mRNA (for protein-coding genes) and the translation of that mRNA into protein. Some protein processing events may be included when they are required to form an active f…
			GO:0044238	primary metabolic process	Reactions involving those compounds which are formed as a part of the normal anabolic and catabolic processes. These processes take place in most, if not all, cells of the organism.
			GO:0009987	cellular process	Processes that are carried out at the cellular level, but are not necessarily restricted to a single cell. For example, cell communication occurs among more than one cell, but occurs at the cellular level.
			GO:0043283	biopolymer metabolic process	The chemical reactions and pathways involving biopolymers, long, repeating chains of monomers found in nature e.g. polysaccharides and proteins.
			GO:0006396	RNA processing	Any process involved in the conversion of one or more primary RNA transcripts into one or more mature RNA molecules.
			GO:0000502	proteasome complex	A large multisubunit complex which catalyzes protein degradation. This complex consists of the barrel shaped proteasome core complex and one or two associated proteins or complexes that act in regulating entry into or exit from the core.
			GO:0043234	protein complex	Any protein group composed of two or more subunits, which may or may not be identical. Protein complexes may have other associated non-protein prosthetic groups, such as nucleic acids, metal ions or carbohydrate groups.
			GO:0032991	macromolecular complex	A stable assembly of two or more macromolecules, i.e. proteins, nucleic acids, carbohydrates or lipids, in which the constituent parts function together.
			GO:0005689	U12-dependent spliceosome	The minor (U12-dependent) spliceosome is composed of the snRNPs, U11, U12, U4atac, U6atac, and U5 (which is also a component of the major spliceosome). This minor form of the spliceosome is responsible for the splicing of the majority of introns with atypical AT-AC terminal dinucleotides, as well as other non-canonical introns. The entire splice site signal, not just the terminal dinucleotides, i…
			GO:0005684	U2-dependent spliceosome	The major (U2-dependent) spliceosome is composed of five snRNP complexes (U1, U2, U4, U5, and U6) as well as many non-snRNP proteins. It acts through many RNA-RNA, RNA-protein, and protein-protein interactions to precisely excise each intron and join the flanking exons.
			GO:0044428	nuclear part	Any constituent part of the nucleus, a membrane-bounded organelle of eukaryotic cells in which chromosomes are housed and replicated.
			GO:0046540	U4/U6 x U5 tri-snRNP complex	A complex composed of three small nuclear ribonucleoproteins, snRNP U4, snRNP U6 and snRNP U5.
			GO:0005839	proteasome core complex	A multisubunit barrel shaped endoprotease complex, which is the core of the proteasome complex.
			GO:0030532	small nuclear ribonucleoprotein complex	A complex composed of RNA of the small nuclear RNA (snRNA) class and protein, found in the nucleus of a eukaryotic cell. These are typically named after the snRNA(s) they contain, e.g. U1 snRNP or U4/U6 snRNP. Many, but not all, of these complexes are involved in splicing of nuclear mRNAs.
			GO:0005682	snRNP U5	Ribonucleoprotein complex containing small nuclear RNA U5; a component of both the major and minor spliceosome complexes.
			GO:0005634	nucleus	A membrane-bounded organelle of eukaryotic cells in which chromosomes are housed and replicated. In most cells, the nucleus contains all of the cell's chromosomes except the organellar chromosomes, and is the site of RNA synthesis and processing. In some species, or in specialized cell types, RNA metabolism or DNA replication may be absent.
			GO:0031981	nuclear lumen	The volume enclosed by the nuclear inner membrane.
			GO:0005681	spliceosome	A ribonucleoprotein complex, containing RNA and small nuclear ribonucleoproteins (snRNPs) that is assembled during the splicing of messenger RNA primary transcript to excise an intron.
1 2 8 9 10 11 12 13	(1, 13, 1), (2, 13, 1), (8, 2, 0), (9, 8, -1), (10, 9, 1), (11, 9, 1.03419), (12, 8, 0),	117	( YMR276w * * * * * * * * * * YJL167w * * * YBL092w * * * * * * * * YKL018w * * YDL147w * * * * * YLR045c * * * YKR079c * * * * * YOR206w * * * * * YLL029w * * * * * * * * * * * * * * * * * * * * * * * * * * * * * * * * * * * * * * * * * * YMR203w * * * * * * * * * * * * * * * * * * * * * * * * )	8e-05
1 2 8 9 10 11 12 13	(1, 13, 0), (2, 13, 1), (8, 2, 0), (9, 8, -1), (10, 9, 1), (11, 9, 1.12281), (12, 8, 0),	57	( * * * * * * YJL187c * * YNL290w * * * * YDR159w YIL026c * * * * * * * * * * * * * * * * * * * * * * * * * * * * * * * * * * * * * * * * * )	0.000162
			GO:0000087	M phase of mitotic cell cycle	Progression through M phase, the part of the mitotic cell cycle during which mitosis takes place.
			GO:0022402	cell cycle process	A cellular process that is involved in the progression of biochemical and morphological phases and events that occur in a cell during successive cell replication or nuclear replication events.
			GO:0007049	cell cycle	The progression of biochemical and morphological phases and events that occur in a cell during successive cell replication or nuclear replication events. Canonically, the cell cycle comprises the replication and segregation of genetic material followed by the division of the cell, but in endocycles or syncytial cells nuclear replication or nuclear division may not be followed by cell division.
			GO:0007067	mitosis	Progression through mitosis, the division of the eukaryotic cell nucleus to produce two daughter nuclei that, usually, contain the identical chromosome complement to their mother.
1 2 8 9 10 11 12 13	(1, 13, 3), (2, 13, 1), (8, 2, 0), (9, 8, 0), (10, 9, 0), (11, 9, -0.108696), (12, 8, 0),	92	( YOR185c YPL106c YPR152c YML024w YPR167c YPL247c YDL171c YER052c YMR300c YOR061w YJL153c YBR227c YPR128c YCL018w YPR060c YHL010c YOR201c YPL143w YGL120c YPL259c YPR031w YHR079c YFL036w YJL044c YLL027w YMR023c YJL176c_2 YER061c YGL026c_2 YOR154w YHR190w YKR026c YGR083c YOR111w YBR039w YML110c YMR035w YDL142c YKL005c YIL049w YNL177c YMR188c YHR039c-a YER142c YLR039c YPL003w YCL057w YHR085w YOR165w…	0.000144
1 2 8 9 10 11 12 13	(1, 13, 0.473684), (2, 13, 1), (8, 2, 0), (9, 8, -1), (10, 9, 0), (11, 9, 0), (12, 8, 0),	57	( * * * * * * * * * * * * * * * * * * * * * * * * * * * * * * * * * * * * * * * * * * * * * * * * * * * * * * * * * )
1 2 8 9 10 12 13	(1, 13, 0), (2, 13, 1), (8, 2, 0), (9, 8, 0), (10, 9, 0), (12, 8, 0),	221	( YER143w YOR094w YBR164c YHR022c YNL251c YOL138c YCR066w YOR269w YLR429w YDR128w YNR019w YMR022w YOR133w YDL106c YAR018c YDR001c YJL005w_2 YMR029c YLR085c YDL198c YPR021c YKL120w YDL119c YPL069c YOL098c YOR038c YNL243w YGL124c YBL104c YGR195w YBR041w YGL094c YBR235w YOL003c YDR232w YGR019w YLR027c YGR252w YLR100w YCR002c YEL004w YER051w YFR028c YDR063w YGR080w YMR239c YDR323c YKR016w YDR527w YNL…	0.000192
1 2 8 9 10 12 13	(1, 13, 3), (2, 13, 1), (8, 2, 0), (9, 8, -1), (10, 9, 0.214286), (12, 8, 0),	70	( * * YKL074c * * * * * YOR259c * * * * * YHL015w * * * * * YDL003w * * YPL093w YCL017c * * * * YNL244c YGR048w * * * * * * YKR002w * * YDL103c * * * * * * * * * * * * * * YEL026w * * YIR009w * * * * * * * * * * * )	0.000194
			GO:0006397	mRNA processing	Any process involved in the conversion of a primary mRNA transcript into one or more mature mRNA(s) prior to translation into polypeptide.
1 2 8 9 10 12 13	(1, 13, 0), (2, 13, 0), (8, 2, 0), (9, 8, -0.00689655), (10, 9, 0.00689655), (12, 8, 0),	145	( YMR138w YJL001w YOR362c YOR207c YPR010c YOL090w YDL043c YLL011w YBR103w YBR246w YNL317w YKL213c YMR093w YHR065c YJL033w YJL111w YNR032w YGL150c YLR272c YDL064w YBL076c YPL160w YPL022w YDR172w YNL163c YLR274w YBR202w YML069w YMR073c YDL028c YNL059c YBR080c YDR292c YMR247c YKL009w YHR099w YBR136w YLR240w YKR086w YNL250w YOL034w YOL094c YIL144w YLR086w YOL142w YLR318w YOR070c YBR061c YPL008w YHR16…	0.000168
			GO:0003676	nucleic acid binding	Interacting selectively with any nucleic acid.
			GO:0000279	M phase	Progression through M phase, the part of the cell cycle comprising nuclear division.
			GO:0006366	transcription from RNA polymerase II promoter	The synthesis of RNA from a DNA template by RNA polymerase II (Pol II), originating at a Pol II-specific promoter. Includes transcription of messenger RNA (mRNA) and certain small nuclear RNAs (snRNAs).
			GO:0016070	RNA metabolic process	The chemical reactions and pathways involving RNA, ribonucleic acid, one of the two main type of nucleic acid, consisting of a long, unbranched macromolecule formed from ribonucleotides joined in 3',5'-phosphodiester linkage.
			GO:0006308	DNA catabolic process	The chemical reactions and pathways resulting in the breakdown of DNA, deoxyribonucleic acid, one of the two main types of nucleic acid, consisting of a long unbranched macromolecule formed from one or two strands of linked deoxyribonucleotides, the 3'-phosphate group of each constituent deoxyribonucleotide being joined in 3',5'-phosphodiester linkage to the 5'-hydroxyl group of the deoxyribose m…
			GO:0006281	DNA repair	The process of restoring DNA after damage. Genomes are subject to damage by chemical and physical agents in the environment (e.g. UV and ionizing radiations, chemical mutagens, fungal and bacterial toxins, etc.) and by free radicals or alkylating agents endogenously generated in metabolism. DNA is also damaged because of errors during its replication. A variety of different DNA repair pathways ha…
			GO:0022403	cell cycle phase	A cell cycle process comprising the steps by which a cell progresses through one of the biochemical and morphological phases and events that occur during successive cell replication or nuclear replication events.
			GO:0006260	DNA replication	The process whereby new strands of DNA are synthesized. The template for replication can either be an existing DNA molecule or RNA.
			GO:0006139	nucleobase, nucleoside, nucleotide and nucleic acid metabolic process	The chemical reactions and pathways involving nucleobases, nucleosides, nucleotides and nucleic acids.
			GO:0043170	macromolecule metabolic process	The chemical reactions and pathways involving macromolecules, large molecules including proteins, nucleic acids and carbohydrates.
			GO:0043285	biopolymer catabolic process	The chemical reactions and pathways resulting in the breakdown of biopolymers, long, repeating chains of monomers found in nature e.g. polysaccharides and proteins.
			GO:0032774	RNA biosynthetic process	The chemical reactions and pathways resulting in the formation of RNA, ribonucleic acid, one of the two main type of nucleic acid, consisting of a long, unbranched macromolecule formed from ribonucleotides joined in 3',5'-phosphodiester linkage. Includes polymerization of ribonucleotide monomers.
			GO:0006996	organelle organization and biogenesis	A process that is carried out at the cellular level which results in the formation, arrangement of constituent parts, or disassembly of any organelle within a cell.
			GO:0019219	regulation of nucleobase, nucleoside, nucleotide and nucleic acid metabolic process	Any process that modulates the frequency, rate or extent of the chemical reactions and pathways involving nucleobases, nucleosides, nucleotides and nucleic acids.
			GO:0022402	cell cycle process	A cellular process that is involved in the progression of biochemical and morphological phases and events that occur in a cell during successive cell replication or nuclear replication events.
			GO:0006350	transcription	The synthesis of either RNA on a template of DNA or DNA on a template of RNA.
			GO:0006351	transcription, DNA-dependent	The synthesis of RNA on a template of DNA.
			GO:0051276	chromosome organization and biogenesis	A process that is carried out at the cellular level that results in the formation, arrangement of constituent parts, or disassembly of chromosomes, structures composed of a very long molecule of DNA and associated proteins that carries hereditary information.
			GO:0010467	gene expression	The process by which a gene's coding sequence is converted into a mature gene product or products (proteins or RNA). This includes the production of an RNA transcript as well as any processing to produce a mature RNA product or an mRNA (for protein-coding genes) and the translation of that mRNA into protein. Some protein processing events may be included when they are required to form an active f…
			GO:0000737	DNA catabolic process, endonucleolytic	The hydrolysis of internal 3',5'-phosphodiester bonds in one or two strands of deoxyribonucleotides.
			GO:0051252	regulation of RNA metabolic process	Any process that modulates the frequency, rate or extent of the chemical reactions and pathways involving RNA.
			GO:0006261	DNA-dependent DNA replication	The process whereby new strands of DNA are synthesized, using parental DNA as a template for the DNA-dependent DNA polymerases that synthesize the new strands.
			GO:0007059	chromosome segregation	The process by which genetic material, in the form of chromosomes, is organized and then physically separated and apportioned to two or more sets.
			GO:0009987	cellular process	Processes that are carried out at the cellular level, but are not necessarily restricted to a single cell. For example, cell communication occurs among more than one cell, but occurs at the cellular level.
			GO:0016568	chromatin modification	The alteration of DNA or protein in chromatin, which may result in changing the chromatin structure.
			GO:0043283	biopolymer metabolic process	The chemical reactions and pathways involving biopolymers, long, repeating chains of monomers found in nature e.g. polysaccharides and proteins.
			GO:0007049	cell cycle	The progression of biochemical and morphological phases and events that occur in a cell during successive cell replication or nuclear replication events. Canonically, the cell cycle comprises the replication and segregation of genetic material followed by the division of the cell, but in endocycles or syncytial cells nuclear replication or nuclear division may not be followed by cell division.
			GO:0016043	cellular component organization and biogenesis	A process that is carried out at the cellular level which results in the formation, arrangement of constituent parts, or disassembly of a cellular component; includes the plasma membrane and any external encapsulating structures such as the cell wall and cell envelope.
			GO:0006396	RNA processing	Any process involved in the conversion of one or more primary RNA transcripts into one or more mature RNA molecules.
			GO:0006259	DNA metabolic process	The chemical reactions and pathways involving DNA, deoxyribonucleic acid, one of the two main types of nucleic acid, consisting of a long, unbranched macromolecule formed from one, or more commonly, two, strands of linked deoxyribonucleotides.
			GO:0043233	organelle lumen	The volume enclosed by the membranes of a particular organelle, e.g. endoplasmic reticulum lumen, or the space between the two lipid bilayers of a double membrane surrounding an organelle, e.g. nuclear membrane lumen.
			GO:0044427	chromosomal part	Any constituent part of a chromosome, a structure composed of a very long molecule of DNA and associated proteins (e.g. histones) that carries hereditary information.
			GO:0044446	intracellular organelle part	A constituent part of an intracellular organelle, an organized structure of distinctive morphology and function, occurring within the cell. Includes constituent parts of the nucleus, mitochondria, plastids, vacuoles, vesicles, ribosomes and the cytoskeleton but excludes the plasma membrane.
			GO:0043234	protein complex	Any protein group composed of two or more subunits, which may or may not be identical. Protein complexes may have other associated non-protein prosthetic groups, such as nucleic acids, metal ions or carbohydrate groups.
			GO:0032991	macromolecular complex	A stable assembly of two or more macromolecules, i.e. proteins, nucleic acids, carbohydrates or lipids, in which the constituent parts function together.
			GO:0000794	condensed nuclear chromosome	A highly compacted molecule of DNA and associated proteins resulting in a cytologically distinct structure that remains in the nucleus.
			GO:0005694	chromosome	A structure composed of a very long molecule of DNA and associated proteins (e.g. histones) that carries hereditary information.
			GO:0000793	condensed chromosome	A highly compacted molecule of DNA and associated proteins resulting in a cytologically distinct structure.
			GO:0044428	nuclear part	Any constituent part of the nucleus, a membrane-bounded organelle of eukaryotic cells in which chromosomes are housed and replicated.
			GO:0005654	nucleoplasm	That part of the nuclear content other than the chromosomes or the nucleolus.
			GO:0008023	transcription elongation factor complex	Any protein complex that interacts with RNA polymerase II to increase (positive transcription elongation factor) or reduce (negative transcription elongation factor) the rate of transcription elongation.
			GO:0000228	nuclear chromosome	A chromosome found in the nucleus of a eukaryotic cell.
			GO:0031974	membrane-enclosed lumen	The enclosed volume within a sealed membrane or between two sealed membranes.
			GO:0044451	nucleoplasm part	Any constituent part of the nucleoplasm, that part of the nuclear content other than the chromosomes or the nucleolus.
			GO:0005634	nucleus	A membrane-bounded organelle of eukaryotic cells in which chromosomes are housed and replicated. In most cells, the nucleus contains all of the cell's chromosomes except the organellar chromosomes, and is the site of RNA synthesis and processing. In some species, or in specialized cell types, RNA metabolism or DNA replication may be absent.
			GO:0031981	nuclear lumen	The volume enclosed by the nuclear inner membrane.
			GO:0000796	condensin complex	A multisubunit protein complex that plays a central role in chromosome condensation.
			GO:0000799	nuclear condensin complex	A multisubunit protein complex that plays a central role in the condensation of chromosomes that remain in the nucleus.
			GO:0044454	nuclear chromosome part	Any constituent part of a nuclear chromosome, a chromosome found in the nucleus of a eukaryotic cell.
			GO:0044422	organelle part	Any constituent part of an organelle, an organized structure of distinctive morphology and function. Includes constituent parts of the nucleus, mitochondria, plastids, vacuoles, vesicles, ribosomes and the cytoskeleton, but excludes the plasma membrane.
1 2 8 9 10 12 13	(1, 13, 1), (2, 13, 1), (8, 2, 0), (9, 8, -0.0135135), (10, 9, 0.0135135), (12, 8, 0),	74	( YLR088w YPL024w YGL122c YFL025c YNL041c YER048w-a YNL245c YBR247c YGL111w YDR165w YGL129c YBL074c YPR004c YCL031c YDR152w YBR257w YOL032w YHL018w YDR405w YPL098c YEL003w YDR291w YKL060c YMR108w YJL011c YGL026c_1 YNL248c YNL110c YEL013w YDR316w YCL030c_1 YER069w_2 YNL320w YGR232w YLL014w YOL073c YHR191c YGL148w YMR220w YCR081w YKL033w YLR011w YOR238w YDL183c YNL252c YER134c YGR017w YNL260c YER03…	0.000174
2 3 4 5 6 7 8 9 10 11 12	(3, 2, 0), (4, 3, 0), (5, 3, 1), (6, 5, -1), (7, 5, -1), (8, 2, 0), (9, 8, 0), (10, 9, 0), (11, 9, 0), (12, 8, 0),	46	( YDR429c YGR135w YHR026w YMR093w YGR171c YNL163c YPR019w YJL031c YMR300c YER107c YDR394w YBR061c YMR125w YDR145w YGL017w YAR003w YJR121w YDL014w YER042w YBR088c YEL051w YOL145c YBR223c YOR160w YHR171w YER078c YDR434w YGR194c YBR035c YGR267c YLR244c YOR039w YFR052w YER163c YNL310c YER112w YGR078c YOL071w YGR020c YDR529c YJL104w YDR086c YJR138w YLR418c YDR469w YML114c )	0.000276
			GO:0006479	protein amino acid methylation	The addition of a methyl group to a protein amino acid. A methyl group is derived from methane by the removal of a hydrogen atom.
			GO:0008213	protein amino acid alkylation	The addition of an alkyl group to a protein amino acid. An alkyl group is any group derived from an alkane by removal of one hydrogen atom.
			GO:0032259	methylation	The process by which a methyl group is covalently attached to a molecule.
			GO:0043414	biopolymer methylation	The covalent attachment of a methyl residue to one or more monomeric units in a polypeptide, polynucleotide, polysaccharide, or other biological polymer.
			GO:0006730	one-carbon compound metabolic process	The chemical reactions and pathways involving compounds containing a single carbon atom.
			GO:0016571	histone methylation	The modification of histones by addition of methyl groups.
			GO:0043234	protein complex	Any protein group composed of two or more subunits, which may or may not be identical. Protein complexes may have other associated non-protein prosthetic groups, such as nucleic acids, metal ions or carbohydrate groups.
2 3 4 5 6 7 8 9 10 11 12 13	(2, 13, 0.953271), (3, 2, -1), (4, 3, 0), (5, 3, 0), (6, 5, 0), (7, 5, 0), (8, 2, 0), (9, 8, 0), (10, 9, 0), (11, 9, 0.0280374), (12, 8, 0),	107	( YKL211c_1 YPR167c YDR237w YGL009c YJR139c YER052c YIL001w YJR137c YBR248c YIL116w YKL001c YJR010w YDR127w YMR166c YCL018w YPR060c YKL034w YIL010w YDR297w YNR037c YBR114w YMR090w YIL124w YNR033w YGL026c_2 YDR354w YKR069w YOL064c YHR025w YOR197w YML064c YMR188c YOR165w YER091c YFL028c YBR166c YNL212w YGR170w YJR016c YHR039c YIL070c YNL256w YMR283c YCL009c YCL030c_2 YFR007w YBR287w YMR062c YMR140w…	0.000118
			GO:0016836	hydro-lyase activity	Catalysis of the cleavage of a carbon-oxygen bond by elimination of water.
			GO:0016835	carbon-oxygen lyase activity	Catalysis of the breakage of a carbon-oxygen bond.
			GO:0016829	lyase activity	Catalysis of the cleavage of C-C, C-O, C-N and other bonds by other means than by hydrolysis or oxidation, or conversely adding a group to a double bond. They differ from other enzymes in that two substrates are involved in one reaction direction, but only one in the other direction. When acting on the single substrate, a molecule is eliminated and this generates either a new double bond or a new…
			GO:0044249	cellular biosynthetic process	The chemical reactions and pathways resulting in the formation of substances, carried out by individual cells.
			GO:0009308	amine metabolic process	The chemical reactions and pathways involving any organic compound that is weakly basic in character and contains an amino or a substituted amino group. Amines are called primary, secondary, or tertiary according to whether one, two, or three carbon atoms are attached to the nitrogen atom.
			GO:0009090	homoserine biosynthetic process	The chemical reactions and pathways resulting in the formation of homoserine, alpha-amino-gamma-hydroxybutyric acid.
			GO:0006791	sulfur utilization	(null)
			GO:0008652	amino acid biosynthetic process	The chemical reactions and pathways resulting in the formation of amino acids, organic acids containing one or more amino substituents.
			GO:0006082	organic acid metabolic process	The chemical reactions and pathways involving organic acids, any acidic compound containing carbon in covalent linkage.
			GO:0009082	branched chain family amino acid biosynthetic process	The chemical reactions and pathways resulting in the formation of amino acids containing a branched carbon skeleton, comprising isoleucine, leucine and valine.
			GO:0044271	nitrogen compound biosynthetic process	The chemical reactions and pathways resulting in the formation of organic and inorganic nitrogenous compounds.
			GO:0009309	amine biosynthetic process	The chemical reactions and pathways resulting in the formation of any organic compound that is weakly basic in character and contains an amino or a substituted amino group. Amines are called primary, secondary, or tertiary according to whether one, two, or three carbon atoms are attached to the nitrogen atom.
			GO:0046417	chorismate metabolic process	The chemical reactions and pathways involving chorismate, the anion of (3R-trans)-3-((1-carboxyethenyl)oxy)-4-hydroxy-1,5-cyclohexadiene-1-carboxylic acid.
			GO:0000103	sulfate assimilation	The pathways by which inorganic sulfate is processed and incorporated into sulfated compounds.
			GO:0019752	carboxylic acid metabolic process	The chemical reactions and pathways involving carboxylic acids, any organic acid containing one or more carboxyl (COOH) groups or anions (COO-).
			GO:0009066	aspartate family amino acid metabolic process	The chemical reactions and pathways involving amino acids of the aspartate family, comprising asparagine, aspartate, lysine, methionine and threonine.
			GO:0006547	histidine metabolic process	The chemical reactions and pathways involving histidine, 2-amino-3-(1H-imidazol-4-yl)propanoic acid.
			GO:0009075	histidine family amino acid metabolic process	The chemical reactions and pathways involving amino acids of the histidine family.
			GO:0019438	aromatic compound biosynthetic process	The chemical reactions and pathways resulting in the formation of aromatic compounds, any substance containing an aromatic carbon ring.
			GO:0009092	homoserine metabolic process	The chemical reactions and pathways involving homoserine, alpha-amino-gamma-hydroxybutyric acid, an intermediate in the biosynthesis of cystathionine, threonine and methionine.
			GO:0006807	nitrogen compound metabolic process	The chemical reactions and pathways involving various organic and inorganic nitrogenous compounds; includes nitrogen fixation, nitrification, denitrification, assimilatory/dissimilatory nitrate reduction and the interconversion of nitrogenous organic matter and ammonium.
			GO:0006519	amino acid and derivative metabolic process	The chemical reactions and pathways involving amino acids, organic acids containing one or more amino substituents, and compounds derived from amino acids.
			GO:0009072	aromatic amino acid family metabolic process	The chemical reactions and pathways involving aromatic amino acid family, amino acids with aromatic ring (phenylalanine, tyrosine, tryptophan).
			GO:0006566	threonine metabolic process	The chemical reactions and pathways involving threonine (2-amino-3-hydroxybutyric acid), a polar, uncharged, essential amino acid found in peptide linkage in proteins.
			GO:0009058	biosynthetic process	The energy-requiring part of metabolism in which simpler substances are transformed into more complex ones, as in growth and other biosynthetic processes.
			GO:0000105	histidine biosynthetic process	The chemical reactions and pathways resulting in the formation of histidine, 2-amino-3-(1H-imidazol-4-yl)propanoic acid.
			GO:0006790	sulfur metabolic process	The chemical reactions and pathways involving the nonmetallic element sulfur or compounds that contain sulfur, such as the amino acids methionine and cysteine or the tripeptide glutathione.
			GO:0043648	dicarboxylic acid metabolic process	The chemical reactions and pathways involving dicarboxylic acids, any organic acid containing two carboxyl (COOH) groups or anions (COO-).
			GO:0006520	amino acid metabolic process	The chemical reactions and pathways involving amino acids, organic acids containing one or more amino substituents.
			GO:0009076	histidine family amino acid biosynthetic process	The chemical reactions and pathways resulting in the formation of amino acids of the histidine family.
			GO:0006725	aromatic compound metabolic process	The chemical reactions and pathways involving aromatic compounds, any organic compound characterized by one or more planar rings, each of which contains conjugated double bonds and delocalized pi electrons.
			GO:0006555	methionine metabolic process	The chemical reactions and pathways involving methionine (2-amino-4-(methylthio)butanoic acid), a sulfur-containing, essential amino acid found in peptide linkage in proteins.
			GO:0000096	sulfur amino acid metabolic process	The chemical reactions and pathways involving amino acids containing sulfur, comprising cysteine, homocysteine, methionine and selenocysteine.
			GO:0009073	aromatic amino acid family biosynthetic process	The chemical reactions and pathways resulting in the formation of aromatic amino acid family, amino acids with aromatic ring (phenylalanine, tyrosine, tryptophan).
			GO:0009081	branched chain family amino acid metabolic process	The chemical reactions and pathways involving amino acids containing a branched carbon skeleton, comprising isoleucine, leucine and valine.
2 3 4 5 6 7 8 9 10 11 12 13	(2, 13, 1), (3, 2, 0), (4, 3, 0), (5, 3, 0), (6, 5, 0), (7, 5, 1), (8, 2, 0), (9, 8, -0.925373), (10, 9, 0), (11, 9, 0), (12, 8, 0),	67	( YNL131w YOR035c * * * * * * * * * * * * * * * * * * * * * YJL201w * * * * * * * * YDL085c-a * * * * * * * * * * * * * * * * * * * * * * YDR462w * * * * * * * * * * * )	0.000354
2 3 4 5 6 7 8 9 10 12 13	(2, 13, 0), (3, 2, 0), (4, 3, 0), (5, 3, 0), (6, 5, 0), (7, 5, 1), (8, 2, 0), (9, 8, -0.0196078), (10, 9, 0.0196078), (12, 8, 0),	102	( YGR274c YJL001w YER094c YOR362c YOR207c YPR010c YDL043c YNL317w YDL160c YJL033w YFL002c YJL111w YPR176c YLR272c YLR306w YPL022w YER025w YLR274w YBR202w YBR221c YHR019c YOR117w YKL145w YKL009w YNR011c YBR058c YNL250w YDL102w YDL074c YOL034w YOL094c YOR070c YOL146w YPL175w YIL143c YLR347c YDR189w YMR296c YEL042w YML038c YLR243w YCR047c YDR376w YCR093w YNL172w YLR384c YJL090c YPR033c YOR217w YDL06…	0.000118
			GO:0016070	RNA metabolic process	The chemical reactions and pathways involving RNA, ribonucleic acid, one of the two main type of nucleic acid, consisting of a long, unbranched macromolecule formed from ribonucleotides joined in 3',5'-phosphodiester linkage.
			GO:0006260	DNA replication	The process whereby new strands of DNA are synthesized. The template for replication can either be an existing DNA molecule or RNA.
			GO:0006139	nucleobase, nucleoside, nucleotide and nucleic acid metabolic process	The chemical reactions and pathways involving nucleobases, nucleosides, nucleotides and nucleic acids.
			GO:0006272	leading strand elongation	The synthesis of DNA from a template strand in the 5' to 3' direction; leading strand elongation is continuous as it proceeds in the same direction as the replication fork.
			GO:0043170	macromolecule metabolic process	The chemical reactions and pathways involving macromolecules, large molecules including proteins, nucleic acids and carbohydrates.
			GO:0043285	biopolymer catabolic process	The chemical reactions and pathways resulting in the breakdown of biopolymers, long, repeating chains of monomers found in nature e.g. polysaccharides and proteins.
			GO:0008152	metabolic process	Processes that cause many of the chemical changes in living organisms, including anabolism and catabolism. Metabolic processes typically transform small molecules, but also include macromolecular processes such as DNA repair and replication, and protein synthesis and degradation.
			GO:0000737	DNA catabolic process, endonucleolytic	The hydrolysis of internal 3',5'-phosphodiester bonds in one or two strands of deoxyribonucleotides.
			GO:0006261	DNA-dependent DNA replication	The process whereby new strands of DNA are synthesized, using parental DNA as a template for the DNA-dependent DNA polymerases that synthesize the new strands.
			GO:0009057	macromolecule catabolic process	The chemical reactions and pathways resulting in the breakdown of a macromolecule, any large molecule including proteins, nucleic acids and carbohydrates.
			GO:0044238	primary metabolic process	Reactions involving those compounds which are formed as a part of the normal anabolic and catabolic processes. These processes take place in most, if not all, cells of the organism.
			GO:0009987	cellular process	Processes that are carried out at the cellular level, but are not necessarily restricted to a single cell. For example, cell communication occurs among more than one cell, but occurs at the cellular level.
			GO:0043283	biopolymer metabolic process	The chemical reactions and pathways involving biopolymers, long, repeating chains of monomers found in nature e.g. polysaccharides and proteins.
			GO:0044237	cellular metabolic process	The chemical reactions and pathways by which individual cells transform chemical substances.
			GO:0022616	DNA strand elongation	The DNA metabolic process by which a DNA strand is synthesized by adding nucleotides to the 3' end of an existing DNA stand.
			GO:0045005	maintenance of fidelity during DNA-dependent DNA replication	The correction of errors made during DNA replication by either intrinsic DNA polymerase proofreading activity or via mismatch repair.
			GO:0006271	DNA strand elongation during DNA replication	The process by which a DNA strand is synthesized from template DNA during replication by the action of polymerases, which add nucleotides to the 3' end of the nascent DNA strand.
			GO:0006298	mismatch repair	A system for the correction of errors introduced during DNA replication when an incorrect base, which cannot form hydrogen bonds with the corresponding base in the parent strand, is incorporated into the daughter strand. The mismatch repair system promotes genomic fidelity by repairing base-base mismatches, insertion-deletion loops and heterologies generated during DNA replication and recombinati…
			GO:0043234	protein complex	Any protein group composed of two or more subunits, which may or may not be identical. Protein complexes may have other associated non-protein prosthetic groups, such as nucleic acids, metal ions or carbohydrate groups.
			GO:0032991	macromolecular complex	A stable assembly of two or more macromolecules, i.e. proteins, nucleic acids, carbohydrates or lipids, in which the constituent parts function together.
			GO:0044428	nuclear part	Any constituent part of the nucleus, a membrane-bounded organelle of eukaryotic cells in which chromosomes are housed and replicated.
			GO:0005657	replication fork	The Y-shaped region of a replicating DNA molecule, resulting from the separation of the DNA strands and in which the synthesis of new strands takes place. Also includes associated protein complexes.
			GO:0031981	nuclear lumen	The volume enclosed by the nuclear inner membrane.
2 3 4 5 6 7 8 9 12 13	(2, 13, 0.972603), (3, 2, 1), (4, 3, -1), (5, 3, -1), (6, 5, 0), (7, 5, 1), (8, 2, 0), (9, 8, -0.479452), (12, 8, 0),	73	( YBR026c YKL073w * YBR208c_2 * YMR092c YNR016c * * * YPR173c * YLR163c YOL006c * * YGR261c YHR033w * YER086w * YHR168w * YBR039w * * * * * YCR033w YOR336w * * YLR148w * YDR080w YBL024w YGR245c YPR091c * * YJR131w * YMR120c * * * * YDL100c * * * YCL010c * * * YMR132c YIL062c YDR057w * * * YBR220c YER093c * * YCL004w YDL238c * * YMR227c YOR323c * )	0.000148
2 3 4 5 6 7 8 9 12 13	(2, 13, 1), (3, 2, 0), (4, 3, 0), (5, 3, 0), (6, 5, 0), (7, 5, 3), (8, 2, 0), (9, 8, -0.717949), (12, 8, 0),	78	( * YGR072w YNL220w * YLR438w * YER155c * YBR234c * * * * YER173w * * YPR160w * YJL041w_2 * YMR284w YPL087w * * YNL230c YBR110w YDL189w * * * * YDR084c * * YLR193c YDR424c * YLR185w * * * * * * * * * * * YBR083w * * * * * YGR167w * * * * * * * * * * * * * * * * * * YMi025 * * YLR192c )	0.000152
2 3 4 5 6 7 8 9 12 13	(2, 13, 1), (3, 2, 0), (4, 3, 0), (5, 3, 0), (6, 5, 0), (7, 5, 2), (8, 2, 0), (9, 8, -0.729167), (12, 8, 0),	96	( YMR067c YGR244c * * * YML004c YNL242w YDR361c YLR038c YJL053w YJR008w YKL117w YER029c * YNL155w YJL097w YDL135c YPR193c * * * YDL219w YPL002c * * * * * * YPR154w * * * YPR184w * * * * * YLR258w * * * YOR359w * * * * * * * * * * * YKL159c * YHR051w * * * * * * * * YGL020c * * * * * * * * * * * * * * * * * YER038c * * * * * * * * * * * )	8.2e-05
2 3 4 5 6 7 8 12	(3, 2, 1), (4, 3, -1), (5, 3, -1), (6, 5, 0), (7, 5, 1), (8, 2, 0), (12, 8, 0),	88	( YBR026c YKL073w * YBR208c_2 * YMR092c YNR016c * YLR216c * * YPR173c YDR292c * YGR060w * YBR136w YLR240w YLR163c YOL006c * * YLR086w YGR261c YHR033w * YER086w YPL028w * YHR168w * YBR039w * * * * * * YCR033w YOR336w * YPL006w * YNL020c YDR390c YLR148w * YDR080w YBL024w * YGR245c YPR091c * YGR054w * YJR131w * YMR120c * * * * * YDL100c * * * YCL010c * * * YMR132c YIL062c YDR057w * * * YBR220c YER09…	0.000167
2 3 4 5 6 7 8 12	(3, 2, 0.0213592), (4, 3, 0), (5, 3, 0), (6, 5, 0), (7, 5, 1), (8, 2, 0), (12, 8, 0),	515	( * YOR094w * YPL051w * * * * YNL251c * * * YJL001w YER094c YOR362c YOR207c YPR010c * YDL043c YFR019w * * YLR089c YNL317w * YOR272w YNL006w YDL160c YJL033w YFL002c YBR142w YMR190c YJL111w YPR176c YGR123c * YAL019w YLR272c * YLR306w YDR054c YMR022w YDR320c_2 YPL022w YER025w YLR274w YBR202w * * * * YBR221c YHR019c * YKL048c YAR018c * YJL005w_2 YDR009w YOR117w * YDL029w YPR034w YGL048c YKL145w YNL32…	0.000106
			GO:0043234	protein complex	Any protein group composed of two or more subunits, which may or may not be identical. Protein complexes may have other associated non-protein prosthetic groups, such as nucleic acids, metal ions or carbohydrate groups.
			GO:0032991	macromolecular complex	A stable assembly of two or more macromolecules, i.e. proteins, nucleic acids, carbohydrates or lipids, in which the constituent parts function together.
2 3 4 5 6 7 8 12	(3, 2, 0.0483871), (4, 3, 0), (5, 3, 1), (6, 5, -1), (7, 5, 0), (8, 2, 0), (12, 8, 0),	62	( YMR138w * YPR178w * YHR065c YMR118c * * * YBR080c YMR247c * * * YOR112w * * * * * * YGL200c * YDL190c YDR419w * YFR002w * YDR221w YGL244w YOR123c YBR279w * YOL059w YLL041c YOR065w * YPR073c YPR131c * YEL020w-a * YLR087c * * * * YOR181w * * YLR209c * * * * * * * * * * * )	8.2e-05
			GO:0016593	Cdc73/Paf1 complex	A multiprotein complex that associates with RNA polymerase II and general RNA polymerase II transcription factor complexes and may be involved in both transcriptional initiation and elongation. In Saccharomyces the complex contains Paf1p, Cdc73p, Hpr1p, Ccr4p, Ctr9p, Rtf1p, and Leo1p.
2 3 4 5 6 7 8 12	(3, 2, 0.0980392), (4, 3, 0), (5, 3, 0), (6, 5, 0), (7, 5, 4), (8, 2, 0), (12, 8, 0),	51	( YFL038c * * YDL084w * * * * * * * YGL206c * YPL008w * * * * YHR039c-a YKL134c * * * YLR107w YIR027c * YDR101c YOR184w * * YER023w * * * * * * * * * * * YNL157w-a YMR002w YOL005c * * * * * * )	0.000139
2 3 4 5 6 7 8 12	(3, 2, 0), (4, 3, 0), (5, 3, -1), (6, 5, 1), (7, 5, 2), (8, 2, 0), (12, 8, 0),	62	( YJL034w * YMR109w YDL154w * YJL014w YOR290c YDR334w YPR102c * YNL071w YJL187c YOR054c YDR454c YLR056w * YJR148w YOL142w YML102w YJL154c * YPL207w YOR317w YGR264c YDR164c * YBR127c YGL225w-a YOL061w YJL026w YMR292w YGR048w YNL073w * YBL022c YML093w * YNR008w YPL191c YLR060w * * * * YGL067w YDR005c YDL217c YJL115w YJR047c YNR017w * YKL053c-a * * YGL232w YJR025c * * * * * * )	0.000134
2 3 4 5 6 7 8 12	(3, 2, 0.010101), (4, 3, 0), (5, 3, 1), (6, 5, -1), (7, 5, -1), (8, 2, 0), (12, 8, 0),	99	( YDR429c YGR135w YHR026w YMR093w * * YGR171c YNL163c YPR019w YJL031c YMR300c YER107c * YDR394w YPL134c YHR099w * * YBR061c YMR125w * YDR145w YGL017w YHR091c YAR003w * YOL003c YJR121w * * * YHR162w YDL014w * YER042w YBR088c YEL051w * * * YOL145c * * YBR223c YHR154w YOR160w * * * * YHR171w * * YER078c YDR434w * YGR194c YBR035c YMR178w YGR267c YLR244c * * * YNL130c * * YLR421c YOR039w YFR052w YER16…	0.000173
			GO:0032259	methylation	The process by which a methyl group is covalently attached to a molecule.
			GO:0043414	biopolymer methylation	The covalent attachment of a methyl residue to one or more monomeric units in a polypeptide, polynucleotide, polysaccharide, or other biological polymer.
			GO:0016571	histone methylation	The modification of histones by addition of methyl groups.
2 3 4 5 6 7 8 12	(3, 2, 1.07527), (4, 3, -1), (5, 3, -1), (6, 5, 0), (7, 5, 1), (8, 2, 0), (12, 8, 0),	93	( * * YBR208c_2 * YMR092c YNR016c * YLR216c * * YPR173c YDR292c * YGR060w * YBR136w YLR240w YLR163c YOL006c * * YLR086w YGR261c YHR033w * * YER086w YPL028w * YHR168w * YBR039w * * * * * * YCR033w YOR336w * YPL006w * YNL020c YDR390c YLR148w * YDR080w YOR270c YBL024w * YGR245c YPR091c * YGR054w * YJR131w * * YMR120c * * * * * YDL100c * * * YCL010c * YMR130w * * YMR132c YIL062c YDR057w * * * YBR220c…	0.000167
2 3 4 5 6 7 8 12	(3, 2, -1), (4, 3, 1), (5, 3, 1), (6, 5, 0), (7, 5, 1), (8, 2, 0), (12, 8, 0),	82	( * YKR024c YML001w YOR339c YPR074c YNL241c YDL028c * YGL128c YBR003w YJL024c * YNL061w YPL263c YHR018c YDR232w YGL099w * * YKL005c * YDR063w * * * * * YNL126w YDR430c YGL192w YNL040w YPL100w YPR162c YGL105w YOR375c * YGL241w * YMR005w YDR449c * * YMR211w YLL004w * YPR001w YDR047w * * * * * * * * YIL004c YPR082c YHR201c YAR008w * YOL147c YDR176w * * * * * YLR205c * YGR147c * * YGL086w YDR118w YNR…	0.000116
2 3 4 5 6 7 8 12	(3, 2, 0), (4, 3, 0), (5, 3, 1), (6, 5, -1), (7, 5, -1), (8, 2, 0), (12, 8, 0),	92	( YNL163c YPR019w YJL031c YMR300c YER107c * YDR394w YPL134c YHR099w * * YBR061c YMR125w * YDR145w YGL017w YHR091c YAR003w * YOL003c YJR121w * * * YHR162w YDL014w * YER042w YBR088c YEL051w * * * YOL145c * * YBR223c YHR154w YOR160w * * * * YHR171w * * YER078c YDR434w * YGR194c YBR035c YMR178w YGR267c YLR244c * * * YNL130c * * YLR421c YOR039w YFR052w YER163c * * YNL310c YER112w YGR078c YOL071w * * Y…	0.000182
			GO:0032259	methylation	The process by which a methyl group is covalently attached to a molecule.
			GO:0043414	biopolymer methylation	The covalent attachment of a methyl residue to one or more monomeric units in a polypeptide, polynucleotide, polysaccharide, or other biological polymer.
			GO:0006730	one-carbon compound metabolic process	The chemical reactions and pathways involving compounds containing a single carbon atom.
			GO:0016571	histone methylation	The modification of histones by addition of methyl groups.
2 3 4 5 6 7 8 12 13	(2, 13, 1), (3, 2, 0), (4, 3, 0), (5, 3, 0), (6, 5, 0), (7, 5, 0), (8, 2, 0), (12, 8, 0),	803	( * YOL049w * * * * * YKL154w * YPL043w YMR268c * * * YMR150c YNR050c * YGL234w YEL061c * * YOL138c * YLL036c YCL039w YIR012w * YDR265w * YLR239c YLL008w * * YLR276c * YDL090c YGL155w YGL062w YDL047w * * * YLR382c * * YOR076c YLR289w * * YEL011w YBR055c YOR034c * YKL019w * YMR272c_2 YCR024c * YDR148c YPL023c * * YNL182c YDL108w YLR085c * YNL204c YNL227c * YLL034c YKL197c YBR186w * YNL003c YNR026c…	0.000142
			GO:0009059	macromolecule biosynthetic process	The chemical reactions and pathways resulting in the formation of macromolecules, large molecules including proteins, nucleic acids and carbohydrates.
			GO:0000314	organellar small ribosomal subunit	The smaller of the two subunits of an organellar ribosome.
			GO:0005761	mitochondrial ribosome	A ribosome found in the mitochondrion of a eukaryotic cell; contains a characteristic set of proteins distinct from those of cytosolic ribosomes.
			GO:0005759	mitochondrial matrix	The gel-like material, with considerable fine structure, that lies in the matrix space, or lumen, of a mitochondrion. It contains the enzymes of the tricarboxylic acid cycle and, in some organisms, the enzymes concerned with fatty-acid oxidation.
			GO:0031980	mitochondrial lumen	The volume enclosed by the mitochondrial inner membrane.
			GO:0000315	organellar large ribosomal subunit	The larger of the two subunits of an organellar ribosome. Two sites on the ribosomal large subunit are involved in translation: the aminoacyl site (A site) and peptidyl site (P site).
			GO:0005762	mitochondrial large ribosomal subunit	The larger of the two subunits of a mitochondrial ribosome. Two sites on the ribosomal large subunit are involved in translation: the aminoacyl site (A site) and peptidyl site (P site).
			GO:0000313	organellar ribosome	A ribosome contained within a subcellular organelle.
			GO:0005763	mitochondrial small ribosomal subunit	The smaller of the two subunits of a mitochondrial ribosome.
2 3 4 5 6 7 8 12 13	(2, 13, 0.988095), (3, 2, -1), (4, 3, 1), (5, 3, 1), (6, 5, 0), (7, 5, 1), (8, 2, 0), (12, 8, 0),	84	( * YKL079w * YKR024c YML001w YOR339c YPR074c YNL241c YDL028c * YGL128c YBR003w YJL024c * YNL061w YPL263c YHR018c YDR232w YGL099w * * YKL005c * YDR063w * * * * * YNL126w YDR430c YGL192w YNL040w YPL100w YPR162c YGL105w YOR375c * YGL241w * YMR005w YDR449c * * YMR211w YLL004w * YPR001w YDR047w * * * * * * * * YIL004c YPR082c YHR201c YAR008w * YOL147c YDR176w * * * * * YLR205c * YGR147c * * YGL086w Y…	0.000163
2 3 4 5 6 7 8 12 13	(2, 13, 1), (3, 2, -1), (4, 3, 1), (5, 3, 1), (6, 5, 0), (7, 5, 1), (8, 2, 0), (12, 8, 0),	69	( * * YKR024c YOR339c YPR074c YNL241c * YGL128c YJL024c * YNL061w YPL263c YHR018c YDR232w YGL099w * * YKL005c * YDR063w * * * * * YDR430c YGL192w YNL040w YGL105w * YGL241w * YMR005w * YMR211w YLL004w * YDR047w * * * * * * * * YIL004c YAR008w * YDR176w * * * * * YLR205c * YGR147c * * YDR118w YNR031c YKR095w * * * YBR290w * * )	0.000139
2 3 4 5 6 7 8 12 13	(2, 13, 0), (3, 2, 0), (4, 3, 0), (5, 3, 0), (6, 5, 0), (7, 5, 0), (8, 2, 0), (12, 8, 0),	117	( YMR043w YPL226w_2 * YLR116w YOR319w YGR253c YOR151c YDR097c YOL090w YLR196w YPL151c YDL145c YPR137w YDL031w YGL171w YBL076c YKL173w YMR073c YLL018c YJR070c YML096w YDR267c YPR088c YOL018c YLR026c YKL196c YDR397c YNL267w YJR031c YFR031c YLR398c YJL050w YDL164c YJR068w YOR026w YJR093c YDR238c YIL066c * YLR277c YOR168w YPR048w YOR057w YDR211w YOR260w YGR173w YPR110c YIL021w YOR261c YPL244c YPR086w…	9.4e-05
			GO:0003676	nucleic acid binding	Interacting selectively with any nucleic acid.
			GO:0006397	mRNA processing	Any process involved in the conversion of a primary mRNA transcript into one or more mature mRNA(s) prior to translation into polypeptide.
			GO:0043631	RNA polyadenylation	The enzymatic addition of a sequence of adenylyl residues at the 3' end of an RNA molecule.
			GO:0006366	transcription from RNA polymerase II promoter	The synthesis of RNA from a DNA template by RNA polymerase II (Pol II), originating at a Pol II-specific promoter. Includes transcription of messenger RNA (mRNA) and certain small nuclear RNAs (snRNAs).
			GO:0016070	RNA metabolic process	The chemical reactions and pathways involving RNA, ribonucleic acid, one of the two main type of nucleic acid, consisting of a long, unbranched macromolecule formed from ribonucleotides joined in 3',5'-phosphodiester linkage.
			GO:0006379	mRNA cleavage	Any process by which a pre-mRNA or mRNA molecule is cleaved at specific sites or in a regulated manner.
			GO:0016071	mRNA metabolic process	The chemical reactions and pathways involving mRNA, messenger RNA, which is responsible for carrying the coded genetic 'message', transcribed from DNA, to sites of protein assembly at the ribosomes.
			GO:0006139	nucleobase, nucleoside, nucleotide and nucleic acid metabolic process	The chemical reactions and pathways involving nucleobases, nucleosides, nucleotides and nucleic acids.
			GO:0043170	macromolecule metabolic process	The chemical reactions and pathways involving macromolecules, large molecules including proteins, nucleic acids and carbohydrates.
			GO:0010467	gene expression	The process by which a gene's coding sequence is converted into a mature gene product or products (proteins or RNA). This includes the production of an RNA transcript as well as any processing to produce a mature RNA product or an mRNA (for protein-coding genes) and the translation of that mRNA into protein. Some protein processing events may be included when they are required to form an active f…
			GO:0044238	primary metabolic process	Reactions involving those compounds which are formed as a part of the normal anabolic and catabolic processes. These processes take place in most, if not all, cells of the organism.
			GO:0043283	biopolymer metabolic process	The chemical reactions and pathways involving biopolymers, long, repeating chains of monomers found in nature e.g. polysaccharides and proteins.
			GO:0006396	RNA processing	Any process involved in the conversion of one or more primary RNA transcripts into one or more mature RNA molecules.
			GO:0005665	DNA-directed RNA polymerase II, core complex	RNA polymerase II, one of three nuclear DNA-directed RNA polymerases found in all eukaryotes, is a multisubunit complex; typically it produces mRNAs, snoRNAs, and some of the snRNAs. Two large subunits comprise the most conserved portion including the catalytic site and share similarity with other eukaryotic and bacterial multisubunit RNA polymerases. The largest subunit of RNA polymerase II cont…
			GO:0044428	nuclear part	Any constituent part of the nucleus, a membrane-bounded organelle of eukaryotic cells in which chromosomes are housed and replicated.
			GO:0005634	nucleus	A membrane-bounded organelle of eukaryotic cells in which chromosomes are housed and replicated. In most cells, the nucleus contains all of the cell's chromosomes except the organellar chromosomes, and is the site of RNA synthesis and processing. In some species, or in specialized cell types, RNA metabolism or DNA replication may be absent.
			GO:0031981	nuclear lumen	The volume enclosed by the nuclear inner membrane.
2 3 4 5 6 7 8 12 13	(2, 13, 1), (3, 2, -1), (4, 3, 0), (5, 3, 0), (6, 5, 0), (7, 5, 0), (8, 2, 0), (12, 8, 0),	133	( YKL211c_1 YPR167c YIL162w YML123c YDR237w YGL009c YJR139c YER052c YIL001w YJR137c YBR248c YIL116w YKL001c YJR010w YDR127w YMR166c YCL018w YPR060c YKL034w YIL010w YDR297w YNR037c YBR114w YLR134w YMR090w YIL124w YNR033w YDR487c YNR056c YKR050w YGL026c_2 YNL321w YOL140w YNL123w YOR137c YDR354w YGR012w YKR069w YOL064c YHR025w YOR197w YNL099c YNL333w YML064c YMR188c YER142c YKL027w YOR165w YOR081c Y…	9e-05
			GO:0016835	carbon-oxygen lyase activity	Catalysis of the breakage of a carbon-oxygen bond.
			GO:0016829	lyase activity	Catalysis of the cleavage of C-C, C-O, C-N and other bonds by other means than by hydrolysis or oxidation, or conversely adding a group to a double bond. They differ from other enzymes in that two substrates are involved in one reaction direction, but only one in the other direction. When acting on the single substrate, a molecule is eliminated and this generates either a new double bond or a new…
			GO:0044249	cellular biosynthetic process	The chemical reactions and pathways resulting in the formation of substances, carried out by individual cells.
			GO:0009308	amine metabolic process	The chemical reactions and pathways involving any organic compound that is weakly basic in character and contains an amino or a substituted amino group. Amines are called primary, secondary, or tertiary according to whether one, two, or three carbon atoms are attached to the nitrogen atom.
			GO:0006791	sulfur utilization	(null)
			GO:0008652	amino acid biosynthetic process	The chemical reactions and pathways resulting in the formation of amino acids, organic acids containing one or more amino substituents.
			GO:0006082	organic acid metabolic process	The chemical reactions and pathways involving organic acids, any acidic compound containing carbon in covalent linkage.
			GO:0009082	branched chain family amino acid biosynthetic process	The chemical reactions and pathways resulting in the formation of amino acids containing a branched carbon skeleton, comprising isoleucine, leucine and valine.
			GO:0044271	nitrogen compound biosynthetic process	The chemical reactions and pathways resulting in the formation of organic and inorganic nitrogenous compounds.
			GO:0009309	amine biosynthetic process	The chemical reactions and pathways resulting in the formation of any organic compound that is weakly basic in character and contains an amino or a substituted amino group. Amines are called primary, secondary, or tertiary according to whether one, two, or three carbon atoms are attached to the nitrogen atom.
			GO:0046417	chorismate metabolic process	The chemical reactions and pathways involving chorismate, the anion of (3R-trans)-3-((1-carboxyethenyl)oxy)-4-hydroxy-1,5-cyclohexadiene-1-carboxylic acid.
			GO:0000103	sulfate assimilation	The pathways by which inorganic sulfate is processed and incorporated into sulfated compounds.
			GO:0042724	thiamin and derivative biosynthetic process	The chemical reactions and pathways resulting in the formation of thiamin (vitamin B1), and related compounds.
			GO:0019752	carboxylic acid metabolic process	The chemical reactions and pathways involving carboxylic acids, any organic acid containing one or more carboxyl (COOH) groups or anions (COO-).
			GO:0009228	thiamin biosynthetic process	The chemical reactions and pathways resulting in the formation of thiamin (vitamin B1), a water soluble vitamin present in fresh vegetables and meats, especially liver.
			GO:0006772	thiamin metabolic process	The chemical reactions and pathways involving thiamin (vitamin B1), a water soluble vitamin present in fresh vegetables and meats, especially liver.
			GO:0009066	aspartate family amino acid metabolic process	The chemical reactions and pathways involving amino acids of the aspartate family, comprising asparagine, aspartate, lysine, methionine and threonine.
			GO:0006547	histidine metabolic process	The chemical reactions and pathways involving histidine, 2-amino-3-(1H-imidazol-4-yl)propanoic acid.
			GO:0009075	histidine family amino acid metabolic process	The chemical reactions and pathways involving amino acids of the histidine family.
			GO:0019438	aromatic compound biosynthetic process	The chemical reactions and pathways resulting in the formation of aromatic compounds, any substance containing an aromatic carbon ring.
			GO:0009092	homoserine metabolic process	The chemical reactions and pathways involving homoserine, alpha-amino-gamma-hydroxybutyric acid, an intermediate in the biosynthesis of cystathionine, threonine and methionine.
			GO:0006807	nitrogen compound metabolic process	The chemical reactions and pathways involving various organic and inorganic nitrogenous compounds; includes nitrogen fixation, nitrification, denitrification, assimilatory/dissimilatory nitrate reduction and the interconversion of nitrogenous organic matter and ammonium.
			GO:0006519	amino acid and derivative metabolic process	The chemical reactions and pathways involving amino acids, organic acids containing one or more amino substituents, and compounds derived from amino acids.
			GO:0009072	aromatic amino acid family metabolic process	The chemical reactions and pathways involving aromatic amino acid family, amino acids with aromatic ring (phenylalanine, tyrosine, tryptophan).
			GO:0006767	water-soluble vitamin metabolic process	The chemical reactions and pathways involving any of a diverse group of vitamins that are soluble in water.
			GO:0009058	biosynthetic process	The energy-requiring part of metabolism in which simpler substances are transformed into more complex ones, as in growth and other biosynthetic processes.
			GO:0000105	histidine biosynthetic process	The chemical reactions and pathways resulting in the formation of histidine, 2-amino-3-(1H-imidazol-4-yl)propanoic acid.
			GO:0006790	sulfur metabolic process	The chemical reactions and pathways involving the nonmetallic element sulfur or compounds that contain sulfur, such as the amino acids methionine and cysteine or the tripeptide glutathione.
			GO:0009110	vitamin biosynthetic process	The chemical reactions and pathways resulting in the formation of a vitamin, one of a number of unrelated organic substances that occur in many foods in small amounts and that are necessary in trace amounts for the normal metabolic functioning of the body.
			GO:0042723	thiamin and derivative metabolic process	The chemical reactions and pathways involving thiamin (vitamin B1), and compounds derived from it.
			GO:0043648	dicarboxylic acid metabolic process	The chemical reactions and pathways involving dicarboxylic acids, any organic acid containing two carboxyl (COOH) groups or anions (COO-).
			GO:0042364	water-soluble vitamin biosynthetic process	The chemical reactions and pathways resulting in the formation of any of a diverse group of vitamins that are soluble in water.
			GO:0006766	vitamin metabolic process	The chemical reactions and pathways involving vitamins. Vitamin is a general term for a number of unrelated organic substances that occur in many foods in small amounts and that are necessary in trace amounts for the normal metabolic functioning of the body. Vitamins may be water-soluble or fat-soluble and usually serve as components of coenzyme systems.
			GO:0006520	amino acid metabolic process	The chemical reactions and pathways involving amino acids, organic acids containing one or more amino substituents.
			GO:0009076	histidine family amino acid biosynthetic process	The chemical reactions and pathways resulting in the formation of amino acids of the histidine family.
			GO:0006725	aromatic compound metabolic process	The chemical reactions and pathways involving aromatic compounds, any organic compound characterized by one or more planar rings, each of which contains conjugated double bonds and delocalized pi electrons.
			GO:0006555	methionine metabolic process	The chemical reactions and pathways involving methionine (2-amino-4-(methylthio)butanoic acid), a sulfur-containing, essential amino acid found in peptide linkage in proteins.
			GO:0000096	sulfur amino acid metabolic process	The chemical reactions and pathways involving amino acids containing sulfur, comprising cysteine, homocysteine, methionine and selenocysteine.
			GO:0009073	aromatic amino acid family biosynthetic process	The chemical reactions and pathways resulting in the formation of aromatic amino acid family, amino acids with aromatic ring (phenylalanine, tyrosine, tryptophan).
			GO:0009081	branched chain family amino acid metabolic process	The chemical reactions and pathways involving amino acids containing a branched carbon skeleton, comprising isoleucine, leucine and valine.
2 3 4 5 6 7 8 12 13	(2, 13, 0.860927), (3, 2, -1), (4, 3, 0), (5, 3, 0), (6, 5, 0), (7, 5, 0), (8, 2, 0), (12, 8, 0),	151	( YKL211c_1 YPR167c YIL162w YML123c YDR237w YHR106w YGL009c YJR139c YER052c YIL001w YJR137c YBR248c YIL116w YKL001c YJR010w YDR127w YMR166c YCL018w YPR060c YKL034w YIL010w YDR297w YNR037c YBR114w YOR003w YLR134w YMR090w YIL124w YNR033w YDR487c YNR056c YKR050w YGL026c_2 YNL321w YOL140w YNL123w YOR137c YDR354w YGR012w YKR069w YOL064c YHR025w YOR197w YNL099c YNL333w YML064c YMR188c YER142c YKL027w Y…	0.000113
			GO:0016835	carbon-oxygen lyase activity	Catalysis of the breakage of a carbon-oxygen bond.
			GO:0016829	lyase activity	Catalysis of the cleavage of C-C, C-O, C-N and other bonds by other means than by hydrolysis or oxidation, or conversely adding a group to a double bond. They differ from other enzymes in that two substrates are involved in one reaction direction, but only one in the other direction. When acting on the single substrate, a molecule is eliminated and this generates either a new double bond or a new…
			GO:0044249	cellular biosynthetic process	The chemical reactions and pathways resulting in the formation of substances, carried out by individual cells.
			GO:0009308	amine metabolic process	The chemical reactions and pathways involving any organic compound that is weakly basic in character and contains an amino or a substituted amino group. Amines are called primary, secondary, or tertiary according to whether one, two, or three carbon atoms are attached to the nitrogen atom.
			GO:0006791	sulfur utilization	(null)
			GO:0008652	amino acid biosynthetic process	The chemical reactions and pathways resulting in the formation of amino acids, organic acids containing one or more amino substituents.
			GO:0006082	organic acid metabolic process	The chemical reactions and pathways involving organic acids, any acidic compound containing carbon in covalent linkage.
			GO:0009082	branched chain family amino acid biosynthetic process	The chemical reactions and pathways resulting in the formation of amino acids containing a branched carbon skeleton, comprising isoleucine, leucine and valine.
			GO:0044271	nitrogen compound biosynthetic process	The chemical reactions and pathways resulting in the formation of organic and inorganic nitrogenous compounds.
			GO:0009309	amine biosynthetic process	The chemical reactions and pathways resulting in the formation of any organic compound that is weakly basic in character and contains an amino or a substituted amino group. Amines are called primary, secondary, or tertiary according to whether one, two, or three carbon atoms are attached to the nitrogen atom.
			GO:0046417	chorismate metabolic process	The chemical reactions and pathways involving chorismate, the anion of (3R-trans)-3-((1-carboxyethenyl)oxy)-4-hydroxy-1,5-cyclohexadiene-1-carboxylic acid.
			GO:0000103	sulfate assimilation	The pathways by which inorganic sulfate is processed and incorporated into sulfated compounds.
			GO:0019752	carboxylic acid metabolic process	The chemical reactions and pathways involving carboxylic acids, any organic acid containing one or more carboxyl (COOH) groups or anions (COO-).
			GO:0009228	thiamin biosynthetic process	The chemical reactions and pathways resulting in the formation of thiamin (vitamin B1), a water soluble vitamin present in fresh vegetables and meats, especially liver.
			GO:0006772	thiamin metabolic process	The chemical reactions and pathways involving thiamin (vitamin B1), a water soluble vitamin present in fresh vegetables and meats, especially liver.
			GO:0009066	aspartate family amino acid metabolic process	The chemical reactions and pathways involving amino acids of the aspartate family, comprising asparagine, aspartate, lysine, methionine and threonine.
			GO:0006547	histidine metabolic process	The chemical reactions and pathways involving histidine, 2-amino-3-(1H-imidazol-4-yl)propanoic acid.
			GO:0009075	histidine family amino acid metabolic process	The chemical reactions and pathways involving amino acids of the histidine family.
			GO:0019438	aromatic compound biosynthetic process	The chemical reactions and pathways resulting in the formation of aromatic compounds, any substance containing an aromatic carbon ring.
			GO:0009092	homoserine metabolic process	The chemical reactions and pathways involving homoserine, alpha-amino-gamma-hydroxybutyric acid, an intermediate in the biosynthesis of cystathionine, threonine and methionine.
			GO:0006807	nitrogen compound metabolic process	The chemical reactions and pathways involving various organic and inorganic nitrogenous compounds; includes nitrogen fixation, nitrification, denitrification, assimilatory/dissimilatory nitrate reduction and the interconversion of nitrogenous organic matter and ammonium.
			GO:0006519	amino acid and derivative metabolic process	The chemical reactions and pathways involving amino acids, organic acids containing one or more amino substituents, and compounds derived from amino acids.
			GO:0009072	aromatic amino acid family metabolic process	The chemical reactions and pathways involving aromatic amino acid family, amino acids with aromatic ring (phenylalanine, tyrosine, tryptophan).
			GO:0006767	water-soluble vitamin metabolic process	The chemical reactions and pathways involving any of a diverse group of vitamins that are soluble in water.
			GO:0009058	biosynthetic process	The energy-requiring part of metabolism in which simpler substances are transformed into more complex ones, as in growth and other biosynthetic processes.
			GO:0000105	histidine biosynthetic process	The chemical reactions and pathways resulting in the formation of histidine, 2-amino-3-(1H-imidazol-4-yl)propanoic acid.
			GO:0006790	sulfur metabolic process	The chemical reactions and pathways involving the nonmetallic element sulfur or compounds that contain sulfur, such as the amino acids methionine and cysteine or the tripeptide glutathione.
			GO:0009110	vitamin biosynthetic process	The chemical reactions and pathways resulting in the formation of a vitamin, one of a number of unrelated organic substances that occur in many foods in small amounts and that are necessary in trace amounts for the normal metabolic functioning of the body.
			GO:0043648	dicarboxylic acid metabolic process	The chemical reactions and pathways involving dicarboxylic acids, any organic acid containing two carboxyl (COOH) groups or anions (COO-).
			GO:0042364	water-soluble vitamin biosynthetic process	The chemical reactions and pathways resulting in the formation of any of a diverse group of vitamins that are soluble in water.
			GO:0006766	vitamin metabolic process	The chemical reactions and pathways involving vitamins. Vitamin is a general term for a number of unrelated organic substances that occur in many foods in small amounts and that are necessary in trace amounts for the normal metabolic functioning of the body. Vitamins may be water-soluble or fat-soluble and usually serve as components of coenzyme systems.
			GO:0006520	amino acid metabolic process	The chemical reactions and pathways involving amino acids, organic acids containing one or more amino substituents.
			GO:0009076	histidine family amino acid biosynthetic process	The chemical reactions and pathways resulting in the formation of amino acids of the histidine family.
			GO:0006725	aromatic compound metabolic process	The chemical reactions and pathways involving aromatic compounds, any organic compound characterized by one or more planar rings, each of which contains conjugated double bonds and delocalized pi electrons.
			GO:0006555	methionine metabolic process	The chemical reactions and pathways involving methionine (2-amino-4-(methylthio)butanoic acid), a sulfur-containing, essential amino acid found in peptide linkage in proteins.
			GO:0000096	sulfur amino acid metabolic process	The chemical reactions and pathways involving amino acids containing sulfur, comprising cysteine, homocysteine, methionine and selenocysteine.
			GO:0009073	aromatic amino acid family biosynthetic process	The chemical reactions and pathways resulting in the formation of aromatic amino acid family, amino acids with aromatic ring (phenylalanine, tyrosine, tryptophan).
			GO:0009081	branched chain family amino acid metabolic process	The chemical reactions and pathways involving amino acids containing a branched carbon skeleton, comprising isoleucine, leucine and valine.
2 3 4 5 6 7 8 12 13	(2, 13, 0.969136), (3, 2, -1), (4, 3, 1), (5, 3, 1), (6, 5, 0), (7, 5, 0), (8, 2, 0), (12, 8, 0),	162	( YPR112c YKL010c_1 YER178w YDR142c YBR246w YDR128w * YEL012w * YDR448w YNL121c * YHR137w * YOR259c YNL059c YPR128c YPL069c * YOR141c * * YMR314w * YBL104c YOL045w * YNL035c YMR278w YER014w * YOR176w YNR074c YDR330w YCR012w * YDR044w * YDR004w * * * * * YDR159w YOL115w * YPL125w * YCL055w * YGL145w * * YOL102c YBL097w * * * YDL207w YKR063c YMR013c * * * * * YMR114c * YGR024c YGL040c * * * * YDL20…	0.000104
			GO:0033013	tetrapyrrole metabolic process	The chemical reactions and pathways involving tetrapyrroles, natural pigments containing four pyrrole rings joined by one-carbon units linking position 2 of one pyrrole ring to position 5 of the next.
			GO:0006783	heme biosynthetic process	The chemical reactions and pathways resulting in the formation of heme, any compound of iron complexed in a porphyrin (tetrapyrrole) ring, from less complex precursors.
			GO:0006778	porphyrin metabolic process	The chemical reactions and pathways involving any member of a large group of derivatives or analogs of porphyrin. Porphyrins consists of a ring of four pyrrole nuclei linked each to the next at their alpha positions through a methine group.
			GO:0042440	pigment metabolic process	The chemical reactions and pathways involving pigment, any general or particular coloring matter in living organisms, e.g. melanin.
			GO:0006779	porphyrin biosynthetic process	The chemical reactions and pathways resulting in the formation of any member of a large group of derivatives or analogs of porphyrin. Porphyrin consists of a ring of four pyrrole nuclei linked each to the next at their alpha positions through a methine group.
			GO:0033014	tetrapyrrole biosynthetic process	The chemical reactions and pathways leading to the formation of tetrapyrroles, natural pigments containing four pyrrole rings joined by one-carbon units linking position 2 of one pyrrole ring to position 5 of the next.
			GO:0042168	heme metabolic process	The chemical reactions and pathways involving heme, any compound of iron complexed in a porphyrin (tetrapyrrole) ring.
			GO:0019748	secondary metabolic process	The chemical reactions and pathways resulting in many of the chemical changes of compounds that are not necessarily required for growth and maintenance of cells, and are often unique to a taxon. In multicellular organisms secondary metabolism is generally carried out in specific cell types, and may be useful for the organism as a whole. In unicellular organisms, secondary metabolism is often used…
			GO:0046148	pigment biosynthetic process	The chemical reactions and pathways resulting in the formation of a pigment, any general or particular coloring matter in living organisms, e.g. melanin.
2 3 4 5 6 7 8 12 13	(2, 13, 1), (3, 2, -1), (4, 3, 1), (5, 3, 1), (6, 5, 0), (7, 5, 0), (8, 2, 0), (12, 8, 0),	153	( YPR112c YKL010c_1 YER178w YDR142c YDR128w * YEL012w * YDR448w YNL121c * YHR137w * YOR259c YPR128c YPL069c * YOR141c * * YMR314w * YBL104c YOL045w * YNL035c YMR278w YER014w * YOR176w YDR330w YCR012w * YDR044w * YDR004w * * * * YDR159w YOL115w * YPL125w * YCL055w * * * YOL102c * * YDL207w YKR063c YMR013c * * * * * YMR114c * YGR024c YGL040c * * * * YDL205c YNL063w * * YLR447c * YLR201c YGL159w * Y…	0.000167
			GO:0033013	tetrapyrrole metabolic process	The chemical reactions and pathways involving tetrapyrroles, natural pigments containing four pyrrole rings joined by one-carbon units linking position 2 of one pyrrole ring to position 5 of the next.
			GO:0006783	heme biosynthetic process	The chemical reactions and pathways resulting in the formation of heme, any compound of iron complexed in a porphyrin (tetrapyrrole) ring, from less complex precursors.
			GO:0006778	porphyrin metabolic process	The chemical reactions and pathways involving any member of a large group of derivatives or analogs of porphyrin. Porphyrins consists of a ring of four pyrrole nuclei linked each to the next at their alpha positions through a methine group.
			GO:0042440	pigment metabolic process	The chemical reactions and pathways involving pigment, any general or particular coloring matter in living organisms, e.g. melanin.
			GO:0006779	porphyrin biosynthetic process	The chemical reactions and pathways resulting in the formation of any member of a large group of derivatives or analogs of porphyrin. Porphyrin consists of a ring of four pyrrole nuclei linked each to the next at their alpha positions through a methine group.
			GO:0033014	tetrapyrrole biosynthetic process	The chemical reactions and pathways leading to the formation of tetrapyrroles, natural pigments containing four pyrrole rings joined by one-carbon units linking position 2 of one pyrrole ring to position 5 of the next.
			GO:0042168	heme metabolic process	The chemical reactions and pathways involving heme, any compound of iron complexed in a porphyrin (tetrapyrrole) ring.
			GO:0019748	secondary metabolic process	The chemical reactions and pathways resulting in many of the chemical changes of compounds that are not necessarily required for growth and maintenance of cells, and are often unique to a taxon. In multicellular organisms secondary metabolism is generally carried out in specific cell types, and may be useful for the organism as a whole. In unicellular organisms, secondary metabolism is often used…
			GO:0046148	pigment biosynthetic process	The chemical reactions and pathways resulting in the formation of a pigment, any general or particular coloring matter in living organisms, e.g. melanin.
2 3 4 5 6 7 8 12 13	(2, 13, 1.03922), (3, 2, 0.196078), (4, 3, 0), (5, 3, 0), (6, 5, 0), (7, 5, 2), (8, 2, 0), (12, 8, 0),	51	( * * * YMR216c YOR316c YPL084w * * YKL159c * YHR051w * * * * * * * * * * YGL020c * * * * * * * * * * * * * * * * * YER038c * * * * * * * * * * * )	0.000223
2 3 4 5 6 7 8 12 13	(2, 13, 1), (3, 2, 0.137255), (4, 3, 0), (5, 3, 0), (6, 5, 0), (7, 5, 3), (8, 2, 0), (12, 8, 0),	51	( * * * * * YLR193c YDR424c * YLR185w * * * * * * * * * * * * YBR083w * * * * * YGR167w * * * * * * * * * * * * * * * * * * * YMi025 * * YLR192c )	0.000152
2 3 4 5 6 7 8 12 13	(2, 13, 0.86), (3, 2, -1), (4, 3, 1), (5, 3, 0), (6, 5, 1), (7, 5, 1), (8, 2, 0), (12, 8, 0),	50	( YKR087c YPL060w YCR054c YNL001w-b * YLR215c YOR126c YAL049c YGR036c YNR034w-a YPR037c * YGL183c * YML009c YJR073c YMR202w YDR071c YIR029w YIL008w YKR074w YBL059c-a YIL096c YNL248c YDL167c * YOL069w * * * YER134c * YNL005c YDR115w YDR379c-a * YOR166c * YKL047w YDR412w * * * * YJR067c YLL003w YER074w-a YIL073c YMR034c * )	0.000117
2 3 4 5 6 7 8 12 13	(2, 13, 0.980769), (3, 2, 0), (4, 3, 0), (5, 3, 0), (6, 5, 0), (7, 5, 0), (8, 2, 0), (12, 8, 0),	312	( * YKL058w * * YOR265w * YLR200w YHR005c-a YLL009c YLR325c * * * * * * YIL115c * * * * * * YOR330c YIL039w * * * * * YPR055w * * YGL122c * YGR057c YER024w YFL025c * * * YOL078w YKL025c YLR166c YJL101c YNL041c * * YMR024w * * YEL062w YPL030w * * YER048w-a * * * YPR175w * * * * * * * YGL256w * YNL245c YBR247c YNL116w YER019w * YLR191w * * YGL111w * * * YJR013w YOR075w * * * * YOR079c * * * * * * *…	0.000187
			GO:0005761	mitochondrial ribosome	A ribosome found in the mitochondrion of a eukaryotic cell; contains a characteristic set of proteins distinct from those of cytosolic ribosomes.
			GO:0000313	organellar ribosome	A ribosome contained within a subcellular organelle.
2 3 4 5 6 8 9 10 11 12	(3, 2, 1), (4, 3, -1), (5, 3, -1), (6, 5, 0), (8, 2, 0), (9, 8, -0.293103), (10, 9, 0), (11, 9, 0.0172414), (12, 8, 0),	58	( YHR062c YNR053c YJR131w YOR209c YBL098w YDR410c YML067c YGL070c YER003c YBR243c YGR007w YDL193w YDL100c YNR043w YIR008c YBR187w YNL118c YPL227c YCL010c YLR151c YGR262c YOR006c YMR132c YIL065c YIL062c YDR057w YFL017c YPL046c YOR093c YOL057w YER093c YML121w YCL004w YDL238c YPR147c YMR227c YJL166w YOR323c * YGR100w * * * * YJL168c * * * * * * * * * * * * YGR033c )	0.000195
2 3 4 5 6 8 9 10 11 12 13	(2, 13, 1), (3, 2, 0), (4, 3, 0), (5, 3, 0), (6, 5, 0), (8, 2, 0), (9, 8, -1), (10, 9, 1), (11, 9, 1.09434), (12, 8, 0),	106	( * * * * * * * * * * * YMR190c * YGR094w * * * * * * * * * * * * * * * * * YKL018w * YCL017c * * * * * * * * * * * * * * * * * * YLL029w * * * * * * * * * * * * * * * * * * * * * * * * * * * * * * * * * * * * * * * * * * * * YIR009w * * * * * * * * )	0.000152
2 3 4 5 6 8 9 10 11 12 13	(2, 13, 0.892157), (3, 2, -1), (4, 3, 1), (5, 3, 1), (6, 5, 0), (8, 2, 0), (9, 8, 0), (10, 9, 0), (11, 9, -0.0392157), (12, 8, 0),	102	( YKR080w YBR103w YDR142c YBR246w YDR128w YKR024c YGL150c YOR339c YLR109w YNL059c YOR136w YOR141c YJL024c YBL104c YNL035c YER014w YOR176w YDR232w YDR330w YDR044w YDR004w YKL005c YKL194c YOL058w YDR063w YIL052c-a YER151c YDR527w YDR374c YOL115w YPL125w YDR430c YDR325w YPL100w YGL145w YPR162c YGL241w YOL102c YBL097w YDR449c YDL207w YKR063c YMR013c YMR211w YLL004w YNL200c YGR024c YGL040c YDR047w YDL…	0.000123
			GO:0033013	tetrapyrrole metabolic process	The chemical reactions and pathways involving tetrapyrroles, natural pigments containing four pyrrole rings joined by one-carbon units linking position 2 of one pyrrole ring to position 5 of the next.
			GO:0006783	heme biosynthetic process	The chemical reactions and pathways resulting in the formation of heme, any compound of iron complexed in a porphyrin (tetrapyrrole) ring, from less complex precursors.
			GO:0006778	porphyrin metabolic process	The chemical reactions and pathways involving any member of a large group of derivatives or analogs of porphyrin. Porphyrins consists of a ring of four pyrrole nuclei linked each to the next at their alpha positions through a methine group.
			GO:0042440	pigment metabolic process	The chemical reactions and pathways involving pigment, any general or particular coloring matter in living organisms, e.g. melanin.
			GO:0006779	porphyrin biosynthetic process	The chemical reactions and pathways resulting in the formation of any member of a large group of derivatives or analogs of porphyrin. Porphyrin consists of a ring of four pyrrole nuclei linked each to the next at their alpha positions through a methine group.
			GO:0033014	tetrapyrrole biosynthetic process	The chemical reactions and pathways leading to the formation of tetrapyrroles, natural pigments containing four pyrrole rings joined by one-carbon units linking position 2 of one pyrrole ring to position 5 of the next.
			GO:0042168	heme metabolic process	The chemical reactions and pathways involving heme, any compound of iron complexed in a porphyrin (tetrapyrrole) ring.
			GO:0019748	secondary metabolic process	The chemical reactions and pathways resulting in many of the chemical changes of compounds that are not necessarily required for growth and maintenance of cells, and are often unique to a taxon. In multicellular organisms secondary metabolism is generally carried out in specific cell types, and may be useful for the organism as a whole. In unicellular organisms, secondary metabolism is often used…
			GO:0046148	pigment biosynthetic process	The chemical reactions and pathways resulting in the formation of a pigment, any general or particular coloring matter in living organisms, e.g. melanin.
2 3 4 5 6 8 9 10 11 12 13	(2, 13, 1), (3, 2, 1), (4, 3, -1), (5, 3, -1), (6, 5, 0), (8, 2, 0), (9, 8, -0.246154), (10, 9, 0), (11, 9, 0.0307692), (12, 8, 0),	65	( YNR041c YJR099w YHR168w YHR186c YBR039w YNL036w YBL004w YPR045c YLR071c YOR336w YDR108w YKL215c YLR039c YLR148w YDR080w YDL148c YHR085w YLR424w YGR245c YPR091c YGR013w YGR127w YJR131w YOR209c YBL098w YER003c YBR243c YDL193w YDL100c YBR187w YPL227c YCL010c YLR151c YMR132c YIL065c YIL062c YDR057w YPL046c YOR093c YOL057w YER093c YML121w YDL238c YPR147c YJL166w YOR323c * YGR100w * * * * YJL168c * *…	0.000122
2 3 4 5 6 8 9 10 11 12 13	(2, 13, 0), (3, 2, 0), (4, 3, 0), (5, 3, -0.02), (6, 5, 0.02), (8, 2, 0), (9, 8, 0), (10, 9, 0), (11, 9, 0), (12, 8, 0),	50	( YKL095w YOR095c YNL263c YKR062w YGR172c YER126c YDR339c YDL208w YLR147c YPR016c YFL045c YDR140w YNR003c YHR013c YPR113w YJR017c YHR089c YDL125c YBL057c YDR404c YNL221c YJR057w YMR281w YMR236w YIR022w YLR066w YOR298c-a YOR224c YMR260c YCR063w YPR187w YDL120w YGR074w YGL240w YLR298c YLR275w YPR182w YPL211w YDR141c YDR517w YPL101w YDR372c YKL114c YMR201c YKR071c YJL072c YHR020w YOL005c YAL033w YHR…	0.000182
			GO:0016070	RNA metabolic process	The chemical reactions and pathways involving RNA, ribonucleic acid, one of the two main type of nucleic acid, consisting of a long, unbranched macromolecule formed from ribonucleotides joined in 3',5'-phosphodiester linkage.
			GO:0006139	nucleobase, nucleoside, nucleotide and nucleic acid metabolic process	The chemical reactions and pathways involving nucleobases, nucleosides, nucleotides and nucleic acids.
			GO:0043170	macromolecule metabolic process	The chemical reactions and pathways involving macromolecules, large molecules including proteins, nucleic acids and carbohydrates.
			GO:0010467	gene expression	The process by which a gene's coding sequence is converted into a mature gene product or products (proteins or RNA). This includes the production of an RNA transcript as well as any processing to produce a mature RNA product or an mRNA (for protein-coding genes) and the translation of that mRNA into protein. Some protein processing events may be included when they are required to form an active f…
			GO:0043283	biopolymer metabolic process	The chemical reactions and pathways involving biopolymers, long, repeating chains of monomers found in nature e.g. polysaccharides and proteins.
			GO:0006396	RNA processing	Any process involved in the conversion of one or more primary RNA transcripts into one or more mature RNA molecules.
			GO:0005665	DNA-directed RNA polymerase II, core complex	RNA polymerase II, one of three nuclear DNA-directed RNA polymerases found in all eukaryotes, is a multisubunit complex; typically it produces mRNAs, snoRNAs, and some of the snRNAs. Two large subunits comprise the most conserved portion including the catalytic site and share similarity with other eukaryotic and bacterial multisubunit RNA polymerases. The largest subunit of RNA polymerase II cont…
			GO:0055029	nuclear DNA-directed RNA polymerase complex	A protein complex, located in the nucleus, that possesses DNA-directed RNA polymerase activity.
			GO:0005685	snRNP U1	Ribonucleoprotein complex containing small nuclear RNA U1; a component of the major spliceosome complex.
			GO:0005689	U12-dependent spliceosome	The minor (U12-dependent) spliceosome is composed of the snRNPs, U11, U12, U4atac, U6atac, and U5 (which is also a component of the major spliceosome). This minor form of the spliceosome is responsible for the splicing of the majority of introns with atypical AT-AC terminal dinucleotides, as well as other non-canonical introns. The entire splice site signal, not just the terminal dinucleotides, i…
			GO:0000428	DNA-directed RNA polymerase complex	A protein complex that possesses DNA-directed RNA polymerase activity.
			GO:0044428	nuclear part	Any constituent part of the nucleus, a membrane-bounded organelle of eukaryotic cells in which chromosomes are housed and replicated.
			GO:0043226	organelle	Organized structure of distinctive morphology and function. Includes the nucleus, mitochondria, plastids, vacuoles, vesicles, ribosomes and the cytoskeleton. Excludes the plasma membrane.
			GO:0030880	RNA polymerase complex	Any complex that possesses RNA polymerase activity; generally comprises a catalytic subunit and one or more additional subunits.
			GO:0005682	snRNP U5	Ribonucleoprotein complex containing small nuclear RNA U5; a component of both the major and minor spliceosome complexes.
			GO:0005634	nucleus	A membrane-bounded organelle of eukaryotic cells in which chromosomes are housed and replicated. In most cells, the nucleus contains all of the cell's chromosomes except the organellar chromosomes, and is the site of RNA synthesis and processing. In some species, or in specialized cell types, RNA metabolism or DNA replication may be absent.
			GO:0043229	intracellular organelle	Organized structure of distinctive morphology and function, occurring within the cell. Includes the nucleus, mitochondria, plastids, vacuoles, vesicles, ribosomes and the cytoskeleton. Excludes the plasma membrane.
			GO:0031981	nuclear lumen	The volume enclosed by the nuclear inner membrane.
			GO:0044452	nucleolar part	Any constituent part of a nucleolus, a small, dense body one or more of which are present in the nucleus of eukaryotic cells. It is rich in RNA and protein, is not bounded by a limiting membrane, and is not seen during mitosis.
2 3 4 5 6 8 9 10 11 12 13	(2, 13, 1), (3, 2, 0), (4, 3, 0), (5, 3, -0.0666667), (6, 5, 0.0666667), (8, 2, 0), (9, 8, 0), (10, 9, 0), (11, 9, 0), (12, 8, 0),	45	( YKL159c YGR167w YLR435w YCR071c YDL146w YBR257w YNL136w YOR125c YDL200c YOL032w YJR102c YHL018w YHR051w YCR003w YDR405w YMR002w YPL225w YPL098c YEL003w YDR511w YNL131w YPR017c YJR034w YOR035c YJL011c YNL110c YGL020c YJL201w YNL070w YLL014w YLR337c YDL085c-a YKL033w YNL252c YDL117w YGL136c YMR185w YKL003c YHR038w YDR363w-a YMi025 YBR231c YDR462w YLR192c YHR081w )	0.000116
			GO:0000315	organellar large ribosomal subunit	The larger of the two subunits of an organellar ribosome. Two sites on the ribosomal large subunit are involved in translation: the aminoacyl site (A site) and peptidyl site (P site).
			GO:0005762	mitochondrial large ribosomal subunit	The larger of the two subunits of a mitochondrial ribosome. Two sites on the ribosomal large subunit are involved in translation: the aminoacyl site (A site) and peptidyl site (P site).
2 3 4 5 6 8 9 10 11 12 13	(2, 13, 1), (3, 2, -1), (4, 3, 1), (5, 3, 1), (6, 5, 0), (8, 2, 0), (9, 8, -1), (10, 9, 0), (11, 9, 0), (12, 8, 0),	49	( * * * * * * * * * * * * * * * * * * * * * * * * * * * * * * * * * * * * * * * * * * * * * * * * * )
2 3 4 5 6 8 9 10 11 12 13	(2, 13, 1), (3, 2, 0), (4, 3, 0), (5, 3, 0), (6, 5, 0), (8, 2, 0), (9, 8, -0.824561), (10, 9, 0), (11, 9, -0.0526316), (12, 8, 0),	57	( * * YKL003c * * * * * * * * YDL098c * * YBR282w YHR038w YDR363w-a YMi025 * YDR462w * * * * * * * * * * * * * * * * * * * * * YLR192c * * * * * * * YHR081w * * * * * * YDL115c )	0.000223
2 3 4 5 6 8 9 10 12	(3, 2, -1), (4, 3, 0.564394), (5, 3, 0), (6, 5, 0.564394), (8, 2, 0), (9, 8, 0), (10, 9, 0), (12, 8, 0),	264	( YKR094c YOR182c-a YIL074c YPL106c YKL010c_2 YML024w YPR167c YDR270w YCR092c YIL162w YMR102c YCR066w YMR290c YDR237w YPR043w-a YJL191w YGL009c YJR139c YER052c YOR133w YJR040w YHR072w YIL001w YJR137c YBR248c YMR105c YIL116w YKL001c YJR010w YOR061w YHR007c YDR127w YIL044c_1 YNL077w YNL328c YKR052c YDL119c YMR166c YCL018w YPR060c YKL034w YOR312c YIL010w YDR297w YPL143w YNR037c YER036c YPR031w YOR03…	0.000153
			GO:0005198	structural molecule activity	The action of a molecule that contributes to the structural integrity of a complex or assembly within or outside a cell.
			GO:0003735	structural constituent of ribosome	The action of a molecule that contributes to the structural integrity of the ribosome.
			GO:0044249	cellular biosynthetic process	The chemical reactions and pathways resulting in the formation of substances, carried out by individual cells.
			GO:0009308	amine metabolic process	The chemical reactions and pathways involving any organic compound that is weakly basic in character and contains an amino or a substituted amino group. Amines are called primary, secondary, or tertiary according to whether one, two, or three carbon atoms are attached to the nitrogen atom.
			GO:0006791	sulfur utilization	(null)
			GO:0008652	amino acid biosynthetic process	The chemical reactions and pathways resulting in the formation of amino acids, organic acids containing one or more amino substituents.
			GO:0006082	organic acid metabolic process	The chemical reactions and pathways involving organic acids, any acidic compound containing carbon in covalent linkage.
			GO:0044271	nitrogen compound biosynthetic process	The chemical reactions and pathways resulting in the formation of organic and inorganic nitrogenous compounds.
			GO:0009309	amine biosynthetic process	The chemical reactions and pathways resulting in the formation of any organic compound that is weakly basic in character and contains an amino or a substituted amino group. Amines are called primary, secondary, or tertiary according to whether one, two, or three carbon atoms are attached to the nitrogen atom.
			GO:0046417	chorismate metabolic process	The chemical reactions and pathways involving chorismate, the anion of (3R-trans)-3-((1-carboxyethenyl)oxy)-4-hydroxy-1,5-cyclohexadiene-1-carboxylic acid.
			GO:0000103	sulfate assimilation	The pathways by which inorganic sulfate is processed and incorporated into sulfated compounds.
			GO:0019752	carboxylic acid metabolic process	The chemical reactions and pathways involving carboxylic acids, any organic acid containing one or more carboxyl (COOH) groups or anions (COO-).
			GO:0009066	aspartate family amino acid metabolic process	The chemical reactions and pathways involving amino acids of the aspartate family, comprising asparagine, aspartate, lysine, methionine and threonine.
			GO:0019438	aromatic compound biosynthetic process	The chemical reactions and pathways resulting in the formation of aromatic compounds, any substance containing an aromatic carbon ring.
			GO:0006807	nitrogen compound metabolic process	The chemical reactions and pathways involving various organic and inorganic nitrogenous compounds; includes nitrogen fixation, nitrification, denitrification, assimilatory/dissimilatory nitrate reduction and the interconversion of nitrogenous organic matter and ammonium.
			GO:0006519	amino acid and derivative metabolic process	The chemical reactions and pathways involving amino acids, organic acids containing one or more amino substituents, and compounds derived from amino acids.
			GO:0009072	aromatic amino acid family metabolic process	The chemical reactions and pathways involving aromatic amino acid family, amino acids with aromatic ring (phenylalanine, tyrosine, tryptophan).
			GO:0006566	threonine metabolic process	The chemical reactions and pathways involving threonine (2-amino-3-hydroxybutyric acid), a polar, uncharged, essential amino acid found in peptide linkage in proteins.
			GO:0009058	biosynthetic process	The energy-requiring part of metabolism in which simpler substances are transformed into more complex ones, as in growth and other biosynthetic processes.
			GO:0006790	sulfur metabolic process	The chemical reactions and pathways involving the nonmetallic element sulfur or compounds that contain sulfur, such as the amino acids methionine and cysteine or the tripeptide glutathione.
			GO:0006520	amino acid metabolic process	The chemical reactions and pathways involving amino acids, organic acids containing one or more amino substituents.
			GO:0006725	aromatic compound metabolic process	The chemical reactions and pathways involving aromatic compounds, any organic compound characterized by one or more planar rings, each of which contains conjugated double bonds and delocalized pi electrons.
			GO:0006555	methionine metabolic process	The chemical reactions and pathways involving methionine (2-amino-4-(methylthio)butanoic acid), a sulfur-containing, essential amino acid found in peptide linkage in proteins.
			GO:0000096	sulfur amino acid metabolic process	The chemical reactions and pathways involving amino acids containing sulfur, comprising cysteine, homocysteine, methionine and selenocysteine.
			GO:0009073	aromatic amino acid family biosynthetic process	The chemical reactions and pathways resulting in the formation of aromatic amino acid family, amino acids with aromatic ring (phenylalanine, tyrosine, tryptophan).
			GO:0009081	branched chain family amino acid metabolic process	The chemical reactions and pathways involving amino acids containing a branched carbon skeleton, comprising isoleucine, leucine and valine.
			GO:0022627	cytosolic small ribosomal subunit	The small subunit of the ribosome that is found in the cytosol of the cell. The cytosol is that part of the cytoplasm that does not contain membranous or particulate subcellular components.
			GO:0033279	ribosomal subunit	Either of the two ribonucleoprotein complexes that associate to form a ribosome.
			GO:0015934	large ribosomal subunit	The larger of the two subunits of a ribosome. Two sites on the ribosomal large subunit are involved in translation, namely the aminoacyl site (A site) and peptidyl site (P site).
			GO:0022626	cytosolic ribosome	A ribosome that is found in the cytosol of the cell. The cytosol is that part of the cytoplasm that does not contain membranous or particulate subcellular components.
			GO:0005840	ribosome	An intracellular organelle, about 200 A in diameter, consisting of RNA and protein. It is the site of protein biosynthesis resulting from translation of messenger RNA (mRNA). It consists of two subunits, one large and one small, each containing only protein and RNA. Both the ribosome and its subunits are characterized by their sedimentation coefficients, expressed in Svedberg units (symbol: S). H…
			GO:0044445	cytosolic part	Any constituent part of cytosol, that part of the cytoplasm that does not contain membranous or particulate subcellular components.
			GO:0015935	small ribosomal subunit	The smaller of the two subunits of a ribosome.
2 3 4 5 6 8 9 10 12	(3, 2, 0), (4, 3, 0.0011976), (5, 3, 0), (6, 5, 0.0011976), (8, 2, 0), (9, 8, 0), (10, 9, 0), (12, 8, 0),	835	( YER143w YOL049w YMR213w YOR094w YPL051w YKL154w YIL061c YLR116w YIR005w YPL043w YMR268c YOR319w YNL251c YPR152c YBR065c YMR150c YJL001w YGR253c YER094c YML092c YGL011c YOR362c YLR142w YLR386w YOR151c YOR207c YPR010c YDR097c YOL090w YDL043c YFR019w YGL234w YLL011w YOL138c YLR196w YNL317w YPL151c YLL036c YDL145c YCL039w YOR269w YIR012w YPR137w YLR429w YOR272w YKL059c YNL006w YDR265w YLR239c YDL16…	0.000152
			GO:0031202	RNA splicing factor activity, transesterification mechanism	An activity which binds RNA and functions to assist splicing of substrate RNA(s) by facilitating the formation and stabilization of a catalytic conformation in which the splice junctions of the RNA(s) to be spliced are positioned for a transesterification reaction that occurs between two sites within the RNA(s) to be spliced.
			GO:0003723	RNA binding	Interacting selectively with an RNA molecule or a portion thereof.
			GO:0003676	nucleic acid binding	Interacting selectively with any nucleic acid.
			GO:0005488	binding	The selective, often stoichiometric, interaction of a molecule with one or more specific sites on another molecule.
			GO:0006397	mRNA processing	Any process involved in the conversion of a primary mRNA transcript into one or more mature mRNA(s) prior to translation into polypeptide.
			GO:0016072	rRNA metabolic process	The chemical reactions and pathways involving rRNA, ribosomal RNA, a structural constituent of ribosomes.
			GO:0016070	RNA metabolic process	The chemical reactions and pathways involving RNA, ribonucleic acid, one of the two main type of nucleic acid, consisting of a long, unbranched macromolecule formed from ribonucleotides joined in 3',5'-phosphodiester linkage.
			GO:0022613	ribonucleoprotein complex biogenesis and assembly	The cellular process by which a complex containing RNA and proteins, is synthesized, aggregates, and bonds together.
			GO:0008380	RNA splicing	The process of removing sections of the primary RNA transcript to remove sequences not present in the mature form of the RNA and joining the remaining sections to form the mature form of the RNA.
			GO:0016071	mRNA metabolic process	The chemical reactions and pathways involving mRNA, messenger RNA, which is responsible for carrying the coded genetic 'message', transcribed from DNA, to sites of protein assembly at the ribosomes.
			GO:0006139	nucleobase, nucleoside, nucleotide and nucleic acid metabolic process	The chemical reactions and pathways involving nucleobases, nucleosides, nucleotides and nucleic acids.
			GO:0043170	macromolecule metabolic process	The chemical reactions and pathways involving macromolecules, large molecules including proteins, nucleic acids and carbohydrates.
			GO:0006488	dolichol-linked oligosaccharide biosynthetic process	The chemical reactions and pathways resulting in the formation of dolichol-linked oligosaccharide, usually by a stepwise addition of glycosyl chains to endoplasmic reticulum membrane-bound dolichol-P.
			GO:0010467	gene expression	The process by which a gene's coding sequence is converted into a mature gene product or products (proteins or RNA). This includes the production of an RNA transcript as well as any processing to produce a mature RNA product or an mRNA (for protein-coding genes) and the translation of that mRNA into protein. Some protein processing events may be included when they are required to form an active f…
			GO:0046907	intracellular transport	The directed movement of substances within a cell.
			GO:0044238	primary metabolic process	Reactions involving those compounds which are formed as a part of the normal anabolic and catabolic processes. These processes take place in most, if not all, cells of the organism.
			GO:0006364	rRNA processing	Any process involved in the conversion of a primary ribosomal RNA (rRNA) transcript into one or more mature rRNA molecules.
			GO:0009987	cellular process	Processes that are carried out at the cellular level, but are not necessarily restricted to a single cell. For example, cell communication occurs among more than one cell, but occurs at the cellular level.
			GO:0043283	biopolymer metabolic process	The chemical reactions and pathways involving biopolymers, long, repeating chains of monomers found in nature e.g. polysaccharides and proteins.
			GO:0044237	cellular metabolic process	The chemical reactions and pathways by which individual cells transform chemical substances.
			GO:0042254	ribosome biogenesis and assembly	The process of the formation of the constituents of the ribosome subunits, their assembly, and their transport to the sites of protein synthesis.
			GO:0000377	RNA splicing, via transesterification reactions with bulged adenosine as nucleophile	Splicing of RNA via a series of two transesterification reactions with a bulged adenosine residue from the intron branch point as the initiating nucleophile. When the initial RNA for the splicing reaction is a single molecule (cis splicing), the excised intron is released in a lariat structure.
			GO:0016043	cellular component organization and biogenesis	A process that is carried out at the cellular level which results in the formation, arrangement of constituent parts, or disassembly of a cellular component; includes the plasma membrane and any external encapsulating structures such as the cell wall and cell envelope.
			GO:0000398	nuclear mRNA splicing, via spliceosome	The joining together of exons from one or more primary transcripts of nuclear messenger RNA (mRNA) and the excision of intron sequences, via a spliceosomal mechanism, so that mRNA consisting only of the joined exons is produced.
			GO:0006396	RNA processing	Any process involved in the conversion of one or more primary RNA transcripts into one or more mature RNA molecules.
			GO:0000375	RNA splicing, via transesterification reactions	Splicing of RNA via a series of two transesterification reactions.
			GO:0043233	organelle lumen	The volume enclosed by the membranes of a particular organelle, e.g. endoplasmic reticulum lumen, or the space between the two lipid bilayers of a double membrane surrounding an organelle, e.g. nuclear membrane lumen.
			GO:0044440	endosomal part	Any constituent part of an endosome, a membrane-bound organelle that carries materials newly ingested by endocytosis. It passes many of the materials to lysosomes for degradation.
			GO:0044446	intracellular organelle part	A constituent part of an intracellular organelle, an organized structure of distinctive morphology and function, occurring within the cell. Includes constituent parts of the nucleus, mitochondria, plastids, vacuoles, vesicles, ribosomes and the cytoskeleton but excludes the plasma membrane.
			GO:0032991	macromolecular complex	A stable assembly of two or more macromolecules, i.e. proteins, nucleic acids, carbohydrates or lipids, in which the constituent parts function together.
			GO:0043231	intracellular membrane-bound organelle	Organized structure of distinctive morphology and function, bounded by a single or double lipid bilayer membrane and occurring within the cell. Includes the nucleus, mitochondria, plastids, vacuoles, and vesicles. Excludes the plasma membrane.
			GO:0005684	U2-dependent spliceosome	The major (U2-dependent) spliceosome is composed of five snRNP complexes (U1, U2, U4, U5, and U6) as well as many non-snRNP proteins. It acts through many RNA-RNA, RNA-protein, and protein-protein interactions to precisely excise each intron and join the flanking exons.
			GO:0005730	nucleolus	A small, dense body one or more of which are present in the nucleus of eukaryotic cells. It is rich in RNA and protein, is not bounded by a limiting membrane, and is not seen during mitosis. Its prime function is the transcription of the nucleolar DNA into 45S ribosomal-precursor RNA, the processing of this RNA into 5.8S, 18S, and 28S components of ribosomal RNA, and the association of these comp…
			GO:0044428	nuclear part	Any constituent part of the nucleus, a membrane-bounded organelle of eukaryotic cells in which chromosomes are housed and replicated.
			GO:0005761	mitochondrial ribosome	A ribosome found in the mitochondrion of a eukaryotic cell; contains a characteristic set of proteins distinct from those of cytosolic ribosomes.
			GO:0046540	U4/U6 x U5 tri-snRNP complex	A complex composed of three small nuclear ribonucleoproteins, snRNP U4, snRNP U6 and snRNP U5.
			GO:0031974	membrane-enclosed lumen	The enclosed volume within a sealed membrane or between two sealed membranes.
			GO:0030529	ribonucleoprotein complex	A macromolecular complex containing both protein and RNA molecules.
			GO:0030532	small nuclear ribonucleoprotein complex	A complex composed of RNA of the small nuclear RNA (snRNA) class and protein, found in the nucleus of a eukaryotic cell. These are typically named after the snRNA(s) they contain, e.g. U1 snRNP or U4/U6 snRNP. Many, but not all, of these complexes are involved in splicing of nuclear mRNAs.
			GO:0043227	membrane-bound organelle	Organized structure of distinctive morphology and function, bounded by a single or double lipid bilayer membrane. Includes the nucleus, mitochondria, plastids, vacuoles, and vesicles. Excludes the plasma membrane.
			GO:0000315	organellar large ribosomal subunit	The larger of the two subunits of an organellar ribosome. Two sites on the ribosomal large subunit are involved in translation: the aminoacyl site (A site) and peptidyl site (P site).
			GO:0005762	mitochondrial large ribosomal subunit	The larger of the two subunits of a mitochondrial ribosome. Two sites on the ribosomal large subunit are involved in translation: the aminoacyl site (A site) and peptidyl site (P site).
			GO:0000313	organellar ribosome	A ribosome contained within a subcellular organelle.
			GO:0031981	nuclear lumen	The volume enclosed by the nuclear inner membrane.
			GO:0005681	spliceosome	A ribonucleoprotein complex, containing RNA and small nuclear ribonucleoproteins (snRNPs) that is assembled during the splicing of messenger RNA primary transcript to excise an intron.
			GO:0044422	organelle part	Any constituent part of an organelle, an organized structure of distinctive morphology and function. Includes constituent parts of the nucleus, mitochondria, plastids, vacuoles, vesicles, ribosomes and the cytoskeleton, but excludes the plasma membrane.
2 3 4 5 6 8 9 10 12	(3, 2, 0), (4, 3, 0), (5, 3, -1), (6, 5, 1), (8, 2, 0), (9, 8, -0.0178571), (10, 9, 0.0178571), (12, 8, 0),	56	( YOL112w YMR231w YPL242c YGR278w YML093w YDR437w YIL018w-a YMR106c YJL140w YKL040c YNR008w YFL034w YPL199c YKL148c YDR333c YDR049w YDR117c YBR251w YOL072w YDR068w YPL157w YNL024c YBR018c YML021c YBR111c YGL169w YGL067w YDR005c YDL153c YLR242c YGL018c YOR368w YDL217c YJR047c YNR017w YGR277c YDR248c YOL039w YLL018c-a YKL053c-a YHR143w-a YER049w YLR231c YGL232w YJR025c YKL114c YER004w YML036w YNL27…	0.000186
2 3 4 5 6 8 9 10 12 13	(2, 13, 1.03191), (3, 2, -1), (4, 3, 1), (5, 3, 1), (6, 5, 0), (8, 2, 0), (9, 8, -1), (10, 9, 0.5), (12, 8, 0),	94	( * * YBR198c * YML001w * YNL241c * YBR003w * * * YHR042w YLR253w * * * YDR159w * YIL026c YOL022c * * * * YKL113c * * * * * * * * * * YJR123w * * * * * * * * * * * * * * * * * * * * * * * * * * * * * * * * * * * * * * * * * * * * * * * * * * * * * * * * * )	9.7e-05
2 3 4 5 6 8 9 10 12 13	(2, 13, 1), (3, 2, 0), (4, 3, 0), (5, 3, -1), (6, 5, 1), (8, 2, 0), (9, 8, -0.0204082), (10, 9, 0.0204082), (12, 8, 0),	49	( YKL218c YPR068c YOR274w YJL026w YKR070w YJL109c YNL073w YKL205w YMR231w YGR278w YDR437w YIL018w-a YMR106c YKL040c YNR008w YFL034w YDR333c YDR049w YDR117c YBR251w YOL072w YDR068w YPL157w YBR018c YBR111c YGL067w YDL153c YOR368w YDL217c YJR047c YNR017w YGR277c YDR248c YOL039w YLL018c-a YKL053c-a YHR143w-a YLR231c YGL232w YJR025c YER004w YML036w YNL272c YNL070w YLR337c YHR191c YDL057w YBR231c * )	0.000186
2 3 4 5 6 8 9 10 12 13	(2, 13, 0), (3, 2, 0), (4, 3, 0), (5, 3, 0), (6, 5, 0), (8, 2, 0), (9, 8, -0.0307692), (10, 9, 0.0307692), (12, 8, 0),	65	( YDL105w YOL149w YCL059c YBL102w YGR005c YDR045c YDR427w YJR007w YLR022c YBL071w-a YHR068w YCR044c YOL077c YKL095w YOR095c YNL263c YKR062w YGR172c YER126c YDR339c YDL208w YLR147c YPR016c YFL045c YDR140w YNR003c YHR013c YPR113w YJR017c YHR089c YDL125c YBL057c YDR404c YNL221c YJR057w YMR281w YMR236w YIR022w YLR066w YOR298c-a YOR224c YMR260c YCR063w YPR187w YDL120w YGR074w YGL240w YLR298c YLR275w Y…	0.000132
			GO:0034062	RNA polymerase activity	Catalysis of the reaction: nucleoside triphosphate + RNA(n) = diphosphate + RNA(n+1); the synthesis of RNA from ribonucleotide triphosphates in the presence of a nucleic acid template.
			GO:0003899	DNA-directed RNA polymerase activity	Catalysis of the reaction: nucleoside triphosphate + RNA(n) = diphosphate + RNA(n+1). Utilizes a DNA template, i.e. the catalysis of DNA-template-directed extension of the 3'-end of an RNA strand by one nucleotide at a time. Can initiate a chain 'de novo'.
			GO:0016070	RNA metabolic process	The chemical reactions and pathways involving RNA, ribonucleic acid, one of the two main type of nucleic acid, consisting of a long, unbranched macromolecule formed from ribonucleotides joined in 3',5'-phosphodiester linkage.
			GO:0006139	nucleobase, nucleoside, nucleotide and nucleic acid metabolic process	The chemical reactions and pathways involving nucleobases, nucleosides, nucleotides and nucleic acids.
			GO:0043170	macromolecule metabolic process	The chemical reactions and pathways involving macromolecules, large molecules including proteins, nucleic acids and carbohydrates.
			GO:0010467	gene expression	The process by which a gene's coding sequence is converted into a mature gene product or products (proteins or RNA). This includes the production of an RNA transcript as well as any processing to produce a mature RNA product or an mRNA (for protein-coding genes) and the translation of that mRNA into protein. Some protein processing events may be included when they are required to form an active f…
			GO:0043283	biopolymer metabolic process	The chemical reactions and pathways involving biopolymers, long, repeating chains of monomers found in nature e.g. polysaccharides and proteins.
			GO:0006396	RNA processing	Any process involved in the conversion of one or more primary RNA transcripts into one or more mature RNA molecules.
			GO:0055029	nuclear DNA-directed RNA polymerase complex	A protein complex, located in the nucleus, that possesses DNA-directed RNA polymerase activity.
			GO:0005685	snRNP U1	Ribonucleoprotein complex containing small nuclear RNA U1; a component of the major spliceosome complex.
			GO:0000428	DNA-directed RNA polymerase complex	A protein complex that possesses DNA-directed RNA polymerase activity.
			GO:0005730	nucleolus	A small, dense body one or more of which are present in the nucleus of eukaryotic cells. It is rich in RNA and protein, is not bounded by a limiting membrane, and is not seen during mitosis. Its prime function is the transcription of the nucleolar DNA into 45S ribosomal-precursor RNA, the processing of this RNA into 5.8S, 18S, and 28S components of ribosomal RNA, and the association of these comp…
			GO:0044428	nuclear part	Any constituent part of the nucleus, a membrane-bounded organelle of eukaryotic cells in which chromosomes are housed and replicated.
			GO:0030880	RNA polymerase complex	Any complex that possesses RNA polymerase activity; generally comprises a catalytic subunit and one or more additional subunits.
			GO:0030529	ribonucleoprotein complex	A macromolecular complex containing both protein and RNA molecules.
			GO:0005634	nucleus	A membrane-bounded organelle of eukaryotic cells in which chromosomes are housed and replicated. In most cells, the nucleus contains all of the cell's chromosomes except the organellar chromosomes, and is the site of RNA synthesis and processing. In some species, or in specialized cell types, RNA metabolism or DNA replication may be absent.
			GO:0031981	nuclear lumen	The volume enclosed by the nuclear inner membrane.
			GO:0044452	nucleolar part	Any constituent part of a nucleolus, a small, dense body one or more of which are present in the nucleus of eukaryotic cells. It is rich in RNA and protein, is not bounded by a limiting membrane, and is not seen during mitosis.
2 3 4 5 6 8 9 10 12 13	(2, 13, 1), (3, 2, -0.0851064), (4, 3, 0), (5, 3, 0), (6, 5, 0), (8, 2, 0), (9, 8, -0.723404), (10, 9, 0), (12, 8, 0),	47	( YDL098c YBR282w YHR038w YDR363w-a YMi025 YDR462w * * * * * * * * * * * * * * * * * * * * * YLR192c * * * * * * * YHR081w * YHR134w YDL076c YGR215w * * * * * YLR068w YDL115c )	0.000194
			GO:0010467	gene expression	The process by which a gene's coding sequence is converted into a mature gene product or products (proteins or RNA). This includes the production of an RNA transcript as well as any processing to produce a mature RNA product or an mRNA (for protein-coding genes) and the translation of that mRNA into protein. Some protein processing events may be included when they are required to form an active f…
2 3 4 5 6 8 12	(3, 2, -1), (4, 3, 1), (5, 3, 0), (6, 5, 1), (8, 2, 0), (12, 8, 0),	301	( YJL189w YKR094c YOR182c-a YMR276w YDR026c YMR301c YDR091c YIL074c YPL218w YOR089c YLR369w YPL106c YNR051c_1 * YPL117c YKL010c_2 YML024w YDR270w YCR092c YDL140c YMR116c YMR102c YCR066w YNR052c YDL195w YMR277w YMR290c YDR188w YDR212w YJL008c YOR303w YNL217w YHR158c YER164w YOR304w YDR064w YPR043w-a YJL191w YGL058w YOR133w YJR040w YHR072w YDR524c * YMR105c * YJL106w YOR061w YJR065c YHR007c YIR004w…	0.000125
			GO:0005198	structural molecule activity	The action of a molecule that contributes to the structural integrity of a complex or assembly within or outside a cell.
			GO:0003735	structural constituent of ribosome	The action of a molecule that contributes to the structural integrity of the ribosome.
			GO:0006412	translation	The chemical reactions and pathways resulting in the formation of a protein. This is a ribosome-mediated process in which the information in messenger RNA (mRNA) is used to specify the sequence of amino acids in the protein.
			GO:0009059	macromolecule biosynthetic process	The chemical reactions and pathways resulting in the formation of macromolecules, large molecules including proteins, nucleic acids and carbohydrates.
			GO:0022627	cytosolic small ribosomal subunit	The small subunit of the ribosome that is found in the cytosol of the cell. The cytosol is that part of the cytoplasm that does not contain membranous or particulate subcellular components.
			GO:0033279	ribosomal subunit	Either of the two ribonucleoprotein complexes that associate to form a ribosome.
			GO:0015934	large ribosomal subunit	The larger of the two subunits of a ribosome. Two sites on the ribosomal large subunit are involved in translation, namely the aminoacyl site (A site) and peptidyl site (P site).
			GO:0022626	cytosolic ribosome	A ribosome that is found in the cytosol of the cell. The cytosol is that part of the cytoplasm that does not contain membranous or particulate subcellular components.
			GO:0005840	ribosome	An intracellular organelle, about 200 A in diameter, consisting of RNA and protein. It is the site of protein biosynthesis resulting from translation of messenger RNA (mRNA). It consists of two subunits, one large and one small, each containing only protein and RNA. Both the ribosome and its subunits are characterized by their sedimentation coefficients, expressed in Svedberg units (symbol: S). H…
			GO:0022625	cytosolic large ribosomal subunit	The large subunit of the ribosome that is found in the cytosol of the cell. The cytosol is that part of the cytoplasm that does not contain membranous or particulate subcellular components.
			GO:0044445	cytosolic part	Any constituent part of cytosol, that part of the cytoplasm that does not contain membranous or particulate subcellular components.
			GO:0005829	cytosol	That part of the cytoplasm that does not contain membranous or particulate subcellular components.
			GO:0015935	small ribosomal subunit	The smaller of the two subunits of a ribosome.
2 3 4 5 6 8 12	(3, 2, -1), (4, 3, 0.664459), (5, 3, 0), (6, 5, 0.664459), (8, 2, 0), (12, 8, 0),	453	( YJL189w YKR094c YOR182c-a YMR276w YKL211c_1 YDR026c YMR301c YDR091c YIL074c YPL218w YOR089c YLR369w YPL106c YNR051c_1 * YPL117c YKL010c_2 YML024w YPR167c YDR270w YCR092c YIL162w YML123c YDL140c YMR116c YMR102c YCR066w YNR052c YDL195w YMR277w YMR290c YDR188w YDR212w YJL008c YOR303w YNL217w YHR158c YER164w YOR304w YDR237w YDR064w YPR043w-a YHR106w YJL191w YGL058w YGL009c YJR139c YER052c YOR133w Y…	8.1e-05
			GO:0005198	structural molecule activity	The action of a molecule that contributes to the structural integrity of a complex or assembly within or outside a cell.
			GO:0003735	structural constituent of ribosome	The action of a molecule that contributes to the structural integrity of the ribosome.
			GO:0044249	cellular biosynthetic process	The chemical reactions and pathways resulting in the formation of substances, carried out by individual cells.
			GO:0009308	amine metabolic process	The chemical reactions and pathways involving any organic compound that is weakly basic in character and contains an amino or a substituted amino group. Amines are called primary, secondary, or tertiary according to whether one, two, or three carbon atoms are attached to the nitrogen atom.
			GO:0006791	sulfur utilization	(null)
			GO:0008652	amino acid biosynthetic process	The chemical reactions and pathways resulting in the formation of amino acids, organic acids containing one or more amino substituents.
			GO:0006082	organic acid metabolic process	The chemical reactions and pathways involving organic acids, any acidic compound containing carbon in covalent linkage.
			GO:0044271	nitrogen compound biosynthetic process	The chemical reactions and pathways resulting in the formation of organic and inorganic nitrogenous compounds.
			GO:0009309	amine biosynthetic process	The chemical reactions and pathways resulting in the formation of any organic compound that is weakly basic in character and contains an amino or a substituted amino group. Amines are called primary, secondary, or tertiary according to whether one, two, or three carbon atoms are attached to the nitrogen atom.
			GO:0046417	chorismate metabolic process	The chemical reactions and pathways involving chorismate, the anion of (3R-trans)-3-((1-carboxyethenyl)oxy)-4-hydroxy-1,5-cyclohexadiene-1-carboxylic acid.
			GO:0000103	sulfate assimilation	The pathways by which inorganic sulfate is processed and incorporated into sulfated compounds.
			GO:0019752	carboxylic acid metabolic process	The chemical reactions and pathways involving carboxylic acids, any organic acid containing one or more carboxyl (COOH) groups or anions (COO-).
			GO:0019438	aromatic compound biosynthetic process	The chemical reactions and pathways resulting in the formation of aromatic compounds, any substance containing an aromatic carbon ring.
			GO:0006807	nitrogen compound metabolic process	The chemical reactions and pathways involving various organic and inorganic nitrogenous compounds; includes nitrogen fixation, nitrification, denitrification, assimilatory/dissimilatory nitrate reduction and the interconversion of nitrogenous organic matter and ammonium.
			GO:0006519	amino acid and derivative metabolic process	The chemical reactions and pathways involving amino acids, organic acids containing one or more amino substituents, and compounds derived from amino acids.
			GO:0009072	aromatic amino acid family metabolic process	The chemical reactions and pathways involving aromatic amino acid family, amino acids with aromatic ring (phenylalanine, tyrosine, tryptophan).
			GO:0009058	biosynthetic process	The energy-requiring part of metabolism in which simpler substances are transformed into more complex ones, as in growth and other biosynthetic processes.
			GO:0006520	amino acid metabolic process	The chemical reactions and pathways involving amino acids, organic acids containing one or more amino substituents.
			GO:0009073	aromatic amino acid family biosynthetic process	The chemical reactions and pathways resulting in the formation of aromatic amino acid family, amino acids with aromatic ring (phenylalanine, tyrosine, tryptophan).
			GO:0009081	branched chain family amino acid metabolic process	The chemical reactions and pathways involving amino acids containing a branched carbon skeleton, comprising isoleucine, leucine and valine.
			GO:0022627	cytosolic small ribosomal subunit	The small subunit of the ribosome that is found in the cytosol of the cell. The cytosol is that part of the cytoplasm that does not contain membranous or particulate subcellular components.
			GO:0033279	ribosomal subunit	Either of the two ribonucleoprotein complexes that associate to form a ribosome.
			GO:0022626	cytosolic ribosome	A ribosome that is found in the cytosol of the cell. The cytosol is that part of the cytoplasm that does not contain membranous or particulate subcellular components.
			GO:0005840	ribosome	An intracellular organelle, about 200 A in diameter, consisting of RNA and protein. It is the site of protein biosynthesis resulting from translation of messenger RNA (mRNA). It consists of two subunits, one large and one small, each containing only protein and RNA. Both the ribosome and its subunits are characterized by their sedimentation coefficients, expressed in Svedberg units (symbol: S). H…
			GO:0044445	cytosolic part	Any constituent part of cytosol, that part of the cytoplasm that does not contain membranous or particulate subcellular components.
			GO:0005829	cytosol	That part of the cytoplasm that does not contain membranous or particulate subcellular components.
			GO:0015935	small ribosomal subunit	The smaller of the two subunits of a ribosome.
2 3 4 5 6 8 12	(3, 2, -1), (4, 3, 1), (5, 3, 1), (6, 5, 0.00277008), (8, 2, 0), (12, 8, 0),	361	( YJL203w YOL111c * YOR257w YGR058w * YKR080w YOR185c YPR112c YKL010c_1 YPR103w YER178w YKL079w YBR198c YBR103w YDR142c YBR246w YDR128w * * YKR024c YGL150c YML001w * YEL012w YOR339c * * YLR304c YDR448w YPR074c YLR109w YNL121c * YNL241c * YDL028c * * YHR137w * * YOR259c YNL059c * YGL128c YPL074w YPR011c YPR128c YBR003w YPL069c YPL020c * YOR136w * YOR141c * * * YMR314w * YJL024c YJR036c * YBL104c *…	0.000141
			GO:0033013	tetrapyrrole metabolic process	The chemical reactions and pathways involving tetrapyrroles, natural pigments containing four pyrrole rings joined by one-carbon units linking position 2 of one pyrrole ring to position 5 of the next.
			GO:0006783	heme biosynthetic process	The chemical reactions and pathways resulting in the formation of heme, any compound of iron complexed in a porphyrin (tetrapyrrole) ring, from less complex precursors.
			GO:0006778	porphyrin metabolic process	The chemical reactions and pathways involving any member of a large group of derivatives or analogs of porphyrin. Porphyrins consists of a ring of four pyrrole nuclei linked each to the next at their alpha positions through a methine group.
			GO:0042440	pigment metabolic process	The chemical reactions and pathways involving pigment, any general or particular coloring matter in living organisms, e.g. melanin.
			GO:0006779	porphyrin biosynthetic process	The chemical reactions and pathways resulting in the formation of any member of a large group of derivatives or analogs of porphyrin. Porphyrin consists of a ring of four pyrrole nuclei linked each to the next at their alpha positions through a methine group.
			GO:0033014	tetrapyrrole biosynthetic process	The chemical reactions and pathways leading to the formation of tetrapyrroles, natural pigments containing four pyrrole rings joined by one-carbon units linking position 2 of one pyrrole ring to position 5 of the next.
			GO:0042168	heme metabolic process	The chemical reactions and pathways involving heme, any compound of iron complexed in a porphyrin (tetrapyrrole) ring.
			GO:0019748	secondary metabolic process	The chemical reactions and pathways resulting in many of the chemical changes of compounds that are not necessarily required for growth and maintenance of cells, and are often unique to a taxon. In multicellular organisms secondary metabolism is generally carried out in specific cell types, and may be useful for the organism as a whole. In unicellular organisms, secondary metabolism is often used…
			GO:0046148	pigment biosynthetic process	The chemical reactions and pathways resulting in the formation of a pigment, any general or particular coloring matter in living organisms, e.g. melanin.
2 3 4 5 6 8 12	(3, 2, 0.0539419), (4, 3, 0), (5, 3, 1), (6, 5, -1), (8, 2, 0), (12, 8, 0),	241	( YOR180c * YIL155c * YBR164c YMR138w * * YDR429c * YGR135w YPL234c YHR026w * * * YPR178w YOR212w * YMR093w YHR065c YNR019w * * YGR171c YMR118c YIL125w * YNL163c YPR019w * * * YJL031c YMR300c * YER107c * * * * * YDR394w YBR080c YPR021c YPL134c YPR058w YMR247c YOR106w YLR245c YHR099w * * * * * * * * YBR061c YMR125w * * YDR145w YBR041w YGL017w YHR091c YKR009c YOR112w YAR003w * YOL003c * YML014w * Y…	0.000129
			GO:0008324	cation transmembrane transporter activity	Catalysis of the transfer of cation from one side of the membrane to the other.
			GO:0016944	RNA polymerase II transcription elongation factor activity	Any activity that modulates the rate of transcription elongation, the addition of ribonucleotides to an RNA molecule catalyzed by RNA polymerase II following transcription initiation.
			GO:0022892	substrate-specific transporter activity	Enables the directed movement of a specific substance or group of related substances (such as macromolecules, small molecules, ions) into, out of, within or between cells.
			GO:0022891	substrate-specific transmembrane transporter activity	Catalysis of the transfer of a specific substance or group of related substances from one side of a membrane to the other.
			GO:0015077	monovalent inorganic cation transmembrane transporter activity	Catalysis of the transfer of a inorganic cations with a valency of one from one side of a membrane to the other. Inorganic cations are atoms or small molecules with a positive charge that do not contain carbon in covalent linkage.
			GO:0022890	inorganic cation transmembrane transporter activity	Catalysis of the transfer of inorganic cations from one side of a membrane to the other. Inorganic cations are atoms or small molecules with a positive charge that do not contain carbon in covalent linkage.
			GO:0015078	hydrogen ion transmembrane transporter activity	Catalysis of the transfer of hydrogen ions from one side of a membrane to the other.
			GO:0006479	protein amino acid methylation	The addition of a methyl group to a protein amino acid. A methyl group is derived from methane by the removal of a hydrogen atom.
			GO:0006119	oxidative phosphorylation	The phosphorylation of ADP to ATP that accompanies the oxidation of a metabolite through the operation of the respiratory chain. Oxidation of compounds establishes a proton gradient across the membrane, providing the energy for ATP synthesis.
			GO:0042775	organelle ATP synthesis coupled electron transport	The transfer of electrons through a series of electron donors and acceptors, generating energy that is ultimately used for synthesis of ATP, as it occurs in the mitochondrial inner membrane or chloroplast thylakoid membrane; as in, but not restricted to, the eukaryotes (Eukaryota, ncbi_taxonomy_id:2759).
			GO:0008213	protein amino acid alkylation	The addition of an alkyl group to a protein amino acid. An alkyl group is any group derived from an alkane by removal of one hydrogen atom.
			GO:0042773	ATP synthesis coupled electron transport	The transfer of electrons through a series of electron donors and acceptors, generating energy that is ultimately used for synthesis of ATP.
			GO:0032259	methylation	The process by which a methyl group is covalently attached to a molecule.
			GO:0043414	biopolymer methylation	The covalent attachment of a methyl residue to one or more monomeric units in a polypeptide, polynucleotide, polysaccharide, or other biological polymer.
			GO:0006730	one-carbon compound metabolic process	The chemical reactions and pathways involving compounds containing a single carbon atom.
			GO:0016571	histone methylation	The modification of histones by addition of methyl groups.
			GO:0016593	Cdc73/Paf1 complex	A multiprotein complex that associates with RNA polymerase II and general RNA polymerase II transcription factor complexes and may be involved in both transcriptional initiation and elongation. In Saccharomyces the complex contains Paf1p, Cdc73p, Hpr1p, Ccr4p, Ctr9p, Rtf1p, and Leo1p.
			GO:0005746	mitochondrial respiratory chain	The protein complexes that form the mitochondrial electron transport system (the respiratory chain). Complexes I, III and IV can transport protons if embedded in an oriented membrane, such as an intact mitochondrial inner membrane.
			GO:0044455	mitochondrial membrane part	Any constituent part of the mitochondrial membrane, either of the lipid bilayers that surround the mitochondrion and form the mitochondrial envelope.
2 3 4 5 6 8 12	(3, 2, 1), (4, 3, -0.883268), (5, 3, -1), (6, 5, 0.116732), (8, 2, 0), (12, 8, 0),	257	( * YNL224c * YMR001c YOL113w * * * * * YJR060w * YMR271c YNR041c YPL028w * YJR099w * * * YDL097c YHR168w * YHR186c * YBR039w YNL036w * * YPL138c * * * * * * YKL192c * * * * * * YHR164c YBL004w YGR098c YPR045c YMR223w YLR071c YCR033w YOR336w * * YER105c * YPL006w YDR108w YKL215c * * YGL246c YNL020c YLR039c YNL247w YDR390c YLR148w YOR048c YIL075c * YDR080w * * * YGR185c YDL148c YHR085w YPR072w YOR…	0.000163
2 3 4 5 6 8 12	(3, 2, 2), (4, 3, -2), (5, 3, -2), (6, 5, 0), (8, 2, 0), (12, 8, 0),	67	( * * YKL074c * YGL137w YJR104c * * YJR077c * * YPR122w YNL243w YBR229c * YEL020c YNR013c * * YLR027c YLR130c YGR208w * * YLR106c YKR016w * YPL085w * * YMR009w * * * * * * * YER157w YLR015w YKR051w * YOR175c YGL211w YGL198w YOL093w YML059c * YGR119c * * * * * YPL024w * * YJL059w * * * * * * * * * )	0.000217
2 3 4 5 6 8 12	(3, 2, 1), (4, 3, -1), (5, 3, -2), (6, 5, 1), (8, 2, 0), (12, 8, 0),	54	( YDR129c YML082w YDR518w YGL167c YFL003c YOL136c YIR002c YNL135c * YOL100w YMR104c YMR089c * YIL031w YMR047c YGL154c YLR318w YPR062w_2 YHR119w YPL216w YPR006c YNL117w * YOL122c YDR062w YMR250w * YKL189w YNL173c YHR110w-a YOR122c YML068w YJR044c * YKR002w YPL196w YDL103c * * YBL091c YNR048w * YMR262w YNL312w YGL161c YKR088c YDR217c YPR200c * YNR012w * YLR099c * * )	0.000134
2 3 4 5 6 8 12	(3, 2, 0), (4, 3, 0.195122), (5, 3, 1), (6, 5, -0.804878), (8, 2, 0), (12, 8, 0),	123	( * * * * YER169w_1 * * * * * YGR280c * * * YNL130c * * * YLR421c YLL041c YOR065w YMR017w YLR128w YOR039w * YFR052w * YER163c * * * YPR073c YPR131c * * YNL310c * YER112w YGR078c YOL071w * YGL187c YKL016c * YLR310c * YGR020c YDR529c YJL104w YGL191w * YEL020w-a YDR086c YAL041w * * * * YJR138w * * YLR087c * * * * * * * YOR181w * * * YLR418c * * * * * * * * * YOL010w YLR209c * * * * * * YNL052w * YDR…	0.000123
			GO:0015002	heme-copper terminal oxidase activity	Catalysis of the four-electron reduction of dioxygen (O2) to water, coupled to generation of a proton electrochemical gradient across a membrane.
			GO:0008324	cation transmembrane transporter activity	Catalysis of the transfer of cation from one side of the membrane to the other.
			GO:0016675	oxidoreductase activity, acting on heme group of donors	Catalysis of an oxidation-reduction (redox) reaction in which a heme group acts as a hydrogen or electron donor and reduces a hydrogen or electron acceptor.
			GO:0004129	cytochrome-c oxidase activity	Catalysis of the transfer of a solute or solutes from one side of a membrane to the other according to the reaction: 4 ferrocytochrome c + O2 = 4 ferricytochrome c + 2 H2O.
			GO:0022892	substrate-specific transporter activity	Enables the directed movement of a specific substance or group of related substances (such as macromolecules, small molecules, ions) into, out of, within or between cells.
			GO:0015077	monovalent inorganic cation transmembrane transporter activity	Catalysis of the transfer of a inorganic cations with a valency of one from one side of a membrane to the other. Inorganic cations are atoms or small molecules with a positive charge that do not contain carbon in covalent linkage.
			GO:0022890	inorganic cation transmembrane transporter activity	Catalysis of the transfer of inorganic cations from one side of a membrane to the other. Inorganic cations are atoms or small molecules with a positive charge that do not contain carbon in covalent linkage.
			GO:0016676	oxidoreductase activity, acting on heme group of donors, oxygen as acceptor	Catalysis of an oxidation-reduction (redox) reaction in which a heme group acts as a hydrogen or electron donor and reduces oxygen.
			GO:0015078	hydrogen ion transmembrane transporter activity	Catalysis of the transfer of hydrogen ions from one side of a membrane to the other.
			GO:0006118	electron transport	The transport of electrons from an electron donor to an electron acceptor.
			GO:0006793	phosphorus metabolic process	The chemical reactions and pathways involving the nonmetallic element phosphorus or compounds that contain phosphorus, usually in the form of a phosphate group (PO4).
			GO:0006119	oxidative phosphorylation	The phosphorylation of ADP to ATP that accompanies the oxidation of a metabolite through the operation of the respiratory chain. Oxidation of compounds establishes a proton gradient across the membrane, providing the energy for ATP synthesis.
			GO:0042775	organelle ATP synthesis coupled electron transport	The transfer of electrons through a series of electron donors and acceptors, generating energy that is ultimately used for synthesis of ATP, as it occurs in the mitochondrial inner membrane or chloroplast thylakoid membrane; as in, but not restricted to, the eukaryotes (Eukaryota, ncbi_taxonomy_id:2759).
			GO:0006091	generation of precursor metabolites and energy	The chemical reactions and pathways resulting in the formation of precursor metabolites, substances from which energy is derived, and the processes involved in the liberation of energy from these substances.
			GO:0042773	ATP synthesis coupled electron transport	The transfer of electrons through a series of electron donors and acceptors, generating energy that is ultimately used for synthesis of ATP.
			GO:0016310	phosphorylation	The process of introducing a phosphate group into a molecule, usually with the formation of a phosphoric ester, a phosphoric anhydride or a phosphoric amide.
			GO:0006796	phosphate metabolic process	The chemical reactions and pathways involving the phosphate group, the anion or salt of any phosphoric acid.
			GO:0019866	organelle inner membrane	The inner, i.e. lumen-facing, lipid bilayer of an organelle envelope; usually highly selective to most ions and metabolites.
			GO:0005751	mitochondrial respiratory chain complex IV	A part of the respiratory chain located in the mitochondrion, containing the 13 polypeptide subunits of cytochrome c oxidase, including cytochrome a and cytochrome a3. Catalyzes the oxidation of reduced cytochrome c by dioxygen (O2). Found in eukaryotes.
			GO:0005743	mitochondrial inner membrane	The inner, i.e. lumen-facing, lipid bilayer of the mitochondrial envelope. It is highly folded to form cristae.
			GO:0045277	respiratory chain complex IV	A part of the respiratory chain, containing the 13 polypeptide subunits of cytochrome c oxidase, including cytochrome a and cytochrome a3. Catalyzes the oxidation of reduced cytochrome c by dioxygen (O2).
			GO:0005746	mitochondrial respiratory chain	The protein complexes that form the mitochondrial electron transport system (the respiratory chain). Complexes I, III and IV can transport protons if embedded in an oriented membrane, such as an intact mitochondrial inner membrane.
			GO:0044455	mitochondrial membrane part	Any constituent part of the mitochondrial membrane, either of the lipid bilayers that surround the mitochondrion and form the mitochondrial envelope.
2 3 4 5 6 8 12	(3, 2, 1.30137), (4, 3, -1), (5, 3, -2), (6, 5, 1), (8, 2, 0), (12, 8, 0),	73	( * YDR518w YGL167c YFL003c YOL136c YIR002c * YNL135c * YOL100w YMR104c * YMR089c * YIL031w YMR047c YGL154c * YLR318w YPR062w_2 YHR119w YPL216w YPR006c YNL117w * * YOL122c YDR062w YMR250w * YKL189w YNL173c YDR173c YHR110w-a YOR122c YML068w * * YJR044c * YKR002w YPL196w YDL103c YLR299w * * * * YBL091c YGL243w * YNR048w * YMR262w YNL312w YGL161c YKR088c * * YDR217c YHR114w * * * YPR200c * * YNR012w…	8.2e-05
2 3 4 5 6 8 12	(3, 2, 2.11111), (4, 3, -2), (5, 3, -2), (6, 5, 0), (8, 2, 0), (12, 8, 0),	72	( YKL074c * * YGL137w YJR104c * * YJR077c * * YPR122w YNL243w YBR229c * YEL020c YNR013c * * YLR027c YLR130c YGR208w * YKR090w_1 * YCR032w YLR106c YKR016w * YPL085w * * YMR009w * * * * * * * YER157w * YLR015w YKR051w * YOR175c YGL211w YGL198w YOL093w YML059c * YGR119c * * * * * * YPL024w * * * YJL059w * * * * * * * * * * )	0.000113
2 3 4 5 6 8 12	(3, 2, -1), (4, 3, 1), (5, 3, 2), (6, 5, -0.985075), (8, 2, 0), (12, 8, 0),	67	( YOR157c YOL038w * YKL021c * * * * YOR027w YOR258w * YAL058w YGR257c * YPL170w YDL017w YIR036c YPL208w YDL185w YHR215w YLR001c YOL126c YKR048c YNL168c * * * YLR422w * * * YKL125w YBR086c * * * * YJR105w YPL152w * YKL080w * YNL288w * YPR051w YPL129w * * YMR203w * * YNL239w YOR278w YOR008c_1 * YOR058c * YBR096w * * YIL084c * YBR053c * * YJR141w * )	0.000117
2 3 4 5 6 8 12	(3, 2, -1), (4, 3, 1.07042), (5, 3, 2), (6, 5, -0.915493), (8, 2, 0), (12, 8, 0),	71	( YOL038w * YKL021c * * * * YOR027w YOR258w * YAL058w YGR257c YML028w YKL067w * YPL054w YPL170w YDL017w YIR036c YPL208w YDL185w YER043c YHR215w YLR001c YOL126c YKR048c YNL168c YLR019w * * * YLR422w * * * YKL125w YBR086c * * * * YJR105w YPL152w * YKL080w * YNL288w * YPR051w YPL129w * * YMR203w * * YNL239w YOR278w YOR008c_1 * YOR058c * YBR096w * * YIL084c * YBR053c * * YJR141w * )	0.000197
2 3 4 5 6 8 12	(3, 2, 0), (4, 3, 0.00420168), (5, 3, -1), (6, 5, 1.0042), (8, 2, 0), (12, 8, 0),	238	( YDR364c YDR021w * YJR064w YJL014w YOR290c YJR035w YDR334w YPR102c YPL091w * YLR069c YNL071w YOR109w * YJL187c * YOR054c YBR143c YDR454c YDL007w YGR270w YMR241w YOL013c YIL165c YOR201c YDL112w YGL065c YLR056w YJR101w YKL078w YPL259c * YOL098c YJR148w YNL290w YIL144w YNL084c YOL142w YML102w * YPR125w YNL045w YKL135c * YHR108w YML035c YPL249c YJL154c * YHR166c YPL207w YOR317w YGR216c YDL003w YML00…	0.000108
			GO:0015936	coenzyme A metabolic process	The chemical reactions and pathways involving coenzyme A, 3'-phosphoadenosine-(5')diphospho(4')pantatheine, an acyl carrier in many acylation and acyl-transfer reactions in which the intermediate is a thiol ester.
			GO:0015937	coenzyme A biosynthetic process	The chemical reactions and pathways resulting in the formation of coenzyme A, 3'-phosphoadenosine-(5')diphospho(4')pantatheine, an acyl carrier in many acylation and acyl-transfer reactions in which the intermediate is a thiol ester.
2 3 4 5 6 8 12	(3, 2, -0.73913), (4, 3, 1), (5, 3, 2), (6, 5, -1), (8, 2, 0), (12, 8, 0),	69	( * * YDL017w YIR036c YPL208w YDL185w YHR215w YLR001c YOL126c YKR048c YNL168c * * * YLR422w * * * * YKL125w YBR086c * YNL249c * * * * YJR105w YPL152w * YKL080w * YNL288w * YPR051w YPL129w * * YMR203w * * * * YCR088w * * * * YNL239w YOR278w YOR008c_1 * * YOR058c YBR096w * * * * YIL084c * YBR053c * * * * * YJR141w * )	0.000113
2 3 4 5 6 8 12	(3, 2, 0.111111), (4, 3, 0), (5, 3, -1), (6, 5, 1), (8, 2, 0), (12, 8, 0),	180	( YJL026w YIL030c YKR070w * * YGL023c YLL050c YGL103w YMR292w YOR294w YNL244c * YNL262w YGR048w YJL109c * * YMR223w YNL073w * * YPL217c YBL022c YKL205w * YLR206w YOL112w * * YMR231w YPL242c YGR278w * YOR156c YML093w YDR531w * YDR437w YIL068c YIL018w-a YMR106c YJL140w YKL040c * YNR008w * YJL100w YFL034w YMR032w YPL199c YKL148c YJR051w YDR333c YML070w YPL191c YHR204w * YMR110c * YLR060w YDR049w YDR…	0.000118
2 3 4 5 6 8 12	(3, 2, -1), (4, 3, 0.580786), (5, 3, 0), (6, 5, 0.580786), (8, 2, 0), (12, 8, 0),	229	( YFL028c YOR108w YGR178c YBR166c YJR103w YNL212w YGR170w YNL222w YJL071w_1 YJR016c YHR039c * YOR192c YLR058c YDR336w YMR145c * YOR033c YNL292w YCR014c YIL070c YPL222w YNL256w YPL212c YKL039w YDR515w YPR121w YCR053w YPL246c * YMR283c YOR194c YHR183w YKR087c YPL060w YCL009c YPL281c YCR054c YPL015c YOR025w YCL030c_2 YFR007w YBR287w YLR281c YNR029c YMR062c YMR140w YNL316c YDR255c YKR053c YER055c YOR…	0.00016
2 3 4 5 6 8 12 13	(2, 13, 1), (3, 2, -1), (4, 3, 0.6), (5, 3, 0), (6, 5, 0.6), (8, 2, 0), (12, 8, 0),	330	( YJL189w YKR094c YOR182c-a YMR276w YDR026c YDR091c YPL218w YLR369w YPL106c YNR051c_1 YPL117c YKL010c_2 YML024w YPR167c YCR092c YIL162w YML123c YDL140c YMR116c YCR066w YNR052c YDL195w YMR277w YDR188w YDR212w YJL008c YNL217w YOR304w YDR237w YDR064w YPR043w-a YJL191w YGL058w YGL009c YJR139c YER052c YOR133w YHR072w YIL001w YJR137c * YBR248c YIL116w YKL001c YJR010w YOR061w YHR007c YDR127w YJL167w YNL…	0.000139
			GO:0005198	structural molecule activity	The action of a molecule that contributes to the structural integrity of a complex or assembly within or outside a cell.
			GO:0003735	structural constituent of ribosome	The action of a molecule that contributes to the structural integrity of the ribosome.
			GO:0016835	carbon-oxygen lyase activity	Catalysis of the breakage of a carbon-oxygen bond.
			GO:0016829	lyase activity	Catalysis of the cleavage of C-C, C-O, C-N and other bonds by other means than by hydrolysis or oxidation, or conversely adding a group to a double bond. They differ from other enzymes in that two substrates are involved in one reaction direction, but only one in the other direction. When acting on the single substrate, a molecule is eliminated and this generates either a new double bond or a new…
			GO:0044249	cellular biosynthetic process	The chemical reactions and pathways resulting in the formation of substances, carried out by individual cells.
			GO:0009308	amine metabolic process	The chemical reactions and pathways involving any organic compound that is weakly basic in character and contains an amino or a substituted amino group. Amines are called primary, secondary, or tertiary according to whether one, two, or three carbon atoms are attached to the nitrogen atom.
			GO:0006791	sulfur utilization	(null)
			GO:0008652	amino acid biosynthetic process	The chemical reactions and pathways resulting in the formation of amino acids, organic acids containing one or more amino substituents.
			GO:0006082	organic acid metabolic process	The chemical reactions and pathways involving organic acids, any acidic compound containing carbon in covalent linkage.
			GO:0009082	branched chain family amino acid biosynthetic process	The chemical reactions and pathways resulting in the formation of amino acids containing a branched carbon skeleton, comprising isoleucine, leucine and valine.
			GO:0044271	nitrogen compound biosynthetic process	The chemical reactions and pathways resulting in the formation of organic and inorganic nitrogenous compounds.
			GO:0009309	amine biosynthetic process	The chemical reactions and pathways resulting in the formation of any organic compound that is weakly basic in character and contains an amino or a substituted amino group. Amines are called primary, secondary, or tertiary according to whether one, two, or three carbon atoms are attached to the nitrogen atom.
			GO:0046417	chorismate metabolic process	The chemical reactions and pathways involving chorismate, the anion of (3R-trans)-3-((1-carboxyethenyl)oxy)-4-hydroxy-1,5-cyclohexadiene-1-carboxylic acid.
			GO:0000103	sulfate assimilation	The pathways by which inorganic sulfate is processed and incorporated into sulfated compounds.
			GO:0019752	carboxylic acid metabolic process	The chemical reactions and pathways involving carboxylic acids, any organic acid containing one or more carboxyl (COOH) groups or anions (COO-).
			GO:0019438	aromatic compound biosynthetic process	The chemical reactions and pathways resulting in the formation of aromatic compounds, any substance containing an aromatic carbon ring.
			GO:0006807	nitrogen compound metabolic process	The chemical reactions and pathways involving various organic and inorganic nitrogenous compounds; includes nitrogen fixation, nitrification, denitrification, assimilatory/dissimilatory nitrate reduction and the interconversion of nitrogenous organic matter and ammonium.
			GO:0006519	amino acid and derivative metabolic process	The chemical reactions and pathways involving amino acids, organic acids containing one or more amino substituents, and compounds derived from amino acids.
			GO:0009072	aromatic amino acid family metabolic process	The chemical reactions and pathways involving aromatic amino acid family, amino acids with aromatic ring (phenylalanine, tyrosine, tryptophan).
			GO:0009058	biosynthetic process	The energy-requiring part of metabolism in which simpler substances are transformed into more complex ones, as in growth and other biosynthetic processes.
			GO:0006790	sulfur metabolic process	The chemical reactions and pathways involving the nonmetallic element sulfur or compounds that contain sulfur, such as the amino acids methionine and cysteine or the tripeptide glutathione.
			GO:0009110	vitamin biosynthetic process	The chemical reactions and pathways resulting in the formation of a vitamin, one of a number of unrelated organic substances that occur in many foods in small amounts and that are necessary in trace amounts for the normal metabolic functioning of the body.
			GO:0042364	water-soluble vitamin biosynthetic process	The chemical reactions and pathways resulting in the formation of any of a diverse group of vitamins that are soluble in water.
			GO:0006520	amino acid metabolic process	The chemical reactions and pathways involving amino acids, organic acids containing one or more amino substituents.
			GO:0006555	methionine metabolic process	The chemical reactions and pathways involving methionine (2-amino-4-(methylthio)butanoic acid), a sulfur-containing, essential amino acid found in peptide linkage in proteins.
			GO:0000096	sulfur amino acid metabolic process	The chemical reactions and pathways involving amino acids containing sulfur, comprising cysteine, homocysteine, methionine and selenocysteine.
			GO:0009073	aromatic amino acid family biosynthetic process	The chemical reactions and pathways resulting in the formation of aromatic amino acid family, amino acids with aromatic ring (phenylalanine, tyrosine, tryptophan).
			GO:0009081	branched chain family amino acid metabolic process	The chemical reactions and pathways involving amino acids containing a branched carbon skeleton, comprising isoleucine, leucine and valine.
			GO:0022627	cytosolic small ribosomal subunit	The small subunit of the ribosome that is found in the cytosol of the cell. The cytosol is that part of the cytoplasm that does not contain membranous or particulate subcellular components.
			GO:0033279	ribosomal subunit	Either of the two ribonucleoprotein complexes that associate to form a ribosome.
			GO:0022626	cytosolic ribosome	A ribosome that is found in the cytosol of the cell. The cytosol is that part of the cytoplasm that does not contain membranous or particulate subcellular components.
			GO:0005840	ribosome	An intracellular organelle, about 200 A in diameter, consisting of RNA and protein. It is the site of protein biosynthesis resulting from translation of messenger RNA (mRNA). It consists of two subunits, one large and one small, each containing only protein and RNA. Both the ribosome and its subunits are characterized by their sedimentation coefficients, expressed in Svedberg units (symbol: S). H…
			GO:0044445	cytosolic part	Any constituent part of cytosol, that part of the cytoplasm that does not contain membranous or particulate subcellular components.
			GO:0005829	cytosol	That part of the cytoplasm that does not contain membranous or particulate subcellular components.
			GO:0015935	small ribosomal subunit	The smaller of the two subunits of a ribosome.
2 3 4 5 6 8 12 13	(2, 13, 1), (3, 2, -1), (4, 3, 1), (5, 3, 1), (6, 5, 0), (8, 2, 0), (12, 8, 0),	294	( * * YKR080w YOR185c YPR112c YKL010c_1 YPR103w YER178w YDR142c YDR128w * * YKR024c * YEL012w YOR339c * YDR448w YPR074c YLR109w YNL121c * YNL241c * * YHR137w * * YOR259c * YGL128c YPL074w YPR128c YPL069c YPL020c * * YOR141c * * * YMR314w * YJL024c YJR036c * YBL104c * YGL043w YNL061w YAL035w YOL045w * YNL035c YMR278w YPL263c YER014w * YHR018c * YOR176w * * YDR232w YDR330w YCR012w YLR212c YGL099w *…	0.000103
			GO:0033013	tetrapyrrole metabolic process	The chemical reactions and pathways involving tetrapyrroles, natural pigments containing four pyrrole rings joined by one-carbon units linking position 2 of one pyrrole ring to position 5 of the next.
			GO:0006783	heme biosynthetic process	The chemical reactions and pathways resulting in the formation of heme, any compound of iron complexed in a porphyrin (tetrapyrrole) ring, from less complex precursors.
			GO:0006778	porphyrin metabolic process	The chemical reactions and pathways involving any member of a large group of derivatives or analogs of porphyrin. Porphyrins consists of a ring of four pyrrole nuclei linked each to the next at their alpha positions through a methine group.
			GO:0042440	pigment metabolic process	The chemical reactions and pathways involving pigment, any general or particular coloring matter in living organisms, e.g. melanin.
			GO:0006779	porphyrin biosynthetic process	The chemical reactions and pathways resulting in the formation of any member of a large group of derivatives or analogs of porphyrin. Porphyrin consists of a ring of four pyrrole nuclei linked each to the next at their alpha positions through a methine group.
			GO:0033014	tetrapyrrole biosynthetic process	The chemical reactions and pathways leading to the formation of tetrapyrroles, natural pigments containing four pyrrole rings joined by one-carbon units linking position 2 of one pyrrole ring to position 5 of the next.
			GO:0042168	heme metabolic process	The chemical reactions and pathways involving heme, any compound of iron complexed in a porphyrin (tetrapyrrole) ring.
			GO:0019748	secondary metabolic process	The chemical reactions and pathways resulting in many of the chemical changes of compounds that are not necessarily required for growth and maintenance of cells, and are often unique to a taxon. In multicellular organisms secondary metabolism is generally carried out in specific cell types, and may be useful for the organism as a whole. In unicellular organisms, secondary metabolism is often used…
			GO:0046148	pigment biosynthetic process	The chemical reactions and pathways resulting in the formation of a pigment, any general or particular coloring matter in living organisms, e.g. melanin.
2 3 4 5 6 8 12 13	(2, 13, 1), (3, 2, -1), (4, 3, 1), (5, 3, 1), (6, 5, 0.00338983), (8, 2, 0), (12, 8, 0),	295	( * * YKR080w YOR185c YPR112c YKL010c_1 YPR103w YER178w YDR142c YDR128w * * YKR024c * YEL012w YOR339c * YDR448w YPR074c YLR109w YNL121c * YNL241c * * YHR137w * * YOR259c * YGL128c YPL074w YPR128c YPL069c YPL020c * * YOR141c * * * YMR314w * YJL024c YJR036c * YBL104c * YGL043w YNL061w YAL035w YOL045w * YNL035c YMR278w YPL263c YER014w * YHR018c * YOR176w * * YDR232w YDR330w YCR012w YLR212c YGL099w *…	0.000103
			GO:0033013	tetrapyrrole metabolic process	The chemical reactions and pathways involving tetrapyrroles, natural pigments containing four pyrrole rings joined by one-carbon units linking position 2 of one pyrrole ring to position 5 of the next.
			GO:0006783	heme biosynthetic process	The chemical reactions and pathways resulting in the formation of heme, any compound of iron complexed in a porphyrin (tetrapyrrole) ring, from less complex precursors.
			GO:0006778	porphyrin metabolic process	The chemical reactions and pathways involving any member of a large group of derivatives or analogs of porphyrin. Porphyrins consists of a ring of four pyrrole nuclei linked each to the next at their alpha positions through a methine group.
			GO:0042440	pigment metabolic process	The chemical reactions and pathways involving pigment, any general or particular coloring matter in living organisms, e.g. melanin.
			GO:0006779	porphyrin biosynthetic process	The chemical reactions and pathways resulting in the formation of any member of a large group of derivatives or analogs of porphyrin. Porphyrin consists of a ring of four pyrrole nuclei linked each to the next at their alpha positions through a methine group.
			GO:0033014	tetrapyrrole biosynthetic process	The chemical reactions and pathways leading to the formation of tetrapyrroles, natural pigments containing four pyrrole rings joined by one-carbon units linking position 2 of one pyrrole ring to position 5 of the next.
			GO:0042168	heme metabolic process	The chemical reactions and pathways involving heme, any compound of iron complexed in a porphyrin (tetrapyrrole) ring.
			GO:0019748	secondary metabolic process	The chemical reactions and pathways resulting in many of the chemical changes of compounds that are not necessarily required for growth and maintenance of cells, and are often unique to a taxon. In multicellular organisms secondary metabolism is generally carried out in specific cell types, and may be useful for the organism as a whole. In unicellular organisms, secondary metabolism is often used…
			GO:0046148	pigment biosynthetic process	The chemical reactions and pathways resulting in the formation of a pigment, any general or particular coloring matter in living organisms, e.g. melanin.
2 3 4 5 6 8 12 13	(2, 13, 2), (3, 2, -1), (4, 3, 1), (5, 3, 0), (6, 5, 1), (8, 2, 0), (12, 8, 0),	71	( YIL074c YOR089c * YDR270w YMR102c YMR290c YOR303w YER164w YJR040w YMR105c * YJL106w YJR065c YOR090c YIL044c_1 YKR052c YIL134w YOL052c YOR040w YCL033c YGL087c YER036c YPR095c YLR072w YLR024c YLR153c YMR293c_1 * YMR137c YBR019c_1 YNL280c YMR076c YPL220w YPL048w_2 YOR358w YMR197c YGR148c YKL056c YOL012c YDL130w YPL095c YNL265c YDR495c_2 YKR028w YOL021c YGR223c YMR308c YNL201c YOL080c YKL039w YDR51…	0.000173
2 3 4 5 6 8 12 13	(2, 13, 1.03205), (3, 2, -1), (4, 3, 1), (5, 3, 1), (6, 5, 0), (8, 2, 0), (12, 8, 0),	312	( YPR128c YBR003w YPL069c YPL020c * YOR136w * YOR141c * * * YMR314w * YJL024c YJR036c * YBL104c * YGL043w YOR171c YNL061w YAL035w YOL045w YHR042w * YNL035c YMR278w YPL263c YLR253w YER014w * YHR018c * YOR176w * YNR074c * YDR232w YOR161c YDR330w YCR012w YLR212c YGL099w * YGR252w * * * YDR044w * YDR004w * YMR099c YGR246c * * YKL005c YKL194c YOR020c * * YEL024w * YOL058w YDR063w * YIL052c-a * YOL081w…	0.000231
			GO:0033013	tetrapyrrole metabolic process	The chemical reactions and pathways involving tetrapyrroles, natural pigments containing four pyrrole rings joined by one-carbon units linking position 2 of one pyrrole ring to position 5 of the next.
			GO:0006783	heme biosynthetic process	The chemical reactions and pathways resulting in the formation of heme, any compound of iron complexed in a porphyrin (tetrapyrrole) ring, from less complex precursors.
			GO:0006778	porphyrin metabolic process	The chemical reactions and pathways involving any member of a large group of derivatives or analogs of porphyrin. Porphyrins consists of a ring of four pyrrole nuclei linked each to the next at their alpha positions through a methine group.
			GO:0042440	pigment metabolic process	The chemical reactions and pathways involving pigment, any general or particular coloring matter in living organisms, e.g. melanin.
			GO:0006779	porphyrin biosynthetic process	The chemical reactions and pathways resulting in the formation of any member of a large group of derivatives or analogs of porphyrin. Porphyrin consists of a ring of four pyrrole nuclei linked each to the next at their alpha positions through a methine group.
			GO:0033014	tetrapyrrole biosynthetic process	The chemical reactions and pathways leading to the formation of tetrapyrroles, natural pigments containing four pyrrole rings joined by one-carbon units linking position 2 of one pyrrole ring to position 5 of the next.
			GO:0042168	heme metabolic process	The chemical reactions and pathways involving heme, any compound of iron complexed in a porphyrin (tetrapyrrole) ring.
			GO:0019748	secondary metabolic process	The chemical reactions and pathways resulting in many of the chemical changes of compounds that are not necessarily required for growth and maintenance of cells, and are often unique to a taxon. In multicellular organisms secondary metabolism is generally carried out in specific cell types, and may be useful for the organism as a whole. In unicellular organisms, secondary metabolism is often used…
			GO:0046148	pigment biosynthetic process	The chemical reactions and pathways resulting in the formation of a pigment, any general or particular coloring matter in living organisms, e.g. melanin.
2 3 4 5 6 8 12 13	(2, 13, 1), (3, 2, 0), (4, 3, 0.0416667), (5, 3, 0), (6, 5, 0.0416667), (8, 2, 0), (12, 8, 0),	48	( * * YDL098c * * YBR282w YHR038w YDR363w-a YMi025 * YDR462w * * * * * * * * * * * * * * * * * * * * * YLR192c * * * * * * * YHR081w * * * * * * YDL115c )	0.000124
2 3 4 5 6 8 12 13	(2, 13, 1.05882), (3, 2, -0.705882), (4, 3, 1), (5, 3, 1), (6, 5, 0), (8, 2, 0), (12, 8, 0),	51	( * YLR310c YAL041w * * * * * * * * * * * YNL260c * * YHR116w * YDR118w YNR031c * * * * YMR038c * * * * YKR095w * * * YLR007w YOR098c_1 * * * * YPL083c * * YBR290w * * * YCR016w * * * )	0.000194
2 3 4 5 6 8 12 13	(2, 13, 1), (3, 2, 0), (4, 3, 0), (5, 3, -0.0212766), (6, 5, 0.0212766), (8, 2, 0), (12, 8, 0),	188	( * * * * * * * * * * * YDR329c * * * * * * * YLL014w * * * * * * * * * * * YDL085c-a * * * * * * * * * * * * * * * * * YKL033w YLR395c * * * * * * YDR398w YNL252c * * * * * * * * * * YDL117w * * * * * * * * * YGL136c * * * * YER038c * * * * * * * * * * YKL137w * * * * * * * * * YMR185w * YMi017_1 * * * * * * * * * * * * * * YJL004c * * * * * * YKL003c * * * * * * * * YDL098c * * YBR282w YHR038w …	0.000206
2 3 4 5 6 8 12 13	(2, 13, 1), (3, 2, -1), (4, 3, 1), (5, 3, 0.978261), (6, 5, 0.0217391), (8, 2, 0), (12, 8, 0),	46	( YPL264c YIL108w YGR147c * * * YPR114w * YCR077c YNL260c * * YHR116w * YDR118w YNR031c * * * * YMR038c * * * * YKR095w * * * YLR007w YOR098c_1 * * * YPL083c * * YBR290w * * * YCR016w * * * * )	0.000187
2 3 4 5 6 8 12 13	(2, 13, 1), (3, 2, 0), (4, 3, 0), (5, 3, 0), (6, 5, 0), (8, 2, 0), (12, 8, 0),	41	( YDR363w-a YMi025 * YDR462w * * * * * * * * * * * * * * * * * * * * * YLR192c * * * * * * * YHR081w * * * * * * YDL115c )	0.000354
2 3 4 5 8 9 10 11 12	(3, 2, -0.0487805), (4, 3, 0), (5, 3, -0.0731707), (8, 2, 0), (9, 8, 1), (10, 9, -1), (11, 9, -1), (12, 8, 0),	41	( YML065w YHR162w YML022w YMR080c YPR117w YOL043c YNL049c YMR196w YLR427w YMR285c YJR051w YPL191c YML075c YOR241w YNL192w YKL103c YMR178w YJL048c YOR134w_2 YML018c YLR387c YBR037c YNL092w YHR066w YGL101w YPR193c YLR168c YPL135w YER087c-a YHR005c-a YPR154w YGL126w YKL020c YMR310c YOR173w YLR064w YNL052w YNL157w-a YLR177w YMi009 YER139c )	0.000197
2 3 4 5 8 9 10 11 12 13	(2, 13, 0.980769), (3, 2, -1), (4, 3, 1), (5, 3, 0.596154), (8, 2, 0), (9, 8, -1), (10, 9, 1), (11, 9, 1), (12, 8, 0),	52	( YJL167w * * YBL092w * * * YPL093w * YDL147w * YDR159w * YIL026c YKR079c YOR206w * * * * * * * * * * * * * * * YOR369c * * * * * * * * * * * * * * * * * * * * )	0.000223
2 3 4 8 9 10 11 12	(3, 2, 0), (4, 3, 0.0136054), (8, 2, 0), (9, 8, -1), (10, 9, 1), (11, 9, 1), (12, 8, 0),	147	( * * * * * * * * * * * * YMR190c * YGR094w * YJL187c * * * * * * * * * * * * * YNL290w * * YNL141w YPL249c * * YDL003w * * YKL018w * * * * YGL103w * * * * YHR154w * YLR118c * * * * * * * * * * * YOR239w * * * YMR032w YLL029w * * * * * * * * * * * * * * * * * * * * * * * * * * * * YGL030w * * * * * * YOR253w * * * * * * * * * * * * * * * * * * * * * * * * * * * * * * * * * * * * * * * * * )	0.000131
2 3 4 8 9 10 11 12	(3, 2, 0), (4, 3, 0.00223964), (8, 2, 0), (9, 8, 0), (10, 9, 0), (11, 9, 0), (12, 8, 0),	893	( YGR274c YER143w YOL049w YMR213w YOR094w YMR138w YKL154w YIL061c YLR116w YDR429c YIR005w YPL043w YMR268c YOR319w YNL251c YBR065c YMR150c YJL001w YGR253c YER012w YGR135w YER094c YML092c YGL011c YOR362c YLR142w YLR386w YOR151c YOR207c YPR010c YDR097c YDL043c YFR019w YHR026w YGL234w YLL011w YOL138c YLR196w YPR178w YNL317w YPL151c YLL036c YDL145c YCL039w YIR012w YPR137w YLR429w YMR093w YOR272w YKL05…	0.00018
			GO:0031202	RNA splicing factor activity, transesterification mechanism	An activity which binds RNA and functions to assist splicing of substrate RNA(s) by facilitating the formation and stabilization of a catalytic conformation in which the splice junctions of the RNA(s) to be spliced are positioned for a transesterification reaction that occurs between two sites within the RNA(s) to be spliced.
			GO:0003723	RNA binding	Interacting selectively with an RNA molecule or a portion thereof.
			GO:0003676	nucleic acid binding	Interacting selectively with any nucleic acid.
			GO:0003743	translation initiation factor activity	Functions in the initiation of ribosome-mediated translation of mRNA into a polypeptide.
			GO:0005488	binding	The selective, often stoichiometric, interaction of a molecule with one or more specific sites on another molecule.
			GO:0006397	mRNA processing	Any process involved in the conversion of a primary mRNA transcript into one or more mature mRNA(s) prior to translation into polypeptide.
			GO:0016072	rRNA metabolic process	The chemical reactions and pathways involving rRNA, ribosomal RNA, a structural constituent of ribosomes.
			GO:0065003	macromolecular complex assembly	The aggregation, arrangement and bonding together of a set of macromolecules to form a complex.
			GO:0016070	RNA metabolic process	The chemical reactions and pathways involving RNA, ribonucleic acid, one of the two main type of nucleic acid, consisting of a long, unbranched macromolecule formed from ribonucleotides joined in 3',5'-phosphodiester linkage.
			GO:0022613	ribonucleoprotein complex biogenesis and assembly	The cellular process by which a complex containing RNA and proteins, is synthesized, aggregates, and bonds together.
			GO:0008380	RNA splicing	The process of removing sections of the primary RNA transcript to remove sequences not present in the mature form of the RNA and joining the remaining sections to form the mature form of the RNA.
			GO:0016071	mRNA metabolic process	The chemical reactions and pathways involving mRNA, messenger RNA, which is responsible for carrying the coded genetic 'message', transcribed from DNA, to sites of protein assembly at the ribosomes.
			GO:0006139	nucleobase, nucleoside, nucleotide and nucleic acid metabolic process	The chemical reactions and pathways involving nucleobases, nucleosides, nucleotides and nucleic acids.
			GO:0006272	leading strand elongation	The synthesis of DNA from a template strand in the 5' to 3' direction; leading strand elongation is continuous as it proceeds in the same direction as the replication fork.
			GO:0043170	macromolecule metabolic process	The chemical reactions and pathways involving macromolecules, large molecules including proteins, nucleic acids and carbohydrates.
			GO:0006488	dolichol-linked oligosaccharide biosynthetic process	The chemical reactions and pathways resulting in the formation of dolichol-linked oligosaccharide, usually by a stepwise addition of glycosyl chains to endoplasmic reticulum membrane-bound dolichol-P.
			GO:0008152	metabolic process	Processes that cause many of the chemical changes in living organisms, including anabolism and catabolism. Metabolic processes typically transform small molecules, but also include macromolecular processes such as DNA repair and replication, and protein synthesis and degradation.
			GO:0010467	gene expression	The process by which a gene's coding sequence is converted into a mature gene product or products (proteins or RNA). This includes the production of an RNA transcript as well as any processing to produce a mature RNA product or an mRNA (for protein-coding genes) and the translation of that mRNA into protein. Some protein processing events may be included when they are required to form an active f…
			GO:0022618	protein-RNA complex assembly	The aggregation, arrangement and bonding together of proteins and RNA molecules to form a ribonucleoprotein complex.
			GO:0044238	primary metabolic process	Reactions involving those compounds which are formed as a part of the normal anabolic and catabolic processes. These processes take place in most, if not all, cells of the organism.
			GO:0006364	rRNA processing	Any process involved in the conversion of a primary ribosomal RNA (rRNA) transcript into one or more mature rRNA molecules.
			GO:0009987	cellular process	Processes that are carried out at the cellular level, but are not necessarily restricted to a single cell. For example, cell communication occurs among more than one cell, but occurs at the cellular level.
			GO:0043283	biopolymer metabolic process	The chemical reactions and pathways involving biopolymers, long, repeating chains of monomers found in nature e.g. polysaccharides and proteins.
			GO:0044237	cellular metabolic process	The chemical reactions and pathways by which individual cells transform chemical substances.
			GO:0042254	ribosome biogenesis and assembly	The process of the formation of the constituents of the ribosome subunits, their assembly, and their transport to the sites of protein synthesis.
			GO:0000377	RNA splicing, via transesterification reactions with bulged adenosine as nucleophile	Splicing of RNA via a series of two transesterification reactions with a bulged adenosine residue from the intron branch point as the initiating nucleophile. When the initial RNA for the splicing reaction is a single molecule (cis splicing), the excised intron is released in a lariat structure.
			GO:0016043	cellular component organization and biogenesis	A process that is carried out at the cellular level which results in the formation, arrangement of constituent parts, or disassembly of a cellular component; includes the plasma membrane and any external encapsulating structures such as the cell wall and cell envelope.
			GO:0000398	nuclear mRNA splicing, via spliceosome	The joining together of exons from one or more primary transcripts of nuclear messenger RNA (mRNA) and the excision of intron sequences, via a spliceosomal mechanism, so that mRNA consisting only of the joined exons is produced.
			GO:0006396	RNA processing	Any process involved in the conversion of one or more primary RNA transcripts into one or more mature RNA molecules.
			GO:0000375	RNA splicing, via transesterification reactions	Splicing of RNA via a series of two transesterification reactions.
			GO:0005622	intracellular	The living contents of a cell; the matter contained within (but not including) the plasma membrane, usually taken to exclude large vacuoles and masses of secretory or ingested material. In eukaryotes it includes the nucleus and cytoplasm.
			GO:0043233	organelle lumen	The volume enclosed by the membranes of a particular organelle, e.g. endoplasmic reticulum lumen, or the space between the two lipid bilayers of a double membrane surrounding an organelle, e.g. nuclear membrane lumen.
			GO:0044446	intracellular organelle part	A constituent part of an intracellular organelle, an organized structure of distinctive morphology and function, occurring within the cell. Includes constituent parts of the nucleus, mitochondria, plastids, vacuoles, vesicles, ribosomes and the cytoskeleton but excludes the plasma membrane.
			GO:0043234	protein complex	Any protein group composed of two or more subunits, which may or may not be identical. Protein complexes may have other associated non-protein prosthetic groups, such as nucleic acids, metal ions or carbohydrate groups.
			GO:0032991	macromolecular complex	A stable assembly of two or more macromolecules, i.e. proteins, nucleic acids, carbohydrates or lipids, in which the constituent parts function together.
			GO:0043231	intracellular membrane-bound organelle	Organized structure of distinctive morphology and function, bounded by a single or double lipid bilayer membrane and occurring within the cell. Includes the nucleus, mitochondria, plastids, vacuoles, and vesicles. Excludes the plasma membrane.
			GO:0005732	small nucleolar ribonucleoprotein complex	A complex composed of RNA of the small nucleolar RNA (snoRNA) and protein, found in the nucleolus of a eukaryotic cell. Most are involved in a step of processing of rRNA: cleavage, 2'-O-methylation, or pseudouridylation. The majority, though not all, fall into one of two classes, box C/D type or box H/ACA type.
			GO:0005684	U2-dependent spliceosome	The major (U2-dependent) spliceosome is composed of five snRNP complexes (U1, U2, U4, U5, and U6) as well as many non-snRNP proteins. It acts through many RNA-RNA, RNA-protein, and protein-protein interactions to precisely excise each intron and join the flanking exons.
			GO:0005730	nucleolus	A small, dense body one or more of which are present in the nucleus of eukaryotic cells. It is rich in RNA and protein, is not bounded by a limiting membrane, and is not seen during mitosis. Its prime function is the transcription of the nucleolar DNA into 45S ribosomal-precursor RNA, the processing of this RNA into 5.8S, 18S, and 28S components of ribosomal RNA, and the association of these comp…
			GO:0044428	nuclear part	Any constituent part of the nucleus, a membrane-bounded organelle of eukaryotic cells in which chromosomes are housed and replicated.
			GO:0005761	mitochondrial ribosome	A ribosome found in the mitochondrion of a eukaryotic cell; contains a characteristic set of proteins distinct from those of cytosolic ribosomes.
			GO:0046540	U4/U6 x U5 tri-snRNP complex	A complex composed of three small nuclear ribonucleoproteins, snRNP U4, snRNP U6 and snRNP U5.
			GO:0031974	membrane-enclosed lumen	The enclosed volume within a sealed membrane or between two sealed membranes.
			GO:0030529	ribonucleoprotein complex	A macromolecular complex containing both protein and RNA molecules.
			GO:0030532	small nuclear ribonucleoprotein complex	A complex composed of RNA of the small nuclear RNA (snRNA) class and protein, found in the nucleus of a eukaryotic cell. These are typically named after the snRNA(s) they contain, e.g. U1 snRNP or U4/U6 snRNP. Many, but not all, of these complexes are involved in splicing of nuclear mRNAs.
			GO:0043227	membrane-bound organelle	Organized structure of distinctive morphology and function, bounded by a single or double lipid bilayer membrane. Includes the nucleus, mitochondria, plastids, vacuoles, and vesicles. Excludes the plasma membrane.
			GO:0044424	intracellular part	Any constituent part of the living contents of a cell; the matter contained within (but not including) the plasma membrane, usually taken to exclude large vacuoles and masses of secretory or ingested material. In eukaryotes it includes the nucleus and cytoplasm.
			GO:0000313	organellar ribosome	A ribosome contained within a subcellular organelle.
			GO:0031981	nuclear lumen	The volume enclosed by the nuclear inner membrane.
			GO:0005681	spliceosome	A ribonucleoprotein complex, containing RNA and small nuclear ribonucleoproteins (snRNPs) that is assembled during the splicing of messenger RNA primary transcript to excise an intron.
			GO:0044452	nucleolar part	Any constituent part of a nucleolus, a small, dense body one or more of which are present in the nucleus of eukaryotic cells. It is rich in RNA and protein, is not bounded by a limiting membrane, and is not seen during mitosis.
			GO:0044422	organelle part	Any constituent part of an organelle, an organized structure of distinctive morphology and function. Includes constituent parts of the nucleus, mitochondria, plastids, vacuoles, vesicles, ribosomes and the cytoskeleton, but excludes the plasma membrane.
2 3 4 8 9 10 11 12	(3, 2, -1), (4, 3, 1), (8, 2, 0), (9, 8, -1), (10, 9, 1), (11, 9, 1.08235), (12, 8, 0),	85	( YMR276w * * YBR198c YEL056w * * YHR158c YML001w * YNL241c * YJL106w YAL058w YIR004w YJL167w YBR003w * * YBL092w * YHR042w YDL017w * YLR253w YKL029c * YBR019c_1 YPL093w * YDL147w YKR048c * YDR159w * * YIL026c YOL022c YKR079c YNL201c YOR206w * * * * * YKL113c * * * * * * * * YPR051w * * * YJR123w YMR203w * YOR369c * * * * * * * * * * * * * * * * * * * * * * )	0.00013
2 3 4 8 9 10 11 12	(3, 2, -1), (4, 3, 1), (8, 2, 0), (9, 8, 0), (10, 9, 0), (11, 9, -1), (12, 8, 0),	61	( YOL111c YOR185c YPL106c YKL010c_1 YDR270w YPR074c YDL028c YMR105c YOR061w YNL077w YNL328c YPR011c YPR128c YPL069c YOR171c YPL263c YIL160c YPR069c YMR099c YMR101c YPL048w_2 YOL120c YHR073w YKL156w YOR295w YPL164c YNL082w YCL055w YGL192w YNL040w YPL037c YPR081c YJR103w YDR336w YOR033c YDR515w YPL047w YMR114c YHR183w YLR281c YML060w YNL281w YFR047c YPL129w YMR142c YOR096w YKL006w YNL162w YKR057w Y…	0.000154
			GO:0022626	cytosolic ribosome	A ribosome that is found in the cytosol of the cell. The cytosol is that part of the cytoplasm that does not contain membranous or particulate subcellular components.
2 3 4 8 9 10 11 12	(3, 2, 1), (4, 3, -0.931624), (8, 2, 0), (9, 8, 0), (10, 9, 0), (11, 9, 0), (12, 8, 0),	117	( YBR026c YKL073w YIL048w YLR383w YPL247c YLR247c YKL213c YOL087c YMR092c YDR243c YHR169w YJL091c YPR105c YDL064w YPL040c YML069w YOL135c YOL113w YOR254c YPR173c YDL198c YDR292c YBR136w YKL203c YLR240w YHL030w YGL154c YER172c YOL006c YLR086w YLR318w YPL195w YGR261c YCL054w YGL207w YOR142w YLR396c YLR208w YEL046c YNR041c YJR099w YDL097c YHR168w YHR186c YBR039w YNL036w YEL004w YHR164c YML068w YBL00…	9e-05
2 3 4 8 9 10 11 12	(3, 2, 0), (4, 3, 0.023622), (8, 2, 0), (9, 8, -1), (10, 9, 1), (11, 9, 1.13386), (12, 8, 0),	127	( * * * YDL003w * * YIL036w * YKL018w * YCL017c * * * YGL103w * * * * * YHR154w * YLR118c * * * * * * * * * * * * YOR239w * * * YMR032w YLL029w * * * * * * * * * * * * * * * * * * * * * * * * * * * * * YDR400w * YGL030w * * * * * * YOR253w * * * * * * * * * * * * * * * YAL041w * * * * * * * * * * * * * YIR009w * * * * * * * * * * * * * * * * * )	0.000187
2 3 4 8 9 10 11 12	(3, 2, 1), (4, 3, -1), (8, 2, 0), (9, 8, -0.268293), (10, 9, 0), (11, 9, -0.0487805), (12, 8, 0),	41	( YNL118c YPL227c YKR092c YCL010c YGR262c YOR006c YMR132c YIL065c YIL062c YDR057w YFL017c YDR167w YPL046c YDR217c YOR093c YOL057w YER093c YPR200c YML121w YCL004w YDL238c YPR147c YGR284c YMR227c YPR020w YJL166w YOR323c YGR100w YJL168c * * * * * * * * * * * YGR033c )	0.00013
2 3 4 8 9 10 11 12 13	(2, 13, 1), (3, 2, 0), (4, 3, 0), (8, 2, 0), (9, 8, -1), (10, 9, 1), (11, 9, 1.08392), (12, 8, 0),	143	( * * * * * * * * * * * YMR190c * YGR094w * YJL187c * * * * * * * * * * * YNL290w * * * * * YDL003w * * * YKL018w * YCL017c * * * YGL103w * * * * * * * * * * * * * * * * * * * * * YLL029w * * * * * * * * * * * * * * * * * * * * * * * * * * * * * YGL030w * * * * * * * * * * * * * * * * * * * * * * * * * * * * * * * * YIR009w * * * * * * * * * * * * * * )	9.7e-05
2 3 4 8 9 10 11 12 13	(2, 13, 1), (3, 2, -1), (4, 3, 1), (8, 2, 0), (9, 8, -1), (10, 9, 1), (11, 9, 1.09524), (12, 8, 0),	63	( YMR276w * * * * * YNL241c * YJL167w * * YBL092w * * * YPL093w * YDL147w * YDR159w * YIL026c YKR079c YOR206w * * * * * * * * * * * * * * * YMR203w * YOR369c * * * * * * * * * * * * * * * * * * * * * )	0.000194
2 3 4 8 9 10 11 12 13	(2, 13, 0.764706), (3, 2, 0), (4, 3, 0), (8, 2, 0), (9, 8, 0), (10, 9, 0), (11, 9, 1), (12, 8, 0),	51	( YOL090w YDR265w YBL076c YMR073c YGR270w YNL003c YLR026c YHR099w YJL050w YNL250w YDL164c YDL074c YHR108w YDL040c YGR062c YPL012w YOL096c YLR438w YKL212w YPL009c YMR231w YER168c YFR002w YOR022c YFL034w YNL169c YBR006w YML130c YJR024c YOR196c YPL001w YLR359w YPL157w YDR101c YGR280c YKL082c YBL071w-a YPL111w YGR021w YGR101w YMR060c YLR421c YIL104c YML077w YOL129w YOL039w YLR325c YKL025c YMR027w YMR…	0.000138
2 3 4 8 9 10 11 12 13	(2, 13, 0.995238), (3, 2, -1), (4, 3, 1), (8, 2, 0), (9, 8, 0), (10, 9, 0), (11, 9, 0), (12, 8, 0),	210	( YDR142c YBR246w YMR102c YCR066w YKL021c YDR128w YMR290c YKR024c YGL150c YPR043w-a YJL191w YOR339c YOR133w YJR040w YLR109w YOR258w YNL059c YHR007c YIL044c_1 YKL120w YKR052c YDL119c YOR136w YOR141c YOR312c YPL143w YJL024c YPR031w YOR038c YBL104c YLR024c YNL035c YBR046c YMR293c_1 YER090w YGL050w YER014w YJL176c_2 YIL017c YGR175c YDR126w YOR176w YDR257c YDR232w YDR330w YLR378c YER179w YNL280c YOR37…	0.000133
			GO:0033013	tetrapyrrole metabolic process	The chemical reactions and pathways involving tetrapyrroles, natural pigments containing four pyrrole rings joined by one-carbon units linking position 2 of one pyrrole ring to position 5 of the next.
			GO:0006783	heme biosynthetic process	The chemical reactions and pathways resulting in the formation of heme, any compound of iron complexed in a porphyrin (tetrapyrrole) ring, from less complex precursors.
			GO:0006778	porphyrin metabolic process	The chemical reactions and pathways involving any member of a large group of derivatives or analogs of porphyrin. Porphyrins consists of a ring of four pyrrole nuclei linked each to the next at their alpha positions through a methine group.
			GO:0042440	pigment metabolic process	The chemical reactions and pathways involving pigment, any general or particular coloring matter in living organisms, e.g. melanin.
			GO:0006779	porphyrin biosynthetic process	The chemical reactions and pathways resulting in the formation of any member of a large group of derivatives or analogs of porphyrin. Porphyrin consists of a ring of four pyrrole nuclei linked each to the next at their alpha positions through a methine group.
			GO:0033014	tetrapyrrole biosynthetic process	The chemical reactions and pathways leading to the formation of tetrapyrroles, natural pigments containing four pyrrole rings joined by one-carbon units linking position 2 of one pyrrole ring to position 5 of the next.
			GO:0042168	heme metabolic process	The chemical reactions and pathways involving heme, any compound of iron complexed in a porphyrin (tetrapyrrole) ring.
			GO:0046148	pigment biosynthetic process	The chemical reactions and pathways resulting in the formation of a pigment, any general or particular coloring matter in living organisms, e.g. melanin.
			GO:0022627	cytosolic small ribosomal subunit	The small subunit of the ribosome that is found in the cytosol of the cell. The cytosol is that part of the cytoplasm that does not contain membranous or particulate subcellular components.
			GO:0022626	cytosolic ribosome	A ribosome that is found in the cytosol of the cell. The cytosol is that part of the cytoplasm that does not contain membranous or particulate subcellular components.
2 3 4 8 9 10 11 12 13	(2, 13, 1), (3, 2, 1), (4, 3, -1), (8, 2, 0), (9, 8, -0.163934), (10, 9, 0), (11, 9, 0.0163934), (12, 8, 0),	61	( YML068w YBL004w YPR045c YLR071c YOR336w YDR108w YKL215c YLR039c YLR148w YDR080w YKL165c YDL148c YHR085w YJR044c YLR424w YGR245c YPR091c YGR013w YGR127w YJR131w YOR209c YBL098w YER003c YBR243c YDL193w YDL100c YDL052c YBR187w YPL227c YKR092c YCL010c YLR151c YMR132c YIL065c YIL062c YDR057w YPL046c YDR217c YOR093c YOL057w YER093c YML121w YDL238c YPR147c YGR284c YPR020w YJL166w YOR323c YGR100w YJL16…	0.000138
2 3 4 8 9 10 11 12 13	(2, 13, 1), (3, 2, 1), (4, 3, -0.904762), (8, 2, 0), (9, 8, 0), (10, 9, 0), (11, 9, 0), (12, 8, 0),	42	( YML068w YBL004w YPR045c YLR071c YOR336w YLR039c YLR148w YDR080w YKL165c YDL148c YHR085w YJR044c YLR424w YGR245c YPR091c YGR013w YJR131w YOR209c YER003c YBR243c YDL193w YDL100c YDL052c YPL227c YKR092c YCL010c YIL065c YIL062c YDR057w YPL046c YDR217c YER093c YLR176c YPL169c YML121w YPL078c YGR284c YGR082w YJL166w YOR323c YJL168c YGR033c )	8.2e-05
2 3 4 8 9 10 11 12 13	(2, 13, 0), (3, 2, -0.0153846), (4, 3, 0.0153846), (8, 2, 0), (9, 8, 0), (10, 9, 0), (11, 9, 0), (12, 8, 0),	65	( YCR044c YOL077c YEL019c YKL095w YML021c YGL169w YOR095c YNL263c YKR062w YGR172c YLR242c YER126c YDR339c YDL208w YLR147c YPR016c YFL045c YDR140w YGL018c YNR003c YPR131c YHR013c YPR113w YJR017c YHR089c YDL125c YBL057c YER112w YDR404c YNL221c YJR057w YMR281w YMR236w YIR022w YLR066w YOR298c-a YOR224c YMR260c YCR063w YPR187w YDL120w YGR074w YGR020c YGL240w YLR298c YLR275w YPR182w YPL211w YDR086c YDR…	0.000123
			GO:0006397	mRNA processing	Any process involved in the conversion of a primary mRNA transcript into one or more mature mRNA(s) prior to translation into polypeptide.
			GO:0016070	RNA metabolic process	The chemical reactions and pathways involving RNA, ribonucleic acid, one of the two main type of nucleic acid, consisting of a long, unbranched macromolecule formed from ribonucleotides joined in 3',5'-phosphodiester linkage.
			GO:0006139	nucleobase, nucleoside, nucleotide and nucleic acid metabolic process	The chemical reactions and pathways involving nucleobases, nucleosides, nucleotides and nucleic acids.
			GO:0043170	macromolecule metabolic process	The chemical reactions and pathways involving macromolecules, large molecules including proteins, nucleic acids and carbohydrates.
			GO:0010467	gene expression	The process by which a gene's coding sequence is converted into a mature gene product or products (proteins or RNA). This includes the production of an RNA transcript as well as any processing to produce a mature RNA product or an mRNA (for protein-coding genes) and the translation of that mRNA into protein. Some protein processing events may be included when they are required to form an active f…
			GO:0043283	biopolymer metabolic process	The chemical reactions and pathways involving biopolymers, long, repeating chains of monomers found in nature e.g. polysaccharides and proteins.
			GO:0006396	RNA processing	Any process involved in the conversion of one or more primary RNA transcripts into one or more mature RNA molecules.
			GO:0005685	snRNP U1	Ribonucleoprotein complex containing small nuclear RNA U1; a component of the major spliceosome complex.
			GO:0005730	nucleolus	A small, dense body one or more of which are present in the nucleus of eukaryotic cells. It is rich in RNA and protein, is not bounded by a limiting membrane, and is not seen during mitosis. Its prime function is the transcription of the nucleolar DNA into 45S ribosomal-precursor RNA, the processing of this RNA into 5.8S, 18S, and 28S components of ribosomal RNA, and the association of these comp…
			GO:0044428	nuclear part	Any constituent part of the nucleus, a membrane-bounded organelle of eukaryotic cells in which chromosomes are housed and replicated.
			GO:0005634	nucleus	A membrane-bounded organelle of eukaryotic cells in which chromosomes are housed and replicated. In most cells, the nucleus contains all of the cell's chromosomes except the organellar chromosomes, and is the site of RNA synthesis and processing. In some species, or in specialized cell types, RNA metabolism or DNA replication may be absent.
			GO:0031981	nuclear lumen	The volume enclosed by the nuclear inner membrane.
			GO:0044452	nucleolar part	Any constituent part of a nucleolus, a small, dense body one or more of which are present in the nucleus of eukaryotic cells. It is rich in RNA and protein, is not bounded by a limiting membrane, and is not seen during mitosis.
2 3 4 8 9 10 12	(3, 2, 0), (4, 3, 0.00288739), (8, 2, 0), (9, 8, 0), (10, 9, 0), (12, 8, 0),	1039	( YGR274c YER143w YOL049w YMR213w YOR094w YBR164c YMR138w YPL051w YKL154w YIL061c YLR116w YDR429c YIR005w YPL043w YMR268c YOR319w YNL251c YPR152c YBR065c YMR150c YJL001w YGR253c YER012w YGR135w YER094c YML092c YGL011c YOR362c YLR142w YLR386w YOR151c YOR207c YPR010c YDR097c YOL090w YDL154w YDL043c YFR019w YHR026w YGL234w YLL011w YOL138c YLR196w YPR178w YNL317w YPL151c YLL036c YDL145c YCL039w YOR26…	0.000191
			GO:0031202	RNA splicing factor activity, transesterification mechanism	An activity which binds RNA and functions to assist splicing of substrate RNA(s) by facilitating the formation and stabilization of a catalytic conformation in which the splice junctions of the RNA(s) to be spliced are positioned for a transesterification reaction that occurs between two sites within the RNA(s) to be spliced.
			GO:0003723	RNA binding	Interacting selectively with an RNA molecule or a portion thereof.
			GO:0003676	nucleic acid binding	Interacting selectively with any nucleic acid.
			GO:0005488	binding	The selective, often stoichiometric, interaction of a molecule with one or more specific sites on another molecule.
			GO:0006397	mRNA processing	Any process involved in the conversion of a primary mRNA transcript into one or more mature mRNA(s) prior to translation into polypeptide.
			GO:0016072	rRNA metabolic process	The chemical reactions and pathways involving rRNA, ribosomal RNA, a structural constituent of ribosomes.
			GO:0006886	intracellular protein transport	The directed movement of proteins in a cell, including the movement of proteins between specific compartments or structures within a cell, such as organelles of a eukaryotic cell.
			GO:0016070	RNA metabolic process	The chemical reactions and pathways involving RNA, ribonucleic acid, one of the two main type of nucleic acid, consisting of a long, unbranched macromolecule formed from ribonucleotides joined in 3',5'-phosphodiester linkage.
			GO:0022613	ribonucleoprotein complex biogenesis and assembly	The cellular process by which a complex containing RNA and proteins, is synthesized, aggregates, and bonds together.
			GO:0008380	RNA splicing	The process of removing sections of the primary RNA transcript to remove sequences not present in the mature form of the RNA and joining the remaining sections to form the mature form of the RNA.
			GO:0009451	RNA modification	The covalent alteration of one or more nucleotides within an RNA molecule to produce an RNA molecule with a sequence that differs from that coded genetically.
			GO:0008104	protein localization	The processes by which a protein is transported to, or maintained in, a specific location.
			GO:0016071	mRNA metabolic process	The chemical reactions and pathways involving mRNA, messenger RNA, which is responsible for carrying the coded genetic 'message', transcribed from DNA, to sites of protein assembly at the ribosomes.
			GO:0006139	nucleobase, nucleoside, nucleotide and nucleic acid metabolic process	The chemical reactions and pathways involving nucleobases, nucleosides, nucleotides and nucleic acids.
			GO:0043170	macromolecule metabolic process	The chemical reactions and pathways involving macromolecules, large molecules including proteins, nucleic acids and carbohydrates.
			GO:0008152	metabolic process	Processes that cause many of the chemical changes in living organisms, including anabolism and catabolism. Metabolic processes typically transform small molecules, but also include macromolecular processes such as DNA repair and replication, and protein synthesis and degradation.
			GO:0006605	protein targeting	The process of targeting specific proteins to particular membrane-bound subcellular organelles. Usually requires an organelle specific protein sequence motif.
			GO:0010467	gene expression	The process by which a gene's coding sequence is converted into a mature gene product or products (proteins or RNA). This includes the production of an RNA transcript as well as any processing to produce a mature RNA product or an mRNA (for protein-coding genes) and the translation of that mRNA into protein. Some protein processing events may be included when they are required to form an active f…
			GO:0044238	primary metabolic process	Reactions involving those compounds which are formed as a part of the normal anabolic and catabolic processes. These processes take place in most, if not all, cells of the organism.
			GO:0006364	rRNA processing	Any process involved in the conversion of a primary ribosomal RNA (rRNA) transcript into one or more mature rRNA molecules.
			GO:0009987	cellular process	Processes that are carried out at the cellular level, but are not necessarily restricted to a single cell. For example, cell communication occurs among more than one cell, but occurs at the cellular level.
			GO:0043283	biopolymer metabolic process	The chemical reactions and pathways involving biopolymers, long, repeating chains of monomers found in nature e.g. polysaccharides and proteins.
			GO:0044237	cellular metabolic process	The chemical reactions and pathways by which individual cells transform chemical substances.
			GO:0042254	ribosome biogenesis and assembly	The process of the formation of the constituents of the ribosome subunits, their assembly, and their transport to the sites of protein synthesis.
			GO:0000377	RNA splicing, via transesterification reactions with bulged adenosine as nucleophile	Splicing of RNA via a series of two transesterification reactions with a bulged adenosine residue from the intron branch point as the initiating nucleophile. When the initial RNA for the splicing reaction is a single molecule (cis splicing), the excised intron is released in a lariat structure.
			GO:0016043	cellular component organization and biogenesis	A process that is carried out at the cellular level which results in the formation, arrangement of constituent parts, or disassembly of a cellular component; includes the plasma membrane and any external encapsulating structures such as the cell wall and cell envelope.
			GO:0000398	nuclear mRNA splicing, via spliceosome	The joining together of exons from one or more primary transcripts of nuclear messenger RNA (mRNA) and the excision of intron sequences, via a spliceosomal mechanism, so that mRNA consisting only of the joined exons is produced.
			GO:0006396	RNA processing	Any process involved in the conversion of one or more primary RNA transcripts into one or more mature RNA molecules.
			GO:0033036	macromolecule localization	The processes by which a macromolecule is transported to, or maintained in, a specific location.
			GO:0000375	RNA splicing, via transesterification reactions	Splicing of RNA via a series of two transesterification reactions.
			GO:0005622	intracellular	The living contents of a cell; the matter contained within (but not including) the plasma membrane, usually taken to exclude large vacuoles and masses of secretory or ingested material. In eukaryotes it includes the nucleus and cytoplasm.
			GO:0043233	organelle lumen	The volume enclosed by the membranes of a particular organelle, e.g. endoplasmic reticulum lumen, or the space between the two lipid bilayers of a double membrane surrounding an organelle, e.g. nuclear membrane lumen.
			GO:0044446	intracellular organelle part	A constituent part of an intracellular organelle, an organized structure of distinctive morphology and function, occurring within the cell. Includes constituent parts of the nucleus, mitochondria, plastids, vacuoles, vesicles, ribosomes and the cytoskeleton but excludes the plasma membrane.
			GO:0043234	protein complex	Any protein group composed of two or more subunits, which may or may not be identical. Protein complexes may have other associated non-protein prosthetic groups, such as nucleic acids, metal ions or carbohydrate groups.
			GO:0032991	macromolecular complex	A stable assembly of two or more macromolecules, i.e. proteins, nucleic acids, carbohydrates or lipids, in which the constituent parts function together.
			GO:0043231	intracellular membrane-bound organelle	Organized structure of distinctive morphology and function, bounded by a single or double lipid bilayer membrane and occurring within the cell. Includes the nucleus, mitochondria, plastids, vacuoles, and vesicles. Excludes the plasma membrane.
			GO:0005732	small nucleolar ribonucleoprotein complex	A complex composed of RNA of the small nucleolar RNA (snoRNA) and protein, found in the nucleolus of a eukaryotic cell. Most are involved in a step of processing of rRNA: cleavage, 2'-O-methylation, or pseudouridylation. The majority, though not all, fall into one of two classes, box C/D type or box H/ACA type.
			GO:0005684	U2-dependent spliceosome	The major (U2-dependent) spliceosome is composed of five snRNP complexes (U1, U2, U4, U5, and U6) as well as many non-snRNP proteins. It acts through many RNA-RNA, RNA-protein, and protein-protein interactions to precisely excise each intron and join the flanking exons.
			GO:0005730	nucleolus	A small, dense body one or more of which are present in the nucleus of eukaryotic cells. It is rich in RNA and protein, is not bounded by a limiting membrane, and is not seen during mitosis. Its prime function is the transcription of the nucleolar DNA into 45S ribosomal-precursor RNA, the processing of this RNA into 5.8S, 18S, and 28S components of ribosomal RNA, and the association of these comp…
			GO:0044428	nuclear part	Any constituent part of the nucleus, a membrane-bounded organelle of eukaryotic cells in which chromosomes are housed and replicated.
			GO:0005761	mitochondrial ribosome	A ribosome found in the mitochondrion of a eukaryotic cell; contains a characteristic set of proteins distinct from those of cytosolic ribosomes.
			GO:0043226	organelle	Organized structure of distinctive morphology and function. Includes the nucleus, mitochondria, plastids, vacuoles, vesicles, ribosomes and the cytoskeleton. Excludes the plasma membrane.
			GO:0046540	U4/U6 x U5 tri-snRNP complex	A complex composed of three small nuclear ribonucleoproteins, snRNP U4, snRNP U6 and snRNP U5.
			GO:0031974	membrane-enclosed lumen	The enclosed volume within a sealed membrane or between two sealed membranes.
			GO:0030529	ribonucleoprotein complex	A macromolecular complex containing both protein and RNA molecules.
			GO:0030532	small nuclear ribonucleoprotein complex	A complex composed of RNA of the small nuclear RNA (snRNA) class and protein, found in the nucleus of a eukaryotic cell. These are typically named after the snRNA(s) they contain, e.g. U1 snRNP or U4/U6 snRNP. Many, but not all, of these complexes are involved in splicing of nuclear mRNAs.
			GO:0043227	membrane-bound organelle	Organized structure of distinctive morphology and function, bounded by a single or double lipid bilayer membrane. Includes the nucleus, mitochondria, plastids, vacuoles, and vesicles. Excludes the plasma membrane.
			GO:0044424	intracellular part	Any constituent part of the living contents of a cell; the matter contained within (but not including) the plasma membrane, usually taken to exclude large vacuoles and masses of secretory or ingested material. In eukaryotes it includes the nucleus and cytoplasm.
			GO:0043229	intracellular organelle	Organized structure of distinctive morphology and function, occurring within the cell. Includes the nucleus, mitochondria, plastids, vacuoles, vesicles, ribosomes and the cytoskeleton. Excludes the plasma membrane.
			GO:0000313	organellar ribosome	A ribosome contained within a subcellular organelle.
			GO:0031981	nuclear lumen	The volume enclosed by the nuclear inner membrane.
			GO:0005681	spliceosome	A ribonucleoprotein complex, containing RNA and small nuclear ribonucleoproteins (snRNPs) that is assembled during the splicing of messenger RNA primary transcript to excise an intron.
			GO:0044422	organelle part	Any constituent part of an organelle, an organized structure of distinctive morphology and function. Includes constituent parts of the nucleus, mitochondria, plastids, vacuoles, vesicles, ribosomes and the cytoskeleton, but excludes the plasma membrane.
2 3 4 8 9 10 12	(3, 2, 0), (4, 3, 0), (8, 2, 0), (9, 8, 1), (10, 9, -0.822222), (12, 8, 0),	90	( YMR043w YPL147w YMR109w YNR050c YEL061c YLR089c YGL062w YMR118c YOR076c YPL023c YOR109w YKL101w YDR009w YPR034w YNL204c YPL134c YNR026c_1 YIL042c YIL165c YJR101w YJR031c YGR271w YML035c YIL066c YMR018w YOR317w YHR091c YEL071w YML046w YLR083c YPL017c YGL225w-a YER155c YML065w YNL009w YPL273w YHR162w YBR019c_2 YLR321c YJL065c YKR060w YML022w YMR080c YPR117w YOL043c YNL049c YMR196w YLR427w YER162c…	0.000153
2 3 4 8 9 10 12	(3, 2, 0), (4, 3, 0.038961), (8, 2, 0), (9, 8, 1), (10, 9, -1), (12, 8, 0),	77	( YMR043w YPL147w YMR109w YEL061c YLR089c YGL062w YML057w YMR118c YOR109w YDR009w YNL204c YPL134c YNR026c_1 YIL042c YIL165c YJR031c YGR271w YER169w_1 YML035c YIL066c YMR018w YOR317w YHR091c YEL071w YML046w YLR083c YPL017c YGL225w-a YER155c YML065w YNL009w YPL273w YHR162w YBR019c_2 YJL065c YML022w YMR080c YPR117w YOL043c YNL049c YMR196w YLR427w YPL087w YMR285c YJR051w YPL191c YML075c YOR241w YNL19…	0.000194
2 3 4 8 9 10 12	(3, 2, 1), (4, 3, -1), (8, 2, 0), (9, 8, -1), (10, 9, 0.0978723), (12, 8, 0),	235	( YDR129c * * YLR262c * * * YDR518w YOR291w * * * YIR002c * * * * * * YNL135c * * * * * * * * YMR089c YGR028w * * YIL031w YNL037c YDL087c * YGR060w * * * * * * * * * * * * * * YHR119w * * * YBR115c * * * * * * * YDR062w YPL028w * * * * * * * YKL189w * * * * * YKL192c YOR122c * * * * * * * * * * YPL006w * * * YGL246c YNL247w * * * * * * * YBL024w * YKR002w * * * * YNL022c YPL196w * YGL130w YDL103c…	0.000188
2 3 4 8 9 10 12 13	(2, 13, 1), (3, 2, -1), (4, 3, 0.682493), (8, 2, 0), (9, 8, 0), (10, 9, 0), (12, 8, 0),	337	( YKR094c YOR182c-a YKL211c_1 YKR080w YOR185c YPL106c YKL010c_1 YKL010c_2 YML024w YPR167c YCR092c YIL162w YDR142c YCR066w YKL021c YDR128w YKR024c YDR237w YPR043w-a YJL191w YOR339c YGL009c YJR139c YER052c YOR133w YHR072w YIL001w YPR074c YLR109w YJR137c YOR258w YBR248c YIL116w YKL001c YJR010w YOR061w YHR007c YDR127w YNL328c YKL120w YDL119c YPR128c YMR166c YPL069c YCL018w YPR060c YOR141c YKL034w YOR…	0.00016
			GO:0005198	structural molecule activity	The action of a molecule that contributes to the structural integrity of a complex or assembly within or outside a cell.
			GO:0003735	structural constituent of ribosome	The action of a molecule that contributes to the structural integrity of the ribosome.
			GO:0016835	carbon-oxygen lyase activity	Catalysis of the breakage of a carbon-oxygen bond.
			GO:0016829	lyase activity	Catalysis of the cleavage of C-C, C-O, C-N and other bonds by other means than by hydrolysis or oxidation, or conversely adding a group to a double bond. They differ from other enzymes in that two substrates are involved in one reaction direction, but only one in the other direction. When acting on the single substrate, a molecule is eliminated and this generates either a new double bond or a new…
			GO:0044249	cellular biosynthetic process	The chemical reactions and pathways resulting in the formation of substances, carried out by individual cells.
			GO:0033013	tetrapyrrole metabolic process	The chemical reactions and pathways involving tetrapyrroles, natural pigments containing four pyrrole rings joined by one-carbon units linking position 2 of one pyrrole ring to position 5 of the next.
			GO:0009308	amine metabolic process	The chemical reactions and pathways involving any organic compound that is weakly basic in character and contains an amino or a substituted amino group. Amines are called primary, secondary, or tertiary according to whether one, two, or three carbon atoms are attached to the nitrogen atom.
			GO:0006783	heme biosynthetic process	The chemical reactions and pathways resulting in the formation of heme, any compound of iron complexed in a porphyrin (tetrapyrrole) ring, from less complex precursors.
			GO:0006778	porphyrin metabolic process	The chemical reactions and pathways involving any member of a large group of derivatives or analogs of porphyrin. Porphyrins consists of a ring of four pyrrole nuclei linked each to the next at their alpha positions through a methine group.
			GO:0006791	sulfur utilization	(null)
			GO:0008652	amino acid biosynthetic process	The chemical reactions and pathways resulting in the formation of amino acids, organic acids containing one or more amino substituents.
			GO:0006082	organic acid metabolic process	The chemical reactions and pathways involving organic acids, any acidic compound containing carbon in covalent linkage.
			GO:0044271	nitrogen compound biosynthetic process	The chemical reactions and pathways resulting in the formation of organic and inorganic nitrogenous compounds.
			GO:0009309	amine biosynthetic process	The chemical reactions and pathways resulting in the formation of any organic compound that is weakly basic in character and contains an amino or a substituted amino group. Amines are called primary, secondary, or tertiary according to whether one, two, or three carbon atoms are attached to the nitrogen atom.
			GO:0046417	chorismate metabolic process	The chemical reactions and pathways involving chorismate, the anion of (3R-trans)-3-((1-carboxyethenyl)oxy)-4-hydroxy-1,5-cyclohexadiene-1-carboxylic acid.
			GO:0000103	sulfate assimilation	The pathways by which inorganic sulfate is processed and incorporated into sulfated compounds.
			GO:0019752	carboxylic acid metabolic process	The chemical reactions and pathways involving carboxylic acids, any organic acid containing one or more carboxyl (COOH) groups or anions (COO-).
			GO:0046483	heterocycle metabolic process	The chemical reactions and pathways involving heterocyclic compounds, those with a cyclic molecular structure and at least two different atoms in the ring (or rings).
			GO:0042440	pigment metabolic process	The chemical reactions and pathways involving pigment, any general or particular coloring matter in living organisms, e.g. melanin.
			GO:0006779	porphyrin biosynthetic process	The chemical reactions and pathways resulting in the formation of any member of a large group of derivatives or analogs of porphyrin. Porphyrin consists of a ring of four pyrrole nuclei linked each to the next at their alpha positions through a methine group.
			GO:0019438	aromatic compound biosynthetic process	The chemical reactions and pathways resulting in the formation of aromatic compounds, any substance containing an aromatic carbon ring.
			GO:0006807	nitrogen compound metabolic process	The chemical reactions and pathways involving various organic and inorganic nitrogenous compounds; includes nitrogen fixation, nitrification, denitrification, assimilatory/dissimilatory nitrate reduction and the interconversion of nitrogenous organic matter and ammonium.
			GO:0033014	tetrapyrrole biosynthetic process	The chemical reactions and pathways leading to the formation of tetrapyrroles, natural pigments containing four pyrrole rings joined by one-carbon units linking position 2 of one pyrrole ring to position 5 of the next.
			GO:0042168	heme metabolic process	The chemical reactions and pathways involving heme, any compound of iron complexed in a porphyrin (tetrapyrrole) ring.
			GO:0006519	amino acid and derivative metabolic process	The chemical reactions and pathways involving amino acids, organic acids containing one or more amino substituents, and compounds derived from amino acids.
			GO:0009072	aromatic amino acid family metabolic process	The chemical reactions and pathways involving aromatic amino acid family, amino acids with aromatic ring (phenylalanine, tyrosine, tryptophan).
			GO:0009058	biosynthetic process	The energy-requiring part of metabolism in which simpler substances are transformed into more complex ones, as in growth and other biosynthetic processes.
			GO:0006790	sulfur metabolic process	The chemical reactions and pathways involving the nonmetallic element sulfur or compounds that contain sulfur, such as the amino acids methionine and cysteine or the tripeptide glutathione.
			GO:0006520	amino acid metabolic process	The chemical reactions and pathways involving amino acids, organic acids containing one or more amino substituents.
			GO:0019748	secondary metabolic process	The chemical reactions and pathways resulting in many of the chemical changes of compounds that are not necessarily required for growth and maintenance of cells, and are often unique to a taxon. In multicellular organisms secondary metabolism is generally carried out in specific cell types, and may be useful for the organism as a whole. In unicellular organisms, secondary metabolism is often used…
			GO:0006555	methionine metabolic process	The chemical reactions and pathways involving methionine (2-amino-4-(methylthio)butanoic acid), a sulfur-containing, essential amino acid found in peptide linkage in proteins.
			GO:0000096	sulfur amino acid metabolic process	The chemical reactions and pathways involving amino acids containing sulfur, comprising cysteine, homocysteine, methionine and selenocysteine.
			GO:0046148	pigment biosynthetic process	The chemical reactions and pathways resulting in the formation of a pigment, any general or particular coloring matter in living organisms, e.g. melanin.
			GO:0009073	aromatic amino acid family biosynthetic process	The chemical reactions and pathways resulting in the formation of aromatic amino acid family, amino acids with aromatic ring (phenylalanine, tyrosine, tryptophan).
			GO:0022627	cytosolic small ribosomal subunit	The small subunit of the ribosome that is found in the cytosol of the cell. The cytosol is that part of the cytoplasm that does not contain membranous or particulate subcellular components.
			GO:0033279	ribosomal subunit	Either of the two ribonucleoprotein complexes that associate to form a ribosome.
			GO:0022626	cytosolic ribosome	A ribosome that is found in the cytosol of the cell. The cytosol is that part of the cytoplasm that does not contain membranous or particulate subcellular components.
2 3 4 8 9 10 12 13	(2, 13, 1), (3, 2, 0), (4, 3, 0.00280505), (8, 2, 0), (9, 8, 0), (10, 9, 0), (12, 8, 0),	713	( YER143w YOL049w YOR094w YBR164c YPL051w YKL154w YIL061c YIR005w YPL043w YMR268c YNL251c YPR152c YBR065c YMR150c YLR142w YLR386w YDL154w YFR019w YGL234w YOL138c YPR178w YLL036c YCL039w YOR269w YIR012w YLR429w YOR272w YNL006w YDR265w YLR239c YDL084w YLL008w YLR276c YBR142w YNR038w YDL090c YGL155w YDL047w YGR123c YNR019w YAL019w YDR334w YPR102c YDL171c YPL091w YMR022w YDR320c_2 YLR382c YGR171c YEL…	0.00011
			GO:0006623	protein targeting to vacuole	The process of directing proteins towards the vacuole using signals contained within the protein.
			GO:0006886	intracellular protein transport	The directed movement of proteins in a cell, including the movement of proteins between specific compartments or structures within a cell, such as organelles of a eukaryotic cell.
			GO:0008104	protein localization	The processes by which a protein is transported to, or maintained in, a specific location.
			GO:0007034	vacuolar transport	The directed movement of substances into, out of or within a vacuole.
			GO:0006488	dolichol-linked oligosaccharide biosynthetic process	The chemical reactions and pathways resulting in the formation of dolichol-linked oligosaccharide, usually by a stepwise addition of glycosyl chains to endoplasmic reticulum membrane-bound dolichol-P.
			GO:0051641	cellular localization	The processes by which a substance or cellular entity, such as a protein complex or organelle, is transported to, and/or maintained in, a specific location within or in the membrane of a cell.
			GO:0006605	protein targeting	The process of targeting specific proteins to particular membrane-bound subcellular organelles. Usually requires an organelle specific protein sequence motif.
			GO:0046907	intracellular transport	The directed movement of substances within a cell.
			GO:0051649	establishment of cellular localization	The directed movement of a substance or cellular entity, such as a protein complex or organelle, to a specific location within, or in the membrane of, a cell.
			GO:0006487	protein amino acid N-linked glycosylation	The posttranslational glycosylation of protein via the N4 atom of peptidyl-asparagine or the N1' atom peptidyl-tryptophan.
			GO:0045184	establishment of protein localization	The directed movement of a protein to a specific location.
			GO:0015031	protein transport	The directed movement of proteins into, out of, within or between cells.
			GO:0033036	macromolecule localization	The processes by which a macromolecule is transported to, or maintained in, a specific location.
			GO:0000375	RNA splicing, via transesterification reactions	Splicing of RNA via a series of two transesterification reactions.
			GO:0010008	endosome membrane	The lipid bilayer surrounding an endosome.
			GO:0044440	endosomal part	Any constituent part of an endosome, a membrane-bound organelle that carries materials newly ingested by endocytosis. It passes many of the materials to lysosomes for degradation.
			GO:0030125	clathrin vesicle coat	A clathrin coat found on a vesicle.
			GO:0044429	mitochondrial part	Any constituent part of a mitochondrion, a semiautonomous, self replicating organelle that occurs in varying numbers, shapes, and sizes in the cytoplasm of virtually all eukaryotic cells. It is notably the site of tissue respiration.
			GO:0043231	intracellular membrane-bound organelle	Organized structure of distinctive morphology and function, bounded by a single or double lipid bilayer membrane and occurring within the cell. Includes the nucleus, mitochondria, plastids, vacuoles, and vesicles. Excludes the plasma membrane.
			GO:0030118	clathrin coat	A membrane coat found on coated pits and some coated vesicles; consists of polymerized clathrin triskelions, each comprising three clathrin heavy chains and three clathrin light chains, linked to the membrane via one of the AP adaptor complexes.
			GO:0030136	clathrin-coated vesicle	A vesicle with a coat formed of clathrin connected to the membrane via one of the clathrin adaptor complexes.
			GO:0005761	mitochondrial ribosome	A ribosome found in the mitochondrion of a eukaryotic cell; contains a characteristic set of proteins distinct from those of cytosolic ribosomes.
			GO:0005739	mitochondrion	A semiautonomous, self replicating organelle that occurs in varying numbers, shapes, and sizes in the cytoplasm of virtually all eukaryotic cells. It is notably the site of tissue respiration.
			GO:0005759	mitochondrial matrix	The gel-like material, with considerable fine structure, that lies in the matrix space, or lumen, of a mitochondrion. It contains the enzymes of the tricarboxylic acid cycle and, in some organisms, the enzymes concerned with fatty-acid oxidation.
			GO:0005743	mitochondrial inner membrane	The inner, i.e. lumen-facing, lipid bilayer of the mitochondrial envelope. It is highly folded to form cristae.
			GO:0031980	mitochondrial lumen	The volume enclosed by the mitochondrial inner membrane.
			GO:0031090	organelle membrane	The lipid bilayer surrounding an organelle.
			GO:0043227	membrane-bound organelle	Organized structure of distinctive morphology and function, bounded by a single or double lipid bilayer membrane. Includes the nucleus, mitochondria, plastids, vacuoles, and vesicles. Excludes the plasma membrane.
			GO:0044444	cytoplasmic part	Any constituent part of the cytoplasm, all of the contents of a cell excluding the plasma membrane and nucleus, but including other subcellular structures.
			GO:0000315	organellar large ribosomal subunit	The larger of the two subunits of an organellar ribosome. Two sites on the ribosomal large subunit are involved in translation: the aminoacyl site (A site) and peptidyl site (P site).
			GO:0005762	mitochondrial large ribosomal subunit	The larger of the two subunits of a mitochondrial ribosome. Two sites on the ribosomal large subunit are involved in translation: the aminoacyl site (A site) and peptidyl site (P site).
			GO:0000313	organellar ribosome	A ribosome contained within a subcellular organelle.
2 3 4 8 9 10 12 13	(2, 13, 1), (3, 2, 0), (4, 3, 0), (8, 2, 0), (9, 8, 1), (10, 9, -0.732143), (12, 8, 0),	56	( YNR050c YOR076c YPL023c YKL101w YPR034w YJR101w YMR018w YEL071w YML046w YPL017c YGL225w-a YER155c YHR162w YLR321c YJL065c YKR060w YML022w YPR117w YMR196w YLR427w YPL087w YMR285c YJR051w YML070w YPL191c YNL192w YOR344c YKL103c YOR085w YMR178w YJL048c YOR134w_2 YML018c YBR037c YNL092w YHR066w YGL101w YPR193c YDL177c YLR168c YER087c-a YHR005c-a YPR154w YER024w YLR258w YLR166c YGL126w YKR018c YKL02…	0.00015
2 3 4 8 9 10 12 13	(2, 13, 0.984536), (3, 2, -1), (4, 3, 1), (8, 2, 0), (9, 8, 0), (10, 9, 0), (12, 8, 0),	194	( YPR132w YMR143w YDL130w YLR333c YKL156w YIL052c-a YER151c YDR527w YDR374c YOL115w YPL164c YNL082w YPR181c YPL125w YNL126w YHR172w YDR430c YGR218w YDR325w YNL218w YDR495c_2 YCL055w YGL192w YOL021c YNL040w YPL100w YMR308c YGL145w YPR162c YHR189w YGL241w YOL102c YPR081c YBL097w YJR103w YDR449c YDL207w YKR063c YLR058c YMR013c YDR336w YBR086c YOR033c YNL292w YMR211w YCR014c YLL004w YPL222w YPL212c Y…	0.000105
			GO:0005198	structural molecule activity	The action of a molecule that contributes to the structural integrity of a complex or assembly within or outside a cell.
			GO:0003735	structural constituent of ribosome	The action of a molecule that contributes to the structural integrity of the ribosome.
			GO:0022627	cytosolic small ribosomal subunit	The small subunit of the ribosome that is found in the cytosol of the cell. The cytosol is that part of the cytoplasm that does not contain membranous or particulate subcellular components.
			GO:0033279	ribosomal subunit	Either of the two ribonucleoprotein complexes that associate to form a ribosome.
			GO:0022626	cytosolic ribosome	A ribosome that is found in the cytosol of the cell. The cytosol is that part of the cytoplasm that does not contain membranous or particulate subcellular components.
			GO:0015935	small ribosomal subunit	The smaller of the two subunits of a ribosome.
2 3 4 8 9 10 12 13	(2, 13, 0), (3, 2, 0), (4, 3, 0), (8, 2, 0), (9, 8, -0.0253165), (10, 9, 0.0253165), (12, 8, 0),	79	( YDL105w YOL149w YCL059c YBL102w YGR005c YDR045c YDR427w YJR007w YLR022c YBL071w-a YHR068w YCR044c YOL077c YEL019c YKL095w YML021c YGL169w YOR095c YNL263c YKR062w YGR172c YLR242c YER126c YDR339c YDL208w YLR147c YPR016c YFL045c YDR140w YGL018c YNR003c YPR131c YHR013c YPR113w YJR017c YHR089c YDL125c YBL057c YER112w YDR404c YNL221c YJR057w YMR281w YMR236w YIR022w YLR066w YOR298c-a YOR224c YMR260c Y…	8.1e-05
			GO:0016070	RNA metabolic process	The chemical reactions and pathways involving RNA, ribonucleic acid, one of the two main type of nucleic acid, consisting of a long, unbranched macromolecule formed from ribonucleotides joined in 3',5'-phosphodiester linkage.
			GO:0006139	nucleobase, nucleoside, nucleotide and nucleic acid metabolic process	The chemical reactions and pathways involving nucleobases, nucleosides, nucleotides and nucleic acids.
			GO:0043170	macromolecule metabolic process	The chemical reactions and pathways involving macromolecules, large molecules including proteins, nucleic acids and carbohydrates.
			GO:0010467	gene expression	The process by which a gene's coding sequence is converted into a mature gene product or products (proteins or RNA). This includes the production of an RNA transcript as well as any processing to produce a mature RNA product or an mRNA (for protein-coding genes) and the translation of that mRNA into protein. Some protein processing events may be included when they are required to form an active f…
			GO:0043283	biopolymer metabolic process	The chemical reactions and pathways involving biopolymers, long, repeating chains of monomers found in nature e.g. polysaccharides and proteins.
			GO:0006396	RNA processing	Any process involved in the conversion of one or more primary RNA transcripts into one or more mature RNA molecules.
			GO:0005685	snRNP U1	Ribonucleoprotein complex containing small nuclear RNA U1; a component of the major spliceosome complex.
			GO:0005730	nucleolus	A small, dense body one or more of which are present in the nucleus of eukaryotic cells. It is rich in RNA and protein, is not bounded by a limiting membrane, and is not seen during mitosis. Its prime function is the transcription of the nucleolar DNA into 45S ribosomal-precursor RNA, the processing of this RNA into 5.8S, 18S, and 28S components of ribosomal RNA, and the association of these comp…
			GO:0044428	nuclear part	Any constituent part of the nucleus, a membrane-bounded organelle of eukaryotic cells in which chromosomes are housed and replicated.
			GO:0005634	nucleus	A membrane-bounded organelle of eukaryotic cells in which chromosomes are housed and replicated. In most cells, the nucleus contains all of the cell's chromosomes except the organellar chromosomes, and is the site of RNA synthesis and processing. In some species, or in specialized cell types, RNA metabolism or DNA replication may be absent.
			GO:0031981	nuclear lumen	The volume enclosed by the nuclear inner membrane.
			GO:0044452	nucleolar part	Any constituent part of a nucleolus, a small, dense body one or more of which are present in the nucleus of eukaryotic cells. It is rich in RNA and protein, is not bounded by a limiting membrane, and is not seen during mitosis.
2 3 4 8 9 12 13	(2, 13, 1), (3, 2, 1), (4, 3, -0.0188679), (8, 2, 0), (9, 8, -0.886792), (12, 8, 0),	53	( * * * * * * YML015c * * * * * * * * * * * * * * * * * YLR176c YML042w * * YPL169c * * * * * * YPL078c YGR082w * * * * * * * * * * * * * * * YGR033c )	0.000223
2 3 5 6 8 12 13	(2, 13, 1), (3, 2, 1), (5, 3, -1), (6, 5, 0.0763636), (8, 2, 0), (12, 8, 0),	275	( YBR026c * * * YHR022c YLR262c YKL073w * * YBR208c_2 * YPL247c YLR247c * YOL087c YMR092c YDR243c YHR169w * YNR016c YPR105c * YPL040c * * * * * YOL135c * YPL153c * * * * * * YPR173c YBR227c * YDL087c * * * YPL059w YHL030w * YLR163c * * YOL006c * * * * * * * * * YGR261c * * YHR033w * * * * YER086w * YNL191w * YJR060w * * YEL046c YMR271c YNR041c * YJR099w * * * YHR168w * YHR186c YBR039w YNL036w * *…	0.000148
2 3 5 8 9 10 12	(3, 2, 2), (5, 3, -2), (8, 2, 0), (9, 8, -1), (10, 9, 0.0163934), (12, 8, 0),	61	( * * * YKL074c * * * * * * * YPR122w * * * * * * YLR106c * * * YOR367w * * * * * * * * * * * YGL243w * YOL093w * * * * * * YHR114w * * * * * * * * * * * * * * * * * )	0.000223
2 3 5 8 9 10 12	(3, 2, 1), (5, 3, -1), (8, 2, 0), (9, 8, -1), (10, 9, 0.0784314), (12, 8, 0),	204	( * * YLR262c * * * * * * * * * * * YMR001c * * * * * * * YGR028w * YDL087c * * YGR060w * * * * * * * * * * * * * * * * * * YBR115c * * * * * * * YPL028w * * * * * * * * * * * * YKL192c * * * * * * * * * YPL006w * * YGL246c YNL247w * * * * YOR156c YBL024w * * * * * YNL022c * YGL130w * * * * * * * * * * * * * * * * * * * * * * YPR023c * * * * * * YBL049w * * YPL271w * * * * * * * * * * * * * * * *…	0.000116
2 3 5 8 9 10 12	(3, 2, -0.047619), (5, 3, -0.0714286), (8, 2, 0), (9, 8, 1), (10, 9, -1), (12, 8, 0),	42	( YPR117w YOL043c YNL049c YMR196w YLR427w YPL087w YMR285c YJR051w YPL191c YML075c YOR241w YNL192w YKL103c YOR085w YMR178w YJL048c YOR134w_2 YML018c YLR387c YBR037c YNL092w YHR066w YGL101w YPR193c YLR168c YPL135w YLR310c YER087c-a YHR005c-a YPR154w YER024w YLR258w YGL126w YKL020c YMR310c YOR173w YLR064w YNL052w YNL157w-a YLR177w YMi009 YER139c )	0.000221
2 3 8 9 10 11 12	(3, 2, -0.304348), (8, 2, 0), (9, 8, -1), (10, 9, 1), (11, 9, 1), (12, 8, 0),	46	( * * * * * * * * YNR012w * * * * * * * * * * * * * * * * * * * * * * * * * * * * * * * * * * * * * )	-1
2 3 8 9 10 11 12 13	(2, 13, 1.0339), (3, 2, 3), (8, 2, 0), (9, 8, -1), (10, 9, 0), (11, 9, 0), (12, 8, 0),	59	( * * * * YBR237w * * * YKL116c * * * * * * * * * * * * * YPR028w * YCR032w * YDL165w * * * * YBR170c YDL236w * * * * * * * * * * * * * * * * * * * * * * * * * * )	0.000223
2 3 8 9 10 11 12 13	(2, 13, 1), (3, 2, 1), (8, 2, 0), (9, 8, -1), (10, 9, 0.0766551), (11, 9, 0.0766551), (12, 8, 0),	287	( * YLR262c * * * * YOR291w * * * * * * * * * * * * * * * * * * * * * * * * * YDL087c * * * * * * * * * * * * * * * * * * * * * * * * * * * * * * * * * * * YDR062w * * * * * * * * * * * * * * * * * * * * * * * * * * * * * * YNL247w * * * * * * * * * * YBL024w * YKR002w * * * * * * YNL022c YPL196w * YGL130w YDL103c * * * * * * * * * * * * * * * * * * * * YBL091c * * * * * * * * * * * * * * * YNL31…	8.1e-05
2 3 8 9 10 11 12 13	(2, 13, 1), (3, 2, 3), (8, 2, 0), (9, 8, -1), (10, 9, 0.0357143), (11, 9, 0.0357143), (12, 8, 0),	56	( * * * * * * YKL116c * * * * * * * * * * * * * * YPR028w * * YDL165w * * * * YBR170c * * * * * * * * * * * * * * * * * * * * * * * * * * )	0.000162
2 3 8 9 10 11 12 13	(2, 13, 1), (3, 2, -0.234375), (8, 2, 0), (9, 8, 0), (10, 9, 0), (11, 9, 1), (12, 8, 0),	64	( YIL162w YDR265w YHR072w YGR270w YNL003c YDL040c YPL012w YOL096c YHR018c YLR438w YNL123w YGR252w YGR012w YER142c YDR108w YKL215c YGR218w YMR231w YFR002w YOR022c YHL016c YFL034w YNL169c YBR006w YPL212c YJR024c YPL246c YOR196c YPL001w YLR359w YPL157w YMR315w YDR101c YGR280c YHR009c YBR187w YKL082c YPL111w YGR021w YGR101w YMR060c YLR421c YAL049c YLR151c YFL046w YIL104c YML077w YOL129w YOL039w YLR32…	0.000139
2 3 8 9 10 11 12 13	(2, 13, 1), (3, 2, -0.213115), (8, 2, 0), (9, 8, 0), (10, 9, 0), (11, 9, 1), (12, 8, 0),	61	( YGR270w YNL003c YDL040c YPL012w YOL096c YHR018c YLR438w YNL123w YGR252w YGR012w YER142c YDR108w YKL215c YGR218w YMR231w YFR002w YOR022c YHL016c YFL034w YNL169c YBR006w YPL212c YJR024c YPL246c YOR196c YPL001w YLR359w YPL157w YMR315w YDR101c YGR280c YHR009c YBR187w YKL082c YPL111w YGR021w YGR101w YMR060c YLR421c YAL049c YLR151c YFL046w YIL104c YML077w YOL129w YOL039w YLR325c YOR093c YKL025c YMR02…	0.000162
2 3 8 9 10 11 12 13	(2, 13, 1.02128), (3, 2, 3), (8, 2, 0), (9, 8, -1), (10, 9, 0), (11, 9, 0), (12, 8, 0),	47	( * * * * * * * * * * YPR028w * YCR032w * YDL165w * * * * YBR170c YDL236w * * * * * * * * * * * * * * * * * * * * * * * * * * )	0.000354
2 3 8 9 10 11 12 13	(2, 13, 1), (3, 2, -0.677419), (8, 2, 0), (9, 8, 0), (10, 9, 0), (11, 9, 0), (12, 8, 0),	93	( YDR291w YOR035c YKL060c YOR323c YMR108w YJL011c YIL096c YGL026c_1 YNL248c YDR176w YDL167c YKL211c_2 YDR007w YNL110c YEL013w YGL020c YJR085c YPL115c YLR290c YDR316w YCL030c_1 YJR142w YNL272c YML114c YGL156w YER069w_2 YNL320w YIR015w YJL201w YGR232w YJL168c YNL070w YOR311c YLL014w YLR337c YOL073c YIL084c YLR220w YGR272c YDL085c-a YGL148w YPR079w YMR220w YCR081w YKL033w YIL108w YGR147c YLR011w YOR…	0.000148
2 3 8 9 10 11 12 13	(2, 13, 1), (3, 2, -0.65625), (8, 2, 0), (9, 8, 0), (10, 9, 0), (11, 9, -0.015625), (12, 8, 0),	64	( YJL168c YNL070w YOR311c YLL014w YLR337c YOL073c YIL084c YLR220w YGR272c YDL085c-a YGL148w YPR079w YMR220w YCR081w YKL033w YIL108w YGR147c YLR011w YOR238w YDL183c YNL252c YER134c YGR017w YPL174c YPR185w YDL117w YGL136c YCR077c YNL260c YNL005c YDR115w YLR393w YDR379c-a YDR118w YMR185w YDL046w YOR166c YPL107w YLR286c YKL047w YKL003c YDR412w YLR007w YML086c YDL235c YHR038w YDR363w-a YMi025 YER002w …	0.000132
2 3 8 9 10 12 13	(2, 13, 1), (3, 2, -0.0434783), (8, 2, 0), (9, 8, 1), (10, 9, -1), (12, 8, 0),	46	( YPR117w YMR040w YKL027w YMR196w YLR427w YFR044c_2 YPL087w YMR285c YJR051w YPL191c YMR120c YNL192w YKL103c YOR085w YMR178w YPL060w YJL048c YOR134w_2 YML018c YLR354c YBR037c YNL092w YKR053c YNL001w-b YNR048w YHR066w YGL101w YLR328w YPR193c YLR168c YER087c-a YHR005c-a YBR220c YPR154w YER024w YLR258w YGL126w YKL020c YMR310c YLR064w YNL052w YNL157w-a YPL264c YPR114w YMi009 YER139c )	0.000195
2 3 8 9 11 12 13	(2, 13, 1), (3, 2, 2), (8, 2, 0), (9, 8, -1), (11, 9, 0.0462963), (12, 8, 0),	108	( YFL008w * * * * YKL074c * * * * * * * * * * * * * * * * * * * * * * * * * * * * * * * * YLR106c YLR045c * * * * * YOR367w * * * * * * * * * * * * * * * * YER016w * YKL024c * * * * * * * * * * * * * * * * * * * * * * * * * * * * * * * * * * * * * * * * * * * )	0.000223
2 8 9 10 11 12 13	(2, 13, 1), (8, 2, 0), (9, 8, -1), (10, 9, 1), (11, 9, 1), (12, 8, 0),	219	( * YMR276w * * * * * * YOR291w * * * * * * * * * * YMR190c * YGR094w * * * YJL187c * * * * * YJL167w * * * * * * YBL092w * * * * * * * YNL290w * * * * * YDL003w * * * * YKL018w * YPL093w * * YDL147w * * * * * * YGL103w * * YLR045c * YDR159w * * YIL026c * * YKR079c * * * * * YBL024w * * YOR206w * * * * * * * * YLL029w * * * * * * * * * * * * * * * * * * * * * * * * * * * * * * * * * * * * * YGL03…	0.000206
			GO:0022402	cell cycle process	A cellular process that is involved in the progression of biochemical and morphological phases and events that occur in a cell during successive cell replication or nuclear replication events.
2 8 9 10 11 12 13	(2, 13, 1), (8, 2, 0), (9, 8, -1), (10, 9, 1), (11, 9, 1.08475), (12, 8, 0),	236	( * YMR276w * * * * * * YOR291w * * * * * * * * * * YMR190c * YGR094w * * * YNL241c YJL187c * * * * * YJL167w * * * * * * YBL092w * * * * * * * YNL290w * * * * * * YDL003w * * * * * YKL018w * YPL093w * * YDL147w YCL017c * * * * * * YGL103w * * YLR045c * YDR159w * * * YIL026c * * YKR079c * * * * * YBL024w * * * YOR206w * * * * * * * * YLL029w * * * * * * * * * * * * * * * * * * * * * * * * * * * *…	9.7e-05
2 8 9 10 11 12 13	(2, 13, 2), (8, 2, 0), (9, 8, -1), (10, 9, 0), (11, 9, -0.180723), (12, 8, 0),	166	( YJL203w YPL240c YOR257w YNL083w YGR058w YDR129c YJL034w YDR432w YOR386w YGL205w YPL268w YDR518w YGL006w YPL234c YKL079w YJL060w YOR212w YKR059w YBR237w YGR162w YOR187w YNL135c YOR027w YDR519w YGL180w YOL042w YJR100c YKL184w YLL019c YJR065c YPR035w YOR090c YGR028w YLR348c YGR257c YIL031w YNL037c YOL052c YOR040w YLR048w YLR245c YML028w YGL065c YCL033c YGR060w YEL054c YLR406c YGL087c YPR122w YNL04…	6.1e-05
2 8 9 10 11 12 13	(2, 13, 2), (8, 2, 0), (9, 8, -1), (10, 9, 0), (11, 9, 0), (12, 8, 0),	136	( YJL203w YOR257w YNL083w YDR129c YJL034w YDR432w YPL268w YGL006w YPL234c YKL079w YJL060w YOR212w YBR237w YOR187w YNL135c YOR027w YGL180w YJR100c YKL184w YLL019c YJR065c YPR035w YOR090c YGR028w YGR257c YIL031w YNL037c YOL052c YOR040w YLR048w YLR245c YML028w YGL065c YCL033c YGR060w YEL054c YGL087c YNL045w YHR119w YJR110w YJL154c YPL170w YML131w YDR242w YMR216c YNR074c YBL099w YMR137c YOR161c YER04…	0.000138
2 8 9 10 11 12 13	(2, 13, 1.98507), (8, 2, 0), (9, 8, -2), (10, 9, 0), (11, 9, 0), (12, 8, 0),	134	( YFL005w YFL038c * * * YAL016w * * * * * * * * * * * * * * * * * * * * * * YGL123w YKL067w * * * * * * * * * * YNL275w * * * * * * * * * * YGL001c * * YNL246w * * * YGL055w_1 * * YPL138c YBL078c YOR358w * * * YLL050c * * * * * * * * * * YDL234c * * YPL206c * YGR217w * * * * * * * YKR051w * YHR132c * * * * YJL163c * * * * * * * * * * * * * * * YKR054c * * * * * * * * * * * * * * * * * * * )	0.000152
2 8 9 10 11 12 13	(2, 13, 1.98824), (8, 2, 0), (9, 8, -2), (10, 9, 0), (11, 9, 0), (12, 8, 0),	85	( YGL123w YKL067w * * * * * * * * * * * * * * * * * * * * * * * YOR358w * * * * * * * * * * * * * * * * * * * * * * * * * * * * * * * * * * * * * * * YKR054c * * * * * * * * * * * * * * * * * * * )	0.000162
2 8 9 10 11 12 13	(2, 13, 1.04839), (8, 2, 0), (9, 8, 0), (10, 9, 0), (11, 9, -1), (12, 8, 0),	62	( YJL068c YCR075c YPL129w YNL155w YNL148c YMR132c YMR142c YOR096w YGR001c YKL006w YJR048w YNL162w YLR185w YKR057w YLR388w YLR087c YPR184w YOL057w YML042w YPR200c YPL103c YBR083w YLR231c YHL021c YOR075w YOR079c YDR440w YGL232w YFR018c YPR147c YJR025c YPL127c YER004w YPR020w YJR010c-a YPR026w YNL239w YDL156w YHR034c YBR096w YHR121w YDR329c YLR205c YHR191c YBR053c YLR395c YER038c YHR116w YKL137w YIL…	0.000126
			GO:0007130	synaptonemal complex assembly	The cell cycle process whereby the synaptonemal complex is formed. This is a structure that holds paired chromosomes together during prophase I of meiosis and that promotes genetic recombination.
			GO:0007129	synapsis	The cell cycle process whereby the side by side pairing and physical juxtaposition of homologous chromosomes is created at the metaphase plate.
2 8 9 10 11 12 13	(2, 13, 1), (8, 2, 0), (9, 8, -0.681818), (10, 9, 0), (11, 9, 0), (12, 8, 0),	66	( YDL235c YDL184c-a YHR038w YDR363w-a YMi025 YER002w YPL083c YBR200w YJR067c YBR231c YDR158w YDR462w YER074w-a YJR141w * * * * * * * * * * * * * * * * * * * YBR290w YLR192c * * * * * * * * * * * * * * * * * * YHR081w YGR033c * * YDL076c YGR215w * * * * * * YLR068w )	0.000152

## Sheet: COG_D2_CN_edges
Nodes	Average vector	Group size	Genes groups	GO description and p-values
1 2 3 4 5 6 7 8 9 10 11 12 13	(1, 13, 10.5518), (2, 13, 9.63214), (3, 2, 4.32664), (4, 3, 4.98943), (5, 3, 4.41438), (6, 5, 5.14799), (7, 5, 7.74313), (8, 2, 4.41121), (9, 8, 0.125793), (10, 9, 5.10782), (11, 9, 5.00211), (12, 8, 4.54757),	473	( YDL168w YPR188c YNL083w YDL192w YFL038c YJL034w YNL189w YOR288c YMR162c YDR208w YPL234c YPR003c YJL060w YGL004c YDR021w YMR190c YHR158c YPR165w YML001w YGR094w YOR187w YDR524c YOR373w YOL065c YPL209c YGL180w YOR353c YKL184w YDL108w YJL106w YBR143c YIR004w YDR454c YNL007c YGL048c YLR397c YBR003w YPR093c YLR245c YJL006c YAR007c YGL065c YLR043c YKL078w YDR457w YPL054w YJL154c YNL275w YLR189c YLR25…	8.7e-05
1 2 3 4 5 6 7 8 9 10 11 12 13	(1, 13, 10.797), (2, 13, 8.99631), (3, 2, 4.45203), (4, 3, 4.88192), (5, 3, 4.23616), (6, 5, 5.21033), (7, 5, 7.79336), (8, 2, 4.51661), (9, 8, 0.162362), (10, 9, 5.23432), (11, 9, 5.18635), (12, 8, 4.53321),	271	( YNL083w YFL038c YJL034w YNL189w YPL234c YPR003c YJL060w YDR021w YMR190c YDR054c YGR094w YPL209c YGL180w YOL042w YDL108w YBR143c YDR454c YLR397c YOL013c YLR245c YJL006c YGL065c YKL067w YJL154c YMR216c YDR164c YNL326c YBR127c YBL099w YKL106w YBR029c YLR399c YFR004w YGL237c YIL030c YPL138c YBL078c YOR358w YAL003w YLL050c YNL244c YGR048w YDR456w YBL022c YOR014w YLR118c YDR206w YDL234c YLR107w YNL12…	0.000136
1 2 3 4 5 6 7 8 9 10 11 12 13	(1, 13, 5.18373), (2, 13, 10.3819), (3, 2, 5.4206), (4, 3, 5.28018), (5, 3, 5.75525), (6, 5, 4.71325), (7, 5, 8.59711), (8, 2, 5.13976), (9, 8, 0.0761155), (10, 9, 5.15617), (11, 9, 5.15617), (12, 8, 5.13976),	762	( YIL155c YOR335c YOR212w YJL014w YER164w YML102w YNL045w YML014w YPL217c YDL190c YIL068c YLR060w YER023w YDR196c YKL058w YML030w )	0.000107
1 2 3 4 5 6 7 8 9 10 11 12 13	(1, 13, 10.7242), (2, 13, 9.49516), (3, 2, 0.129032), (4, 3, 6.61613), (5, 3, 5.13065), (6, 5, 5.73387), (7, 5, 7.05484), (8, 2, 3.97742), (9, 8, 3.73387), (10, 9, 4.48548), (11, 9, 4.67258), (12, 8, 4.24677),	310	( YJL203w YOR182c-a YOL111c YPL089c YKL211c_1 YOR257w YOR351c YKR099w YIL074c YNL304w YKR080w YPR163c YKL010c_2 YML024w YPR167c YPL036w YDR270w YPR192w YIL162w YKL079w YML123c YMR102c YMR290c YOR303w YHR158c YML001w YDR237w YJL191w YOR339c YGL009c YJR139c YER052c YJR040w YHR072w YIL001w YLR006c_2 YLR109w YML074c YJR137c YPR111w YNR047w YBR248c YMR105c YIL116w YKL001c YJR010w YJL106w YHR007c YIR00…	9.2e-05
			GO:0003735	structural constituent of ribosome	The action of a molecule that contributes to the structural integrity of the ribosome.
			GO:0016829	lyase activity	Catalysis of the cleavage of C-C, C-O, C-N and other bonds by other means than by hydrolysis or oxidation, or conversely adding a group to a double bond. They differ from other enzymes in that two substrates are involved in one reaction direction, but only one in the other direction. When acting on the single substrate, a molecule is eliminated and this generates either a new double bond or a new…
			GO:0044249	cellular biosynthetic process	The chemical reactions and pathways resulting in the formation of substances, carried out by individual cells.
			GO:0009308	amine metabolic process	The chemical reactions and pathways involving any organic compound that is weakly basic in character and contains an amino or a substituted amino group. Amines are called primary, secondary, or tertiary according to whether one, two, or three carbon atoms are attached to the nitrogen atom.
			GO:0006791	sulfur utilization	(null)
			GO:0008652	amino acid biosynthetic process	The chemical reactions and pathways resulting in the formation of amino acids, organic acids containing one or more amino substituents.
			GO:0006082	organic acid metabolic process	The chemical reactions and pathways involving organic acids, any acidic compound containing carbon in covalent linkage.
			GO:0044271	nitrogen compound biosynthetic process	The chemical reactions and pathways resulting in the formation of organic and inorganic nitrogenous compounds.
			GO:0009309	amine biosynthetic process	The chemical reactions and pathways resulting in the formation of any organic compound that is weakly basic in character and contains an amino or a substituted amino group. Amines are called primary, secondary, or tertiary according to whether one, two, or three carbon atoms are attached to the nitrogen atom.
			GO:0046417	chorismate metabolic process	The chemical reactions and pathways involving chorismate, the anion of (3R-trans)-3-((1-carboxyethenyl)oxy)-4-hydroxy-1,5-cyclohexadiene-1-carboxylic acid.
			GO:0000103	sulfate assimilation	The pathways by which inorganic sulfate is processed and incorporated into sulfated compounds.
			GO:0019752	carboxylic acid metabolic process	The chemical reactions and pathways involving carboxylic acids, any organic acid containing one or more carboxyl (COOH) groups or anions (COO-).
			GO:0006547	histidine metabolic process	The chemical reactions and pathways involving histidine, 2-amino-3-(1H-imidazol-4-yl)propanoic acid.
			GO:0009075	histidine family amino acid metabolic process	The chemical reactions and pathways involving amino acids of the histidine family.
			GO:0019438	aromatic compound biosynthetic process	The chemical reactions and pathways resulting in the formation of aromatic compounds, any substance containing an aromatic carbon ring.
			GO:0006807	nitrogen compound metabolic process	The chemical reactions and pathways involving various organic and inorganic nitrogenous compounds; includes nitrogen fixation, nitrification, denitrification, assimilatory/dissimilatory nitrate reduction and the interconversion of nitrogenous organic matter and ammonium.
			GO:0006519	amino acid and derivative metabolic process	The chemical reactions and pathways involving amino acids, organic acids containing one or more amino substituents, and compounds derived from amino acids.
			GO:0009072	aromatic amino acid family metabolic process	The chemical reactions and pathways involving aromatic amino acid family, amino acids with aromatic ring (phenylalanine, tyrosine, tryptophan).
			GO:0009058	biosynthetic process	The energy-requiring part of metabolism in which simpler substances are transformed into more complex ones, as in growth and other biosynthetic processes.
			GO:0000105	histidine biosynthetic process	The chemical reactions and pathways resulting in the formation of histidine, 2-amino-3-(1H-imidazol-4-yl)propanoic acid.
			GO:0006790	sulfur metabolic process	The chemical reactions and pathways involving the nonmetallic element sulfur or compounds that contain sulfur, such as the amino acids methionine and cysteine or the tripeptide glutathione.
			GO:0006520	amino acid metabolic process	The chemical reactions and pathways involving amino acids, organic acids containing one or more amino substituents.
			GO:0009076	histidine family amino acid biosynthetic process	The chemical reactions and pathways resulting in the formation of amino acids of the histidine family.
			GO:0006725	aromatic compound metabolic process	The chemical reactions and pathways involving aromatic compounds, any organic compound characterized by one or more planar rings, each of which contains conjugated double bonds and delocalized pi electrons.
			GO:0006555	methionine metabolic process	The chemical reactions and pathways involving methionine (2-amino-4-(methylthio)butanoic acid), a sulfur-containing, essential amino acid found in peptide linkage in proteins.
			GO:0000096	sulfur amino acid metabolic process	The chemical reactions and pathways involving amino acids containing sulfur, comprising cysteine, homocysteine, methionine and selenocysteine.
			GO:0009073	aromatic amino acid family biosynthetic process	The chemical reactions and pathways resulting in the formation of aromatic amino acid family, amino acids with aromatic ring (phenylalanine, tyrosine, tryptophan).
			GO:0033279	ribosomal subunit	Either of the two ribonucleoprotein complexes that associate to form a ribosome.
1 2 3 4 5 6 7 8 9 10 11 12 13	(1, 13, 10.8941), (2, 13, 9.02027), (3, 2, 0.900901), (4, 3, 7.43243), (5, 3, 8.21847), (6, 5, 3.3964), (7, 5, 6.20495), (8, 2, 4.32658), (9, 8, 2.40315), (10, 9, 4.56081), (11, 9, 4.19144), (12, 8, 4.45045),	222	( YJL203w YOL111c YOR257w YGR058w YKR080w YOR185c YPR112c YPR163c YOR386w YKL010c_1 YPR192w YER178w YOR283w YKL079w YPR178w YNL112w YLR259c YGR162w YEL012w YGR133w YOR339c YIL125w YPR074c YLR109w YOR027w YML074c YMR300c YOR353c YOR259c YDR171w YGR285c YPR011c YPR128c YPL020c YKL067w YLR043c YLR419w YMR261c YGL043w YPL170w YOR171c YNL061w YDR320c_1 YAL035w YPL110c_1 YGL017w YKL029c YMR058w YER014w…	0.000183
			GO:0016491	oxidoreductase activity	Catalysis of an oxidation-reduction (redox) reaction, a reversible chemical reaction in which the oxidation state of an atom or atoms within a molecule is altered. One substrate acts as a hydrogen or electron donor and becomes oxidized, while the other acts as hydrogen or electron acceptor and becomes reduced.
			GO:0033013	tetrapyrrole metabolic process	The chemical reactions and pathways involving tetrapyrroles, natural pigments containing four pyrrole rings joined by one-carbon units linking position 2 of one pyrrole ring to position 5 of the next.
			GO:0006778	porphyrin metabolic process	The chemical reactions and pathways involving any member of a large group of derivatives or analogs of porphyrin. Porphyrins consists of a ring of four pyrrole nuclei linked each to the next at their alpha positions through a methine group.
			GO:0046483	heterocycle metabolic process	The chemical reactions and pathways involving heterocyclic compounds, those with a cyclic molecular structure and at least two different atoms in the ring (or rings).
			GO:0042440	pigment metabolic process	The chemical reactions and pathways involving pigment, any general or particular coloring matter in living organisms, e.g. melanin.
			GO:0042168	heme metabolic process	The chemical reactions and pathways involving heme, any compound of iron complexed in a porphyrin (tetrapyrrole) ring.
			GO:0019748	secondary metabolic process	The chemical reactions and pathways resulting in many of the chemical changes of compounds that are not necessarily required for growth and maintenance of cells, and are often unique to a taxon. In multicellular organisms secondary metabolism is generally carried out in specific cell types, and may be useful for the organism as a whole. In unicellular organisms, secondary metabolism is often used…
1 2 3 4 5 6 7 8 9 10 11 12 13	(1, 13, 10.7021), (2, 13, 9.41489), (3, 2, 0.734043), (4, 3, 7.76596), (5, 3, 7.47872), (6, 5, 4.5), (7, 5, 8.38298), (8, 2, 3.69149), (9, 8, 1.5), (10, 9, 4.38298), (11, 9, 3.44681), (12, 8, 4),	47	( YJL203w YOL111c YOR257w YGR058w YPR163c YMR162c YDR208w YKL079w YML074c YOL065c YNL007c YGR285c YPR011c YPL177c YOR136w YPL054w YMR261c YOR171c YDR320c_1 YMR058w YNR074c YOR161c YLR077w YOR307c YLR019w YOR020c YEL024w YDR233c YFR010w YBL058w YER009w YOR375c YLR143w_2 YJR129c YPL016w YCR036w YGL212w YOL147c YOR031w )	0.000143
1 2 3 4 5 6 7 8 9 10 11 12 13	(1, 13, 10.4259), (2, 13, 9.61154), (3, 2, 4.54602), (4, 3, 4.85257), (5, 3, 4.26287), (6, 5, 5.26131), (7, 5, 7.88534), (8, 2, 4.56006), (9, 8, 0.432137), (10, 9, 4.82839), (11, 9, 4.73713), (12, 8, 4.59672),	641	( YJL203w YDL168w YOR257w YNL083w YFL038c YLR262c YJL034w YOR326w YNL189w YPL268w YMR162c YDR208w YPL234c YPR003c YKL079w YJL060w YGL004c YDR364c YOR212w YDR021w YJR064w YHR158c YPR165w YML001w YOR187w YDR524c YOR373w YOL065c YPL209c YGL180w YKL184w YDL108w YJL106w YBR143c YIR004w YOR090c YDR454c YDL007w YGL048c YLR397c YGR028w YBR003w YNL037c YOL052c YDL087c YOL013c YOR040w YGR037c YLR245c YER17…	0.000141
1 2 3 4 5 6 7 8 9 10 11 12 13	(1, 13, 10.7171), (2, 13, 4.83429), (3, 2, 4.83429), (4, 3, 4.83429), (5, 3, 4.90857), (6, 5, 4.78), (7, 5, 7.04857), (8, 2, 4.83429), (9, 8, 4.76857), (10, 9, 4.74857), (11, 9, 4.85714), (12, 8, 4.83429),	175	( YGR274c YLR116w YDR429c YOR319w YGR253c YER012w YGR135w YER094c YML092c YGL011c YOR151c YDR097c YHR026w YLR196w YPL151c YDL145c YPR137w YKL059c YDL160c YDL031w YGL171w YFL002c YPR176c YJR035w YLR306w YDR054c YER025w YKL173w YBL023c YBR221c YJL031c YOR007c YLL018c YJR070c YMR146c YDR267c YER107c YOR117w YKL145w YPR088c YOL018c YLR026c YKL196c YDR397c YLR305c YNL267w YNR011c YJR031c YFR031c YBR05…	9.6e-05
			GO:0003723	RNA binding	Interacting selectively with an RNA molecule or a portion thereof.
			GO:0003676	nucleic acid binding	Interacting selectively with any nucleic acid.
			GO:0031123	RNA 3'-end processing	Any process involved in forming the mature 3' end of an RNA molecule.
			GO:0006397	mRNA processing	Any process involved in the conversion of a primary mRNA transcript into one or more mature mRNA(s) prior to translation into polypeptide.
			GO:0043631	RNA polyadenylation	The enzymatic addition of a sequence of adenylyl residues at the 3' end of an RNA molecule.
			GO:0065003	macromolecular complex assembly	The aggregation, arrangement and bonding together of a set of macromolecules to form a complex.
			GO:0016070	RNA metabolic process	The chemical reactions and pathways involving RNA, ribonucleic acid, one of the two main type of nucleic acid, consisting of a long, unbranched macromolecule formed from ribonucleotides joined in 3',5'-phosphodiester linkage.
			GO:0022613	ribonucleoprotein complex biogenesis and assembly	The cellular process by which a complex containing RNA and proteins, is synthesized, aggregates, and bonds together.
			GO:0006379	mRNA cleavage	Any process by which a pre-mRNA or mRNA molecule is cleaved at specific sites or in a regulated manner.
			GO:0016071	mRNA metabolic process	The chemical reactions and pathways involving mRNA, messenger RNA, which is responsible for carrying the coded genetic 'message', transcribed from DNA, to sites of protein assembly at the ribosomes.
			GO:0006139	nucleobase, nucleoside, nucleotide and nucleic acid metabolic process	The chemical reactions and pathways involving nucleobases, nucleosides, nucleotides and nucleic acids.
			GO:0043170	macromolecule metabolic process	The chemical reactions and pathways involving macromolecules, large molecules including proteins, nucleic acids and carbohydrates.
			GO:0008152	metabolic process	Processes that cause many of the chemical changes in living organisms, including anabolism and catabolism. Metabolic processes typically transform small molecules, but also include macromolecular processes such as DNA repair and replication, and protein synthesis and degradation.
			GO:0022607	cellular component assembly	A cellular process that results in the assembly of a part of the cell.
			GO:0010467	gene expression	The process by which a gene's coding sequence is converted into a mature gene product or products (proteins or RNA). This includes the production of an RNA transcript as well as any processing to produce a mature RNA product or an mRNA (for protein-coding genes) and the translation of that mRNA into protein. Some protein processing events may be included when they are required to form an active f…
			GO:0044238	primary metabolic process	Reactions involving those compounds which are formed as a part of the normal anabolic and catabolic processes. These processes take place in most, if not all, cells of the organism.
			GO:0009987	cellular process	Processes that are carried out at the cellular level, but are not necessarily restricted to a single cell. For example, cell communication occurs among more than one cell, but occurs at the cellular level.
			GO:0043283	biopolymer metabolic process	The chemical reactions and pathways involving biopolymers, long, repeating chains of monomers found in nature e.g. polysaccharides and proteins.
			GO:0044237	cellular metabolic process	The chemical reactions and pathways by which individual cells transform chemical substances.
			GO:0006396	RNA processing	Any process involved in the conversion of one or more primary RNA transcripts into one or more mature RNA molecules.
			GO:0000502	proteasome complex	A large multisubunit complex which catalyzes protein degradation. This complex consists of the barrel shaped proteasome core complex and one or two associated proteins or complexes that act in regulating entry into or exit from the core.
			GO:0044446	intracellular organelle part	A constituent part of an intracellular organelle, an organized structure of distinctive morphology and function, occurring within the cell. Includes constituent parts of the nucleus, mitochondria, plastids, vacuoles, vesicles, ribosomes and the cytoskeleton but excludes the plasma membrane.
			GO:0043234	protein complex	Any protein group composed of two or more subunits, which may or may not be identical. Protein complexes may have other associated non-protein prosthetic groups, such as nucleic acids, metal ions or carbohydrate groups.
			GO:0032991	macromolecular complex	A stable assembly of two or more macromolecules, i.e. proteins, nucleic acids, carbohydrates or lipids, in which the constituent parts function together.
			GO:0005689	U12-dependent spliceosome	The minor (U12-dependent) spliceosome is composed of the snRNPs, U11, U12, U4atac, U6atac, and U5 (which is also a component of the major spliceosome). This minor form of the spliceosome is responsible for the splicing of the majority of introns with atypical AT-AC terminal dinucleotides, as well as other non-canonical introns. The entire splice site signal, not just the terminal dinucleotides, i…
			GO:0005684	U2-dependent spliceosome	The major (U2-dependent) spliceosome is composed of five snRNP complexes (U1, U2, U4, U5, and U6) as well as many non-snRNP proteins. It acts through many RNA-RNA, RNA-protein, and protein-protein interactions to precisely excise each intron and join the flanking exons.
			GO:0044428	nuclear part	Any constituent part of the nucleus, a membrane-bounded organelle of eukaryotic cells in which chromosomes are housed and replicated.
			GO:0005654	nucleoplasm	That part of the nuclear content other than the chromosomes or the nucleolus.
			GO:0030532	small nuclear ribonucleoprotein complex	A complex composed of RNA of the small nuclear RNA (snRNA) class and protein, found in the nucleus of a eukaryotic cell. These are typically named after the snRNA(s) they contain, e.g. U1 snRNP or U4/U6 snRNP. Many, but not all, of these complexes are involved in splicing of nuclear mRNAs.
			GO:0043614	multi-eIF complex	A multifactor complex composed of multiple translation initiation factors and the initiatior tRNAiMet, which is ready to bind to the small (40S) ribosome to form the 43S preintiation complex. In S. cerevisiae, this complex is composed of eIF1, eIF2, eIF3, and eIF5.
			GO:0044451	nucleoplasm part	Any constituent part of the nucleoplasm, that part of the nuclear content other than the chromosomes or the nucleolus.
			GO:0005682	snRNP U5	Ribonucleoprotein complex containing small nuclear RNA U5; a component of both the major and minor spliceosome complexes.
			GO:0005634	nucleus	A membrane-bounded organelle of eukaryotic cells in which chromosomes are housed and replicated. In most cells, the nucleus contains all of the cell's chromosomes except the organellar chromosomes, and is the site of RNA synthesis and processing. In some species, or in specialized cell types, RNA metabolism or DNA replication may be absent.
			GO:0031981	nuclear lumen	The volume enclosed by the nuclear inner membrane.
			GO:0005681	spliceosome	A ribonucleoprotein complex, containing RNA and small nuclear ribonucleoproteins (snRNPs) that is assembled during the splicing of messenger RNA primary transcript to excise an intron.
			GO:0044422	organelle part	Any constituent part of an organelle, an organized structure of distinctive morphology and function. Includes constituent parts of the nucleus, mitochondria, plastids, vacuoles, vesicles, ribosomes and the cytoskeleton, but excludes the plasma membrane.
1 2 3 4 5 6 7 8 9 10 11 12 13	(1, 13, 10.7251), (2, 13, 4.82456), (3, 2, 4.82164), (4, 3, 4.79532), (5, 3, 4.84211), (6, 5, 4.79825), (7, 5, 6.95906), (8, 2, 4.82456), (9, 8, 4.82456), (10, 9, 4.82456), (11, 9, 4.93567), (12, 8, 4.82456),	171	( YGR274c YLR116w YDR429c YOR319w YGR253c YER012w YGR135w YER094c YML092c YGL011c YOR151c YDR097c YHR026w YLR196w YPL151c YDL145c YPR137w YKL059c YDL160c YDL031w YGL171w YFL002c YPR176c YJR035w YLR306w YER025w YKL173w YBL023c YBR221c YJL031c YOR007c YLL018c YJR070c YMR146c YDR267c YER107c YOR117w YKL145w YPR088c YOL018c YLR026c YKL196c YDR397c YLR305c YNL267w YNR011c YFR031c YBR058c YLR398c YJL05…	9.6e-05
			GO:0003723	RNA binding	Interacting selectively with an RNA molecule or a portion thereof.
			GO:0003676	nucleic acid binding	Interacting selectively with any nucleic acid.
			GO:0031123	RNA 3'-end processing	Any process involved in forming the mature 3' end of an RNA molecule.
			GO:0006397	mRNA processing	Any process involved in the conversion of a primary mRNA transcript into one or more mature mRNA(s) prior to translation into polypeptide.
			GO:0043631	RNA polyadenylation	The enzymatic addition of a sequence of adenylyl residues at the 3' end of an RNA molecule.
			GO:0065003	macromolecular complex assembly	The aggregation, arrangement and bonding together of a set of macromolecules to form a complex.
			GO:0016070	RNA metabolic process	The chemical reactions and pathways involving RNA, ribonucleic acid, one of the two main type of nucleic acid, consisting of a long, unbranched macromolecule formed from ribonucleotides joined in 3',5'-phosphodiester linkage.
			GO:0022613	ribonucleoprotein complex biogenesis and assembly	The cellular process by which a complex containing RNA and proteins, is synthesized, aggregates, and bonds together.
			GO:0006379	mRNA cleavage	Any process by which a pre-mRNA or mRNA molecule is cleaved at specific sites or in a regulated manner.
			GO:0016071	mRNA metabolic process	The chemical reactions and pathways involving mRNA, messenger RNA, which is responsible for carrying the coded genetic 'message', transcribed from DNA, to sites of protein assembly at the ribosomes.
			GO:0006139	nucleobase, nucleoside, nucleotide and nucleic acid metabolic process	The chemical reactions and pathways involving nucleobases, nucleosides, nucleotides and nucleic acids.
			GO:0043170	macromolecule metabolic process	The chemical reactions and pathways involving macromolecules, large molecules including proteins, nucleic acids and carbohydrates.
			GO:0008152	metabolic process	Processes that cause many of the chemical changes in living organisms, including anabolism and catabolism. Metabolic processes typically transform small molecules, but also include macromolecular processes such as DNA repair and replication, and protein synthesis and degradation.
			GO:0022607	cellular component assembly	A cellular process that results in the assembly of a part of the cell.
			GO:0010467	gene expression	The process by which a gene's coding sequence is converted into a mature gene product or products (proteins or RNA). This includes the production of an RNA transcript as well as any processing to produce a mature RNA product or an mRNA (for protein-coding genes) and the translation of that mRNA into protein. Some protein processing events may be included when they are required to form an active f…
			GO:0044238	primary metabolic process	Reactions involving those compounds which are formed as a part of the normal anabolic and catabolic processes. These processes take place in most, if not all, cells of the organism.
			GO:0009987	cellular process	Processes that are carried out at the cellular level, but are not necessarily restricted to a single cell. For example, cell communication occurs among more than one cell, but occurs at the cellular level.
			GO:0043283	biopolymer metabolic process	The chemical reactions and pathways involving biopolymers, long, repeating chains of monomers found in nature e.g. polysaccharides and proteins.
			GO:0044237	cellular metabolic process	The chemical reactions and pathways by which individual cells transform chemical substances.
			GO:0006396	RNA processing	Any process involved in the conversion of one or more primary RNA transcripts into one or more mature RNA molecules.
			GO:0000502	proteasome complex	A large multisubunit complex which catalyzes protein degradation. This complex consists of the barrel shaped proteasome core complex and one or two associated proteins or complexes that act in regulating entry into or exit from the core.
			GO:0043234	protein complex	Any protein group composed of two or more subunits, which may or may not be identical. Protein complexes may have other associated non-protein prosthetic groups, such as nucleic acids, metal ions or carbohydrate groups.
			GO:0032991	macromolecular complex	A stable assembly of two or more macromolecules, i.e. proteins, nucleic acids, carbohydrates or lipids, in which the constituent parts function together.
			GO:0005689	U12-dependent spliceosome	The minor (U12-dependent) spliceosome is composed of the snRNPs, U11, U12, U4atac, U6atac, and U5 (which is also a component of the major spliceosome). This minor form of the spliceosome is responsible for the splicing of the majority of introns with atypical AT-AC terminal dinucleotides, as well as other non-canonical introns. The entire splice site signal, not just the terminal dinucleotides, i…
			GO:0005684	U2-dependent spliceosome	The major (U2-dependent) spliceosome is composed of five snRNP complexes (U1, U2, U4, U5, and U6) as well as many non-snRNP proteins. It acts through many RNA-RNA, RNA-protein, and protein-protein interactions to precisely excise each intron and join the flanking exons.
			GO:0044428	nuclear part	Any constituent part of the nucleus, a membrane-bounded organelle of eukaryotic cells in which chromosomes are housed and replicated.
			GO:0005654	nucleoplasm	That part of the nuclear content other than the chromosomes or the nucleolus.
			GO:0030532	small nuclear ribonucleoprotein complex	A complex composed of RNA of the small nuclear RNA (snRNA) class and protein, found in the nucleus of a eukaryotic cell. These are typically named after the snRNA(s) they contain, e.g. U1 snRNP or U4/U6 snRNP. Many, but not all, of these complexes are involved in splicing of nuclear mRNAs.
			GO:0043614	multi-eIF complex	A multifactor complex composed of multiple translation initiation factors and the initiatior tRNAiMet, which is ready to bind to the small (40S) ribosome to form the 43S preintiation complex. In S. cerevisiae, this complex is composed of eIF1, eIF2, eIF3, and eIF5.
			GO:0044451	nucleoplasm part	Any constituent part of the nucleoplasm, that part of the nuclear content other than the chromosomes or the nucleolus.
			GO:0005682	snRNP U5	Ribonucleoprotein complex containing small nuclear RNA U5; a component of both the major and minor spliceosome complexes.
			GO:0005634	nucleus	A membrane-bounded organelle of eukaryotic cells in which chromosomes are housed and replicated. In most cells, the nucleus contains all of the cell's chromosomes except the organellar chromosomes, and is the site of RNA synthesis and processing. In some species, or in specialized cell types, RNA metabolism or DNA replication may be absent.
			GO:0031981	nuclear lumen	The volume enclosed by the nuclear inner membrane.
			GO:0005681	spliceosome	A ribonucleoprotein complex, containing RNA and small nuclear ribonucleoproteins (snRNPs) that is assembled during the splicing of messenger RNA primary transcript to excise an intron.
1 2 3 4 5 6 7 8 9 10 11 12 13	(1, 13, 10.8408), (2, 13, 9.40135), (3, 2, 0.0807175), (4, 3, 6.61659), (5, 3, 5.07623), (6, 5, 5.77803), (7, 5, 6.787), (8, 2, 3.83184), (9, 8, 3.96861), (10, 9, 4.53363), (11, 9, 4.85202), (12, 8, 4.23318),	223	( YOR182c-a YPL089c YKL211c_1 YOR351c YKR099w YIL074c YNL304w YKR080w YPR163c YKL010c_2 YML024w YPR167c YPL036w YIL162w YML123c YMR102c YMR290c YOR303w YHR158c YML001w YJL191w YOR339c YGL009c YER052c YHR072w YLR006c_2 YLR109w YML074c YJR137c YPR111w YNR047w YOR353c YIL116w YKL001c YJR010w YJL106w YHR007c YIR004w YDR127w YER089c YIL044c_1 YDR171w YNL007c YGR285c YDR375c YKR052c YBR003w YCL018w YPR…	0.000112
			GO:0003735	structural constituent of ribosome	The action of a molecule that contributes to the structural integrity of the ribosome.
			GO:0016829	lyase activity	Catalysis of the cleavage of C-C, C-O, C-N and other bonds by other means than by hydrolysis or oxidation, or conversely adding a group to a double bond. They differ from other enzymes in that two substrates are involved in one reaction direction, but only one in the other direction. When acting on the single substrate, a molecule is eliminated and this generates either a new double bond or a new…
			GO:0044249	cellular biosynthetic process	The chemical reactions and pathways resulting in the formation of substances, carried out by individual cells.
			GO:0009308	amine metabolic process	The chemical reactions and pathways involving any organic compound that is weakly basic in character and contains an amino or a substituted amino group. Amines are called primary, secondary, or tertiary according to whether one, two, or three carbon atoms are attached to the nitrogen atom.
			GO:0006791	sulfur utilization	(null)
			GO:0008652	amino acid biosynthetic process	The chemical reactions and pathways resulting in the formation of amino acids, organic acids containing one or more amino substituents.
			GO:0044271	nitrogen compound biosynthetic process	The chemical reactions and pathways resulting in the formation of organic and inorganic nitrogenous compounds.
			GO:0009309	amine biosynthetic process	The chemical reactions and pathways resulting in the formation of any organic compound that is weakly basic in character and contains an amino or a substituted amino group. Amines are called primary, secondary, or tertiary according to whether one, two, or three carbon atoms are attached to the nitrogen atom.
			GO:0046417	chorismate metabolic process	The chemical reactions and pathways involving chorismate, the anion of (3R-trans)-3-((1-carboxyethenyl)oxy)-4-hydroxy-1,5-cyclohexadiene-1-carboxylic acid.
			GO:0000103	sulfate assimilation	The pathways by which inorganic sulfate is processed and incorporated into sulfated compounds.
			GO:0019438	aromatic compound biosynthetic process	The chemical reactions and pathways resulting in the formation of aromatic compounds, any substance containing an aromatic carbon ring.
			GO:0006807	nitrogen compound metabolic process	The chemical reactions and pathways involving various organic and inorganic nitrogenous compounds; includes nitrogen fixation, nitrification, denitrification, assimilatory/dissimilatory nitrate reduction and the interconversion of nitrogenous organic matter and ammonium.
			GO:0006519	amino acid and derivative metabolic process	The chemical reactions and pathways involving amino acids, organic acids containing one or more amino substituents, and compounds derived from amino acids.
			GO:0009072	aromatic amino acid family metabolic process	The chemical reactions and pathways involving aromatic amino acid family, amino acids with aromatic ring (phenylalanine, tyrosine, tryptophan).
			GO:0009058	biosynthetic process	The energy-requiring part of metabolism in which simpler substances are transformed into more complex ones, as in growth and other biosynthetic processes.
			GO:0006520	amino acid metabolic process	The chemical reactions and pathways involving amino acids, organic acids containing one or more amino substituents.
			GO:0009073	aromatic amino acid family biosynthetic process	The chemical reactions and pathways resulting in the formation of aromatic amino acid family, amino acids with aromatic ring (phenylalanine, tyrosine, tryptophan).
			GO:0033279	ribosomal subunit	Either of the two ribonucleoprotein complexes that associate to form a ribosome.
1 2 3 4 5 6 7 8 9 10 11 12 13	(1, 13, 10.4135), (2, 13, 8.99038), (3, 2, 0.269231), (4, 3, 8.20192), (5, 3, 8.15385), (6, 5, 3.84615), (7, 5, 7.54808), (8, 2, 3.82692), (9, 8, 4.5), (10, 9, 3.41346), (11, 9, 3.00962), (12, 8, 3.82692),	52	( YOL111c YKL010c_1 YKR024c YOR339c YPR074c YLR109w YPR011c YPR128c YJL024c YOR171c YOL084w YPL263c YER014w YPL274w YHR018c YOR176w YDR330w YPR127w YKL005c YDR374c YOL115w YOL066c_1 YDR430c YGR218w YGL192w YPL100w YOL031c YOR375c YGL241w YOL102c YMR211w YLL004w YNL200c YPR001w YGR024c YGL040c YDR047w YBR173c YDL150w YGL212w YIL004c YOL121c YPL183w-a YNL253w YJR085c YLR205c YGR147c YDR118w YKR095w…	0.00013
			GO:0033013	tetrapyrrole metabolic process	The chemical reactions and pathways involving tetrapyrroles, natural pigments containing four pyrrole rings joined by one-carbon units linking position 2 of one pyrrole ring to position 5 of the next.
			GO:0006783	heme biosynthetic process	The chemical reactions and pathways resulting in the formation of heme, any compound of iron complexed in a porphyrin (tetrapyrrole) ring, from less complex precursors.
			GO:0006778	porphyrin metabolic process	The chemical reactions and pathways involving any member of a large group of derivatives or analogs of porphyrin. Porphyrins consists of a ring of four pyrrole nuclei linked each to the next at their alpha positions through a methine group.
			GO:0042440	pigment metabolic process	The chemical reactions and pathways involving pigment, any general or particular coloring matter in living organisms, e.g. melanin.
			GO:0006779	porphyrin biosynthetic process	The chemical reactions and pathways resulting in the formation of any member of a large group of derivatives or analogs of porphyrin. Porphyrin consists of a ring of four pyrrole nuclei linked each to the next at their alpha positions through a methine group.
			GO:0033014	tetrapyrrole biosynthetic process	The chemical reactions and pathways leading to the formation of tetrapyrroles, natural pigments containing four pyrrole rings joined by one-carbon units linking position 2 of one pyrrole ring to position 5 of the next.
			GO:0042168	heme metabolic process	The chemical reactions and pathways involving heme, any compound of iron complexed in a porphyrin (tetrapyrrole) ring.
			GO:0019748	secondary metabolic process	The chemical reactions and pathways resulting in many of the chemical changes of compounds that are not necessarily required for growth and maintenance of cells, and are often unique to a taxon. In multicellular organisms secondary metabolism is generally carried out in specific cell types, and may be useful for the organism as a whole. In unicellular organisms, secondary metabolism is often used…
1 2 3 4 5 6 7 8 9 10 11 12 13	(1, 13, 4.82418), (2, 13, 10.6099), (3, 2, 4.95055), (4, 3, 4.82418), (5, 3, 4.87363), (6, 5, 4.84615), (7, 5, 7.01099), (8, 2, 4.82418), (9, 8, 4.82418), (10, 9, 4.82418), (11, 9, 4.76374), (12, 8, 4.82418),	91	( YER143w YOR094w YNL251c YOL138c YLR429w YNR019w YMR022w YAR018c YJL005w_2 YMR029c YLR085c YOL098c YGL124c YGR195w YGL094c YBR235w YGR019w YGR080w YMR239c YDR323c YGL173c YJL041w_2 YHL002w YER087w YNR030w YFL027c YGL098w YOL072w YNR035c YHR040w YMi018 YOR368w YER007w YNL129w YDR041w YLR193c YJR138w YIL115c YOR330c YOR181w YNL127w YPR055w YGR057c YJL208c YOL078w YJL101c YMR024w YEL062w YPL030w YO…	0.000147
1 2 3 4 5 6 7 8 9 10 11 12 13	(1, 13, 10.7778), (2, 13, 10.0855), (3, 2, 0.0598291), (4, 3, 4.9188), (5, 3, 4.88462), (6, 5, 4.95299), (7, 5, 4.94444), (8, 2, 4.91026), (9, 8, 5.52991), (10, 9, 4.7094), (11, 9, 5.29915), (12, 8, 4.92735),	117	( YPR158w-b YKL211c_1 YPR167c YPL036w YIL162w YML123c YGL009c YER052c YLR006c_2 YJR137c YNR047w YIL116w YKL001c YJR010w YDR127w YCL018w YPR060c YKL034w YDR297w YNR037c YMR306w YBR114w YPL019c_1 YMR090w YDR487c YGL026c_2 YNL321w YOL140w YNL123w YOR137c YNL264c YOL064c YOR197w YML064c YMR188c YER142c YKL027w YGL178w YOR165w YNR067c YPR194c YER091c YHL016c YFL028c YBR166c YGR170w YJR016c YHR039c YMR…	8.7e-05
			GO:0016829	lyase activity	Catalysis of the cleavage of C-C, C-O, C-N and other bonds by other means than by hydrolysis or oxidation, or conversely adding a group to a double bond. They differ from other enzymes in that two substrates are involved in one reaction direction, but only one in the other direction. When acting on the single substrate, a molecule is eliminated and this generates either a new double bond or a new…
			GO:0044249	cellular biosynthetic process	The chemical reactions and pathways resulting in the formation of substances, carried out by individual cells.
			GO:0009308	amine metabolic process	The chemical reactions and pathways involving any organic compound that is weakly basic in character and contains an amino or a substituted amino group. Amines are called primary, secondary, or tertiary according to whether one, two, or three carbon atoms are attached to the nitrogen atom.
			GO:0006791	sulfur utilization	(null)
			GO:0008652	amino acid biosynthetic process	The chemical reactions and pathways resulting in the formation of amino acids, organic acids containing one or more amino substituents.
			GO:0006082	organic acid metabolic process	The chemical reactions and pathways involving organic acids, any acidic compound containing carbon in covalent linkage.
			GO:0009082	branched chain family amino acid biosynthetic process	The chemical reactions and pathways resulting in the formation of amino acids containing a branched carbon skeleton, comprising isoleucine, leucine and valine.
			GO:0044271	nitrogen compound biosynthetic process	The chemical reactions and pathways resulting in the formation of organic and inorganic nitrogenous compounds.
			GO:0009309	amine biosynthetic process	The chemical reactions and pathways resulting in the formation of any organic compound that is weakly basic in character and contains an amino or a substituted amino group. Amines are called primary, secondary, or tertiary according to whether one, two, or three carbon atoms are attached to the nitrogen atom.
			GO:0046417	chorismate metabolic process	The chemical reactions and pathways involving chorismate, the anion of (3R-trans)-3-((1-carboxyethenyl)oxy)-4-hydroxy-1,5-cyclohexadiene-1-carboxylic acid.
			GO:0000103	sulfate assimilation	The pathways by which inorganic sulfate is processed and incorporated into sulfated compounds.
			GO:0019752	carboxylic acid metabolic process	The chemical reactions and pathways involving carboxylic acids, any organic acid containing one or more carboxyl (COOH) groups or anions (COO-).
			GO:0019438	aromatic compound biosynthetic process	The chemical reactions and pathways resulting in the formation of aromatic compounds, any substance containing an aromatic carbon ring.
			GO:0006807	nitrogen compound metabolic process	The chemical reactions and pathways involving various organic and inorganic nitrogenous compounds; includes nitrogen fixation, nitrification, denitrification, assimilatory/dissimilatory nitrate reduction and the interconversion of nitrogenous organic matter and ammonium.
			GO:0009231	riboflavin biosynthetic process	The chemical reactions and pathways resulting in the formation of riboflavin (vitamin B2), the precursor for the coenzymes flavin mononucleotide (FMN) and flavin adenine dinucleotide (FAD).
			GO:0006519	amino acid and derivative metabolic process	The chemical reactions and pathways involving amino acids, organic acids containing one or more amino substituents, and compounds derived from amino acids.
			GO:0009072	aromatic amino acid family metabolic process	The chemical reactions and pathways involving aromatic amino acid family, amino acids with aromatic ring (phenylalanine, tyrosine, tryptophan).
			GO:0009058	biosynthetic process	The energy-requiring part of metabolism in which simpler substances are transformed into more complex ones, as in growth and other biosynthetic processes.
			GO:0006790	sulfur metabolic process	The chemical reactions and pathways involving the nonmetallic element sulfur or compounds that contain sulfur, such as the amino acids methionine and cysteine or the tripeptide glutathione.
			GO:0006771	riboflavin metabolic process	The chemical reactions and pathways involving riboflavin (vitamin B2), the precursor for the coenzymes flavin mononucleotide (FMN) and flavin adenine dinucleotide (FAD).
			GO:0006520	amino acid metabolic process	The chemical reactions and pathways involving amino acids, organic acids containing one or more amino substituents.
			GO:0006555	methionine metabolic process	The chemical reactions and pathways involving methionine (2-amino-4-(methylthio)butanoic acid), a sulfur-containing, essential amino acid found in peptide linkage in proteins.
			GO:0000096	sulfur amino acid metabolic process	The chemical reactions and pathways involving amino acids containing sulfur, comprising cysteine, homocysteine, methionine and selenocysteine.
			GO:0009073	aromatic amino acid family biosynthetic process	The chemical reactions and pathways resulting in the formation of aromatic amino acid family, amino acids with aromatic ring (phenylalanine, tyrosine, tryptophan).
			GO:0009081	branched chain family amino acid metabolic process	The chemical reactions and pathways involving amino acids containing a branched carbon skeleton, comprising isoleucine, leucine and valine.
1 2 3 4 5 6 7 8 9 10 11 12 13	(1, 13, 9.54167), (2, 13, 9.54167), (3, 2, 9.54167), (4, 3, 0.916667), (5, 3, 0.6875), (6, 5, 5.47222), (7, 5, 7.80556), (8, 2, 4.90278), (9, 8, 2.91667), (10, 9, 4.90278), (11, 9, 4.86806), (12, 8, 4.90278),	72	( YBR026c YKL073w YHR102w YFL003c YLR247c YOL087c YHR169w YPR105c YPL040c YHL030w YGR261c YNR041c YJR099w YDR173c YLR025w YML068w YPR045c YLR071c YCR033w YOR336w YDR108w YKL215c YLR148w YDR080w YDL148c YOR270c YGR013w YJR131w YNR027w YBL091c YPL227c YNL312w YMR132c YGL220w YIL065c YIL062c YDR057w YPL046c )	0.000183
1 2 3 4 5 6 7 8 9 10 11 12 13	(1, 13, 9.67361), (2, 13, 9.67361), (3, 2, 9.67361), (4, 3, 0.826389), (5, 3, 1.27083), (6, 5, 4.64583), (7, 5, 7.19444), (8, 2, 5.01389), (9, 8, 2.97917), (10, 9, 5.01389), (11, 9, 5.02083), (12, 8, 5.01389),	72	( YBR026c YKL073w YHR102w YLR247c YOL087c YHR169w YPR105c YPL040c YHL030w YPL195w YGR261c YLR396c YNR041c YJR099w YDR173c YLR025w YPR045c YLR071c YCR033w YOR336w YDR108w YKL215c YLR148w YDR080w YDL148c YOR270c YGR013w YJR131w YNR027w YDL052c YPL227c YMR132c YGL220w YIL065c YIL062c YDR057w YPL046c )	0.000143
			GO:0030897	HOPS complex	A multimeric protein complex that associates with the vacuolar membrane and is involved in homotypic vacuole fusion and vacuole protein sorting. For example, the Saccharomyces complex contains Vps41p, Vam6p, Pep5p, Vps16p, Pep3p, and Vps33p.
1 2 3 4 5 6 7 8 9 10 11 12 13	(1, 13, 4.96117), (2, 13, 9.41748), (3, 2, 9.30097), (4, 3, 1.8932), (5, 3, 0.932039), (6, 5, 6.28155), (7, 5, 10.801), (8, 2, 5.13107), (9, 8, 1.56311), (10, 9, 5.30583), (11, 9, 5.28155), (12, 8, 5.13107),	103	( YHR022c YOL113w YNL079c YJR110w YJR060w YNL022c YPL196w YNL192w YOR134w_2 YDL193w YHR114w YOR093c YOL057w YER093c YLR176c YPR200c YML121w YDL238c YGR100w )	4.6e-05
1 2 3 4 5 6 7 8 9 10 11 12 13	(1, 13, 10.9085), (2, 13, 9.07042), (3, 2, 9.11268), (4, 3, 1.16549), (5, 3, 0.78169), (6, 5, 5.76056), (7, 5, 7.16197), (8, 2, 4.78873), (9, 8, 2.55282), (10, 9, 5.14085), (11, 9, 4.63732), (12, 8, 4.91901),	142	( YGR088w YKL209c YFL005w YFL038c YLR262c YKL074c YGL006w YBR208c_2 YHR161c YPL247c YMR092c YDR243c YNR016c YOL135c YOL128c YLL019c YPR138c YPR035w YNL202w YGR028w YPR173c YBR227c YJR077c YDL087c YGR060w YPL059w YPR122w YOL006c YML061c YOR191w YHR033w YLR189c YGR155w YER015w YML008c YMR216c YJR001w YPL154c-a YEL046c YAL022c YHR168w YHR186c YBR039w YLR130c YOR120w YNL036w YPL138c YKL026c YLR136c Y…	9.2e-05
1 2 3 4 5 6 7 8 9 10 11 12 13	(1, 13, 8.6383), (2, 13, 8.74468), (3, 2, 10.8085), (4, 3, 0.739362), (5, 3, 0.31383), (6, 5, 6.29787), (7, 5, 7.79787), (8, 2, 4.86702), (9, 8, 2.91489), (10, 9, 5.18617), (11, 9, 4.82447), (12, 8, 4.86702),	94	( YPL270w YHR005c YDR432w YPL171c YGL205w YOR046c YPL119c YPL179w YDR177w YER120w YDR519w YJR100c YKL179c YNL243w YEL020c YHL036w YML124c YLR027c YJL093c YLL013c YOR251c YGR208w YNL031c YJL151c-a YKR016w YOR124c YOR064c YOR219c YDL165w YGR217w YBR296c YNR023w YPR191w YER157w YLR015w YKL035w YIL023c YOR175c YDR371w YBL015w YBR170c YGL211w YKR013w_1 YHR029c YKL024c YGR119c YNL030w YPL024w YMR234w Y…	0.000186
1 2 3 4 5 6 7 8 9 10 11 12 13	(1, 13, 8.39286), (2, 13, 9.02551), (3, 2, 10.8571), (4, 3, 0.52551), (5, 3, 0.857143), (6, 5, 5.03061), (7, 5, 6.86224), (8, 2, 5.31122), (9, 8, 3.05612), (10, 9, 5.54592), (11, 9, 5.22449), (12, 8, 5.31122),	98	( YPL270w YDR432w YPL171c YGL205w YOR046c YBR237w YPL179w YDR177w YER120w YDR519w YJR100c YKL179c YNL243w YEL020c YHL036w YLR027c YJL093c YGR208w YKR016w YOR064c YOR219c YDL165w YPR191w YER157w YLR015w YKL035w YIL023c YOR175c YDR371w YBL015w YGL211w YKR013w_1 YHR029c YKL024c YGR119c YPL024w YMR234w YOR271c YDR452w YJL059w YCR017c_1 YFR003c YIR001c YJR107w YIL072w YLR394w )	0.000241
1 2 3 4 5 6 7 8 9 10 11 12 13	(1, 13, 10.2772), (2, 13, 7.65217), (3, 2, 10.2337), (4, 3, 0.755435), (5, 3, 0.36413), (6, 5, 6.28261), (7, 5, 7.02174), (8, 2, 5.11413), (9, 8, 2.73913), (10, 9, 5.44565), (11, 9, 4.96196), (12, 8, 5.15217),	92	( YFL005w YDR432w YKL074c YLR383w YHR161c YGL137w YNL088w YPL179w YDR381w YDR519w YPR035w YOR254c YER172c YML061c YCL054w YGL207w YGR155w YHL036w YLR208w YML124c YAL022c YDR018c YKL026c YLR136c YDR328c YPR028w YDR224c YDR225w YCR032w YKL017c YGR098c YOR048c YIL075c YOL060c YGR185c YDR266c YDR410c YOR175c YDR371w YNR043w YGL211w YKR013w_1 YGR262c YLR411w YIR001c YJR107w )	0.000255
1 2 3 4 5 6 7 8 9 10 11 12 13	(1, 13, 5.18182), (2, 13, 5.18182), (3, 2, 5.18182), (4, 3, 5.18182), (5, 3, 5.18182), (6, 5, 5.18182), (7, 5, 9.38636), (8, 2, 5.18182), (9, 8, 4.75), (10, 9, 4.92045), (11, 9, 5.48864), (12, 8, 5.18182),	44	( YPL226w_2 YOL090w YBL076c YMR073c YIL066c YER162c YEL058w YBR004c YJR006w YFL022c YML095c YOL149w YCL059c YDR427w YLR022c YBL071w-a YHR068w YER126c YDL208w YFL045c YDR140w YNR003c YHR013c YJR017c YJR057w YMR236w YCR063w YDL120w YGL240w YLR298c YPR182w YPL211w YOR075w YPL101w YKR071c YJL072c YOL005c YHR148w )	0.000143
			GO:0016070	RNA metabolic process	The chemical reactions and pathways involving RNA, ribonucleic acid, one of the two main type of nucleic acid, consisting of a long, unbranched macromolecule formed from ribonucleotides joined in 3',5'-phosphodiester linkage.
			GO:0006139	nucleobase, nucleoside, nucleotide and nucleic acid metabolic process	The chemical reactions and pathways involving nucleobases, nucleosides, nucleotides and nucleic acids.
			GO:0043170	macromolecule metabolic process	The chemical reactions and pathways involving macromolecules, large molecules including proteins, nucleic acids and carbohydrates.
			GO:0043283	biopolymer metabolic process	The chemical reactions and pathways involving biopolymers, long, repeating chains of monomers found in nature e.g. polysaccharides and proteins.
1 2 3 4 5 6 7 8 9 10 11 12 13	(1, 13, 5.19658), (2, 13, 5.19658), (3, 2, 5.19658), (4, 3, 5.19658), (5, 3, 5.69231), (6, 5, 4.67094), (7, 5, 9), (8, 2, 5.19658), (9, 8, 4.76068), (10, 9, 5.19658), (11, 9, 5.5), (12, 8, 5.19658),	117	( YMR138w YJL001w YOR362c YOR207c YPR010c YOL090w YDL043c YLL011w YNL317w YMR093w YHR065c YJL033w YJL111w YNR032w YLR272c YBL076c YPL160w YPL022w YDR172w YNL163c YLR274w YBR202w YMR073c YBR080c YMR247c YKL009w YKR086w YNL250w YOL034w YOL094c YIL144w YOL142w YPR107c YOR070c YBR061c YPL008w YHR166c YLR347c YOR112w YMR296c YML126c YML038c YAL036c YLR243w YCR047c YEL051w YOR294w YDR376w YCR093w YNL17…	0.00017
			GO:0003676	nucleic acid binding	Interacting selectively with any nucleic acid.
			GO:0006311	meiotic gene conversion	The cell cycle process whereby genetic information is transferred from one helix to another. It often occurs in association with general genetic recombination events, and is believed to be a straightforward consequence of the mechanisms of general recombination and DNA repair. For example, meiosis might yield three copies of the maternal version of an allele and only one copy of the paternal alle…
			GO:0016072	rRNA metabolic process	The chemical reactions and pathways involving rRNA, ribosomal RNA, a structural constituent of ribosomes.
			GO:0016070	RNA metabolic process	The chemical reactions and pathways involving RNA, ribonucleic acid, one of the two main type of nucleic acid, consisting of a long, unbranched macromolecule formed from ribonucleotides joined in 3',5'-phosphodiester linkage.
			GO:0006139	nucleobase, nucleoside, nucleotide and nucleic acid metabolic process	The chemical reactions and pathways involving nucleobases, nucleosides, nucleotides and nucleic acids.
			GO:0043170	macromolecule metabolic process	The chemical reactions and pathways involving macromolecules, large molecules including proteins, nucleic acids and carbohydrates.
			GO:0010467	gene expression	The process by which a gene's coding sequence is converted into a mature gene product or products (proteins or RNA). This includes the production of an RNA transcript as well as any processing to produce a mature RNA product or an mRNA (for protein-coding genes) and the translation of that mRNA into protein. Some protein processing events may be included when they are required to form an active f…
			GO:0000737	DNA catabolic process, endonucleolytic	The hydrolysis of internal 3',5'-phosphodiester bonds in one or two strands of deoxyribonucleotides.
			GO:0044238	primary metabolic process	Reactions involving those compounds which are formed as a part of the normal anabolic and catabolic processes. These processes take place in most, if not all, cells of the organism.
			GO:0006364	rRNA processing	Any process involved in the conversion of a primary ribosomal RNA (rRNA) transcript into one or more mature rRNA molecules.
			GO:0043283	biopolymer metabolic process	The chemical reactions and pathways involving biopolymers, long, repeating chains of monomers found in nature e.g. polysaccharides and proteins.
			GO:0045005	maintenance of fidelity during DNA-dependent DNA replication	The correction of errors made during DNA replication by either intrinsic DNA polymerase proofreading activity or via mismatch repair.
			GO:0006396	RNA processing	Any process involved in the conversion of one or more primary RNA transcripts into one or more mature RNA molecules.
			GO:0006298	mismatch repair	A system for the correction of errors introduced during DNA replication when an incorrect base, which cannot form hydrogen bonds with the corresponding base in the parent strand, is incorporated into the daughter strand. The mismatch repair system promotes genomic fidelity by repairing base-base mismatches, insertion-deletion loops and heterologies generated during DNA replication and recombinati…
			GO:0043233	organelle lumen	The volume enclosed by the membranes of a particular organelle, e.g. endoplasmic reticulum lumen, or the space between the two lipid bilayers of a double membrane surrounding an organelle, e.g. nuclear membrane lumen.
			GO:0043234	protein complex	Any protein group composed of two or more subunits, which may or may not be identical. Protein complexes may have other associated non-protein prosthetic groups, such as nucleic acids, metal ions or carbohydrate groups.
			GO:0032991	macromolecular complex	A stable assembly of two or more macromolecules, i.e. proteins, nucleic acids, carbohydrates or lipids, in which the constituent parts function together.
			GO:0044428	nuclear part	Any constituent part of the nucleus, a membrane-bounded organelle of eukaryotic cells in which chromosomes are housed and replicated.
			GO:0008023	transcription elongation factor complex	Any protein complex that interacts with RNA polymerase II to increase (positive transcription elongation factor) or reduce (negative transcription elongation factor) the rate of transcription elongation.
			GO:0031974	membrane-enclosed lumen	The enclosed volume within a sealed membrane or between two sealed membranes.
			GO:0005634	nucleus	A membrane-bounded organelle of eukaryotic cells in which chromosomes are housed and replicated. In most cells, the nucleus contains all of the cell's chromosomes except the organellar chromosomes, and is the site of RNA synthesis and processing. In some species, or in specialized cell types, RNA metabolism or DNA replication may be absent.
			GO:0031981	nuclear lumen	The volume enclosed by the nuclear inner membrane.
1 2 3 4 5 6 7 8 9 10 11 12 13	(1, 13, 4.49091), (2, 13, 8.91818), (3, 2, 4.35455), (4, 3, 8.97273), (5, 3, 10.0909), (6, 5, 1.76364), (7, 5, 8.87273), (8, 2, 4.42727), (9, 8, 0.972727), (10, 9, 4.42727), (11, 9, 4.28182), (12, 8, 4.42727),	55	( YML057w YBR094w YCR088w YBR290w YCR016w )	0.00031
1 2 3 4 5 6 7 8 9 10 11 12 13	(1, 13, 9.076), (2, 13, 9.284), (3, 2, 2.908), (4, 3, 5.7), (5, 3, 1.452), (6, 5, 8.88), (7, 5, 10.16), (8, 2, 4.116), (9, 8, 2.492), (10, 9, 4.088), (11, 9, 3.728), (12, 8, 4.116),	125	( YOR089c YCR092c YDL154w YDR364c YJR064w YDR334w YPR043w-a YJR040w YJR065c YDL007w YDL112w YEL054c YLR406c YNL045w YML035c YPL249c YLR024c YPL207w YLR153c YOR317w YGR216c YBR046c YML005w YGL050w YKL218c YDR126w YDR257c YNL280c YDR012w YDR205w YJL088w YJL026w YPL220w YKL008c YKR070w YPL048w_2 YGR148c YKL056c YGL023c YJL109c YNL073w YPL164c YKL205w YDR495c_2 YOL021c YMR231w YGR278w YDR531w YPL145c…	0.000129
			GO:0046128	purine ribonucleoside metabolic process	The chemical reactions and pathways involving any ribonucleoside, a nucleoside in which purine base is linked to a ribose (beta-D-ribofuranose) molecule.
			GO:0008617	guanosine metabolic process	The chemical reactions and pathways involving guanine, guanine riboside, a nucleoside with a wide species distribution.
			GO:0031591	wybutosine biosynthetic process	The chemical reactions and pathways resulting in the formation of wybutosine, 3H-imidazo[1,2-alpha]purine-7-butanoic acid, 4,9-dihydro- alpha-[(methoxycarbonyl)amino]- 4,6-dimethyl-9-oxo- 3-beta-D-ribofuranosyl methyl ester, a modified nucleoside found in some tRNA molecules.
			GO:0009119	ribonucleoside metabolic process	The chemical reactions and pathways involving any ribonucleoside, a nucleoside in which purine or pyrimidine base is linked to a ribose (beta-D-ribofuranose) molecule.
			GO:0042278	purine nucleoside metabolic process	The chemical reactions and pathways involving one of a family of organic molecules consisting of a purine base covalently bonded to a sugar ribose (a ribonucleoside) or deoxyribose (a deoxyribonucleoside).
			GO:0031590	wybutosine metabolic process	The chemical reactions and pathways involving wybutosine, 3H-imidazo[1,2-alpha]purine-7-butanoic acid, 4,9-dihydro- alpha-[(methoxycarbonyl)amino]- 4,6-dimethyl-9-oxo- 3-beta-D-ribofuranosyl methyl ester, a modified nucleoside found in some tRNA molecules.
			GO:0022625	cytosolic large ribosomal subunit	The large subunit of the ribosome that is found in the cytosol of the cell. The cytosol is that part of the cytoplasm that does not contain membranous or particulate subcellular components.
1 2 3 4 5 6 7 8 9 10 11 12 13	(1, 13, 10.9545), (2, 13, 9.11932), (3, 2, 9.10227), (4, 3, 0.920455), (5, 3, 1.20455), (6, 5, 5.05114), (7, 5, 6.65909), (8, 2, 5.04545), (9, 8, 3.31818), (10, 9, 4.875), (11, 9, 4.70455), (12, 8, 5.04545),	88	( YLR262c YGL006w YBR208c_2 YPL247c YMR092c YDR243c YNR016c YIL106w-b YOL135c YLL019c YPR138c YPR173c YBR227c YJR077c YDL087c YPL059w YGL154c YPR122w YOL006c YHR033w YOR142w YEL046c YHR168w YHR186c YBR039w YNL036w YAL048c YGL115w YBL004w YLR039c YNL247w YHR085w YJR044c YLR424w YGR245c YPR091c YPL206c YNL305c YGR127w YGL130w YOR209c YBL098w YKR051w YML067c YER003c YLR354c YBR243c YDL100c YBR187w Y…	0.000183
1 2 3 4 5 6 7 8 9 10 11 12 13	(1, 13, 10.8013), (2, 13, 8.13462), (3, 2, 9.92949), (4, 3, 0.679487), (5, 3, 0.371795), (6, 5, 5.95513), (7, 5, 6.07692), (8, 2, 5), (9, 8, 3.89744), (10, 9, 5.23077), (11, 9, 4.92308), (12, 8, 5),	78	( YKL074c YLR383w YHR161c YGL137w YPL247c YNL088w YOL135c YOL128c YPR035w YBR227c YGL154c YER172c YPR062w_2 YBR229c YCL054w YGL207w YGR155w YML008c YLR208w YPL224c YLR180w YHR186c YDR328c YPR028w YCR032w YLR430w YBL004w YPL181w YGR098c YPL105c YPL085w YLR039c YOR048c YIL075c YMR009w YOL060c YGR185c YHR085w YLR424w YDR266c YGR127w YOR209c YBL098w YDR410c YLR133w YER003c YBR243c YNR043w YBR187w YLR…	0.000156
1 2 3 4 5 6 7 8 9 10 11 12 13	(1, 13, 10.8913), (2, 13, 9.07609), (3, 2, 9.67391), (4, 3, 0.478261), (5, 3, 0.73913), (6, 5, 4.73913), (7, 5, 5.66304), (8, 2, 5.19565), (9, 8, 3.95652), (10, 9, 5.19565), (11, 9, 5.19565), (12, 8, 5.19565),	46	( YKL074c YPL247c YMR092c YDR243c YIL106w-b YOL135c YPR173c YOL006c YBR229c YOR142w YEL046c YHR168w YHR186c YBR039w YNL036w YPR028w YBL004w YPL085w YLR039c YMR009w YHR085w YLR424w YGR245c YPR091c YOR209c YER003c YBR243c YDL100c YGL198w YCL010c YOR323c YJL168c )	0.000139
1 2 3 4 5 6 7 8 9 10 11 12 13	(1, 13, 10.6139), (2, 13, 8.41456), (3, 2, 0.455696), (4, 3, 7.77532), (5, 3, 3.69304), (6, 5, 7.85127), (7, 5, 9.86709), (8, 2, 3.70253), (9, 8, 2.54114), (10, 9, 3.84177), (11, 9, 3.51266), (12, 8, 3.73101),	158	( YOR326w YKL010c_2 YML024w YDR270w YDL140c YMR116c YMR102c YNR052c YMR277w YMR290c YJL008c YOR303w YNL217w YHR158c YOR304w YJL191w YGL058w YOR211c YHR072w YPR161c YPR111w YOR140w_1 YJL106w YOR061w YHR007c YIR004w YOR090c YIL044c_1 YNL077w YNL328c YKR052c YOL052c YPR093c YOR040w YLR340w YPL266w YOR312c YCL033c YLR335w_2 YML078w YBL021c YGL123w YPL143w YOL040c YHL015w YKL170w YER036c YPR095c YLR17…	0.000204
			GO:0005198	structural molecule activity	The action of a molecule that contributes to the structural integrity of a complex or assembly within or outside a cell.
			GO:0003735	structural constituent of ribosome	The action of a molecule that contributes to the structural integrity of the ribosome.
			GO:0044249	cellular biosynthetic process	The chemical reactions and pathways resulting in the formation of substances, carried out by individual cells.
			GO:0006412	translation	The chemical reactions and pathways resulting in the formation of a protein. This is a ribosome-mediated process in which the information in messenger RNA (mRNA) is used to specify the sequence of amino acids in the protein.
			GO:0009059	macromolecule biosynthetic process	The chemical reactions and pathways resulting in the formation of macromolecules, large molecules including proteins, nucleic acids and carbohydrates.
			GO:0022627	cytosolic small ribosomal subunit	The small subunit of the ribosome that is found in the cytosol of the cell. The cytosol is that part of the cytoplasm that does not contain membranous or particulate subcellular components.
			GO:0033279	ribosomal subunit	Either of the two ribonucleoprotein complexes that associate to form a ribosome.
			GO:0015934	large ribosomal subunit	The larger of the two subunits of a ribosome. Two sites on the ribosomal large subunit are involved in translation, namely the aminoacyl site (A site) and peptidyl site (P site).
			GO:0022626	cytosolic ribosome	A ribosome that is found in the cytosol of the cell. The cytosol is that part of the cytoplasm that does not contain membranous or particulate subcellular components.
			GO:0005840	ribosome	An intracellular organelle, about 200 A in diameter, consisting of RNA and protein. It is the site of protein biosynthesis resulting from translation of messenger RNA (mRNA). It consists of two subunits, one large and one small, each containing only protein and RNA. Both the ribosome and its subunits are characterized by their sedimentation coefficients, expressed in Svedberg units (symbol: S). H…
			GO:0022625	cytosolic large ribosomal subunit	The large subunit of the ribosome that is found in the cytosol of the cell. The cytosol is that part of the cytoplasm that does not contain membranous or particulate subcellular components.
			GO:0044445	cytosolic part	Any constituent part of cytosol, that part of the cytoplasm that does not contain membranous or particulate subcellular components.
			GO:0005829	cytosol	That part of the cytoplasm that does not contain membranous or particulate subcellular components.
			GO:0030529	ribonucleoprotein complex	A macromolecular complex containing both protein and RNA molecules.
			GO:0015935	small ribosomal subunit	The smaller of the two subunits of a ribosome.
1 2 3 4 5 6 7 8 9 10 11 12 13	(1, 13, 9.36713), (2, 13, 9.36713), (3, 2, 1.00699), (4, 3, 8.58392), (5, 3, 9.36713), (6, 5, 3.5979), (7, 5, 5.59091), (8, 2, 4.28671), (9, 8, 2.08392), (10, 9, 4.32517), (11, 9, 4.13636), (12, 8, 4.28671),	143	( YPR103w YDR142c YKR024c YGR171c YDR448w YAL058w YPL074w YGR257c YOR141c YMR314w YJL024c YMR125w YNL035c YMR278w YPL263c YAR003w YJR121w YER043c YLR212c YGL099w YDR044w YDR004w YOL058w YER151c YPL125w YBR223c YDR419w YCL055w YGL192w YGL241w YHR171w YMR005w YDL207w YER078c YKR063c YOR123c YDR434w YMR013c YBR279w YMR211w YGR194c YLL004w YBR035c YPL047w YMR114c YGR267c YDL205c YNL063w YLR447c YLR20…	0.000103
1 2 3 4 5 6 7 8 9 10 11 12 13	(1, 13, 8.35185), (2, 13, 9.31019), (3, 2, 4.20833), (4, 3, 4.55093), (5, 3, 0.412037), (6, 5, 9.20833), (7, 5, 10.2269), (8, 2, 4.36111), (9, 8, 2.37037), (10, 9, 4.48611), (11, 9, 4.15278), (12, 8, 4.36111),	108	( YDL154w YDR364c YJR064w YJL014w YDR334w YDL007w YDL112w YEL054c YLR406c YML102w YNL045w YML035c YPL249c YPL207w YOR317w YGR216c YML005w YKL218c YDR012w YDR205w YJL026w YKL008c YKR070w YGL023c YJL109c YNL073w YPL217c YKL205w YMR231w YGR278w YDR531w YIL068c YMR106c YMR032w YDR333c YHR204w YLR060w YDR049w YDR117c YML056c YBR251w YOL072w YPL157w YLR195c YBR018c YBR111c YLL045c YOR368w YDR196c YLR07…	0.000105
1 2 3 4 5 6 7 8 9 10 11 12 13	(1, 13, 9.05435), (2, 13, 6.53261), (3, 2, 10.7283), (4, 3, 0.641304), (5, 3, 0.423913), (6, 5, 6.07609), (7, 5, 6.73913), (8, 2, 5.27174), (9, 8, 4.36957), (10, 9, 5.47826), (11, 9, 5.41304), (12, 8, 5.27174),	46	( YLR383w YGL137w YKL213c YDL064w YML069w YOR254c YBR229c YCL054w YPL204w YGL207w YLR208w YDL097c YLR180w YKL017c YHR164c YGR098c YPL085w YIL075c YGR185c YDR266c YNR053c YGL070c YOR175c YGR007w YNR043w YGL211w YIR008c YNL118c YHR029c YGR262c YOR006c YLR411w YFL017c YNL030w YIR001c )	9.4e-05
			GO:0044427	chromosomal part	Any constituent part of a chromosome, a structure composed of a very long molecule of DNA and associated proteins (e.g. histones) that carries hereditary information.
			GO:0030894	replisome	A multi-component enzymatic machine at the replication fork which mediates DNA replication. Includes DNA primase, one or more DNA polymerases, DNA helicases, and other proteins.
			GO:0005658	alpha DNA polymerase:primase complex	A complex of four polypeptides, comprising large and small DNA polymerase alpha subunits and two primase subunits, which catalyzes the synthesis of an RNA primer on the lagging strand of replicating DNA; the smaller of the two primase subunits alone can catalyze oligoribonucleotide synthesis.
			GO:0043601	nuclear replisome	A multi-component enzymatic machine at the nuclear replication fork, which mediates DNA replication. Includes DNA primase, one or more DNA polymerases, DNA helicases, and other proteins.
1 2 3 4 5 6 7 8 9 10 11 12 13	(1, 13, 4.51887), (2, 13, 9.64151), (3, 2, 0.0188679), (4, 3, 9.35849), (5, 3, 6.39623), (6, 5, 7.04717), (7, 5, 8.40566), (8, 2, 4.08491), (9, 8, 4.16981), (10, 9, 4.08491), (11, 9, 4.18868), (12, 8, 4.08491),	53	( YCR066w YDR128w YLR304c YOR133w YDL119c YOR038c YBL104c YLR024c YDR232w YLR100w YCR002c YDR063w YDR527w YPL100w YNL200c YCR053w YCR054c YPL015c YOL141w YLR003c YPR037c YDR388w YJR082c YPL189w YDR392w YOR149c YLR403w YMR274c YAR008w YOR340c YLR218c YGL066w YJR073c YMR202w YDR071c YIR029w YKR074w YBL059c-a YDR176w YPL115c YGL156w YIR015w YIL108w YCR077c YDR115w YDR379c-a YOR166c YKL047w YLR007w Y…	0.000155
1 2 3 4 5 6 7 8 9 10 11 12 13	(1, 13, 3.92105), (2, 13, 9.29825), (3, 2, 0.0614035), (4, 3, 9.49123), (5, 3, 6.68421), (6, 5, 6.95614), (7, 5, 8.07018), (8, 2, 4.13158), (9, 8, 4.64035), (10, 9, 4.02632), (11, 9, 4.58772), (12, 8, 4.13158),	57	( YCR066w YDR128w YOR133w YNL121c YDL119c YOR038c YBL104c YOL045w YDR232w YGR252w YLR100w YCR002c YDR063w YDR527w YPL188w YCR053w YLR314c YCR054c YPL015c YLR003c YPR037c YJR082c YDR392w YKR082w YOR149c YLR403w YMR274c YAR008w YOR340c YLR218c YGL066w YJR073c YMR202w YDR071c YIR029w YIL008w YKR074w YBL059c-a YDR176w YPL115c YGL156w YPR018w YIR015w YIL108w YPL174c YCR077c YDR115w YDR379c-a YNR031c Y…	0.000101
			GO:0003712	transcription cofactor activity	The function that links a sequence-specific transcription factor to the core RNA polymerase II complex but does not bind DNA itself.
			GO:0046695	SLIK (SAGA-like) complex	A protein complex similar to the SAGA complex but with a smaller form of Spt7 and no Spt8. Although little is known about the SLIK complex, evidence suggests involvement of the general amino acid control pathway.
1 2 3 4 5 6 7 8 9 10 11 12 13	(1, 13, 3.68627), (2, 13, 9.22549), (3, 2, 0.127451), (4, 3, 9.22549), (5, 3, 7.19608), (6, 5, 6.48039), (7, 5, 7.26471), (8, 2, 4.45098), (9, 8, 4.52941), (10, 9, 4.64706), (11, 9, 4.71569), (12, 8, 4.45098),	51	( YCR066w YDR128w YOR133w YDL119c YPL069c YOR038c YBL104c YOL045w YDR232w YDR063w YNL040w YCR054c YPR037c YJR082c YDR392w YKR082w YOR149c YLR403w YPR026w YMR274c YAR008w YOR340c YLR218c YJR073c YMR202w YDR071c YIR029w YKR074w YBL059c-a YDR176w YIR015w YLR138w YLR149c YLL002w YCR068w YBR106w YPL174c YCR077c YDR115w YDR379c-a YNR031c YOR166c YBR171w YKL047w YLR007w YLL003w YER074w-a YBR290w YCR016w…	0.000124
1 2 3 4 5 6 7 8 9 10 11 12 13	(1, 13, 7.77869), (2, 13, 9.27869), (3, 2, 0.368852), (4, 3, 8.86885), (5, 3, 6.45082), (6, 5, 6.43443), (7, 5, 8.37705), (8, 2, 3.95902), (9, 8, 1.86885), (10, 9, 4.5), (11, 9, 4.15574), (12, 8, 3.95902),	61	( YER164w YJR065c YML028w YLR024c YML063w YPL090c YPL100w YNL200c YOL141w YLR370c YLL045c YKL180w YLR344w YDR388w YPL189w YER134c YDR288w YNL260c YDR115w YHR116w YDR379c-a YDR118w YMR038c YOR166c YKL047w YDR412w YBR200w YJR067c YLL003w YER074w-a YBR290w YIL073c YMR034c YCR016w )	0.000167
1 2 3 4 5 6 7 8 9 10 11 12 13	(1, 13, 10.3571), (2, 13, 10.4365), (3, 2, 0.0396825), (4, 3, 5.07937), (5, 3, 5.07937), (6, 5, 4.92857), (7, 5, 5.11905), (8, 2, 4.92857), (9, 8, 5.25397), (10, 9, 4.71429), (11, 9, 5.13492), (12, 8, 4.92857),	63	( YDR237w YJR139c YIL001w YBR248c YMR166c YIL010w YIL124w YNR033w YKR050w YDR354w YGR012w YKR069w YHR025w YKL027w YPL100w YHL016c YJR016c YHR039c YNL200c YPR121w YMR283c YCL030c_2 YFR007w YMR062c YER055c YHR009c YGR205w YGR149w YGR286c YLR420w YGR144w YHR100c YIL145c YIL020c YOR202w YOL143c YMR193w YBR256c YDR291w YKL060c YMR108w YGL026c_1 YEL013w YCL030c_1 YER069w_2 YOL073c YGL148w YMR220w YCR08…	0.000189
			GO:0016763	transferase activity, transferring pentosyl groups	Catalysis of the transfer of a pentosyl group from one compound (donor) to another (acceptor).
			GO:0044249	cellular biosynthetic process	The chemical reactions and pathways resulting in the formation of substances, carried out by individual cells.
			GO:0009308	amine metabolic process	The chemical reactions and pathways involving any organic compound that is weakly basic in character and contains an amino or a substituted amino group. Amines are called primary, secondary, or tertiary according to whether one, two, or three carbon atoms are attached to the nitrogen atom.
			GO:0008652	amino acid biosynthetic process	The chemical reactions and pathways resulting in the formation of amino acids, organic acids containing one or more amino substituents.
			GO:0006082	organic acid metabolic process	The chemical reactions and pathways involving organic acids, any acidic compound containing carbon in covalent linkage.
			GO:0044271	nitrogen compound biosynthetic process	The chemical reactions and pathways resulting in the formation of organic and inorganic nitrogenous compounds.
			GO:0009309	amine biosynthetic process	The chemical reactions and pathways resulting in the formation of any organic compound that is weakly basic in character and contains an amino or a substituted amino group. Amines are called primary, secondary, or tertiary according to whether one, two, or three carbon atoms are attached to the nitrogen atom.
			GO:0019752	carboxylic acid metabolic process	The chemical reactions and pathways involving carboxylic acids, any organic acid containing one or more carboxyl (COOH) groups or anions (COO-).
			GO:0006547	histidine metabolic process	The chemical reactions and pathways involving histidine, 2-amino-3-(1H-imidazol-4-yl)propanoic acid.
			GO:0009075	histidine family amino acid metabolic process	The chemical reactions and pathways involving amino acids of the histidine family.
			GO:0009092	homoserine metabolic process	The chemical reactions and pathways involving homoserine, alpha-amino-gamma-hydroxybutyric acid, an intermediate in the biosynthesis of cystathionine, threonine and methionine.
			GO:0006807	nitrogen compound metabolic process	The chemical reactions and pathways involving various organic and inorganic nitrogenous compounds; includes nitrogen fixation, nitrification, denitrification, assimilatory/dissimilatory nitrate reduction and the interconversion of nitrogenous organic matter and ammonium.
			GO:0006519	amino acid and derivative metabolic process	The chemical reactions and pathways involving amino acids, organic acids containing one or more amino substituents, and compounds derived from amino acids.
			GO:0009058	biosynthetic process	The energy-requiring part of metabolism in which simpler substances are transformed into more complex ones, as in growth and other biosynthetic processes.
			GO:0000105	histidine biosynthetic process	The chemical reactions and pathways resulting in the formation of histidine, 2-amino-3-(1H-imidazol-4-yl)propanoic acid.
			GO:0009110	vitamin biosynthetic process	The chemical reactions and pathways resulting in the formation of a vitamin, one of a number of unrelated organic substances that occur in many foods in small amounts and that are necessary in trace amounts for the normal metabolic functioning of the body.
			GO:0042364	water-soluble vitamin biosynthetic process	The chemical reactions and pathways resulting in the formation of any of a diverse group of vitamins that are soluble in water.
			GO:0006520	amino acid metabolic process	The chemical reactions and pathways involving amino acids, organic acids containing one or more amino substituents.
			GO:0009076	histidine family amino acid biosynthetic process	The chemical reactions and pathways resulting in the formation of amino acids of the histidine family.
1 2 3 4 5 6 7 8 9 10 11 12 13	(1, 13, 10.9902), (2, 13, 9.90196), (3, 2, 4.38235), (4, 3, 4.53922), (5, 3, 4.38235), (6, 5, 4.58333), (7, 5, 4.90686), (8, 2, 4.47549), (9, 8, 4.51471), (10, 9, 4.41667), (11, 9, 4.43137), (12, 8, 4.47549),	102	( YLR289w YEL011w YBR055c YMR272c_2 YCR024c YDR148c YPL140c YLL034c YNL003c YNL025c YHL010c YHL004w YNL284c YER100w YPL029w YFL036w YPR129w YMR309c YJL044c YOL023w YJL013c YMR023c YGR062c YPL012w YML013w YER061c YKR026c YGR083c YMR171c YDL008w YDL141w YML110c YGR112w YMR035w YDL142c YML025c YDR486c YDR036c YBR146w YCR046c YPR094w YGL068w YHR073w YPR166c YOR103c YNR036c YDL004w YNL325c YLR117c YPL…	9.6e-05
			GO:0003735	structural constituent of ribosome	The action of a molecule that contributes to the structural integrity of the ribosome.
			GO:0044260	cellular macromolecule metabolic process	The chemical reactions and pathways involving macromolecules, large molecules including proteins, nucleic acids and carbohydrates, as carried out by individual cells.
			GO:0006412	translation	The chemical reactions and pathways resulting in the formation of a protein. This is a ribosome-mediated process in which the information in messenger RNA (mRNA) is used to specify the sequence of amino acids in the protein.
			GO:0022618	protein-RNA complex assembly	The aggregation, arrangement and bonding together of proteins and RNA molecules to form a ribonucleoprotein complex.
			GO:0009059	macromolecule biosynthetic process	The chemical reactions and pathways resulting in the formation of macromolecules, large molecules including proteins, nucleic acids and carbohydrates.
			GO:0044429	mitochondrial part	Any constituent part of a mitochondrion, a semiautonomous, self replicating organelle that occurs in varying numbers, shapes, and sizes in the cytoplasm of virtually all eukaryotic cells. It is notably the site of tissue respiration.
			GO:0033279	ribosomal subunit	Either of the two ribonucleoprotein complexes that associate to form a ribosome.
			GO:0005840	ribosome	An intracellular organelle, about 200 A in diameter, consisting of RNA and protein. It is the site of protein biosynthesis resulting from translation of messenger RNA (mRNA). It consists of two subunits, one large and one small, each containing only protein and RNA. Both the ribosome and its subunits are characterized by their sedimentation coefficients, expressed in Svedberg units (symbol: S). H…
			GO:0000314	organellar small ribosomal subunit	The smaller of the two subunits of an organellar ribosome.
			GO:0005761	mitochondrial ribosome	A ribosome found in the mitochondrion of a eukaryotic cell; contains a characteristic set of proteins distinct from those of cytosolic ribosomes.
			GO:0005739	mitochondrion	A semiautonomous, self replicating organelle that occurs in varying numbers, shapes, and sizes in the cytoplasm of virtually all eukaryotic cells. It is notably the site of tissue respiration.
			GO:0005759	mitochondrial matrix	The gel-like material, with considerable fine structure, that lies in the matrix space, or lumen, of a mitochondrion. It contains the enzymes of the tricarboxylic acid cycle and, in some organisms, the enzymes concerned with fatty-acid oxidation.
			GO:0031980	mitochondrial lumen	The volume enclosed by the mitochondrial inner membrane.
			GO:0030529	ribonucleoprotein complex	A macromolecular complex containing both protein and RNA molecules.
			GO:0044444	cytoplasmic part	Any constituent part of the cytoplasm, all of the contents of a cell excluding the plasma membrane and nucleus, but including other subcellular structures.
			GO:0000315	organellar large ribosomal subunit	The larger of the two subunits of an organellar ribosome. Two sites on the ribosomal large subunit are involved in translation: the aminoacyl site (A site) and peptidyl site (P site).
			GO:0005762	mitochondrial large ribosomal subunit	The larger of the two subunits of a mitochondrial ribosome. Two sites on the ribosomal large subunit are involved in translation: the aminoacyl site (A site) and peptidyl site (P site).
			GO:0000313	organellar ribosome	A ribosome contained within a subcellular organelle.
			GO:0005763	mitochondrial small ribosomal subunit	The smaller of the two subunits of a mitochondrial ribosome.
1 2 3 4 5 6 7 8 9 10 11 12 13	(1, 13, 4.64286), (2, 13, 9.53571), (3, 2, 10.0119), (4, 3, 3.16667), (5, 3, 3.47619), (6, 5, 4.96429), (7, 5, 9.80952), (8, 2, 4.64286), (9, 8, 1.82143), (10, 9, 4.64286), (11, 9, 4.64286), (12, 8, 4.64286),	42	( YNL243w YLR027c YKR016w YPR191w YDL193w YBL015w YER093c YMR234w YOR271c YJL059w YML121w YPL078c YGR082w YJL166w YGR033c )	0.000187
			GO:0044455	mitochondrial membrane part	Any constituent part of the mitochondrial membrane, either of the lipid bilayers that surround the mitochondrion and form the mitochondrial envelope.
1 2 3 4 5 6 7 8 9 10 11 12 13	(1, 13, 10.8084), (2, 13, 8.52804), (3, 2, 0.593458), (4, 3, 8.52804), (5, 3, 8.88785), (6, 5, 3.62617), (7, 5, 6.29907), (8, 2, 4.30374), (9, 8, 1.62617), (10, 9, 4.30374), (11, 9, 4.19159), (12, 8, 4.30374),	107	( YOR259c YPR128c YPL020c YPL048w_1 YKL067w YGL043w YNL061w YAL035w YER014w YOR176w YDR330w YCR012w YOR286w YMR099c YGR246c YKL005c YKL194c YIL052c-a YDR374c YOL115w YDR430c YGR218w YOL031c YHR193c YGL105w YOL102c YMR135c YGR024c YML051w YGL040c YDR047w YNL288w YBR173c YDL150w YNL044w YPL252c YIL004c YOL121c YOR167c YPL183w-a YJR085c YOR058c YJR142w YLR205c YGR147c YPL083c )	0.000241
			GO:0033013	tetrapyrrole metabolic process	The chemical reactions and pathways involving tetrapyrroles, natural pigments containing four pyrrole rings joined by one-carbon units linking position 2 of one pyrrole ring to position 5 of the next.
			GO:0006783	heme biosynthetic process	The chemical reactions and pathways resulting in the formation of heme, any compound of iron complexed in a porphyrin (tetrapyrrole) ring, from less complex precursors.
			GO:0006778	porphyrin metabolic process	The chemical reactions and pathways involving any member of a large group of derivatives or analogs of porphyrin. Porphyrins consists of a ring of four pyrrole nuclei linked each to the next at their alpha positions through a methine group.
			GO:0046483	heterocycle metabolic process	The chemical reactions and pathways involving heterocyclic compounds, those with a cyclic molecular structure and at least two different atoms in the ring (or rings).
			GO:0042440	pigment metabolic process	The chemical reactions and pathways involving pigment, any general or particular coloring matter in living organisms, e.g. melanin.
			GO:0006779	porphyrin biosynthetic process	The chemical reactions and pathways resulting in the formation of any member of a large group of derivatives or analogs of porphyrin. Porphyrin consists of a ring of four pyrrole nuclei linked each to the next at their alpha positions through a methine group.
			GO:0033014	tetrapyrrole biosynthetic process	The chemical reactions and pathways leading to the formation of tetrapyrroles, natural pigments containing four pyrrole rings joined by one-carbon units linking position 2 of one pyrrole ring to position 5 of the next.
			GO:0042168	heme metabolic process	The chemical reactions and pathways involving heme, any compound of iron complexed in a porphyrin (tetrapyrrole) ring.
			GO:0019748	secondary metabolic process	The chemical reactions and pathways resulting in many of the chemical changes of compounds that are not necessarily required for growth and maintenance of cells, and are often unique to a taxon. In multicellular organisms secondary metabolism is generally carried out in specific cell types, and may be useful for the organism as a whole. In unicellular organisms, secondary metabolism is often used…
			GO:0046148	pigment biosynthetic process	The chemical reactions and pathways resulting in the formation of a pigment, any general or particular coloring matter in living organisms, e.g. melanin.
1 2 3 4 5 6 7 8 9 10 11 12 13	(1, 13, 10.9569), (2, 13, 9.7931), (3, 2, 2.94828), (4, 3, 4.57759), (5, 3, 4.4569), (6, 5, 4.72414), (7, 5, 6.10345), (8, 2, 4.18966), (9, 8, 4.4569), (10, 9, 4.63793), (11, 9, 4.57759), (12, 8, 4.57759),	58	( YDR171w YDR375c YJL085w YPR168w YLR038c YJR088c YJL053w YDR408c YIL076w YGR231c YDL065c YGR220c YOR143c YBL036c YER029c YLR126c YOR150w YDL135c YHL031c YKL041w YKL002w YKR035w-a YHR147c YNL185c YLR065c YJL063c YPL065w YGL010w YPL002c YPL010w YPL013c YBL038w YBR268w YBR217w YNR032c-a YGR255c YDR175c YLR435w YMR002w YNL131w YOR035c YLR067c YKL211c_2 YDR007w YNL175c YLR290c YOR311c YLR220w YGR272c…	0.000156
			GO:0043162	ubiquitin-dependent protein catabolic process via the multivesicular body pathway	The chemical reactions and pathways resulting in the breakdown of a protein or peptide covalently tagged with a ubiquitin, via the multivesicular body (MVB) sorting pathway; ubiquitin-tagged proteins are sorted into MVBs, and delivered to a lysosome/vacuole for degradation.
			GO:0044429	mitochondrial part	Any constituent part of a mitochondrion, a semiautonomous, self replicating organelle that occurs in varying numbers, shapes, and sizes in the cytoplasm of virtually all eukaryotic cells. It is notably the site of tissue respiration.
			GO:0005761	mitochondrial ribosome	A ribosome found in the mitochondrion of a eukaryotic cell; contains a characteristic set of proteins distinct from those of cytosolic ribosomes.
			GO:0000315	organellar large ribosomal subunit	The larger of the two subunits of an organellar ribosome. Two sites on the ribosomal large subunit are involved in translation: the aminoacyl site (A site) and peptidyl site (P site).
			GO:0005762	mitochondrial large ribosomal subunit	The larger of the two subunits of a mitochondrial ribosome. Two sites on the ribosomal large subunit are involved in translation: the aminoacyl site (A site) and peptidyl site (P site).
			GO:0005768	endosome	A membrane-bound organelle that carries materials newly ingested by endocytosis. It passes many of the materials to lysosomes for degradation.
			GO:0000313	organellar ribosome	A ribosome contained within a subcellular organelle.
1 2 3 4 5 6 7 8 9 10 11 12 13	(1, 13, 10.9569), (2, 13, 9.7931), (3, 2, 2.94828), (4, 3, 4.57759), (5, 3, 4.4569), (6, 5, 4.72414), (7, 5, 6.10345), (8, 2, 4.18966), (9, 8, 4.4569), (10, 9, 4.63793), (11, 9, 4.57759), (12, 8, 4.57759),	58	( YDR171w YDR375c YJL085w YPR168w YLR038c YJR088c YJL053w YDR408c YIL076w YGR231c YDL065c YGR220c YOR143c YBL036c YER029c YLR126c YOR150w YDL135c YHL031c YKL041w YKL002w YKR035w-a YHR147c YNL185c YLR065c YJL063c YPL065w YGL010w YPL002c YPL010w YPL013c YBL038w YBR268w YBR217w YNR032c-a YGR255c YDR175c YLR435w YMR002w YNL131w YOR035c YLR067c YKL211c_2 YDR007w YNL175c YLR290c YOR311c YLR220w YGR272c…	0.000156
			GO:0043162	ubiquitin-dependent protein catabolic process via the multivesicular body pathway	The chemical reactions and pathways resulting in the breakdown of a protein or peptide covalently tagged with a ubiquitin, via the multivesicular body (MVB) sorting pathway; ubiquitin-tagged proteins are sorted into MVBs, and delivered to a lysosome/vacuole for degradation.
			GO:0044429	mitochondrial part	Any constituent part of a mitochondrion, a semiautonomous, self replicating organelle that occurs in varying numbers, shapes, and sizes in the cytoplasm of virtually all eukaryotic cells. It is notably the site of tissue respiration.
			GO:0005761	mitochondrial ribosome	A ribosome found in the mitochondrion of a eukaryotic cell; contains a characteristic set of proteins distinct from those of cytosolic ribosomes.
			GO:0000315	organellar large ribosomal subunit	The larger of the two subunits of an organellar ribosome. Two sites on the ribosomal large subunit are involved in translation: the aminoacyl site (A site) and peptidyl site (P site).
			GO:0005762	mitochondrial large ribosomal subunit	The larger of the two subunits of a mitochondrial ribosome. Two sites on the ribosomal large subunit are involved in translation: the aminoacyl site (A site) and peptidyl site (P site).
			GO:0005768	endosome	A membrane-bound organelle that carries materials newly ingested by endocytosis. It passes many of the materials to lysosomes for degradation.
			GO:0000313	organellar ribosome	A ribosome contained within a subcellular organelle.
1 2 3 4 5 6 7 8 9 10 11 12 13	(1, 13, 10.2381), (2, 13, 10.1746), (3, 2, 1.88889), (4, 3, 5.38889), (5, 3, 4.83333), (6, 5, 5.10317), (7, 5, 5.92857), (8, 2, 4.2619), (9, 8, 4.50794), (10, 9, 4.59524), (11, 9, 4.53968), (12, 8, 4.53968),	63	( YDR171w YDR375c YJL085w YGL122c YFL025c YNL041c YER048w-a YNL245c YBR247c YGL111w YDR165w YGL129c YBL074c YPR004c YCL031c YBR257w YOL032w YHL018w YDR405w YPL098c YEL003w YDR291w YKL060c YMR108w YJL011c YGL026c_1 YNL248c YLR067c YNL110c YEL013w YDR316w YCL030c_1 YER069w_2 YNL320w YGR232w YLL014w YOL073c YGL148w YMR220w YCR081w YKL033w YLR011w YOR238w YDL183c YNL252c YER134c YGR017w YNL260c YLR39…	0.000191
1 2 3 4 5 6 7 8 9 10 11 12 13	(1, 13, 10.2915), (2, 13, 10.3127), (3, 2, 3.66254), (4, 3, 4.4576), (5, 3, 4.42933), (6, 5, 4.49293), (7, 5, 6.06537), (8, 2, 4.4576), (9, 8, 4.4576), (10, 9, 4.4576), (11, 9, 4.4576), (12, 8, 4.4576),	283	( YKL203c YJR033c YPR067w YPR189w YOL033w YIL124w YNR033w YGL119w YBR097w YIL064w YPR135w YGR072w YNL220w YPL172c YNL048w YNL062c YKL216w YDR354w YLR291c YPR118w YDR308c YKR069w YHR025w YNL286w YGL080w YDL111c YMR217w YDL015c YPL213w YGL023c YGR181w YNL153c YDL092w YGL142c YER146w YNL147w YJR022w YKL014c YMR259c YNR006w YJL207c YJL039c YNL297c YDR482c YKL013c YGR061c YEL055c YMR218c YDR407c YDL11…	0.000115
			GO:0006623	protein targeting to vacuole	The process of directing proteins towards the vacuole using signals contained within the protein.
			GO:0006490	oligosaccharide-lipid intermediate assembly	The cellular metabolic process by which an intermediate molecule of dolichol-P-man or dolicol-P-Glc is assembled to be used in N-linked glycosylation.
			GO:0006488	dolichol-linked oligosaccharide biosynthetic process	The chemical reactions and pathways resulting in the formation of dolichol-linked oligosaccharide, usually by a stepwise addition of glycosyl chains to endoplasmic reticulum membrane-bound dolichol-P.
			GO:0006487	protein amino acid N-linked glycosylation	The posttranslational glycosylation of protein via the N4 atom of peptidyl-asparagine or the N1' atom peptidyl-tryptophan.
			GO:0051691	cellular oligosaccharide metabolic process	The chemical reactions and pathways involving oligosaccharides, molecules with between two and (about) 20 monosaccharide residues connected by glycosidic linkages, as carried out by individual cells.
1 2 3 4 5 6 7 8 9 10 11 12 13	(1, 13, 10.2189), (2, 13, 10.2189), (3, 2, 4.52033), (4, 3, 4.52033), (5, 3, 4.51077), (6, 5, 4.53349), (7, 5, 6.67105), (8, 2, 4.52033), (9, 8, 2.73684), (10, 9, 4.52033), (11, 9, 4.50837), (12, 8, 4.52033),	418	( YDR180w YDR283c YJR033c YPR067w YPR189w YOL033w YDL040c YGL119w YBR097w YIL064w YPR135w YGR072w YCR090c YNL220w YPL172c YNL048w YLR438w YNL062c YKL216w YLR291c YPR118w YDR308c YNL286w YDR116c YGL080w YDL111c YMR217w YDL015c YPL213w YLR321c YGR181w YNL153c YDL092w YGL142c YER146w YNL147w YJR022w YKL014c YMR259c YNR006w YJL207c YJL039c YNL297c YDR482c YNL139c YKL013c YGR061c YEL055c YMR218c YDR40…	0.000116
			GO:0006623	protein targeting to vacuole	The process of directing proteins towards the vacuole using signals contained within the protein.
			GO:0006490	oligosaccharide-lipid intermediate assembly	The cellular metabolic process by which an intermediate molecule of dolichol-P-man or dolicol-P-Glc is assembled to be used in N-linked glycosylation.
			GO:0006488	dolichol-linked oligosaccharide biosynthetic process	The chemical reactions and pathways resulting in the formation of dolichol-linked oligosaccharide, usually by a stepwise addition of glycosyl chains to endoplasmic reticulum membrane-bound dolichol-P.
			GO:0006487	protein amino acid N-linked glycosylation	The posttranslational glycosylation of protein via the N4 atom of peptidyl-asparagine or the N1' atom peptidyl-tryptophan.
			GO:0051691	cellular oligosaccharide metabolic process	The chemical reactions and pathways involving oligosaccharides, molecules with between two and (about) 20 monosaccharide residues connected by glycosidic linkages, as carried out by individual cells.
			GO:0043231	intracellular membrane-bound organelle	Organized structure of distinctive morphology and function, bounded by a single or double lipid bilayer membrane and occurring within the cell. Includes the nucleus, mitochondria, plastids, vacuoles, and vesicles. Excludes the plasma membrane.
			GO:0030008	TRAPP complex	A large complex present on the cis-Golgi that acts prior to SNARE complex assembly to mediate vesicle docking and fusion.
			GO:0043227	membrane-bound organelle	Organized structure of distinctive morphology and function, bounded by a single or double lipid bilayer membrane. Includes the nucleus, mitochondria, plastids, vacuoles, and vesicles. Excludes the plasma membrane.
1 2 3 4 5 6 7 8 9 10 11 12 13	(1, 13, 10.3114), (2, 13, 10.3114), (3, 2, 3.66782), (4, 3, 4.48097), (5, 3, 4.46713), (6, 5, 4.5), (7, 5, 6.02422), (8, 2, 4.48097), (9, 8, 4.48097), (10, 9, 4.48097), (11, 9, 4.31315), (12, 8, 4.48097),	289	( YJR033c YPR067w YPR189w YOL033w YIL124w YNR033w YGL119w YBR097w YIL064w YPR135w YGR072w YNL220w YPL172c YNL048w YNL062c YKL216w YDR354w YLR291c YPR118w YDR308c YKR069w YHR025w YNL286w YGL080w YDL111c YMR217w YDL015c YPL213w YGR181w YNL153c YDL092w YGL142c YER146w YNL147w YJR022w YKL014c YMR259c YNR006w YJL207c YJL039c YNL297c YDR482c YKL013c YGR061c YEL055c YMR218c YDR407c YDL116w YIL128w YMR07…	0.000104
			GO:0006490	oligosaccharide-lipid intermediate assembly	The cellular metabolic process by which an intermediate molecule of dolichol-P-man or dolicol-P-Glc is assembled to be used in N-linked glycosylation.
			GO:0006488	dolichol-linked oligosaccharide biosynthetic process	The chemical reactions and pathways resulting in the formation of dolichol-linked oligosaccharide, usually by a stepwise addition of glycosyl chains to endoplasmic reticulum membrane-bound dolichol-P.
			GO:0006487	protein amino acid N-linked glycosylation	The posttranslational glycosylation of protein via the N4 atom of peptidyl-asparagine or the N1' atom peptidyl-tryptophan.
			GO:0051691	cellular oligosaccharide metabolic process	The chemical reactions and pathways involving oligosaccharides, molecules with between two and (about) 20 monosaccharide residues connected by glycosidic linkages, as carried out by individual cells.
1 2 3 4 5 6 7 8 9 10 11 12 13	(1, 13, 10.9286), (2, 13, 9.09184), (3, 2, 9.09184), (4, 3, 1.19388), (5, 3, 1.63265), (6, 5, 4.68367), (7, 5, 6.40816), (8, 2, 4.95918), (9, 8, 3.13265), (10, 9, 4.95918), (11, 9, 4.95918), (12, 8, 4.95918),	49	( YEL046c YHR168w YHR186c YBR039w YNL036w YAL048c YGL115w YBL004w YLR039c YNL247w YHR085w YLR424w YGR245c YPR091c YPL206c YNL305c YGR127w YGL130w YOR209c YBL098w YER003c YBR243c YDL100c YBR187w YLR285w YKR092c YCL010c YLR151c YMR130w YHR020w YOR323c YJL168c )	0.000148
1 2 3 4 5 6 7 8 9 10 11 12 13	(1, 13, 9.09191), (2, 13, 9.09191), (3, 2, 0.536765), (4, 3, 9.09191), (5, 3, 9.30515), (6, 5, 3.72794), (7, 5, 5.77941), (8, 2, 4.19853), (9, 8, 1.67279), (10, 9, 4.72059), (11, 9, 4.58456), (12, 8, 4.19853),	136	( YDR044w YDR004w YML073c YOL058w YER151c YPL125w YHR172w YCL055w YGL192w YPL037c YGL241w YMR005w YDL207w YKR063c YMR013c YBR086c YMR211w YLL004w YPL047w YMR114c YMR315w YDL205c YNL063w YLR447c YLR201c YLR097c YGL159w YKL110c YBL013w YLR412w YOR281c YNL067w YNL315c YFL044c YNR020c YOR293w YHR122w YKL086w YGR183c YNL320w YNL260c YHR116w YDR118w YMR038c YKR095w )	0.000255
1 2 3 4 5 6 7 8 9 10 11 12 13	(1, 13, 5.43966), (2, 13, 8.90948), (3, 2, 10.6207), (4, 3, 0.758621), (5, 3, 0.487069), (6, 5, 6.37931), (7, 5, 9.19397), (8, 2, 5.46121), (9, 8, 2.27155), (10, 9, 5.61638), (11, 9, 5.44397), (12, 8, 5.4181),	116	( YBL015w YML059c YDR081c YNL234w YKL092c YNL238w YOR107w YMR234w YOR271c YPL103c YJL059w YDR440w YCR017c_1 YPL127c YKL195w )	0.000162
1 2 3 4 5 6 7 8 9 10 11 12 13	(1, 13, 9.92553), (2, 13, 9.92553), (3, 2, 0.138298), (4, 3, 6.6383), (5, 3, 5.54255), (6, 5, 5.64894), (7, 5, 6.30851), (8, 2, 4.55319), (9, 8, 3.91489), (10, 9, 4.55319), (11, 9, 4.29787), (12, 8, 4.55319),	47	( YOL143c YMR193w YBR256c YKL006w YLR061w-a YDR291w YKL060c YMR108w YGL026c_1 YNL248c YEL013w YDR316w YCL030c_1 YER069w_2 YNL320w YGR232w YOL073c YGL148w YMR220w YCR081w YLR011w YOR238w YDL183c YER134c YGR017w YNL260c YLR393w YDR118w YMi027 YPL107w YLR286c YDR412w YER002w YJR067c YDR158w YIL073c YMR034c YHR134w YDL076c YGR215w YLR068w )	0.000188
1 2 3 4 5 6 7 8 9 10 11 12 13	(1, 13, 10.2557), (2, 13, 10.2557), (3, 2, 3.39773), (4, 3, 4.70455), (5, 3, 4.44318), (6, 5, 5.05682), (7, 5, 6.27273), (8, 2, 4.70455), (9, 8, 3.01705), (10, 9, 4.70455), (11, 9, 4.48295), (12, 8, 4.70455),	88	( YLR088w YGL122c YFL025c YNL041c YER048w-a YNL245c YBR247c YGL111w YDR165w YGL129c YBL074c YPR004c YCL031c YBR257w YOL032w YHL018w YDR405w YPL098c YEL003w YDR291w YKL060c YMR108w YJL011c YGL026c_1 YNL110c YEL013w YCL030c_1 YER069w_2 YLL014w YOL073c YGL148w YMR220w YCR081w YKL033w YLR011w YOR238w YDL183c YNL252c YGR017w YER038c YLR393w YKL137w YPL107w YJL004c YLR286c YKL003c YDL098c YMi025 YER002…	0.000186
1 2 3 4 5 6 7 8 9 10 11 12 13	(1, 13, 5.19831), (2, 13, 10.5759), (3, 2, 5.19831), (4, 3, 5.19831), (5, 3, 5.18354), (6, 5, 5.22152), (7, 5, 8.32278), (8, 2, 5.19831), (9, 8, 0.375527), (10, 9, 5.19831), (11, 9, 5.1308), (12, 8, 5.19831),	237	( YDR511w YDR469w YJR010c-a YPR017c YJR034w YGL020c YNL272c YML114c YJL201w YNL070w YLR337c YDL085c-a YLR395c YDL117w YGL136c YMR185w YDR462w YDL115c )	4.6e-05
1 2 3 4 5 6 7 8 12 13	(1, 13, 6.02532), (2, 13, 4.6962), (3, 2, 7.67722), (4, 3, 0.759494), (5, 3, 0.455696), (6, 5, 4.3038), (7, 5, 4.86709), (8, 2, 3.60759), (12, 8, 3.60759),	79	( YDR432w YPL171c YLR383w YGL137w YKL213c YPL179w YDL064w YER120w YML069w YOR254c YDR292c YBR136w YLR240w YLR086w YLR318w YCL054w YPL204w YGL207w YHL036w YLR208w YDL097c YLL013c YDR018c YJL151c-a YKL017c YHR164c YGR098c YER105c YDR390c YIL075c YGR185c YPR072w YDR266c YGR054w YNR053c YGR258c YGL070c YOR175c YGR007w YDR371w YNR043w YGL211w YIR008c YNL118c YGL198w YJR019c YKR013w_1 YHR029c YGR262c Y…	0.000183
			GO:0044427	chromosomal part	Any constituent part of a chromosome, a structure composed of a very long molecule of DNA and associated proteins (e.g. histones) that carries hereditary information.
			GO:0005658	alpha DNA polymerase:primase complex	A complex of four polypeptides, comprising large and small DNA polymerase alpha subunits and two primase subunits, which catalyzes the synthesis of an RNA primer on the lagging strand of replicating DNA; the smaller of the two primase subunits alone can catalyze oligoribonucleotide synthesis.
			GO:0044454	nuclear chromosome part	Any constituent part of a nuclear chromosome, a chromosome found in the nucleus of a eukaryotic cell.
1 2 3 4 5 6 7 8 12 13	(1, 13, 3.50588), (2, 13, 6.79412), (3, 2, 6.07059), (4, 3, 1.24412), (5, 3, 0.326471), (6, 5, 4.64118), (7, 5, 6.77647), (8, 2, 3.32059), (12, 8, 3.32059),	170	( YMR109w YOR291w YIR002c YJL014w YNL135c YMR104c YJL187c YOL098c YNL290w YNL079c YML102w YPL226w_1 YPL216w YNL191w YJR060w YMR271c YHR110w-a YER098w YMR223w YPL217c YGL246c YNL020c YIL068c YML097c YNL022c YPL196w YJR051w YLR060w YNL138w YOL072w YGL243w YDL193w YOR368w YDR196c YPL271w YDR217c YHR114w YBR220c YOR093c YOL057w YER093c YLR176c YPR200c YKR018c YLR231c YML121w YGL232w YDL238c YPR147c Y…	0.000189
			GO:0030863	cortical cytoskeleton	The portion of the cytoskeleton that lies just beneath the plasma membrane.
			GO:0030479	actin cortical patch	Discrete actin-containing structure found at the plasma membrane in cells; formed of networks of branched actin filaments that lie just beneath the plasma membrane and assemble, move, and disassemble rapidly. As in, but not restricted to, the fungi (Fungi, ncbi_taxonomy_id:4751).
			GO:0005938	cell cortex	The region of a cell that lies just beneath the plasma membrane and often, but not always, contains a network of actin filaments and associated proteins.
			GO:0044448	cell cortex part	Any constituent part of the cell cortex, the region of a cell that lies just beneath the plasma membrane and often, but not always, contains a network of actin filaments and associated proteins.
			GO:0030864	cortical actin cytoskeleton	The portion of the actin cytoskeleton, comprising filamentous actin and associated proteins, that lies just beneath the plasma membrane.
1 2 3 4 5 6 7 8 12 13	(1, 13, 3.86667), (2, 13, 6.93333), (3, 2, 3.6), (4, 3, 2.54444), (5, 3, 0.0444444), (6, 5, 6.06667), (7, 5, 7.1), (8, 2, 2.92222), (12, 8, 2.92222),	45	( YMR109w YIR002c YJL014w YNL135c YMR104c YJL187c YMR241w YOL098c YNL290w YML102w YNL045w YML035c YPL249c YPL226w_1 YPL216w YGL023c YMR223w YPL217c YGL246c YNL020c YIL068c YML097c YMR032w YJR051w YLR060w YOL072w YOR368w YDR196c YPL271w YPR200c YKR018c YLR231c YGL232w YOR178c YJR025c YER004w YML036w YGR204w YNL272c YNL070w YLR337c )	0.00016
			GO:0000910	cytokinesis	A cellular process resulting in the division of the cytoplasm of a cell and its separation into two daughter cells. Cytokinesis usually occurs after growth, replication, and segregation of cellular components.
1 2 3 4 5 6 8 9 10 11 12 13	(1, 13, 5.13107), (2, 13, 8.8835), (3, 2, 9.89806), (4, 3, 0.436893), (5, 3, 2.68447), (6, 5, 2.90291), (8, 2, 5.54369), (9, 8, 2.97573), (10, 9, 5.59223), (11, 9, 5.40777), (12, 8, 5.54369),	103	( YDR373w YHR023w YIL048w YLL043w YKL116c YDR001c YDL198c YNL243w YLR426w YDR242w YLR027c YOR127w_2 YEL004w YER051w YFR028c YKR016w YLL032c YDR168w YPR191w YOR244w YDL193w YBL015w YML059c YDR217c YER093c YMR234w YOR271c YDR452w YJL059w YML121w YCL004w YCR017c_1 YHR140w YGR284c YFR003c YPR020w YJL166w YKL195w YLR394w YGR033c )	0.000183
1 2 3 4 5 6 8 9 10 11 12 13	(1, 13, 9.52404), (2, 13, 7.81731), (3, 2, 9.45192), (4, 3, 0.836538), (5, 3, 0.447115), (6, 5, 5.97115), (8, 2, 4.47596), (9, 8, 2.24519), (10, 9, 5.08654), (11, 9, 4.59135), (12, 8, 4.55288),	104	( YKL209c YFL005w YDR432w YKL074c YPL171c YHR161c YNL088w YPL179w YER120w YDR381w YDR519w YOL128c YPR035w YNL202w YML061c YOR191w YBR229c YPL204w YGR155w YML008c YHL036w YML124c YAL022c YLL013c YDR018c YLR180w YKL026c YOL139c YLR136c YDR328c YPR028w YDR224c YNL031c YDR225w YCR032w YLR430w YPL181w YPL105c YPL085w YMR009w YOL060c YLR133w YDR371w YDL236w YGL198w YER016w YKR013w_1 YHR029c YLR411w YNL…	0.000186
			GO:0003729	mRNA binding	Interacting selectively with pre-messenger RNA (pre-mRNA) or messenger RNA (mRNA).
			GO:0000788	nuclear nucleosome	A complex comprised of DNA wound around a multisubunit core and associated proteins, which forms the primary packing unit of DNA in the nucleus into higher order structures.
			GO:0000786	nucleosome	A complex comprised of DNA wound around a multisubunit core and associated proteins, which forms the primary packing unit of DNA into higher order structures.
1 2 3 4 5 6 8 9 10 11 12 13	(1, 13, 9.96575), (2, 13, 8.33562), (3, 2, 8.65753), (4, 3, 0.972603), (5, 3, 1.06164), (6, 5, 4.82877), (8, 2, 4.4726), (9, 8, 2.85616), (10, 9, 4.72603), (11, 9, 4.4863), (12, 8, 4.63699),	73	( YFL005w YFL038c YPL247c YMR092c YDR243c YIL106w-b YOL135c YNL202w YPR173c YGL154c YOL006c YML061c YBR229c YOR142w YJR001w YEL046c YHR168w YHR186c YBR039w YNL036w YPR028w YGL115w YBL004w YPL181w YPL085w YLR039c YNL247w YMR009w YHR085w YJR044c YLR424w YGR245c YPR091c YNL305c YGR127w YGL130w YOR209c YBL098w YER003c YBR243c YDL100c YGL198w YER016w YCL010c YMR130w YOR323c YJL168c )	0.000175
1 2 3 4 5 6 8 9 10 11 12 13	(1, 13, 8.81373), (2, 13, 8.01961), (3, 2, 9.91176), (4, 3, 0.833333), (5, 3, 0.794118), (6, 5, 5.42157), (8, 2, 4.35294), (9, 8, 2.5), (10, 9, 4.92157), (11, 9, 5.07843), (12, 8, 4.35294),	51	( YPL171c YOR046c YDR177w YER120w YKL179c YBR229c YEL020c YLL013c YOR251c YGR208w YOL139c YNL031c YOR124c YPL085w YOR219c YER157w YLR015w YKL035w YGL198w YER016w YHR029c YKL024c YGR119c YLR411w YNL030w YPL024w YIR001c )	0.000105
1 2 3 4 5 6 8 9 10 11 12 13	(1, 13, 5.96364), (2, 13, 9.56364), (3, 2, 9.27273), (4, 3, 1.05455), (5, 3, 1.30909), (6, 5, 5.27273), (8, 2, 5.17273), (9, 8, 2.14545), (10, 9, 5.17273), (11, 9, 4.9), (12, 8, 5.17273),	55	( YNL135c YLR216c YMR104c YER098w YMR223w YGL246c YNL020c YPL084w YNL138w YGL243w YDL193w YOL093w YPL271w YDR217c YER093c YPR200c YML121w YPR147c YGR284c YPR020w YJL166w YGR033c )	0.000206
			GO:0019783	small conjugating protein-specific protease activity	Catalysis of the hydrolysis of various forms of polymeric ubiquitin or ubiquitin-like sequences (e.g. APG8, ISG15, NEDD8, SUMO). Will remove ubiquitin-like sequences from larger leaving groups.
			GO:0004843	ubiquitin-specific protease activity	Catalysis of the hydrolysis of various forms of polymeric ubiquitin sequences. Will remove ubiquitin from larger leaving groups.
			GO:0016579	protein deubiquitination	The removal of one or more ubiquitin moieties from a protein.
1 2 3 4 5 6 8 9 10 11 12 13	(1, 13, 5.42708), (2, 13, 8.94792), (3, 2, 10), (4, 3, 0.416667), (5, 3, 0.833333), (6, 5, 4.8125), (8, 2, 5.42708), (9, 8, 3.1875), (10, 9, 5.42708), (11, 9, 5.09375), (12, 8, 5.42708),	48	( YGL104c YNL243w YLR027c YOR127w_2 YER051w YFR028c YKR016w YPR191w YBL015w YKL092c YOR107w YMR234w YOR271c YDR452w YJL059w YDR440w YCR017c_1 YFR003c YKL195w YLR394w )	4.6e-05
1 2 3 4 5 6 8 9 10 11 12 13	(1, 13, 3.86667), (2, 13, 8.05333), (3, 2, 1.8), (4, 3, 8.72), (5, 3, 9.48667), (6, 5, 2.17333), (8, 2, 4.32667), (9, 8, 2.91333), (10, 9, 4.69333), (11, 9, 4.64), (12, 8, 4.32667),	75	( YOR063w YKL120w YIR036c YPL188w YLR314c YPL152w YML060w YKL080w YCR088w YJR082c YDR392w YKR082w YOR149c YLR403w YPR026w YDR481c YNL239w YHR201c YMR274c YGL221c YOR278w YAR008w YOR340c YHR181w YEL044w YLR218c YDR052c YDR176w YPL115c YBR096w YIR015w YHR202w YIL084c YBR053c YPR079w YIL108w YCR077c YGL086w YNR031c YLR007w YJR141w YBR290w YCR016w )	8.2e-05
1 2 3 4 5 6 8 9 10 11 12 13	(1, 13, 4.90116), (2, 13, 9.32558), (3, 2, 9.32558), (4, 3, 2.72674), (5, 3, 3.15116), (6, 5, 4.84302), (8, 2, 4.90116), (9, 8, 1.26744), (10, 9, 4.90116), (11, 9, 4.75581), (12, 8, 4.90116),	86	( YDL193w YDR217c YER093c YLR176c YML042w YPL169c YML121w YPR147c YPL078c YGR284c YGR082w YPR020w YJL166w YGR033c )	0.000162
			GO:0031967	organelle envelope	A double membrane structure enclosing an organelle, including two lipid bilayers and the region between them. In some cases, an organelle envelope may have more than two membranes.
			GO:0044455	mitochondrial membrane part	Any constituent part of the mitochondrial membrane, either of the lipid bilayers that surround the mitochondrion and form the mitochondrial envelope.
			GO:0031975	envelope	A multilayered structure surrounding all or part of a cell; encompasses one or more lipid bilayers, and may include a cell wall layer, also includes the space between layers.
1 2 3 4 5 6 8 9 10 11 12 13	(1, 13, 9.89535), (2, 13, 4.52326), (3, 2, 4.33721), (4, 3, 4.61628), (5, 3, 4.10465), (6, 5, 5.05814), (8, 2, 4.52326), (9, 8, 4.03488), (10, 9, 4.74419), (11, 9, 4.63953), (12, 8, 4.52326),	43	( YHR192w YDL105w YBL102w YGR005c YDR045c YJR007w YCR044c YOL077c YKL095w YGL169w YOR095c YNL263c YKR062w YGR172c YLR242c YDR339c YLR147c YPR016c YPR113w YHR089c YDL125c YBL057c YDR404c YNL221c YMR281w YIR022w YPL135w YLR066w YOR298c-a YOR224c YMR260c YPR187w YGR074w YLR275w YDR086c YHR020w YLR105c )	0.000143
1 2 3 4 5 6 8 9 10 11 12 13	(1, 13, 4.875), (2, 13, 9.94643), (3, 2, 4.875), (4, 3, 5.03571), (5, 3, 4.875), (6, 5, 5.08929), (8, 2, 4.875), (9, 8, 1.07143), (10, 9, 4.875), (11, 9, 4.60714), (12, 8, 4.875),	56	( YDR511w YJR010c-a YPR017c YJR034w YGL020c YJL201w YDL085c-a YLR395c YDL117w YGL136c YMR185w YDR462w YDL115c )	0.000139
1 2 3 4 5 6 8 9 10 12 13	(1, 13, 9), (2, 13, 7.4), (3, 2, 1.92222), (4, 3, 3.87778), (5, 3, 2.86667), (6, 5, 4.52222), (8, 2, 3.05556), (9, 8, 6.92222), (10, 9, 2.03333), (12, 8, 3.4),	45	( YML123c YOR303w YLR006c_2 YPL023c YPL150w YPR111w YDR171w YDR375c YJR101w YMR306w YPR095c YPR062w_2 YDR487c YNL321w YOL140w YNL264c YOL151w YKR060w YPR117w YMR040w YKR028w YMR196w YLR427w YNR067c YPR194c YMR285c YJL085w YML070w YPL191c YJL071w_1 YKL103c YOR085w YPL060w YML018c YLR354c YBR037c YNL092w YLR285w YHR209w YGL101w YPR193c YNL081c YER087c-a YPR114w YJL183w )	0.000133
1 2 3 4 5 6 8 9 12 13	(1, 13, 4.03358), (2, 13, 7.3097), (3, 2, 7.4403), (4, 3, 1.39925), (5, 3, 0.809701), (6, 5, 4.97388), (8, 2, 4.22015), (9, 8, 1.59328), (12, 8, 4.22015),	134	( YHR023w YIL048w YGL104c YOL113w YOR267c YBL105c YOR327c YNL079c YJR060w YOR127w_2 YLL032c YDR168w YNL022c YDL193w YKL092c YHR114w YBR220c YOR093c YOL057w YER093c YLR176c YML121w YCL004w YDL238c YPR147c YOR178c YJL166w YGR100w YGR033c )	0.000113
1 2 3 4 5 6 8 9 12 13	(1, 13, 7.5), (2, 13, 7.5), (3, 2, 3.28704), (4, 3, 3.28704), (5, 3, 3.28704), (6, 5, 3.28704), (8, 2, 3.28704), (9, 8, 1.27778), (12, 8, 3.28704),	54	( YGL129c YBL074c YPR004c YCL031c YBR257w YOL032w YHL018w YDR405w YPL098c YEL003w YJL011c YNL110c YLL014w YKL033w YNL252c YER038c YKL137w YJL004c YKL003c YDL098c YMi025 YLR192c YHR081w )	0.000206
1 2 3 4 5 6 8 12 13	(1, 13, 6.56398), (2, 13, 6.28012), (3, 2, 2.73292), (4, 3, 2.33975), (5, 3, 1.62609), (6, 5, 3.45342), (8, 2, 2.49255), (12, 8, 2.51118),	805	( YLL039c YOL086c YPR188c YMR020w YDR129c YGR088w YML082w YDL192w YJL034w YNL209w YNL224c YPL268w YDR518w YGL167c YDL154w YOL136c YPR003c YPR141c YJL060w YGL004c YDR364c YDR021w YJR064w YOR290c YDR334w YPR165w YPR102c YPL091w YJR104c YLR069c YNL111c_1 YNL071w YPR145w YPL150w YOL100w YPL031c YPR120c YPR054w YPL042c YOR054c YMR033w YDL029w YPR034w YBR143c YDR454c YJL073w YNL227c YDL007w YGL048c YMR…	0.000142
			GO:0006490	oligosaccharide-lipid intermediate assembly	The cellular metabolic process by which an intermediate molecule of dolichol-P-man or dolicol-P-Glc is assembled to be used in N-linked glycosylation.
			GO:0006488	dolichol-linked oligosaccharide biosynthetic process	The chemical reactions and pathways resulting in the formation of dolichol-linked oligosaccharide, usually by a stepwise addition of glycosyl chains to endoplasmic reticulum membrane-bound dolichol-P.
			GO:0043044	ATP-dependent chromatin remodeling	Dynamic structural changes to eukaryotic chromatin that require energy from the hydrolysis of ATP, ranging from local changes necessary for transcriptional regulation to global changes necessary for chromosome segregation, mediated by ATP-dependent chromatin-remodelling factors.
			GO:0051691	cellular oligosaccharide metabolic process	The chemical reactions and pathways involving oligosaccharides, molecules with between two and (about) 20 monosaccharide residues connected by glycosidic linkages, as carried out by individual cells.
1 2 3 4 5 6 8 12 13	(1, 13, 7), (2, 13, 3.01176), (3, 2, 3.01176), (4, 3, 2.98824), (5, 3, 3.01176), (6, 5, 2.98235), (8, 2, 2.99706), (12, 8, 2.99706),	170	( YGR274c YLR116w YOR319w YGR253c YER094c YML092c YGL011c YOR151c YDR097c YLR196w YPL151c YDL145c YPR137w YKL059c YDL160c YDL031w YGL171w YFL002c YPR176c YLR306w YDR054c YER025w YKL173w YBL023c YBR221c YOR007c YLL018c YJR070c YMR146c YDR267c YOR117w YKL145w YPR088c YOL018c YLR026c YKL196c YDR397c YLR305c YNL267w YNR011c YJR031c YFR031c YBR058c YLR398c YJL050w YGR271w YDL164c YDL102w YDL074c YJR06…	0.000122
			GO:0003723	RNA binding	Interacting selectively with an RNA molecule or a portion thereof.
			GO:0003676	nucleic acid binding	Interacting selectively with any nucleic acid.
			GO:0005488	binding	The selective, often stoichiometric, interaction of a molecule with one or more specific sites on another molecule.
			GO:0006397	mRNA processing	Any process involved in the conversion of a primary mRNA transcript into one or more mature mRNA(s) prior to translation into polypeptide.
			GO:0043631	RNA polyadenylation	The enzymatic addition of a sequence of adenylyl residues at the 3' end of an RNA molecule.
			GO:0065003	macromolecular complex assembly	The aggregation, arrangement and bonding together of a set of macromolecules to form a complex.
			GO:0016070	RNA metabolic process	The chemical reactions and pathways involving RNA, ribonucleic acid, one of the two main type of nucleic acid, consisting of a long, unbranched macromolecule formed from ribonucleotides joined in 3',5'-phosphodiester linkage.
			GO:0022613	ribonucleoprotein complex biogenesis and assembly	The cellular process by which a complex containing RNA and proteins, is synthesized, aggregates, and bonds together.
			GO:0006379	mRNA cleavage	Any process by which a pre-mRNA or mRNA molecule is cleaved at specific sites or in a regulated manner.
			GO:0016071	mRNA metabolic process	The chemical reactions and pathways involving mRNA, messenger RNA, which is responsible for carrying the coded genetic 'message', transcribed from DNA, to sites of protein assembly at the ribosomes.
			GO:0006139	nucleobase, nucleoside, nucleotide and nucleic acid metabolic process	The chemical reactions and pathways involving nucleobases, nucleosides, nucleotides and nucleic acids.
			GO:0043170	macromolecule metabolic process	The chemical reactions and pathways involving macromolecules, large molecules including proteins, nucleic acids and carbohydrates.
			GO:0008152	metabolic process	Processes that cause many of the chemical changes in living organisms, including anabolism and catabolism. Metabolic processes typically transform small molecules, but also include macromolecular processes such as DNA repair and replication, and protein synthesis and degradation.
			GO:0010467	gene expression	The process by which a gene's coding sequence is converted into a mature gene product or products (proteins or RNA). This includes the production of an RNA transcript as well as any processing to produce a mature RNA product or an mRNA (for protein-coding genes) and the translation of that mRNA into protein. Some protein processing events may be included when they are required to form an active f…
			GO:0044238	primary metabolic process	Reactions involving those compounds which are formed as a part of the normal anabolic and catabolic processes. These processes take place in most, if not all, cells of the organism.
			GO:0009987	cellular process	Processes that are carried out at the cellular level, but are not necessarily restricted to a single cell. For example, cell communication occurs among more than one cell, but occurs at the cellular level.
			GO:0043283	biopolymer metabolic process	The chemical reactions and pathways involving biopolymers, long, repeating chains of monomers found in nature e.g. polysaccharides and proteins.
			GO:0044237	cellular metabolic process	The chemical reactions and pathways by which individual cells transform chemical substances.
			GO:0000377	RNA splicing, via transesterification reactions with bulged adenosine as nucleophile	Splicing of RNA via a series of two transesterification reactions with a bulged adenosine residue from the intron branch point as the initiating nucleophile. When the initial RNA for the splicing reaction is a single molecule (cis splicing), the excised intron is released in a lariat structure.
			GO:0000398	nuclear mRNA splicing, via spliceosome	The joining together of exons from one or more primary transcripts of nuclear messenger RNA (mRNA) and the excision of intron sequences, via a spliceosomal mechanism, so that mRNA consisting only of the joined exons is produced.
			GO:0006396	RNA processing	Any process involved in the conversion of one or more primary RNA transcripts into one or more mature RNA molecules.
			GO:0000375	RNA splicing, via transesterification reactions	Splicing of RNA via a series of two transesterification reactions.
			GO:0043233	organelle lumen	The volume enclosed by the membranes of a particular organelle, e.g. endoplasmic reticulum lumen, or the space between the two lipid bilayers of a double membrane surrounding an organelle, e.g. nuclear membrane lumen.
			GO:0044446	intracellular organelle part	A constituent part of an intracellular organelle, an organized structure of distinctive morphology and function, occurring within the cell. Includes constituent parts of the nucleus, mitochondria, plastids, vacuoles, vesicles, ribosomes and the cytoskeleton but excludes the plasma membrane.
			GO:0043234	protein complex	Any protein group composed of two or more subunits, which may or may not be identical. Protein complexes may have other associated non-protein prosthetic groups, such as nucleic acids, metal ions or carbohydrate groups.
			GO:0032991	macromolecular complex	A stable assembly of two or more macromolecules, i.e. proteins, nucleic acids, carbohydrates or lipids, in which the constituent parts function together.
			GO:0005689	U12-dependent spliceosome	The minor (U12-dependent) spliceosome is composed of the snRNPs, U11, U12, U4atac, U6atac, and U5 (which is also a component of the major spliceosome). This minor form of the spliceosome is responsible for the splicing of the majority of introns with atypical AT-AC terminal dinucleotides, as well as other non-canonical introns. The entire splice site signal, not just the terminal dinucleotides, i…
			GO:0005684	U2-dependent spliceosome	The major (U2-dependent) spliceosome is composed of five snRNP complexes (U1, U2, U4, U5, and U6) as well as many non-snRNP proteins. It acts through many RNA-RNA, RNA-protein, and protein-protein interactions to precisely excise each intron and join the flanking exons.
			GO:0044428	nuclear part	Any constituent part of the nucleus, a membrane-bounded organelle of eukaryotic cells in which chromosomes are housed and replicated.
			GO:0005654	nucleoplasm	That part of the nuclear content other than the chromosomes or the nucleolus.
			GO:0046540	U4/U6 x U5 tri-snRNP complex	A complex composed of three small nuclear ribonucleoproteins, snRNP U4, snRNP U6 and snRNP U5.
			GO:0031974	membrane-enclosed lumen	The enclosed volume within a sealed membrane or between two sealed membranes.
			GO:0030532	small nuclear ribonucleoprotein complex	A complex composed of RNA of the small nuclear RNA (snRNA) class and protein, found in the nucleus of a eukaryotic cell. These are typically named after the snRNA(s) they contain, e.g. U1 snRNP or U4/U6 snRNP. Many, but not all, of these complexes are involved in splicing of nuclear mRNAs.
			GO:0043614	multi-eIF complex	A multifactor complex composed of multiple translation initiation factors and the initiatior tRNAiMet, which is ready to bind to the small (40S) ribosome to form the 43S preintiation complex. In S. cerevisiae, this complex is composed of eIF1, eIF2, eIF3, and eIF5.
			GO:0044451	nucleoplasm part	Any constituent part of the nucleoplasm, that part of the nuclear content other than the chromosomes or the nucleolus.
			GO:0005682	snRNP U5	Ribonucleoprotein complex containing small nuclear RNA U5; a component of both the major and minor spliceosome complexes.
			GO:0005634	nucleus	A membrane-bounded organelle of eukaryotic cells in which chromosomes are housed and replicated. In most cells, the nucleus contains all of the cell's chromosomes except the organellar chromosomes, and is the site of RNA synthesis and processing. In some species, or in specialized cell types, RNA metabolism or DNA replication may be absent.
			GO:0031981	nuclear lumen	The volume enclosed by the nuclear inner membrane.
			GO:0005681	spliceosome	A ribonucleoprotein complex, containing RNA and small nuclear ribonucleoproteins (snRNPs) that is assembled during the splicing of messenger RNA primary transcript to excise an intron.
			GO:0044422	organelle part	Any constituent part of an organelle, an organized structure of distinctive morphology and function. Includes constituent parts of the nucleus, mitochondria, plastids, vacuoles, vesicles, ribosomes and the cytoskeleton, but excludes the plasma membrane.
1 2 3 4 5 6 8 12 13	(1, 13, 2.43333), (2, 13, 5.77083), (3, 2, 1.25), (4, 3, 5.78333), (5, 3, 6.43333), (6, 5, 1.42083), (8, 2, 2.45417), (12, 8, 2.45417),	120	( YDR128w YML057w YNL121c YHR137w YKL120w YPL069c YER169w_1 YBL104c YOL045w YIR036c YDR232w YGR252w YDR063w YOL081w YDR159w YKR098c YDR527w YIL026c YNL040w YBR094w YPL188w YPL152w YKL080w YLR310c YAL041w YCR088w YJR082c YDR392w YKR082w YOR149c YLR403w YPR026w YDR481c YNL239w YMR274c YOR278w YAR008w YOR340c YLR218c YOR008c_1 YDR176w YPL115c YBR096w YIR015w YHR202w YIL084c YBR053c YPR079w YPL264c Y…	0.000155
1 2 3 4 5 6 8 12 13	(1, 13, 2.45062), (2, 13, 6.01235), (3, 2, 0.0123457), (4, 3, 5.98765), (5, 3, 4.45062), (6, 5, 4.06173), (8, 2, 2.51235), (12, 8, 2.51235),	81	( YCR066w YDR128w YDR212w YLR304c YOR133w YNL121c YHR137w YDL119c YPL069c YOR038c YBL104c YOL045w YOL011w YDR232w YGR252w YLR100w YNL246w YCR002c YDR063w YOL081w YDR159w YKR098c YDR527w YNL082w YIL026c YNL040w YNL222w YCR053w YCR054c YPL015c YOR025w YLR003c YPR037c YDR388w YJR082c YDR392w YKR082w YOR149c YLR403w YPR026w YMR274c YAR008w YOR340c YLR218c YGL066w YJR073c YMR202w YDR071c YIR029w YKR07…	0.000105
1 2 3 4 5 6 8 12 13	(1, 13, 6.8875), (2, 13, 5.95417), (3, 2, 0.133333), (4, 3, 4.39167), (5, 3, 3.52917), (6, 5, 2.9125), (8, 2, 2.09583), (12, 8, 2.09583),	120	( YOR089c YJR040w YAL058w YGR257c YIL134w YOR136w YGL087c YLR419w YER036c YPR095c YLR072w YPL054w YMR261c YPL170w YOR171c YDR320c_1 YHR042w YPL110c_1 YLR153c YNL134c YMR226c YMR293c_1 YLR253w YKL029c YPL274w YNR074c YPL208w YMR137c YOR161c YLR446w YBR019c_1 YLR077w YNL280c YLR001c YOL126c YKR048c YMR076c YNL168c YPR069c YPL220w YPR127w YLR019w YPL048w_2 YOR020c YBL078c YOR358w YMR197c YEL024w YGR…	0.000127
1 2 3 4 5 6 8 12 13	(1, 13, 3.375), (2, 13, 4.21154), (3, 2, 3.05769), (4, 3, 3.45192), (5, 3, 3.06731), (6, 5, 3.85577), (8, 2, 3.44231), (12, 8, 3.53846),	52	( YBR198c YNL202w YML061c YOR003w YDL017w YKL026c YLR136c YLR009w YDR328c YPR028w YLR430w YPL181w YPL105c YMR009w YOL060c YJR117w YBR252w YHR201c YGL221c YHR181w YEL044w YDR052c YML032c YIL008w YLR425w YPL053c YHR177w YHR036w YLR138w YLR149c YLL002w YCR068w YBR106w YPR042c YPL019c_2 YLR177w YBR171w YJR141w )	0.000143
1 2 3 4 5 6 8 12 13	(1, 13, 4.24), (2, 13, 4.62), (3, 2, 0.48), (4, 3, 5.41), (5, 3, 6.88), (6, 5, 0.99), (8, 2, 2.69), (12, 8, 2.69),	50	( YOR157c YOL038w YBR103w YBR246w YKL021c YGL150c YOR258w YDL028c YNL059c YLR351c YDL185w YHR215w YHR172w YDR325w YPL188w YPR162c YPL037c YBL097w YDR449c YBR086c YPL152w YML060w YKL080w YHR046c YLR372w YMR203w YNL239w YOR278w YOR008c_1 YBR096w YIL084c YBR053c YGL086w )	0.000148
1 2 3 4 5 6 8 12 13	(1, 13, 5.68182), (2, 13, 6.24545), (3, 2, 0), (4, 3, 4.56364), (5, 3, 2.93636), (6, 5, 4.02727), (8, 2, 2.27273), (12, 8, 2.27273),	55	( YER164w YJR065c YOR136w YLR048w YLR024c YML063w YPL090c YML073c YFR010w YOL022c YPL100w YLR143w_2 YJR129c YNL200c YOL141w YLR370c YPL198w YNL067w YOR293w YKL180w YPL189w YOL073c YGL148w YMR220w YCR081w YLR011w YOR238w YDL183c YER134c YGR017w YDR288w YLR393w YMi027 YPL107w YLR286c YDR412w YMi009 YMi007_1 YER002w YJR067c YDR158w YIL073c YMR034c YHR134w YDL076c YGR215w YLR068w )	8.2e-05
			GO:0005198	structural molecule activity	The action of a molecule that contributes to the structural integrity of a complex or assembly within or outside a cell.
			GO:0022626	cytosolic ribosome	A ribosome that is found in the cytosol of the cell. The cytosol is that part of the cytoplasm that does not contain membranous or particulate subcellular components.
1 2 3 4 5 8 9 10 11 12 13	(1, 13, 4.67485), (2, 13, 7.88037), (3, 2, 9), (4, 3, 0.843558), (5, 3, 0.40184), (8, 2, 4.97239), (9, 8, 2.36196), (10, 9, 5.04294), (11, 9, 4.88037), (12, 8, 4.94172),	163	( YDR373w YIL048w YMR001c YDR001c YBL105c YNL243w YBR159w YDR242w YLR027c YOR127w_2 YER051w YOR127w_1 YFR028c YLR106c YKR016w YOR367w YLL032c YDR168w YGL021w YPR191w YBL015w YML059c YNL238w YMR234w YOR271c YDR452w YPL103c YJL059w YDR440w YCL004w YCR017c_1 YPL127c YFR003c YKL195w YLR394w )	0.000148
1 2 3 4 5 8 9 12 13	(1, 13, 3.83065), (2, 13, 4.58065), (3, 2, 4.42742), (4, 3, 2.78226), (5, 3, 2.20161), (8, 2, 3.65323), (9, 8, 2.87097), (12, 8, 3.65323),	62	( YDR432w YPL171c YBR198c YPL179w YER120w YDR519w YPL204w YDL017w YHL036w YML124c YLL013c YDR018c YLR009w YDR224c YNL031c YDR225w YJL151c-a YDR371w YKR013w_1 YHR029c YBR252w YNL030w YHR201c YGL221c YHR181w YEL044w YDR052c YML032c YIL008w YIR001c YLR425w YPL053c YHR036w YLR138w YLR149c YLL002w YCR068w YBR106w YJR107w YPR042c YPL019c_2 YIL072w YBR171w YJR141w )	0.000195
			GO:0000788	nuclear nucleosome	A complex comprised of DNA wound around a multisubunit core and associated proteins, which forms the primary packing unit of DNA in the nucleus into higher order structures.
			GO:0000790	nuclear chromatin	The ordered and organized complex of DNA and protein that forms the chromosome in the nucleus.
			GO:0000786	nucleosome	A complex comprised of DNA wound around a multisubunit core and associated proteins, which forms the primary packing unit of DNA into higher order structures.
1 2 3 4 5 8 12 13	(1, 13, 3.09756), (2, 13, 5.5122), (3, 2, 0.0243902), (4, 3, 4.90244), (5, 3, 3.41463), (8, 2, 2.02439), (12, 8, 2.02439),	41	( YER164w YLR304c YJR065c YML028w YLR024c YML063w YPL090c YLR422w YPL100w YNL200c YOL141w YPL129w YLR370c YLL045c YKL180w YLR344w YDR388w YPL189w YPL264c YIL108w YDR288w YCR077c YDR115w YDR379c-a YNR031c YOR166c YKL047w YLR007w YOR098c_1 YMi007_1 YBR200w YLL003w YER074w-a YER182w YBR290w YCR016w )	0.000167
1 2 3 4 8 9 10 11 12 13	(1, 13, 7.95745), (2, 13, 6.96809), (3, 2, 5.51064), (4, 3, 2.81915), (8, 2, 2.67021), (9, 8, 0.829787), (10, 9, 3.78723), (11, 9, 2.25532), (12, 8, 3.20213),	47	( YLL039c YPR188c YLL048c YCR011c YDL192w YFL038c YNL209w YPR003c YPR165w YMR033w YOL101c YNL275w YBR222c YLR189c YMR297w YMR216c YJR001w YLR246w YPL154c-a YFL037w YGL001c YNL053w YNL186w YPR032w YPL165c YOR156c YPR023c YFR032c-a YDL057w YDL184c-a YBR282w YHR038w YDR363w-a YLR262c-a )	0.000148
1 2 3 4 8 9 10 11 12 13	(1, 13, 8), (2, 13, 6.55634), (3, 2, 6.29577), (4, 3, 0.93662), (8, 2, 3.02113), (9, 8, 1.33451), (10, 9, 3.56338), (11, 9, 3.03873), (12, 8, 3.25352),	142	( YLL039c YPR188c YLL048c YCR011c YDL192w YFL038c YLR262c YGL006w YAL016w YPR003c YBR208c_2 YPL247c YMR092c YDR243c YPR165w YIL106w-b YOL135c YJL141c YLL019c YMR033w YPR138c YNL202w YPR173c YBR227c YOL101c YJR077c YDL087c YGL154c YPR122w YOL006c YML061c YPR062w_2 YNL275w YBR222c YLR189c YOR142w YER015w YMR297w YMR216c YJR001w YLR246w YPL154c-a YDR062w YEL046c YFL037w YGL001c YHR168w YHR186c YBR03…	7.8e-05
1 2 3 4 8 9 10 11 12 13	(1, 13, 6.86408), (2, 13, 6.86408), (3, 2, 6.86408), (4, 3, 0.514563), (8, 2, 3.19903), (9, 8, 1.82039), (10, 9, 3.36408), (11, 9, 3.31068), (12, 8, 3.19903),	103	( YBR026c YKL073w YHR102w YFL003c YLR247c YOL087c YHR169w YPR105c YPL040c YHL030w YLR163c YPL195w YGR261c YER086w YNL117w YLR396c YNL101w YNR041c YJR099w YDR173c YLR025w YML068w YPR045c YLR071c YCR033w YOR336w YDR108w YKL215c YLR148w YDR080w YML104c YKL165c YDL148c YOR270c YGR013w YFR044c_2 YJR131w YMR120c YNR027w YBL091c YDL052c YPL227c YNL312w YLR328w YML015c YMR132c YGL220w YIL065c YIL062c YDR…	0.00013
			GO:0030897	HOPS complex	A multimeric protein complex that associates with the vacuolar membrane and is involved in homotypic vacuole fusion and vacuole protein sorting. For example, the Saccharomyces complex contains Vps41p, Vam6p, Pep5p, Vps16p, Pep3p, and Vps33p.
1 2 3 4 8 9 10 11 12 13	(1, 13, 5.97619), (2, 13, 6.71429), (3, 2, 7.97619), (4, 3, 0.154762), (8, 2, 3.47619), (9, 8, 1.20833), (10, 9, 3.65476), (11, 9, 3.3631), (12, 8, 3.47619),	84	( YMR154c YPL270w YHR005c YGL205w YPR156c YOR046c YBR237w YPL119c YDR177w YJR100c YOR208w YKL179c YEL020c YJL093c YOR251c YGR208w YOR124c YER098w YOR064c YOR219c YDL165w YGR217w YBR296c YNR023w YER157w YLR015w YKL035w YHR132c YNL138w YIL023c YGL243w YBR170c YOL093w YKL024c YGR119c YNL234w YPL024w )	0.000143
1 2 3 4 8 9 10 11 12 13	(1, 13, 7.96667), (2, 13, 6.21111), (3, 2, 2.32222), (4, 3, 3.48889), (8, 2, 3.28889), (9, 8, 6.57778), (10, 9, 1.24444), (11, 9, 1.55556), (12, 8, 3.34444),	45	( YPR198w YPL023c YJR101w YPR062w_2 YPL019c_1 YLR134w YDR487c YNL321w YOL140w YOL151w YPR127w YNL333w YKR060w YHR016c-a YPR117w YMR196w YLR427w YOR081c YNR067c YPR194c YMR285c YOR108w YML070w YPL191c YJL071w_1 YMR145c YOR280c YKL103c YPL060w YML018c YLR354c YBR037c YNL092w YMR251w YLR285w YNR048w YHR209w YDR032c YGL101w YPR193c YNL081c YER087c-a YOR059c YPR114w YMi017_1 )	0.00016
1 2 3 4 8 9 10 11 12 13	(1, 13, 4.45122), (2, 13, 7.86585), (3, 2, 3.91463), (4, 3, 3.91463), (8, 2, 3.91463), (9, 8, 0), (10, 9, 4.0122), (11, 9, 4.0122), (12, 8, 3.91463),	41	( )
1 2 3 4 8 9 10 12 13	(1, 13, 5.91463), (2, 13, 6.79268), (3, 2, 4.7561), (4, 3, 1.4878), (8, 2, 2.53659), (9, 8, 1.29268), (10, 9, 2.68293), (12, 8, 2.53659),	41	( YNL209w YNL224c YIR002c YJR104c YNL135c YLR216c YOL100w YMR104c YMR047c YKL203c YER125w YBR115c YPL216w YPL028w YGL023c YMR223w YPL006w YGL246c YPR032w YNL020c YBR075w YPL084w YJL172w YML097c YLR299w YNL249c YIR027c YLR020c YNL130c YPR023c YMR262w YGL161c YER023w YPL271w YFR032c-a YIL039w YLR099c YML030w )	0.000183
1 2 3 4 8 9 12 13	(1, 13, 3.13333), (2, 13, 5.37333), (3, 2, 5.62667), (4, 3, 0.673333), (8, 2, 2.6), (9, 8, 0.993333), (12, 8, 2.6),	75	( YMR154c YHR005c YPR156c YJR100c YOR208w YOR245c YNR013c YKL071w YER098w YOR064c YGR217w YBR296c YHR132c YNL138w YIL023c YGL243w YOL093w YDR081c YNL234w YOR093c YOL057w YER093c YLR176c YML042w YPL169c YML121w YDL238c YPR147c YPL078c YGR284c YGR082w YPR020w YJL166w YGR100w YGR033c )	9.4e-05
			GO:0006817	phosphate transport	The directed movement of phosphate into, out of, within or between cells.
			GO:0006820	anion transport	The directed movement of anions, atoms or small molecules with a net negative charge, into, out of, within or between cells.
			GO:0006811	ion transport	The directed movement of charged atoms or small charged molecules into, out of, within or between cells.
			GO:0015698	inorganic anion transport	The directed movement of inorganic anions into, out of, within or between cells. Inorganic anions are atoms or small molecules with a negative charge which do not contain carbon in covalent linkage.
1 2 3 4 8 9 12 13	(1, 13, 6), (2, 13, 5), (3, 2, 2.94565), (4, 3, 2.71739), (8, 2, 2.02174), (9, 8, 0.293478), (12, 8, 2.02174),	46	( YLL048c YDL192w YPR003c YGL004c YPR165w YOR373w YMR033w YOL101c YLR348c YNL275w YLR330w YMR216c YLR246w YFL037w YGL001c YBR034c YAL003w YNL053w YNL186w YPL165c YOR156c YNL128w YDL057w YDL184c-a YBR282w YHR038w YDR363w-a YLR262c-a )	0.000105
1 2 3 4 8 9 12 13	(1, 13, 4.88372), (2, 13, 5.66279), (3, 2, 3.7907), (4, 3, 1.24419), (8, 2, 2.16279), (9, 8, 1.09302), (12, 8, 2.16279),	43	( YMR301c YNL209w YNL224c YIR002c YJR104c YNL135c YLR216c YOL100w YMR104c YMR047c YKL203c YNL045w YML035c YBR115c YPL216w YPL028w YGL023c YMR223w YPL006w YGL246c YPR032w YNL020c YBR075w YPL084w YJL172w YML097c YMR032w YLR299w YIR027c YLR020c YNL130c YPR023c YMR262w YGL161c YER023w YPL271w YFR032c-a YIL039w YLR099c YML030w )	0.00016
1 2 3 4 8 9 12 13	(1, 13, 2.97479), (2, 13, 6), (3, 2, 2.97479), (4, 3, 2.97479), (8, 2, 2.96429), (9, 8, 0.147059), (12, 8, 2.96429),	238	( YER125w YGL020c YNL272c YML114c YHR034c YJL201w YNL070w YLR337c YDL085c-a YLR395c YDL117w YGL136c YMR185w YDR462w YDL115c )	0.000187
1 2 3 4 8 12 13	(1, 13, 4.75602), (2, 13, 4.20681), (3, 2, 1.75981), (4, 3, 1.30282), (8, 2, 1.48004), (12, 8, 1.49449),	1453	( YLL039c YOL049w YOL086c YPR188c YMR020w YNL083w YDR129c YGR088w YML082w YLL048c YCR011c YDL192w YPL051w YFL038c YKL154w YLR262c YJL034w YNL209w YIL061c YIR005w YPL043w YMR268c YPR152c YBR065c YNL224c YPL268w YMR150c YNR050c YLR142w YDR518w YLR362w YGL167c YGL006w YAL016w YLR386w YDL154w YFR019w YPL234c YOL136c YPR003c YGL234w YBR208c_2 YPR141c YEL061c YJL060w YLR089c YPR178w YDR364c YLL036c YPL…	0.000139
[truncated: 3,684 more rows]

## Sheet: COG_D4_CN_edges
Nodes	Average vector	Group size	Genes groups	GO description and p-values
[truncated: 125 more rows]
