# Supplementary material for: Discovering local patterns of co - evolution: computational aspects and biological examples
Source: BMC Bioinformatics. 2010 Jan 22;11:43. doi: 10.1186/1471-2105-11-43 (PMC3224649; doi:10.1186/1471-2105-11-43)
Supplement: Additional file 9 — Supplementary Table 7. Relative levels of co-evolution of Fungal complexes along different parts of the evolutionary tree. [file 1471-2105-11-43-S9.XLS]

## Sheet: result_comp_subtree D2
Supplementary Table 6A: Relative levels of co-evolution of Fungal complexes along different parts of the evolutionary tree.
The number of solutions that include each complex in each sub-tree
Complex	No solutions Tree Hemiascomycota	No solutions Tree Euascomycota	No solutions Tree Archeascomycota
telomerase_catalytic_core_complex/333	46	41	43
mitochondrial_processing_peptidase_complex/17087	54	38	43
signal_recognition_particle_receptor_complex/5785	41	38	40
acetolactate_synthase_complex/5948	47	34	39
anthranilate_synthase_complex/5950	50	35	36
F-actin_capping_protein_complex/8290	38	32	35
tRNA-intron_endonuclease_complex/214	35	29	32
AP-3_adaptor_complex/30123	31	30	31
mRNA_cap_complex/5845	32	29	30
DNA_replication_factor_A_complex/5662	26	30	29
heterotrimeric_G-protein_complex/5834	35	23	28
transcription_factor_TFIIH_complex/5675	26	26	26
proton-transporting_ATP_synthase,_catalytic_core_{sensu_Eukaryota}/5754	25	25	25
AP-1_adaptor_complex/30121	24	24	24
proton-transporting_ATP_synthase,_central_stalk_{sensu_Eukaryota}/5756	25	24	23
transcription_factor_TFIIIB_complex/126	23	23	23
Ada2/Gcn5/Ada3_transcription_activator_complex/5671	21	21	21
heterogeneous_nuclear_ribonucleoprotein_complex/30530	21	21	21
proton-transporting_ATP_synthase,_stator_stalk_{sensu_Eukaryota}/274	21	21	21
nucleotide-excision_repair_factor_1_complex/110	23	20	21
serine_C-palmitoyltransferase_complex/17059	26	19	21
Arp2/3_protein_complex/5885	24	18	20
nucleotide-excision_repair_factor_3_complex/112	21	19	19
cytoplasmic_exosome_{RNase_complex}/177	19	19	19
nucleotide-excision_repair_factor_4_complex/113	19	16	19
oxoglutarate_dehydrogenase_complex_{sensu_Eukaryota}/9353	41	15	18
oxoglutarate_dehydrogenase_complex/45252	40	15	18
fumarate_reductase_complex/45283	18	12	17
respiratory_chain_complex_II/45273	18	12	17
respiratory_chain_complex_II_{sensu_Eukaryota}/5749	18	12	17
succinate_dehydrogenase_complex/45281	18	12	17
succinate_dehydrogenase_complex_{ubiquinone}/45257	18	12	17
6-phosphofructokinase_complex/5945	27	11	17
glycine_cleavage_complex/5960	35	12	16
carbamoyl-phosphate_synthase_complex/5951	15	15	15
proteasome_core_complex,_beta-subunit_complex_{sensu_Eukaryota}/19774	15	15	15
eukaryotic_translation_initiation_factor_2_complex/5850	20	13	15
MCM_complex/42555	20	13	15
alpha_DNA_polymerase:primase_complex/5658	16	14	14
AP-2_adaptor_complex/30122	15	14	14
delta_DNA_polymerase_complex/43625	14	12	14
translation_release_factor_complex/18444	11	12	14
fatty_acid_synthase_complex/5835	13	13	13
1,3-beta-glucan_synthase_complex/148	18	11	13
epsilon_DNA_polymerase_complex/8622	10	11	13
zeta_DNA_polymerase_complex/16035	16	10	13
nascent_polypeptide-associated_complex/5854	13	10	12
protein_kinase_CK2_complex/5956	10	10	11
CCAAT-binding_factor_complex/16602	10	8	11
translocon_complex/5784	10	7	11
histone_deacetylase_complex/118	7	4	11
nucleotide-excision_repair_complex/109	11	1	11
nuclear_exosome_{RNase_complex}/176	10	10	10
proton-transporting_ATP_synthase_complex,_catalytic_core_F{1}/45261	10	10	10
proton-transporting_ATP_synthase_complex,_catalytic_core_F{1}_{sensu_Eukaryota}/275	10	10	10
pyruvate_dehydrogenase_complex/45254	10	10	10
pyruvate_dehydrogenase_complex_{sensu_Eukaryota}/5967	10	10	10
sulfite_reductase_complex_{NADPH}/9337	8	9	10
RNA_polymerase_I_upstream_activating_factor_complex/500	15	5	10
proteasome_regulatory_particle,_base_subcomplex_{sensu_Eukaryota}/8540	11	9	9
prefoldin_complex/16272	8	8	9
transcription_factor_complex/5667	12	6	9
alpha-1,6-mannosyltransferase_complex/136	7	5	8
mitochondrial_inner_membrane_protein_insertion_complex/42721	15	3	8
mitochondrial_intermembrane_space_protein_transporter_complex/42719	7	7	7
condensin_complex/796	2	6	7
nuclear_condensin_complex/799	2	6	7
kinesin_complex/5871	4	5	7
Sin3_complex/16580	5	4	7
SLIK_{SAGA-like}_complex/46695	2	1	7
transcription_factor_TFIIF_complex/5674	10	6	6
methionyl_glutamyl_tRNA_synthetase_complex/17102	6	6	6
eukaryotic_43S_preinitiation_complex/16282	10	5	6
SWI/SNF_complex/16514	9	5	6
RNA_polymerase_I_transcription_factor_complex/120	4	5	6
cAMP-dependent_protein_kinase_complex/5952	3	3	6
transcription_factor_TFIID_complex/5669	14	5	5
cohesin_complex/8278	6	5	5
nuclear_cohesin_complex/798	6	5	5
eukaryotic_translation_initiation_factor_3_complex/5852	5	5	5
clathrin_adaptor_complex/30131	5	4	5
RSC_complex/16586	3	4	5
cytosolic_small_ribosomal_subunit_{sensu_Eukaryota}/5843	8	3	5
eukaryotic_48S_initiation_complex/16283	8	3	5
small_nuclear_ribonucleoprotein_complex/30532	8	2	5
protein_phosphatase_type_2A_complex/159	7	2	5
ribonucleoprotein_complex/30529	7	2	5
ribosome/5840	7	2	5
nucleotide-excision_repair_factor_2_complex/111	4	0	5
mRNA_cleavage_factor_complex/5849	1	0	5
Noc_complex/30689	6	4	4
chromatin_remodeling_complex/16585	5	4	4
proteasome_core_complex,_alpha-subunit_complex_{sensu_Eukaryota}/19773	4	4	4
hydrogen-translocating_F-type_ATPase_complex/45255	4	3	4
proton-transporting_ATP_synthase_complex/45259	4	3	4
proton-transporting_ATP_synthase_complex_{sensu_Eukaryota}/5753	4	3	4
proton-transporting_two-sector_ATPase_complex/16469	4	3	4
chromatin_accessibility_complex/8623	1	3	4
nuclear_pore/5643	11	2	4
pore_complex/46930	11	2	4
respiratory_chain_complex_IV/45277	2	1	4
respiratory_chain_complex_IV_{sensu_Eukaryota}/5751	2	1	4
alpha,alpha-trehalose-phosphate_synthase_complex_{UDP-forming}/5946	2	0	4
protein_phosphatase_type_1_complex/164	1	0	4
COMPASS_complex/48188	4	3	3
calcineurin_complex/5955	3	3	3
proton-transporting_ATP_synthase_complex,_coupling_factor_F{o}/45263	3	3	3
proton-transporting_ATP_synthase_complex,_coupling_factor_F{o}_{sensu_Eukaryota}/276	3	3	3
mRNA_cleavage_and_polyadenylation_specificity_factor_complex/5847	2	3	3
DNA-directed_RNA_polymerase_I_complex/5736	9	2	3
snRNA_cap_binding_complex/5846	5	2	3
mitochondrial_outer_membrane_translocase_complex/5742	4	2	3
cytoplasmic_dynein_complex/5868	2	2	3
dynein_complex/30286	2	2	3
transcription_factor_TFIIIC_complex/127	9	1	3
nuclear_ubiquitin_ligase_complex/152	2	1	3
eukaryotic_translation_initiation_factor_4F_complex/16281	1	1	3
spliceosome_complex/5681	0	1	3
small_nucleolar_ribonucleoprotein_complex/5732	10	0	3
ribonuclease_MRP_complex/172	9	0	3
proteasome_complex_{sensu_Eukaryota}/502	5	2	2
ISW1_complex/16587	4	2	2
dynactin_complex/5869	2	2	2
ubiquitin_ligase_complex/151	2	2	2
mediator_complex/119	0	2	2
cyclin-dependent_protein_kinase_holoenzyme_complex/307	6	1	2
histone_acetyltransferase_complex/123	6	1	2
nucleolar_ribonuclease_P_complex/5655	5	1	2
ribonuclease_P_complex/30677	5	1	2
SCF_ubiquitin_ligase_complex/19005	4	1	2
SAGA_complex/124	3	1	2
DNA_polymerase_complex/42575	2	1	2
GARP_complex/938	2	1	2
mitochondrial_inner_membrane_presequence_translocase_complex/5744	1	1	2
nuclear_telomere_cap_complex/783	0	1	2
telomere_cap_complex/782	0	1	2
DNA-directed_RNA_polymerase_II,_core_complex/5665	9	0	2
minor_{U12-dependent}_spliceosome_complex/5689	8	0	2
snRNP_U5/5682	8	0	2
U4/U6_x_U5_tri-snRNP_complex/46540	2	0	2
CCR4-NOT_complex/30014	4	1	1
CCR4-NOT_core_complex/30015	3	1	1
signalosome_complex/8180	2	1	1
Golgi_transport_complex/17119	1	1	1
mitochondrial_inner_membrane_peptidase_complex/42720	0	1	1
snRNP_U2/5686	0	1	1
chromatin_silencing_complex/5677	3	0	1
commitment_complex/243	3	0	1
chaperonin-containing_T-complex/5832	2	0	1
DNA_replication_factor_C_complex/5663	2	0	1
membrane_coat_adaptor_complex/30119	1	0	1
phosphopyruvate_hydratase_complex/15	1	0	1
THO_complex/347	1	0	1
DASH_complex/42729	0	0	1
pre-replicative_complex/5656	0	0	1
snRNP_U1/5685	0	0	1
transcription_elongation_factor_complex/8023	5	0	0
proteasome_core_complex_{sensu_Eukaryota}/5839	4	0	0
protein_serine/threonine_phosphatase_complex/8287	3	0	0
telomerase_holoenzyme_complex/5697	3	0	0
proteasome_regulatory_particle,_lid_subcomplex_{sensu_Eukaryota}/8541	2	0	0
transcription_export_complex/346	2	0	0
Cdc73/Paf1_complex/16593	1	0	0
eukaryotic_translation_elongation_factor_1_complex/5853	1	0	0
eukaryotic_translation_initiation_factor_2B_complex/5851	1	0	0
exosome_{RNase_complex}/178	1	0	0
anaphase-promoting_complex/5680	0	0	0
CAAX-protein_geranylgeranyltransferase_complex/5953	0	0	0
chromatin_assembly_complex/5678	0	0	0
DNA-directed_RNA_polymerase_III_complex/5666	0	0	0
GINS_complex/811	0	0	0
GPI-anchor_transamidase_complex/42765	0	0	0
hydrogen-translocating_V-type_ATPase_complex/16471	0	0	0
m-AAA_complex/5745	0	0	0
nuclear_origin_of_replication_recognition_complex/5664	0	0	0
oligosaccharyl_transferase_complex/8250	0	0	0
origin_recognition_complex/808	0	0	0
phenylalanine-tRNA_ligase_complex/9328	0	0	0
protein_farnesyltransferase_complex/5965	0	0	0
Rab-protein_geranylgeranyltransferase_complex/5968	0	0	0
respiratory_chain_complex_III/45275	0	0	0
respiratory_chain_complex_III_{sensu_Eukaryota}/5750	0	0	0
ribonucleoside-diphosphate_reductase_complex/5971	0	0	0
signal_peptidase_complex/5787	0	0	0
snRNP_U4/5687	0	0	0
snRNP_U6/5688	0	0	0
synaptonemal_complex/795	0	0	0
transcription_factor_TFIIA_complex/5672	0	0	0
transcription_factor_TFIIE_complex/5673	0	0	0
ubiquinol-cytochrome-c_reductase_complex/45285	0	0	0

## Sheet: D2 Ratios
Supplementary Table 6B: Relative levels of co-evolution of Fungal complexes along different parts of the evolutionary tree.
The Ratio in number of solutions that include each complex in each sub-tree compared to the rest of the tree.
Complex	No solutions Tree Hemiascomycota	No solutions Tree Euascomycota	No solutions Tree Archeascomycota	Ratio (Hemiascomycota)/(avg(Euascomycota + Archeascomycota ) )	Ratio ( Euascomycota)/(avg( Hemiascomycota + Archeascomycota ) )	Ratio ( Archeascomycota )/(avg( Hemiascomycota + Euascomycota ) )
anaphase-promoting_complex/5680	0	0	0	nan	nan	nan
CAAX-protein_geranylgeranyltransferase_complex/5953	0	0	0	nan	nan	nan
chromatin_assembly_complex/5678	0	0	0	nan	nan	nan
DNA-directed_RNA_polymerase_III_complex/5666	0	0	0	nan	nan	nan
GINS_complex/811	0	0	0	nan	nan	nan
GPI-anchor_transamidase_complex/42765	0	0	0	nan	nan	nan
hydrogen-translocating_V-type_ATPase_complex/16471	0	0	0	nan	nan	nan
m-AAA_complex/5745	0	0	0	nan	nan	nan
nuclear_origin_of_replication_recognition_complex/5664	0	0	0	nan	nan	nan
oligosaccharyl_transferase_complex/8250	0	0	0	nan	nan	nan
origin_recognition_complex/808	0	0	0	nan	nan	nan
phenylalanine-tRNA_ligase_complex/9328	0	0	0	nan	nan	nan
protein_farnesyltransferase_complex/5965	0	0	0	nan	nan	nan
Rab-protein_geranylgeranyltransferase_complex/5968	0	0	0	nan	nan	nan
respiratory_chain_complex_III/45275	0	0	0	nan	nan	nan
respiratory_chain_complex_III_{sensu_Eukaryota}/5750	0	0	0	nan	nan	nan
ribonucleoside-diphosphate_reductase_complex/5971	0	0	0	nan	nan	nan
signal_peptidase_complex/5787	0	0	0	nan	nan	nan
snRNP_U4/5687	0	0	0	nan	nan	nan
snRNP_U6/5688	0	0	0	nan	nan	nan
synaptonemal_complex/795	0	0	0	nan	nan	nan
transcription_factor_TFIIA_complex/5672	0	0	0	nan	nan	nan
transcription_factor_TFIIE_complex/5673	0	0	0	nan	nan	nan
ubiquinol-cytochrome-c_reductase_complex/45285	0	0	0	nan	nan	nan
DASH_complex/42729	0	0	1	0	0	inf
pre-replicative_complex/5656	0	0	1	0	0	inf
snRNP_U1/5685	0	0	1	0	0	inf
mRNA_cleavage_factor_complex/5849	1	0	5	0.4	0	10
protein_phosphatase_type_1_complex/164	1	0	4	0.5	0	8
spliceosome_complex/5681	0	1	3	0	0.666667	6
SLIK_{SAGA-like}_complex/46695	2	1	7	0.5	0.222222	4.66667
nuclear_telomere_cap_complex/783	0	1	2	0	1	4
telomere_cap_complex/782	0	1	2	0	1	4
alpha,alpha-trehalose-phosphate_synthase_complex_{UDP-forming}/5946	2	0	4	1	0	4
eukaryotic_translation_initiation_factor_4F_complex/16281	1	1	3	0.5	0.5	3
respiratory_chain_complex_IV/45277	2	1	4	0.8	0.333333	2.66667
respiratory_chain_complex_IV_{sensu_Eukaryota}/5751	2	1	4	0.8	0.333333	2.66667
nucleotide-excision_repair_factor_2_complex/111	4	0	5	1.6	0	2.5
mediator_complex/119	0	2	2	0	2	2
mitochondrial_inner_membrane_peptidase_complex/42720	0	1	1	0	2	2
snRNP_U2/5686	0	1	1	0	2	2
chromatin_accessibility_complex/8623	1	3	4	0.285714	1.2	2
cAMP-dependent_protein_kinase_complex/5952	3	3	6	0.666667	0.666667	2
mitochondrial_inner_membrane_presequence_translocase_complex/5744	1	1	2	0.666667	0.666667	2
histone_deacetylase_complex/118	7	4	11	0.933333	0.444444	2
nuclear_ubiquitin_ligase_complex/152	2	1	3	1	0.4	2
U4/U6_x_U5_tri-snRNP_complex/46540	2	0	2	2	0	2
membrane_coat_adaptor_complex/30119	1	0	1	2	0	2
phosphopyruvate_hydratase_complex/15	1	0	1	2	0	2
THO_complex/347	1	0	1	2	0	2
nucleotide-excision_repair_complex/109	11	1	11	1.83333	0.0909091	1.83333
condensin_complex/796	2	6	7	0.307692	1.33333	1.75
nuclear_condensin_complex/799	2	6	7	0.307692	1.33333	1.75
kinesin_complex/5871	4	5	7	0.666667	0.909091	1.55556
Sin3_complex/16580	5	4	7	0.909091	0.666667	1.55556
cytoplasmic_dynein_complex/5868	2	2	3	0.8	0.8	1.5
dynein_complex/30286	2	2	3	0.8	0.8	1.5
RSC_complex/16586	3	4	5	0.666667	1	1.42857
RNA_polymerase_I_transcription_factor_complex/120	4	5	6	0.727273	1	1.33333
alpha-1,6-mannosyltransferase_complex/136	7	5	8	1.07692	0.666667	1.33333
DNA_polymerase_complex/42575	2	1	2	1.33333	0.5	1.33333
GARP_complex/938	2	1	2	1.33333	0.5	1.33333
translocon_complex/5784	10	7	11	1.11111	0.666667	1.29412
epsilon_DNA_polymerase_complex/8622	10	11	13	0.833333	0.956522	1.2381
CCAAT-binding_factor_complex/16602	10	8	11	1.05263	0.761905	1.22222
translation_release_factor_complex/18444	11	12	14	0.846154	0.96	1.21739
mRNA_cleavage_and_polyadenylation_specificity_factor_complex/5847	2	3	3	0.666667	1.2	1.2
sulfite_reductase_complex_{NADPH}/9337	8	9	10	0.842105	1	1.17647
hydrogen-translocating_F-type_ATPase_complex/45255	4	3	4	1.14286	0.75	1.14286
proton-transporting_ATP_synthase_complex/45259	4	3	4	1.14286	0.75	1.14286
proton-transporting_ATP_synthase_complex_{sensu_Eukaryota}/5753	4	3	4	1.14286	0.75	1.14286
proton-transporting_two-sector_ATPase_complex/16469	4	3	4	1.14286	0.75	1.14286
fumarate_reductase_complex/45283	18	12	17	1.24138	0.685714	1.13333
respiratory_chain_complex_II/45273	18	12	17	1.24138	0.685714	1.13333
respiratory_chain_complex_II_{sensu_Eukaryota}/5749	18	12	17	1.24138	0.685714	1.13333
succinate_dehydrogenase_complex/45281	18	12	17	1.24138	0.685714	1.13333
succinate_dehydrogenase_complex_{ubiquinone}/45257	18	12	17	1.24138	0.685714	1.13333
prefoldin_complex/16272	8	8	9	0.941176	0.941176	1.125
clathrin_adaptor_complex/30131	5	4	5	1.11111	0.8	1.11111
protein_phosphatase_type_2A_complex/159	7	2	5	2	0.333333	1.11111
ribonucleoprotein_complex/30529	7	2	5	2	0.333333	1.11111
ribosome/5840	7	2	5	2	0.333333	1.11111
protein_kinase_CK2_complex/5956	10	10	11	0.952381	0.952381	1.1
nucleotide-excision_repair_factor_4_complex/113	19	16	19	1.08571	0.842105	1.08571
delta_DNA_polymerase_complex/43625	14	12	14	1.07692	0.857143	1.07692
nascent_polypeptide-associated_complex/5854	13	10	12	1.18182	0.8	1.04348
DNA_replication_factor_A_complex/5662	26	30	29	0.881356	1.09091	1.03571
AP-3_adaptor_complex/30123	31	30	31	1.01639	0.967742	1.01639
signal_recognition_particle_receptor_complex/5785	41	38	40	1.05128	0.938272	1.01266
transcription_factor_TFIIH_complex/5675	26	26	26	1	1	1
proton-transporting_ATP_synthase,_catalytic_core_{sensu_Eukaryota}/5754	25	25	25	1	1	1
AP-1_adaptor_complex/30121	24	24	24	1	1	1
transcription_factor_TFIIIB_complex/126	23	23	23	1	1	1
Ada2/Gcn5/Ada3_transcription_activator_complex/5671	21	21	21	1	1	1
heterogeneous_nuclear_ribonucleoprotein_complex/30530	21	21	21	1	1	1
proton-transporting_ATP_synthase,_stator_stalk_{sensu_Eukaryota}/274	21	21	21	1	1	1
cytoplasmic_exosome_{RNase_complex}/177	19	19	19	1	1	1
carbamoyl-phosphate_synthase_complex/5951	15	15	15	1	1	1
proteasome_core_complex,_beta-subunit_complex_{sensu_Eukaryota}/19774	15	15	15	1	1	1
fatty_acid_synthase_complex/5835	13	13	13	1	1	1
nuclear_exosome_{RNase_complex}/176	10	10	10	1	1	1
proton-transporting_ATP_synthase_complex,_catalytic_core_F{1}/45261	10	10	10	1	1	1
proton-transporting_ATP_synthase_complex,_catalytic_core_F{1}_{sensu_Eukaryota}/275	10	10	10	1	1	1
pyruvate_dehydrogenase_complex/45254	10	10	10	1	1	1
pyruvate_dehydrogenase_complex_{sensu_Eukaryota}/5967	10	10	10	1	1	1
mitochondrial_intermembrane_space_protein_transporter_complex/42719	7	7	7	1	1	1
methionyl_glutamyl_tRNA_synthetase_complex/17102	6	6	6	1	1	1
eukaryotic_translation_initiation_factor_3_complex/5852	5	5	5	1	1	1
proteasome_core_complex,_alpha-subunit_complex_{sensu_Eukaryota}/19773	4	4	4	1	1	1
calcineurin_complex/5955	3	3	3	1	1	1
proton-transporting_ATP_synthase_complex,_coupling_factor_F{o}/45263	3	3	3	1	1	1
proton-transporting_ATP_synthase_complex,_coupling_factor_F{o}_{sensu_Eukaryota}/276	3	3	3	1	1	1
dynactin_complex/5869	2	2	2	1	1	1
ubiquitin_ligase_complex/151	2	2	2	1	1	1
Golgi_transport_complex/17119	1	1	1	1	1	1
F-actin_capping_protein_complex/8290	38	32	35	1.13433	0.876712	1
tRNA-intron_endonuclease_complex/214	35	29	32	1.14754	0.865672	1
zeta_DNA_polymerase_complex/16035	16	10	13	1.3913	0.689655	1
transcription_factor_complex/5667	12	6	9	1.6	0.571429	1
mitochondrial_outer_membrane_translocase_complex/5742	4	2	3	1.6	0.571429	1
RNA_polymerase_I_upstream_activating_factor_complex/500	15	5	10	2	0.4	1
SAGA_complex/124	3	1	2	2	0.4	1
small_nuclear_ribonucleoprotein_complex/30532	8	2	5	2.28571	0.307692	1
chaperonin-containing_T-complex/5832	2	0	1	4	0	1
DNA_replication_factor_C_complex/5663	2	0	1	4	0	1
telomerase_catalytic_core_complex/333	46	41	43	1.09524	0.921348	0.988506
mRNA_cap_complex/5845	32	29	30	1.08475	0.935484	0.983607
nucleotide-excision_repair_factor_1_complex/110	23	20	21	1.12195	0.909091	0.976744
AP-2_adaptor_complex/30122	15	14	14	1.07143	0.965517	0.965517
heterotrimeric_G-protein_complex/5834	35	23	28	1.37255	0.730159	0.965517
acetolactate_synthase_complex/5948	47	34	39	1.28767	0.790698	0.962963
Arp2/3_protein_complex/5885	24	18	20	1.26316	0.818182	0.952381
nucleotide-excision_repair_factor_3_complex/112	21	19	19	1.10526	0.95	0.95
proton-transporting_ATP_synthase,_central_stalk_{sensu_Eukaryota}/5756	25	24	23	1.06383	1	0.938776
mitochondrial_processing_peptidase_complex/17087	54	38	43	1.33333	0.783505	0.934783
alpha_DNA_polymerase:primase_complex/5658	16	14	14	1.14286	0.933333	0.933333
serine_C-palmitoyltransferase_complex/17059	26	19	21	1.3	0.808511	0.933333
cohesin_complex/8278	6	5	5	1.2	0.909091	0.909091
nuclear_cohesin_complex/798	6	5	5	1.2	0.909091	0.909091
eukaryotic_translation_initiation_factor_2_complex/5850	20	13	15	1.42857	0.742857	0.909091
MCM_complex/42555	20	13	15	1.42857	0.742857	0.909091
cytosolic_small_ribosomal_subunit_{sensu_Eukaryota}/5843	8	3	5	2	0.461538	0.909091
eukaryotic_48S_initiation_complex/16283	8	3	5	2	0.461538	0.909091
proteasome_regulatory_particle,_base_subcomplex_{sensu_Eukaryota}/8540	11	9	9	1.22222	0.9	0.9
1,3-beta-glucan_synthase_complex/148	18	11	13	1.5	0.709677	0.896552
6-phosphofructokinase_complex/5945	27	11	17	1.92857	0.5	0.894737
chromatin_remodeling_complex/16585	5	4	4	1.25	0.888889	0.888889
mitochondrial_inner_membrane_protein_insertion_complex/42721	15	3	8	2.72727	0.26087	0.888889
COMPASS_complex/48188	4	3	3	1.33333	0.857143	0.857143
SWI/SNF_complex/16514	9	5	6	1.63636	0.666667	0.857143
snRNA_cap_binding_complex/5846	5	2	3	2	0.5	0.857143
anthranilate_synthase_complex/5950	50	35	36	1.40845	0.813953	0.847059
Noc_complex/30689	6	4	4	1.5	0.8	0.8
eukaryotic_43S_preinitiation_complex/16282	10	5	6	1.81818	0.625	0.8
SCF_ubiquitin_ligase_complex/19005	4	1	2	2.66667	0.333333	0.8
transcription_factor_TFIIF_complex/5674	10	6	6	1.66667	0.75	0.75
glycine_cleavage_complex/5960	35	12	16	2.5	0.470588	0.680851
ISW1_complex/16587	4	2	2	2	0.666667	0.666667
signalosome_complex/8180	2	1	1	2	0.666667	0.666667
nucleolar_ribonuclease_P_complex/5655	5	1	2	3.33333	0.285714	0.666667
ribonuclease_P_complex/30677	5	1	2	3.33333	0.285714	0.666667
ribonuclease_MRP_complex/172	9	0	3	6	0	0.666667
chromatin_silencing_complex/5677	3	0	1	6	0	0.666667
commitment_complex/243	3	0	1	6	0	0.666667
oxoglutarate_dehydrogenase_complex/45252	40	15	18	2.42424	0.517241	0.654545
oxoglutarate_dehydrogenase_complex_{sensu_Eukaryota}/9353	41	15	18	2.48485	0.508475	0.642857
nuclear_pore/5643	11	2	4	3.66667	0.266667	0.615385
pore_complex/46930	11	2	4	3.66667	0.266667	0.615385
transcription_factor_TFIIIC_complex/127	9	1	3	4.5	0.166667	0.6
small_nucleolar_ribonucleoprotein_complex/5732	10	0	3	6.66667	0	0.6
proteasome_complex_{sensu_Eukaryota}/502	5	2	2	2.5	0.571429	0.571429
cyclin-dependent_protein_kinase_holoenzyme_complex/307	6	1	2	4	0.25	0.571429
histone_acetyltransferase_complex/123	6	1	2	4	0.25	0.571429
DNA-directed_RNA_polymerase_I_complex/5736	9	2	3	3.6	0.333333	0.545455
transcription_factor_TFIID_complex/5669	14	5	5	2.8	0.526316	0.526316
CCR4-NOT_core_complex/30015	3	1	1	3	0.5	0.5
minor_{U12-dependent}_spliceosome_complex/5689	8	0	2	8	0	0.5
snRNP_U5/5682	8	0	2	8	0	0.5
DNA-directed_RNA_polymerase_II,_core_complex/5665	9	0	2	9	0	0.444444
CCR4-NOT_complex/30014	4	1	1	4	0.4	0.4
transcription_elongation_factor_complex/8023	5	0	0	inf	0	0
proteasome_core_complex_{sensu_Eukaryota}/5839	4	0	0	inf	0	0
protein_serine/threonine_phosphatase_complex/8287	3	0	0	inf	0	0
telomerase_holoenzyme_complex/5697	3	0	0	inf	0	0
proteasome_regulatory_particle,_lid_subcomplex_{sensu_Eukaryota}/8541	2	0	0	inf	0	0
transcription_export_complex/346	2	0	0	inf	0	0
Cdc73/Paf1_complex/16593	1	0	0	inf	0	0
eukaryotic_translation_elongation_factor_1_complex/5853	1	0	0	inf	0	0
eukaryotic_translation_initiation_factor_2B_complex/5851	1	0	0	inf	0	0
exosome_{RNase_complex}/178	1	0	0	inf	0	0
