# Supplementary material for: Discovering local patterns of co - evolution: computational aspects and biological examples
Source: BMC Bioinformatics. 2010 Jan 22;11:43. doi: 10.1186/1471-2105-11-43 (PMC3224649; doi:10.1186/1471-2105-11-43)
Supplement: Additional file 10 — Supplementary Table 8. Relative levels of co-evolution of mammalian signaling pathways along different parts of the evolutionary tree. [file 1471-2105-11-43-S10.XLS]

## Sheet: Result_Path_sub trees D1
Supplementary Table 7A: Relative levels of co-evolution of mammalian signaling pathways along different parts of the evolutionary tree (D1).
The number of solutions that include each signaling pathway in each sub-tree
Pathways	No solutions Tree Rodentia	No solutions Tree Laurasitheria	No solutions Tree Primates
acute	129	138	124
Coagulation	129	138	124
Hepatic	129	138	124
HepaticF	129	138	124
IL-10	129	137	123
Interferon	129	136	122
LXR_RXR	129	138	124
lps_il1	128	138	123
Antigen_presenting_pathway	127	138	122
Fc_epsilon_RI	125	133	114
Glucocorticoid	123	130	111
Complement	122	131	117
IL-4	81	68	50
leukocyte	68	92	73
vdr_rxr	66	69	30
appoptosis	53	79	90
Chemokine	49	34	60
pxr_rxr	39	54	35
fxr_rxr	11	19	20
Toll_like	11	11	0
Eicosanoid	9	11	14
IL-6	7	8	0
Cell_Cycle_G1S_CP	6	6	0
Cell_Cycle_G2M_CP	6	6	0
Nucleotide_Repair	6	8	7
GABA	2	3	6
actin	0	0	0
actin_cyt	0	0	0
amyloid	0	0	0
Amytrophic	0	4	6
Aryl_signaling	0	0	0
Axonal_signaling	0	0	0
B_Cell_Receptor	0	0	0
calcium	0	0	0
cAMP	0	0	0
Cardiac_beta	0	0	0
Carmide	0	0	0
Circadian_Rhythm	0	0	0
Dopamine	0	0	0
DR	0	0	0
EGF	0	0	0
EGF1	0	0	0
Ephrin	0	0	0
ER	0	0	0
ERK_MAPK	0	0	0
Estrogen_R	0	0	0
Glutamate	0	0	0
GM_CSF	0	0	0
G-protein	0	0	0
Huntington's	0	0	0
Hypoxia	0	0	0
IL-2	0	0	0
InsulinR	0	0	0
Integrin	0	0	0
jak_stat	0	0	0
Mitochondrial_dy	0	0	0
Neuregulin	0	0	0
NF_kappa_b	0	0	1
Nitric_Oxide	0	0	0
NK	0	0	0
Notch	0	0	0
NRF2	0	0	0
p38	0	0	0
parkinson	0	1	0
PDGF	0	0	0
phototansduction	0	0	0
PI3K_AKT	0	0	0
PPAR	0	0	0
PPARa	0	0	2
PTEN	0	0	0
SAPK_JK	0	0	0
Sertonin	0	0	0
sonic	0	0	0
synaptic	0	0	0
synapticP	0	0	0
TCR	0	0	0
tgfb	0	0	0
Tight_junction	0	0	0
TR_RXR	0	5	9
TRK	0	0	0
Ubiqutination	0	0	0
VEGF	0	0	0
whtb	0	0	0
xenobiotic	0	4	14

## Sheet: D1 Ratio
Supplementary Table 7B: Relative levels of co-evolution of mammalian signaling pathways along different parts of the evolutionary tree (D1).
The Ratio in number of solutions that include each signaling pathways in each sub-tree compared to the rest of the tree.
Pathways	No solutions Tree Rodentia	No solutions Tree Laurasitheria	No solutions Tree Primates	B/(mean(C, D))	C/(mean(B, D))	D/(mean(B, C))
NF_kappa_b	0	0	1	0	0	inf
PPARa	0	0	2	0	0	inf
xenobiotic	0	4	14	0	0.571429	7
Chemokine	49	34	60	1.04255	0.623853	1.44578
GABA	2	3	6	0.444444	0.75	2.4
Eicosanoid	9	11	14	0.72	0.956522	1.4
IL-4	81	68	50	1.37288	1.03817	0.671141
Interferon	129	136	122	1	1.08367	0.920755
IL-10	129	137	123	0.992308	1.0873	0.924812
acute	129	138	124	0.984733	1.09091	0.928839
Coagulation	129	138	124	0.984733	1.09091	0.928839
Hepatic	129	138	124	0.984733	1.09091	0.928839
HepaticF	129	138	124	0.984733	1.09091	0.928839
LXR_RXR	129	138	124	0.984733	1.09091	0.928839
Complement	122	131	117	0.983871	1.09623	0.924901
lps_il1	128	138	123	0.980843	1.0996	0.924812
appoptosis	53	79	90	0.627219	1.1049	1.36364
Antigen_presenting_pathway	127	138	122	0.976923	1.10843	0.920755
TR_RXR	0	5	9	0	1.11111	3.6
Glucocorticoid	123	130	111	1.02075	1.11111	0.87747
Fc_epsilon_RI	125	133	114	1.01215	1.11297	0.883721
fxr_rxr	11	19	20	0.564103	1.22581	1.33333
Nucleotide_Repair	6	8	7	0.8	1.23077	1
leukocyte	68	92	73	0.824242	1.30496	0.9125
Amytrophic	0	4	6	0	1.33333	3
vdr_rxr	66	69	30	1.33333	1.4375	0.444444
pxr_rxr	39	54	35	0.876404	1.45946	0.752688
Toll_like	11	11	0	2	2	0
Cell_Cycle_G1S_CP	6	6	0	2	2	0
Cell_Cycle_G2M_CP	6	6	0	2	2	0
IL-6	7	8	0	1.75	2.28571	0
parkinson	0	1	0	0	inf	0
actin	0	0	0	nan	nan	nan
actin_cyt	0	0	0	nan	nan	nan
amyloid	0	0	0	nan	nan	nan
Aryl_signaling	0	0	0	nan	nan	nan
Axonal_signaling	0	0	0	nan	nan	nan
B_Cell_Receptor	0	0	0	nan	nan	nan
calcium	0	0	0	nan	nan	nan
cAMP	0	0	0	nan	nan	nan
Cardiac_beta	0	0	0	nan	nan	nan
Carmide	0	0	0	nan	nan	nan
Circadian_Rhythm	0	0	0	nan	nan	nan
Dopamine	0	0	0	nan	nan	nan
DR	0	0	0	nan	nan	nan
EGF	0	0	0	nan	nan	nan
EGF1	0	0	0	nan	nan	nan
Ephrin	0	0	0	nan	nan	nan
ER	0	0	0	nan	nan	nan
ERK_MAPK	0	0	0	nan	nan	nan
Estrogen_R	0	0	0	nan	nan	nan
Glutamate	0	0	0	nan	nan	nan
GM_CSF	0	0	0	nan	nan	nan
G-protein	0	0	0	nan	nan	nan
Huntington's	0	0	0	nan	nan	nan
Hypoxia	0	0	0	nan	nan	nan
IL-2	0	0	0	nan	nan	nan
InsulinR	0	0	0	nan	nan	nan
Integrin	0	0	0	nan	nan	nan
jak_stat	0	0	0	nan	nan	nan
Mitochondrial_dy	0	0	0	nan	nan	nan
Neuregulin	0	0	0	nan	nan	nan
Nitric_Oxide	0	0	0	nan	nan	nan
NK	0	0	0	nan	nan	nan
Notch	0	0	0	nan	nan	nan
NRF2	0	0	0	nan	nan	nan
p38	0	0	0	nan	nan	nan
PDGF	0	0	0	nan	nan	nan
phototansduction	0	0	0	nan	nan	nan
PI3K_AKT	0	0	0	nan	nan	nan
PPAR	0	0	0	nan	nan	nan
PTEN	0	0	0	nan	nan	nan
SAPK_JK	0	0	0	nan	nan	nan
Sertonin	0	0	0	nan	nan	nan
sonic	0	0	0	nan	nan	nan
synaptic	0	0	0	nan	nan	nan
synapticP	0	0	0	nan	nan	nan
TCR	0	0	0	nan	nan	nan
tgfb	0	0	0	nan	nan	nan
Tight_junction	0	0	0	nan	nan	nan
TRK	0	0	0	nan	nan	nan
Ubiqutination	0	0	0	nan	nan	nan
VEGF	0	0	0	nan	nan	nan
whtb	0	0	0	nan	nan	nan

## Sheet: Result_Path_sub trees D2
Supplementary Table 7C: Relative levels of co-evolution of mammalian signaling pathways along different parts of the evolutionary tree (D2).
The number of solutions that include each signaling pathway in each sub-tree
Pathways	No solutions Tree Rodentia	No solutions Tree Laurasitheria	No solutions Tree Primates
actin_cyt	13	12	11
synapticP	12	12	10
G-protein	11	11	11
Nitric_Oxide	11	10	9
Toll_like	11	10	11
vdr_rxr	10	8	9
actin	9	9	8
calcium	9	8	8
fxr_rxr	9	7	9
IL-2	9	8	8
parkinson	9	8	8
Sertonin	9	8	8
Axonal_signaling	8	8	8
Coagulation	8	8	7
Eicosanoid	8	7	7
lps_il1	8	8	8
Nucleotide_Repair	8	7	8
PI3K_AKT	8	7	7
PPAR	8	8	8
sonic	8	7	6
whtb	8	8	7
amyloid	7	7	7
Chemokine	7	6	7
GABA	7	6	7
Hepatic	7	6	6
IL-10	7	7	7
InsulinR	7	7	7
LXR_RXR	7	7	6
PDGF	7	7	6
SAPK_JK	7	7	7
Tight_junction	7	7	6
Aryl_signaling	6	6	5
Cardiac_beta	6	6	6
Cell_Cycle_G1S_CP	6	6	5
Cell_Cycle_G2M_CP	6	6	5
Complement	6	5	6
EGF1	6	6	6
Ephrin	6	5	6
IL-6	6	6	5
Integrin	6	5	5
Interferon	6	6	6
VEGF	6	4	5
acute	5	5	5
Amytrophic	5	5	5
Carmide	5	5	5
Dopamine	5	5	5
Estrogen_R	5	5	5
Glucocorticoid	5	5	5
Glutamate	5	5	5
HepaticF	5	5	4
Hypoxia	5	5	4
IL-4	5	4	4
jak_stat	5	4	5
Mitochondrial_dy	5	4	5
Neuregulin	5	5	5
NRF2	5	5	4
pxr_rxr	5	5	5
synaptic	5	5	4
TCR	5	5	5
B_Cell_Receptor	4	2	4
NF_kappa_b	4	4	4
Notch	4	3	4
phototansduction	4	4	4
tgfb	4	4	4
Ubiqutination	4	4	2
xenobiotic	4	4	4
appoptosis	3	3	3
Circadian_Rhythm	3	3	3
ERK_MAPK	3	3	3
GM_CSF	3	2	3
Huntington's	3	3	3
PPARa	3	3	2
TR_RXR	3	3	3
Fc_epsilon_RI	2	2	2
PTEN	2	1	2
Antigen_presenting_pathway	1	1	1
leukocyte	1	1	1
p38	1	0	1
cAMP	0	0	0
DR	0	0	0
EGF	0	0	0
ER	0	0	0
NK	0	0	0
TRK	0	0	0

## Sheet: D2 Ratio
	Supplementary Table 7D: Relative levels of co-evolution of mammalian signaling pathways along different parts of the evolutionary tree (D2).
	The Ratio in number of solutions that include each signaling pathways in each sub-tree compared to the rest of the tree.
Pathways	No solutions Tree Rodentia	No solutions Tree Laurasitheria	No solutions Tree Primates	B/(mean(C, D))	C/(mean(B, D))	D/(mean(B, C))
G-protein	11	11	11	1	1	1
Axonal_signaling	8	8	8	1	1	1
lps_il1	8	8	8	1	1	1
PPAR	8	8	8	1	1	1
amyloid	7	7	7	1	1	1
IL-10	7	7	7	1	1	1
InsulinR	7	7	7	1	1	1
SAPK_JK	7	7	7	1	1	1
Cardiac_beta	6	6	6	1	1	1
EGF1	6	6	6	1	1	1
Interferon	6	6	6	1	1	1
acute	5	5	5	1	1	1
Amytrophic	5	5	5	1	1	1
Carmide	5	5	5	1	1	1
Dopamine	5	5	5	1	1	1
Estrogen_R	5	5	5	1	1	1
Glucocorticoid	5	5	5	1	1	1
Glutamate	5	5	5	1	1	1
Neuregulin	5	5	5	1	1	1
pxr_rxr	5	5	5	1	1	1
TCR	5	5	5	1	1	1
NF_kappa_b	4	4	4	1	1	1
phototansduction	4	4	4	1	1	1
tgfb	4	4	4	1	1	1
xenobiotic	4	4	4	1	1	1
appoptosis	3	3	3	1	1	1
Circadian_Rhythm	3	3	3	1	1	1
ERK_MAPK	3	3	3	1	1	1
Huntington's	3	3	3	1	1	1
TR_RXR	3	3	3	1	1	1
Fc_epsilon_RI	2	2	2	1	1	1
Antigen_presenting_pathway	1	1	1	1	1	1
leukocyte	1	1	1	1	1	1
Toll_like	11	10	11	1.04762	0.909091	1.04762
actin	9	9	8	1.05882	1.05882	0.888889
Coagulation	8	8	7	1.06667	1.06667	0.875
Nucleotide_Repair	8	7	8	1.06667	0.875	1.06667
whtb	8	8	7	1.06667	1.06667	0.875
Chemokine	7	6	7	1.07692	0.857143	1.07692
GABA	7	6	7	1.07692	0.857143	1.07692
LXR_RXR	7	7	6	1.07692	1.07692	0.857143
PDGF	7	7	6	1.07692	1.07692	0.857143
Tight_junction	7	7	6	1.07692	1.07692	0.857143
synapticP	12	12	10	1.09091	1.09091	0.833333
Aryl_signaling	6	6	5	1.09091	1.09091	0.833333
Cell_Cycle_G1S_CP	6	6	5	1.09091	1.09091	0.833333
Cell_Cycle_G2M_CP	6	6	5	1.09091	1.09091	0.833333
Complement	6	5	6	1.09091	0.833333	1.09091
Ephrin	6	5	6	1.09091	0.833333	1.09091
IL-6	6	6	5	1.09091	1.09091	0.833333
HepaticF	5	5	4	1.11111	1.11111	0.8
Hypoxia	5	5	4	1.11111	1.11111	0.8
jak_stat	5	4	5	1.11111	0.8	1.11111
Mitochondrial_dy	5	4	5	1.11111	0.8	1.11111
NRF2	5	5	4	1.11111	1.11111	0.8
synaptic	5	5	4	1.11111	1.11111	0.8
calcium	9	8	8	1.125	0.941176	0.941176
fxr_rxr	9	7	9	1.125	0.777778	1.125
IL-2	9	8	8	1.125	0.941176	0.941176
parkinson	9	8	8	1.125	0.941176	0.941176
Sertonin	9	8	8	1.125	0.941176	0.941176
actin_cyt	13	12	11	1.13043	1	0.88
Eicosanoid	8	7	7	1.14286	0.933333	0.933333
PI3K_AKT	8	7	7	1.14286	0.933333	0.933333
Notch	4	3	4	1.14286	0.75	1.14286
Nitric_Oxide	11	10	9	1.15789	1	0.857143
Hepatic	7	6	6	1.16667	0.923077	0.923077
vdr_rxr	10	8	9	1.17647	0.842105	1
Integrin	6	5	5	1.2	0.909091	0.909091
GM_CSF	3	2	3	1.2	0.666667	1.2
PPARa	3	3	2	1.2	1.2	0.666667
sonic	8	7	6	1.23077	1	0.8
IL-4	5	4	4	1.25	0.888889	0.888889
VEGF	6	4	5	1.33333	0.727273	1
B_Cell_Receptor	4	2	4	1.33333	0.5	1.33333
Ubiqutination	4	4	2	1.33333	1.33333	0.5
PTEN	2	1	2	1.33333	0.5	1.33333
p38	1	0	1	2	0	2
cAMP	0	0	0	nan	nan	nan
DR	0	0	0	nan	nan	nan
EGF	0	0	0	nan	nan	nan
ER	0	0	0	nan	nan	nan
NK	0	0	0	nan	nan	nan
TRK	0	0	0	nan	nan	nan
